# Supplementary material for: miRNA–target chimeras reveal miRNA 3′-end pairing as a major determinant of Argonaute target specificity
Source: Nat Commun. 2015 Nov 25;6:8864. doi: 10.1038/ncomms9864 (PMC4674787; doi:10.1038/ncomms9864)
Supplement: Supplementary Data 1 — miRNA-target interactions in mouse brain. [file ncomms9864-s2.xlsx]

## Sheet: clustered_chimeras_P13_cortex.C
Column	Description
cluster.ID	unique chimera cluster ID in format chromosome_start_end_miRNA
chr	chromosome
start	chromosome start position of chimera cluster (mm9)
end	chromosome end position of chimera cluster (mm9)
N	"cluster size"-- number of times a chimera events was uniquely identified
strand	chromosome strand
region	transcript region of interaction
gene.id	Entrez gene ID for cluster
gene.symbol	Offical gene symbol for cluster
miRNA	ligated microRNA for chimera cluster
miR.map	RNAhybrid duplex structure prediction for miRNA, where "|"= Watson-Crick base-pairing; "W" = G-U wobble pairing; "-" = mismatched or unpaired sites
target.map	RNAhybrid duplex structure prediction for target
MFE	RNAhybrid predicted minimum free energy for duplex structure
duplex.start	Predicted start position of duplex structure in 75 nucleotide target region (where position 1 is the first nucleotide of the chimera cluster)
seed match	Strongest seed match within 75 nucleotide target region (where position 1 is first nucleotide of chimera cluster). "mm" = mismatch and "indel" = insertion or deletion in target motif (resulting in bulged nucleotide)
seed position	Position of seed match within 75 nucleotide target region (where position 1 is first nucleotide of chimera cluster)
bulged miRNA position	Position in miRNA (where position 1 is miRNA 5' end) of bulged miRNA nucleotides. Only applicable to sites with seed matches with single nucleotide deletions.
bulged target position	Position with respect to miRNA of bulged target nucleotides (e.g. 2,3 indicates a bulged target nucleotide between miRNA positions 2 and 3). Only applicable to sites with seed matches with single nucleotide insertions.
mismatch seed position	Position in miRNA (where position 1 is miRNA 5' end) of seed mismatch, when present.
mismatched or bulged nucleotide	For sites with bulged or mismatched motifs, involved nucleotides are indicated. For bulged motifs, the bulged miRNA or target residue is indicated. For mismatched motifs, the atypical base pairing is indicated as "miRNA nucleotide,target nucleotide."
peaks	Indicates whether chimera cluster overlaps robust Ago binding peak (1) or not (0).
k.group	Interaction cluster, according to k-means clustering of duplex structures (Fig. 4).
phyloP	Average phyloP conversation score for target region defined by RNAhybrid duplex structure
cluster.ID	chr	start	end	N	strand	gene.id	gene.symbol	region	miRNA	miR.map	target.map	MFE	duplex.start	seed match	seed position	bulged miRNA position	bulged target position	mismatch seed position	mismatched or bulged nucleotide(s)	peaks	k.group	phyloP
chr1_10014950_10014982_mmu-miR-23b	chr1	10014950	10014982	1	-	26754	Cops5	3'UTR	mmu-miR-23b	W||||W-W||--W|------	W||||W---W||--W|-	-16.3	15	7merA1.mm	65	NA	NA	6	A,C	1	1	0.786936
chr1_10023340_10023370_mmu-miR-9	chr1	10023340	10023370	1	-	26754	Cops5	CDS	mmu-miR-9	||||||-||||W||-W|W--||	||||||-||--||W---||-W|W---||-	-15.9	4	6mer	27	NA	NA	NA	NA	0	5	1.16023
chr1_10050807_10050864_mmu-miR-30e	chr1	10050807	10050864	2	+	211660	Cspp1	intron	mmu-miR-30e	W||||||-----||||||||-	W||||||---||||||||-	-23.7	13	6mer_off	25	NA	NA	NA	NA	0	3	-0.161257
chr1_100570743_100570800_mmu-let-7a	chr1	100570743	100570800	1	+	NA		intron	mmu-let-7a	W|||||W|||||-|||||---	W|||||--W|||||----|||||-	-23.4	50	6mer_off	58	NA	NA	NA	NA	0	2	0.0573754
chr1_10057660_10057735_mmu-miR-26a	chr1	10057660	10057735	5	+	211660	Cspp1	3'UTR	mmu-miR-26a	||||||----||||-||||||	||||||---||||-------------||||||-	-20.8	26	7merA1	53	NA	NA	NA	NA	1	3	0.288315
chr1_10057688_10057745_mmu-miR-16	chr1	10057688	10057745	1	+	211660	Cspp1	3'UTR	mmu-miR-16	|W||||-|--||||----W|-	|W|||-|-|--||||--W|-	-14.7	40	6merA1	19	NA	NA	NA	NA	1	1	0.0460647
chr1_100591521_100591577_mmu-miR-181a	chr1	100591521	100591577	1	+	NA		intron	mmu-miR-181a	|||||----||W---WW||---	|||||-----||W--WW||-	-11.7	31	7merm8.indel	63	3	NA	NA	C	0	5	-0.331644
chr1_10064337_10064393_mmu-miR-3473	chr1	10064337	10064393	4	+	211660	Cspp1	intron	mmu-miR-3473	|||W|||-W|||||W|-	|||W|-----||--W||||--|W|-	-16.7	2	7merm8.indel	12	5	NA	NA	G	0	6	0.0116318
chr1_10067356_10067414_mmu-miR-124	chr1	10067356	10067414	1	+	211660	Cspp1	intron	mmu-miR-124	||||-||W-W||-||WW|-	||||||W---W||--||WW|-	-13	5	8mer.indel	20	6	NA	NA	C	0	2	0.00666673
chr1_100702096_100702151_mmu-miR-126-5p	chr1	100702096	100702151	1	+	NA		deep_intergenic	mmu-miR-126-5p	--------||||||--|W|-	-||||||---|W|-	-13.4	3	none	NA	NA	NA	NA	NA	0	4	NA
chr1_10077356_10077413_mmu-miR-30b	chr1	10077356	10077413	1	+	211660	Cspp1	intron	mmu-miR-30b	-----|||||W||||W||||-	-|||||W---||||W||||-	-28.3	8	none	NA	NA	NA	NA	NA	0	4	-0.0122864
chr1_10083170_10083227_mmu-let-7b	chr1	10083170	10083227	1	+	211660	Cspp1	intron	mmu-let-7b	||||||||||||W---||W--	|||||||-|||||W||W-	-24	22	7merm8	33	NA	NA	NA	NA	0	5	NA
chr1_100832782_100832805_mmu-miR-92b	chr1	100832782	100832805	1	-	NA		deep_intergenic	mmu-miR-92b	-|WW|||||-|--|W||----	-|WW|-||||-|--|W||-	-17.7	18	7merm8.mm	45	NA	NA	3	T,T	0	2	NA
chr1_10098320_10098355_mmu-miR-124	chr1	10098320	10098355	1	+	211660	Cspp1	intron	mmu-miR-124	||||||-|||||||-----	||||||---||----|||||-	-20.2	8	7merA1	23	NA	NA	NA	NA	0	1	0.126418
chr1_10107790_10107844_mmu-miR-541	chr1	10107790	10107844	1	+	211660	Cspp1	intron	mmu-miR-541	---------||W-|||||||||||	-||W|||||||||||-	-23.7	57	none	NA	NA	NA	NA	NA	0	4	NA
chr1_101145569_101145592_mmu-let-7a	chr1	101145569	101145592	1	+	NA		deep_intergenic	mmu-let-7a	-||-||||||W|---------	-||-||||||W|-	-14.3	10	6mer_off.mm	37	NA	NA	5	G,G	0	1	NA
chr1_10126162_10126193_mmu-let-7g	chr1	10126162	10126193	1	+	211660	Cspp1	CDS	mmu-let-7g	---|W||W||-W||W--|||-	-|W||W||-------W||W--|||-	-16.6	31	none	NA	NA	NA	NA	NA	0	4	0.89483
chr1_10127885_10127943_mmu-miR-27b	chr1	10127885	10127943	1	-	211673	Arfgef1	3'UTR	mmu-miR-27b	|||||||W--||--|||W--	|||||||W----||---|||W-	-18.3	48	8mer	63	NA	NA	NA	NA	0	2	1.23023
chr1_10128280_10128326_mmu-miR-20a	chr1	10128280	10128326	1	-	211673	Arfgef1	3'UTR	mmu-miR-20a	-||W||-||-|||||||-----	-||W||||-|||||||-	-17.9	53	5mer_1	55	NA	NA	NA	NA	0	2	1.34377
chr1_10128298_10128355_mmu-miR-26a	chr1	10128298	10128355	1	-	211673	Arfgef1	3'UTR	mmu-miR-26a	-||||||----||W|-||W--	-||||||----||W|-----||W-	-11.4	34	6mer_off	51	NA	NA	NA	NA	0	3	1.30421
chr1_10128498_10128525_mmu-miR-1249	chr1	10128498	10128525	2	-	211673	Arfgef1	3'UTR	mmu-miR-1249	--||||||||||||--|----	-||||||||||-||--|-	-35	5	8mer.mm	17	NA	NA	3	G,A	0	1	0.386679
chr1_10129005_10129062_mmu-let-7a	chr1	10129005	10129062	1	-	211673	Arfgef1	CDS	mmu-let-7a	||||||||||W-||-------	|||-|||||||W-||-	-19	1	7merm8.indel	9	NA	3,4	NA	C	0	1	1.72101
chr1_10129024_10129078_mmu-miR-26a	chr1	10129024	10129078	1	-	211673	Arfgef1	CDS	mmu-miR-26a	||||||--||||W||-|||--	||||||--------------||-||--W||-|||-	-14.1	28	6mer	57	NA	NA	NA	NA	0	2	1.39001
chr1_10132754_10132818_mmu-miR-181a	chr1	10132754	10132818	11	-	211673	Arfgef1	CDS	mmu-miR-181a	||||||------|||--|||||	||||||----|||-|||||-	-19.8	26	7merA1	40	NA	NA	NA	NA	1	3	1.1711
chr1_10148274_10148332_mmu-miR-124	chr1	10148274	10148332	1	-	211673	Arfgef1	3'UTR	mmu-miR-124	||||||-||WW||------	||||||----||WW||-	-19.5	6	7merA1	17	NA	NA	NA	NA	0	1	0.0395669
chr1_10150040_10150081_mmu-miR-22	chr1	10150040	10150081	2	-	211673	Arfgef1	CDS||5'UTR	mmu-miR-22	|||||||----||-||||||W	|||||||---||||----||||W-	-23.9	8	8mer	25	NA	NA	NA	NA	0	3	1.05772
chr1_10151216_10151247_mmu-miR-124	chr1	10151216	10151247	1	-	211673	Arfgef1	intron	mmu-miR-124	||W|||---|||---|W||	||W|||-------|||-|W||-	-14.5	8	6mer.mm	24	NA	NA	4	G,T	0	5	0.118905
chr1_10152253_10152312_mmu-miR-124	chr1	10152253	10152312	1	-	211673	Arfgef1	intron	mmu-miR-124	||W|||---||W--|WW|-	||W|||---||W|WW|-	-14.1	11	7merm8.mm	14	NA	NA	3	A,A	0	2	0.0598898
chr1_101631867_101631924_mmu-miR-125b-5p	chr1	101631867	101631924	1	+	NA		deep_intergenic	mmu-miR-125b-5p	--|--||--------------	-|--||-	-7.3	66	none	NA	NA	NA	NA	NA	0	1	NA
chr1_101678093_101678124_mmu-miR-3099	chr1	101678093	101678124	1	+	241175	Cntnap5b	intron	mmu-miR-3099	|||-W|||--||WW||W|---	|||-W|||-----||WW||W|-	-17.9	37	none	NA	NA	NA	NA	NA	0	2	-0.0804625
chr1_101687318_101687350_mmu-miR-23a	chr1	101687318	101687350	1	-	NA		deep_intergenic	mmu-miR-23a	||||---||-|||||||||-	||||--------||--||||||-|||-	-17.9	44	6mer.mm	65	NA	NA	6	A,C	0	2	0.300845
chr1_101687318_101687350_mmu-miR-23b	chr1	101687318	101687350	1	-	NA		deep_intergenic	mmu-miR-23b	||||---||-||||||----	||||--------||--||||||-	-17	48	6mer.mm	65	NA	NA	6	A,C	0	1	0.263371
chr1_101709085_101709132_mmu-let-7g	chr1	101709085	101709132	1	+	241175	Cntnap5b	intron	mmu-let-7g	|||||||--|W||W---|||-	|||||||--|W||W|||-	-18.7	7	7merm8	18	NA	NA	NA	NA	0	5	0.0815227
chr1_10174191_10174225_mmu-miR-202-5p	chr1	10174191	10174225	1	-	211673	Arfgef1	CDS	mmu-miR-202-5p	|||-|-|||||W||||||||	|||---------|---------------|||||W---||||||||-	-12	5	6mer_off.mm	22	NA	NA	4	C,T	0	6	1.12146
chr1_10174949_10174979_mmu-miR-30c	chr1	10174949	10174979	1	-	211673	Arfgef1	intron	mmu-miR-30c	|||--||-||W---||||||--	|||------||-----||W----||||||-	-17.8	10	6mer_off.mm	68	NA	NA	6	A,C	0	6	-0.0656195
chr1_10178631_10178689_mmu-miR-376b	chr1	10178631	10178689	1	-	211673	Arfgef1	intron	mmu-miR-376b	-|||||-|||-||||||---	-|||||---|||||||-||-	-17.1	31	7merm8.mm	28	NA	NA	6	A,C	0	2	-0.0511241
chr1_10178914_10178971_mmu-miR-153	chr1	10178914	10178971	1	-	211673	Arfgef1	CDS	mmu-miR-153	|||----||------W||||-	|||----||------W||||-	-13	23	none	NA	NA	NA	NA	NA	1	5	1.28936
chr1_10184514_10184545_mmu-miR-30d	chr1	10184514	10184545	1	-	211673	Arfgef1	CDS	mmu-miR-30d	W|||||||||----|||W||-	W||||||||-|-------|||W||-	-18.4	45	6mer_off	63	NA	NA	NA	NA	0	6	1.54709
chr1_10186605_10186635_mmu-let-7f	chr1	10186605	10186635	1	-	211673	Arfgef1	intron	mmu-let-7f	||||||||-W|---||W|||-	||||||||---W|--||W|||-	-22.6	3	8mer	18	NA	NA	NA	NA	0	6	0.515157
chr1_101882251_101882309_mmu-miR-128	chr1	101882251	101882309	1	+	241175	Cntnap5b	intron	mmu-miR-128	-|||||-------|||||--	-|||||-------|||-||-	-12.5	24	5mer_2	38	NA	NA	NA	NA	0	3	-0.192953
chr1_101886978_101887021_mmu-miR-297b-5p	chr1	101886978	101887021	1	+	241175	Cntnap5b	intron	mmu-miR-297b-5p	||||||||-W|||||------	||||||||-------W|||||-	-20.9	9	8mer	24	NA	NA	NA	NA	0	1	0.222423
chr1_101889796_101889852_mmu-miR-124	chr1	101889796	101889852	1	+	241175	Cntnap5b	intron	mmu-miR-124	-||||||--|||-||W---	-||||||-----|||---||W-	-19.4	2	6mer_off	17	NA	NA	NA	NA	0	1	0.0247431
chr1_101932073_101932104_mmu-miR-30a	chr1	101932073	101932104	1	+	241175	Cntnap5b	intron	mmu-miR-30a	-W|-||||||--||||W||--	-W|-----||||||---------------||||W||-	-17.5	21	6mer_off.mm	49	NA	NA	4	A,C	0	2	-0.100947
chr1_101973983_101974039_mmu-miR-9	chr1	101973983	101974039	1	+	241175	Cntnap5b	intron	mmu-miR-9	-|||||||--------------	-|||||||-	-12.2	14	6mer_off	16	NA	NA	NA	NA	1	1	NA
chr1_10199204_10199238_mmu-miR-9	chr1	10199204	10199238	1	-	211673	Arfgef1	intron	mmu-miR-9	|||||----||||W||||||||	|||||-----||||--W|||-|||||-	-21.3	31	7merm8.mm	51	NA	NA	7	G,A	0	6	0.14782
chr1_10202759_10202789_mmu-miR-9	chr1	10202759	10202789	2	-	211673	Arfgef1	intron	mmu-miR-9	----W||W-----W||||||||	-W||W----W||||||||-	-19.5	4	none	NA	NA	NA	NA	NA	0	4	-0.15034
chr1_10203186_10203228_mmu-miR-129-5p	chr1	10203186	10203228	2	-	211673	Arfgef1	CDS||5'UTR	mmu-miR-129-5p	|||||||------||||---	|||||||-||||-	-17.3	13	7merm8	19	NA	NA	NA	NA	1	3	0.980092
chr1_10204207_10204248_mmu-miR-9*	chr1	10204207	10204248	2	-	211673	Arfgef1	CDS||5'UTR	mmu-miR-9*	---|W||-||---||------	-|W||||---||-	-10.1	19	none	NA	NA	NA	NA	NA	1	1	0.939352
chr1_10204255_10204285_mmu-miR-7b	chr1	10204255	10204285	1	-	211673	Arfgef1	CDS||5'UTR	mmu-miR-7b	|||||----|W-|W--|W||||	|||||--|W-|W-|W||||-	-19.1	17	8mer.indel	31	7	NA	NA	A	1	5	1.00774
chr1_10205968_10206009_mmu-miR-301b	chr1	10205968	10206009	1	-	211673	Arfgef1	CDS||5'UTR	mmu-miR-301b	-W|||--|||W|-||W|||---	-W|||--------------|||W|||W|||-	-18.6	35	none	NA	NA	NA	NA	NA	0	2	1.29574
chr1_10206031_10206069_mmu-miR-190	chr1	10206031	10206069	1	-	211673	Arfgef1	CDS||5'UTR	mmu-miR-190	W||-|||W||||-W|W|-|||	W||-|||W--||||--W|W||||-	-12.4	37	6mer_off.mm	54	NA	NA	5	A,A	0	6	1.41435
chr1_102076752_102076794_mmu-miR-490-3p	chr1	102076752	102076794	1	-	NA		deep_intergenic	mmu-miR-490-3p	||||||||---||||-|W||-	||||||-||---|||-|-|W||	-21.3	1	6mer	17	NA	NA	NA	NA	0	3	NA
chr1_102076880_102076903_mmu-miR-124	chr1	102076880	102076903	1	-	NA		deep_intergenic	mmu-miR-124	-||-|||--||||||W-||	-||--|||--------------||||||W---||-	-15.4	5	none	NA	NA	NA	NA	NA	0	6	NA
chr1_102162597_102162630_mmu-miR-124	chr1	102162597	102162630	1	+	241175	Cntnap5b	intron	mmu-miR-124	||||||-||W|||||----	||||||--||W|||||-	-24.2	11	6mer	22	NA	NA	NA	NA	0	1	-0.24024
chr1_102228780_102228836_mmu-miR-30c	chr1	102228780	102228836	1	+	241175	Cntnap5b	intron	mmu-miR-30c	-W||||-|||---||||||---	-W|||||||||||||-	-19.7	46	7merA1	29	NA	NA	NA	NA	0	2	0.0858572
chr1_102258527_102258584_mmu-miR-26a	chr1	102258527	102258584	1	+	241175	Cntnap5b	intron	mmu-miR-26a	--||||||-------------	-||||||-	-8.5	4	5mer_1	6	NA	NA	NA	NA	0	1	-0.0052126
chr1_102282753_102282783_mmu-miR-138	chr1	102282753	102282783	1	+	241175	Cntnap5b	intron	mmu-miR-138	W|||W-|||-----W|||----	W|||W|||------W|||-	-15.7	24	none	NA	NA	NA	NA	NA	0	2	0.0309517
chr1_102287061_102287141_mmu-miR-488	chr1	102287061	102287141	2	+	241175	Cntnap5b	CDS	mmu-miR-488	|||-||||||||||||||||	|||-|||||-||-|||||||||-	-28.2	46	7merm8.mm	62	NA	NA	5	A,C	0	6	0.521122
chr1_102287183_102287214_mmu-let-7i	chr1	102287183	102287214	1	+	241175	Cntnap5b	CDS	mmu-let-7i	|||||||-||W|||||||||W	|||||||--------------||W|||||||||W-	-33	5	8mer	33	NA	NA	NA	NA	1	6	0.423642
chr1_102381098_102381152_mmu-miR-130a	chr1	102381098	102381152	1	+	241175	Cntnap5b	CDS	mmu-miR-130a	|||||||||||--||||W||W	||||||--|||-||--||||W||W-	-25.2	16	6mer	35	NA	NA	NA	NA	0	6	0.331191
chr1_102382173_102382232_mmu-miR-124	chr1	102382173	102382232	1	+	241175	Cntnap5b	3'UTR	mmu-miR-124	-|||||-|-W||---||||	-|||||-|---W||-------||||-	-18.2	21	5mer_2	41	NA	NA	NA	NA	0	5	-0.00835248
chr1_102642815_102642845_mmu-miR-9	chr1	102642815	102642845	1	+	NA		deep_intergenic	mmu-miR-9	-||||||----||||-------	-||||||-||||-	-14.9	11	6mer_off	17	NA	NA	NA	NA	0	1	NA
chr1_103471140_103471191_mmu-miR-410	chr1	103471140	103471191	1	+	NA		deep_intergenic	mmu-miR-410	-|||----||-|||W|||||	-|||---||-|||W|||||-	-17.8	11	7merm8.mm	16	NA	NA	6	A,C	0	6	0.0377858
chr1_103815892_103815941_mmu-miR-181a	chr1	103815892	103815941	1	-	NA		deep_intergenic	mmu-miR-181a	-----|||-W|||--W|-|||W	-|||-W|||--W|-|||W-	-16.4	8	none	NA	NA	NA	NA	NA	0	4	NA
chr1_103874410_103874434_mmu-let-7a	chr1	103874410	103874434	1	+	NA		deep_intergenic	mmu-let-7a	||W-||||||||WW|||----	||W||||---||||WW|||	-17.8	1	none	NA	NA	NA	NA	NA	0	2	-0.225075
chr1_103874410_103874434_mmu-let-7b	chr1	103874410	103874434	2	+	NA		deep_intergenic	mmu-let-7b	||W-||||||||WW|W|----	||W||||---||||WW|W|	-17.8	1	none	NA	NA	NA	NA	NA	0	2	-0.225075
chr1_103874410_103874434_mmu-let-7c	chr1	103874410	103874434	1	+	NA		deep_intergenic	mmu-let-7c	||W-||||||||WW|||----	||W||||---||||WW|||	-17.8	1	none	NA	NA	NA	NA	NA	0	2	-0.225075
chr1_10404354_10404411_mmu-let-7c	chr1	10404354	10404411	1	-	329093	Cpa6	intron	mmu-let-7c	|||W||--|||--||||||||	|||W||---|||----||-||||||-	-22	22	7merA1.mm	67	NA	NA	6	T,T	0	6	NA
chr1_104524812_104524870_mmu-miR-128	chr1	104524812	104524870	1	-	NA		deep_intergenic	mmu-miR-128	-----|||||||||||||W-	-||||||---|||--||||W-	-19.6	2	none	NA	NA	NA	NA	NA	1	4	NA
chr1_104524813_104524870_mmu-miR-29a	chr1	104524813	104524870	1	-	NA		deep_intergenic	mmu-miR-29a	-||-||||--|---||W|WW|	-||-||||--|----||W|WW|-	-18.5	40	7merm8.indel	35	6	NA	NA	C	1	3	NA
chr1_104524813_104524870_mmu-miR-30b	chr1	104524813	104524870	1	-	NA		deep_intergenic	mmu-miR-30b	-----|--||W|--||||||W	-|--||W|-------||||||W-	-19.7	41	none	NA	NA	NA	NA	NA	1	4	NA
chr1_104832792_104832849_mmu-miR-484	chr1	104832792	104832849	1	-	NA		deep_intergenic	mmu-miR-484	-||W--||||-----------	-||W--||||-	-10.5	55	none	NA	NA	NA	NA	NA	0	1	-0.264433
chr1_104897811_104897837_mmu-miR-18a	chr1	104897811	104897837	1	+	NA		deep_intergenic	mmu-miR-18a	-|W|W---|||-|W|||||||-	-|W|W--|||------------|W|||||||-	-20.3	5	7merm8	13	NA	NA	NA	NA	0	6	NA
chr1_104915418_104915441_mmu-miR-26a	chr1	104915418	104915441	1	+	NA		deep_intergenic	mmu-miR-26a	W|||||--||||||||||---	W|||-|||||||||----|||	-19.4	1	6mer_off.mm	60	NA	NA	6	G,G	0	2	NA
chr1_105259121_105259145_mmu-let-7f	chr1	105259121	105259145	2	+	NA		deep_intergenic	mmu-let-7f	|||||||W||||||||-----	|||||||W||||||||-	-31	1	7merm8	11	NA	NA	NA	NA	0	1	-0.144593
chr1_105684469_105684525_mmu-miR-709	chr1	105684469	105684525	1	+	NA		deep_intergenic	mmu-miR-709	-||W|||-|||-W||WW-	-||W-|||---|||---------W||WW-	-15.3	2	6mer_off.mm	19	NA	NA	7	A,A	0	2	NA
chr1_10605962_10605993_mmu-miR-1196	chr1	10605962	10605993	1	+	NA		deep_intergenic	mmu-miR-1196	||||--||-|||||-----	||||||-||-|||-	-14.8	5	none	NA	NA	NA	NA	NA	0	1	NA
chr1_106071539_106071561_mmu-miR-30a	chr1	106071539	106071561	1	+	NA		deep_intergenic	mmu-miR-30a	|||||||-||-||||||W---	||||-|||------||-|||---|||W-	-15.1	44	7merm8.indel	64	NA	5,6	NA	C	0	2	-0.0283891
chr1_106071539_106071561_mmu-miR-30e	chr1	106071539	106071561	1	+	NA		deep_intergenic	mmu-miR-30e	|||||||-||--|||||W---	||||-|||------||-----|||||W-	-15.7	44	7merm8.indel	64	NA	5,6	NA	C	0	2	-0.0283891
chr1_106552823_106552857_mmu-miR-124	chr1	106552823	106552857	1	+	NA		deep_intergenic	mmu-miR-124	||||||||---|||-|||-	||||||||--|||-|||-	-22.8	4	7merm8	15	NA	NA	NA	NA	0	3	NA
chr1_106693748_106693805_mmu-miR-26a	chr1	106693748	106693805	1	+	23836	Cdh20	intron	mmu-miR-26a	|||||-||||-||||W||W||	|||||-------------||||--|||--|W||W||-	-17.7	11	7merm8.mm	41	NA	NA	7	T,T	0	6	0.255537
chr1_106708758_106708795_mmu-miR-30e	chr1	106708758	106708795	1	+	23836	Cdh20	intron	mmu-miR-30e	|||||---||-||-|||W|--	|||||--||-----|||||W|-	-13.4	38	7merm8.indel	54	7	NA	NA	C	0	2	0.0408812
chr1_106713850_106713881_mmu-miR-544-3p	chr1	106713850	106713881	1	+	23836	Cdh20	intron	mmu-miR-544-3p	-W|WW--W|||||||||W|--	-W|WW-----W||||||||--|W|-	-13.3	24	5mer_3	14	NA	NA	NA	NA	0	2	0.333743
chr1_106722724_106722769_mmu-miR-124	chr1	106722724	106722769	1	+	23836	Cdh20	intron	mmu-miR-124	---|||||-|||-|||||-	||||||||-----|||||-	-21.2	57	none	NA	NA	NA	NA	NA	0	4	0.0232019
chr1_106731919_106731950_mmu-miR-26a	chr1	106731919	106731950	2	+	23836	Cdh20	intron	mmu-miR-26a	-|||||||----|||--||||	-|||||||--|||--||||-	-19.5	21	6mer_off	34	NA	NA	NA	NA	0	3	0.340912
chr1_106740131_106740162_mmu-miR-9	chr1	106740131	106740162	1	+	23836	Cdh20	intron	mmu-miR-9	||W|||---||-|||||||---	||W--|||--||---|||||||-	-20.8	4	7merA1.mm	19	NA	NA	3	T,T	0	2	0.115281
chr1_106752284_106752321_mmu-miR-181a	chr1	106752284	106752321	1	+	23836	Cdh20	intron	mmu-miR-181a	||||||---||WW||W|-W|W|	||||||---||WW||W|--W|W|-	-20.9	8	6mer	26	NA	NA	NA	NA	0	6	0.00221012
chr1_106764268_106764325_mmu-miR-30b	chr1	106764268	106764325	1	+	23836	Cdh20	intron	mmu-miR-30b	|||||----||||----||||	|||||-----||||------------||||-	-11.6	14	7merm8.mm	38	NA	NA	7	C,C	0	5	-0.332043
chr1_106768650_106768681_mmu-miR-30c	chr1	106768650	106768681	1	+	23836	Cdh20	intron	mmu-miR-30c	-------------||W|W||W-	-||W|W||W-	-13.9	4	none	NA	NA	NA	NA	NA	0	4	0.098346
chr1_106793766_106793797_mmu-miR-26a	chr1	106793766	106793797	1	+	23836	Cdh20	intron	mmu-miR-26a	-|||W||-||||--|W-|||W	-|||W||--------||||--|W-|-||W-	-14.4	40	7merA1	20	NA	NA	NA	NA	0	6	-0.259675
chr1_106816335_106816392_mmu-miR-433	chr1	106816335	106816392	1	+	23836	Cdh20	intron	mmu-miR-433	----------|||||||||||	-|||-||||-||||-	-18.5	46	none	NA	NA	NA	NA	NA	0	4	0.141622
chr1_106818010_106818040_mmu-miR-30c	chr1	106818010	106818040	1	+	23836	Cdh20	intron	mmu-miR-30c	---------------|||||W|	-|||||W|-	-12.9	62	none	NA	NA	NA	NA	NA	0	4	NA
chr1_106830761_106830790_mmu-miR-301a	chr1	106830761	106830790	1	+	23836	Cdh20	CDS	mmu-miR-301a	|||||-|W|||-----------	|||||--------|W|||-	-12.4	2	5mer_3	16	NA	NA	NA	NA	0	1	0.257895
chr1_106830761_106830790_mmu-miR-301b	chr1	106830761	106830790	1	+	23836	Cdh20	CDS	mmu-miR-301b	|||||--|||------||----	||||||||------||-	-14.2	4	5mer_3	16	NA	NA	NA	NA	0	5	0.303386
chr1_106837623_106837680_mmu-miR-30e	chr1	106837623	106837680	1	+	23836	Cdh20	CDS	mmu-miR-30e	|||||||W-|W||-|||W|||	|||||||W----|W||---------|||W|||-	-20.8	30	7merm8	56	NA	NA	NA	NA	0	6	1.03394
chr1_106841785_106841843_mmu-miR-27b	chr1	106841785	106841843	1	+	23836	Cdh20	CDS	mmu-miR-27b	||||--|||||---W||||-	||||--------------|||||-W||||-	-18.1	14	8mer.mm	32	NA	NA	5	C,A	1	2	1.11374
chr1_106851028_106851085_mmu-miR-30d	chr1	106851028	106851085	1	+	23836	Cdh20	intron	mmu-miR-30d	----||||----|-|-|||--	-||||---||-|||-	-9.3	43	8mer.indel	19	7	NA	NA	C	0	4	0.463877
chr1_106872873_106872919_mmu-miR-9	chr1	106872873	106872919	1	+	23836	Cdh20	intron	mmu-miR-9	|W||||W|-||W||--------	|W||||W|-||W||-	-19.8	24	7merA1	5	NA	NA	NA	NA	0	1	-0.420681
chr1_106890886_106890920_mmu-miR-320	chr1	106890886	106890920	1	+	23836	Cdh20	CDS	mmu-miR-320	-||||W|||WW----||W||-	-||--||-W|||WW----||W||-	-20.9	47	6mer_off.mm	16	NA	NA	7	T,C	0	5	0.713444
chr1_106891813_106891869_mmu-miR-30d	chr1	106891813	106891869	2	+	23836	Cdh20	3'UTR	mmu-miR-30d	|||||||||||----||||--	|||||||||||-||||-	-26.9	56	8mer	66	NA	NA	NA	NA	1	5	1.5227
chr1_106891856_106891911_mmu-miR-30a	chr1	106891856	106891911	1	+	23836	Cdh20	3'UTR	mmu-miR-30a	||||||||||W----||||--	||||||||||W-||||-	-25	13	8mer	23	NA	NA	NA	NA	1	5	1.5227
chr1_107043302_107043359_mmu-let-7g	chr1	107043302	107043359	1	-	NA		deep_intergenic	mmu-let-7g	-||||-W|||||-|W||||W-	-||||-W|||||--------|W||||W-	-23.1	18	none	NA	NA	NA	NA	NA	0	6	-0.209799
chr1_107130606_107130655_mmu-miR-221	chr1	107130606	107130655	1	-	NA		deep_intergenic	mmu-miR-221	W|W|||||-W||W|||W|WW--	W|W|||||-W||--W|||W|WW-	-27.4	40	8mer.indel	27	7	NA	NA	A	0	6	0.230149
chr1_107136993_107137050_mmu-let-7c	chr1	107136993	107137050	1	-	NA		deep_intergenic	mmu-let-7c	|||||-||-|||-|||-|||-	|||||-||-----------|||-|||-|||-	-19.1	26	8mer.mm	50	NA	NA	7	A,A	0	6	-0.151506
chr1_107208110_107208141_mmu-miR-219-5p	chr1	107208110	107208141	1	-	320311	Rnf152	intron	mmu-miR-219-5p	||--|W|||---W|||W---	||--|W--|||---W|||W-	-11.8	55	none	NA	NA	NA	NA	NA	0	2	0.264777
chr1_107242419_107242449_mmu-miR-9	chr1	107242419	107242449	1	-	320311	Rnf152	intron	mmu-miR-9	--|||----|||||-|||||W-	-|||----||||||||||W-	-16.9	9	none	NA	NA	NA	NA	NA	0	5	0.0243363
chr1_107402813_107402870_mmu-miR-26a	chr1	107402813	107402870	1	-	NA		deep_intergenic	mmu-miR-26a	||||||||W||-||--|||--	|||||||-|W||----||--|||-	-22.4	29	8mer	46	NA	NA	NA	NA	0	5	-0.0460478
chr1_107415071_107415128_mmu-miR-26a	chr1	107415071	107415128	2	-	27392	Pign	3'UTR||intron	mmu-miR-26a	||||||--|||||W|W||---	||||||--||-|||---W|W||-	-18.2	3	6mer	20	NA	NA	NA	NA	1	2	0.37097
chr1_107441521_107441578_mmu-let-7a	chr1	107441521	107441578	1	-	27392	Pign	intron	mmu-let-7a	|-|||||||WW|||-------	||||||-||WW|||-	-16	15	8mer.indel	24	3	NA	NA	A	0	1	0.0497733
chr1_107449425_107449452_mmu-miR-181a	chr1	107449425	107449452	1	-	27392	Pign	intron	mmu-miR-181a	--|W|||--|||W||--|||||	-|W||||||W|-|--------------|||||-	-15.2	9	none	NA	NA	NA	NA	NA	0	6	-0.114784
chr1_107451840_107451896_mmu-miR-181a	chr1	107451840	107451896	2	-	27392	Pign	intron	mmu-miR-181a	-||W||||-|||--|-||W---	-||W---|||||||----|-||W-	-15.8	37	8mer.mm	32	NA	NA	3	C,A	0	2	0.102259
chr1_107548425_107548469_mmu-miR-188-5p	chr1	107548425	107548469	1	-	27392	Pign	intron	mmu-miR-188-5p	-||||W-||--W|W------	-|||-|W-||--W|W-	-16.7	7	6mer.mm	5	NA	NA	3	T,C	0	1	NA
chr1_107555541_107555590_mmu-miR-124	chr1	107555541	107555590	1	-	27392	Pign	5'UTR	mmu-miR-124	||||-----||-|||||||	||||--||-|||||-||-	-16.4	6	7merA1.indel	19	6	NA	NA	C	0	6	0.363617
chr1_107572251_107572308_mmu-let-7c	chr1	107572251	107572308	1	+	227446	2310035C23Rik	intron	mmu-let-7c	||||W||W-||||W||WWW--	||||W-||W--|||---|W||WWW-	-20.4	26	7merm8	69	NA	NA	NA	NA	0	2	NA
chr1_107574778_107574826_mmu-miR-181a	chr1	107574778	107574826	1	+	227446	2310035C23Rik	CDS	mmu-miR-181a	-|||||---W|WW||W-|||W|	-|||-----||------W|WW||W--|||W|-	-14.2	9	6mer_off.mm	38	NA	NA	4	A,A	0	6	1.42169
chr1_107585342_107585398_mmu-miR-9	chr1	107585342	107585398	1	+	227446	2310035C23Rik	intron	mmu-miR-9	-||||--||-|-|||||||---	-||||--||---|-||||--|||-	-14.9	31	6mer	20	NA	NA	NA	NA	0	2	0.108768
chr1_107600553_107600589_mmu-miR-190	chr1	107600553	107600589	1	+	227446	2310035C23Rik	CDS	mmu-miR-190	||||||---||-------|||	||||||---||---|||-	-10.7	12	6mer	24	NA	NA	NA	NA	0	5	1.15529
chr1_107616121_107616145_mmu-let-7a	chr1	107616121	107616145	1	+	227446	2310035C23Rik	CDS	mmu-let-7a	-|||||--||W|||||-||||	-|||||--||W|-----||||||||-	-17.2	15	7merA1.indel	35	NA	2,3	NA	A	1	6	1.0855
chr1_107616162_107616193_mmu-miR-384-3p	chr1	107616162	107616193	1	+	227446	2310035C23Rik	CDS	mmu-miR-384-3p	-W|||||||-|||||||----	-W|||-||||-----------|||||||-	-15.8	5	none	NA	NA	NA	NA	NA	1	2	1.21951
chr1_107617627_107617657_mmu-miR-124	chr1	107617627	107617657	1	+	227446	2310035C23Rik	intron	mmu-miR-124	|||||||---||W-||W||	|||||||-||W---||W||-	-22.5	36	7merm8	49	NA	NA	NA	NA	0	3	-0.379455
chr1_107617883_107617923_mmu-miR-378	chr1	107617883	107617923	1	+	227446	2310035C23Rik	CDS	mmu-miR-378	--|||||--W||-|||||W|	-|||||--W||-|||||W|-	-22.9	3	5mer_1	17	NA	NA	NA	NA	0	6	1.10896
chr1_107626388_107626444_mmu-miR-9	chr1	107626388	107626444	1	+	227446	2310035C23Rik	intron	mmu-miR-9	--|||||----W|||||W||||	-|||||--W|||||--W||||-	-20	1	5mer_1	17	NA	NA	NA	NA	0	3	0.0739592
chr1_107647021_107647054_mmu-miR-124	chr1	107647021	107647054	1	+	227446	2310035C23Rik	intron	mmu-miR-124	-|W|||-||-W|W|-||||	-|W|||-----||-W|W|---||||-	-18.7	43	7merA1.indel	63	4	NA	NA	G	0	5	0.177748
chr1_107650673_107650706_mmu-miR-124	chr1	107650673	107650706	1	+	227446	2310035C23Rik	3'UTR	mmu-miR-124	|||||||W-W||W|-|||-	|||||||W-W||W||||-	-24.2	32	7merm8	43	NA	NA	NA	NA	1	2	1.46576
chr1_107651279_107651311_mmu-miR-124	chr1	107651279	107651311	1	+	227446	2310035C23Rik	3'UTR	mmu-miR-124	||WW|||||WW||------	||WW|||-||WW||-	-18.3	1	none	NA	NA	NA	NA	NA	0	1	0.322131
chr1_107651579_107651646_mmu-miR-124	chr1	107651579	107651646	2	+	227446	2310035C23Rik	3'UTR	mmu-miR-124	-||-|||-|W|-|||||||	-||-|||-----------|W||||||||-	-22	38	6mer.mm	65	NA	NA	6	C,A	1	6	1.45677
chr1_107651615_107651646_mmu-miR-434-3p	chr1	107651615	107651646	1	+	227446	2310035C23Rik	3'UTR	mmu-miR-434-3p	-||||---W|||||W||||--	-||||------W|||--||W|---|||-	-11.7	11	7merA1.indel	39	5	NA	NA	A	1	2	1.45997
chr1_107699089_107699145_mmu-miR-9	chr1	107699089	107699145	1	+	21934	Tnfrsf11a	intron	mmu-miR-9	-|||||W|---W|W|||---||	-|||||W|---W|W|||---||-	-17.9	9	7merA1.mm	67	NA	NA	2	C,A	0	3	0.257973
chr1_107744056_107744115_mmu-miR-124	chr1	107744056	107744115	1	+	21934	Tnfrsf11a	3'UTR	mmu-miR-124	||||-----||W---|||-	||||------||W--|||-	-13.4	8	6mer.mm	21	NA	NA	6	C,A	1	5	0.150919
chr1_107747149_107747205_mmu-miR-9	chr1	107747149	107747205	1	+	NA		downstream_10k	mmu-miR-9	--||||WW|-|-|||W------	-||||WW|----|-|||W-	-16.6	13	none	NA	NA	NA	NA	NA	0	1	-0.134601
chr1_107893134_107893172_mmu-miR-3470a	chr1	107893134	107893172	1	+	227449	Zcchc2	intron	mmu-miR-3470a	|||||-|W|||-|||||-||	|||||-----|W|||--|||||---||-	-21.9	18	7merm8.mm	39	NA	NA	7	T,C	0	6	NA
chr1_107903315_107903371_mmu-miR-124	chr1	107903315	107903371	1	+	227449	Zcchc2	intron	mmu-miR-124	-||||||W||||||||-||	-||||||W|--|||||||-||-	-31.5	27	6mer_off	42	NA	NA	NA	NA	0	6	0.153919
chr1_107903598_107903654_mmu-miR-9	chr1	107903598	107903654	1	+	227449	Zcchc2	intron	mmu-miR-9	---W|||||-|-||||||||||	-W|||---||-|------||||||||||-	-20.7	29	none	NA	NA	NA	NA	NA	0	4	-0.0164522
chr1_107926479_107926510_mmu-let-7b	chr1	107926479	107926510	1	+	227449	Zcchc2	CDS	mmu-let-7b	--||W|--|||-|W||W||--	-||W|---|||---|W||W||-	-22.7	13	none	NA	NA	NA	NA	NA	0	2	0.762755
chr1_107926834_107926866_mmu-miR-652	chr1	107926834	107926866	1	+	227449	Zcchc2	CDS	mmu-miR-652	--|W|-||-----|||||||	-|W|--||----|||||||-	-18.3	13	none	NA	NA	NA	NA	NA	1	3	0.364929
chr1_107926868_107926926_mmu-miR-124	chr1	107926868	107926926	1	+	227449	Zcchc2	CDS	mmu-miR-124	||||||---|||||||||-	||||||------|||||----||||	-21.7	1	6mer	20	NA	NA	NA	NA	0	2	1.09039
chr1_107927435_107927491_mmu-miR-181a	chr1	107927435	107927491	1	+	227449	Zcchc2	CDS	mmu-miR-181a	-|||||||----W|-|--||||	||||-|||----W|-|--||||-	-14	53	6merA1	29	NA	NA	NA	NA	1	3	0.966665
chr1_107927479_107927526_mmu-let-7b	chr1	107927479	107927526	2	+	227449	Zcchc2	CDS	mmu-let-7b	|||||||W-|W|||WW|||--	|||||||W-|--W|||W--W|||-	-25.3	19	8mer	36	NA	NA	NA	NA	1	2	1.23323
chr1_107928966_107929054_mmu-miR-30c	chr1	107928966	107929054	2	+	227449	Zcchc2	3'UTR	mmu-miR-30c	|||||-----W||||--|||W-	|||||----W||||-|||W-	-14.2	35	8mer.mm	48	NA	NA	7	C,T	1	3	0.298358
chr1_107929134_107929191_mmu-miR-146a	chr1	107929134	107929191	1	+	227449	Zcchc2	3'UTR	mmu-miR-146a	|||||-||--|||---||||W	|||||--||--|||-||||W-	-17.3	6	7merm8.mm	20	NA	NA	7	C,C	0	5	-0.41256
chr1_107929316_107929355_mmu-miR-9	chr1	107929316	107929355	1	+	227449	Zcchc2	3'UTR	mmu-miR-9	-|||||-------||||W||W-	-|||||------||||W||W-	-19.8	10	7merA1.mm	25	NA	NA	2	C,T	1	3	0.620354
chr1_107929725_107929767_mmu-miR-26a	chr1	107929725	107929767	1	+	227449	Zcchc2	3'UTR	mmu-miR-26a	|||||W|-----||--|||--	|||||W|----||---|||-	-15.5	5	7merm8.mm	18	NA	NA	7	T,G	1	3	0.566178
chr1_107930370_107930427_mmu-miR-300	chr1	107930370	107930427	2	+	227449	Zcchc2	3'UTR	mmu-miR-300	-|||||||||||||||||--|	-|||||||----||||-||||||--|-	-32.9	23	6mer_off	43	NA	NA	NA	NA	1	2	0.50119
chr1_108069733_108069764_mmu-miR-92b	chr1	108069733	108069764	1	+	98432	Phlpp1	CDS	mmu-miR-92b	||W||--|||||||||||||-	||W||----|||||-||||---||||-	-29.3	20	none	NA	NA	NA	NA	NA	0	6	0.212047
chr1_108069807_108069835_mmu-miR-92b	chr1	108069807	108069835	1	+	98432	Phlpp1	CDS	mmu-miR-92b	-||||||||-|||||-|||||	-||||||--|||||||---|||||-	-32.1	10	6mer_off	28	NA	NA	NA	NA	0	6	0.157082
chr1_108073499_108073556_mmu-miR-26a	chr1	108073499	108073556	1	+	98432	Phlpp1	intron	mmu-miR-26a	|||-W|--||-|W||W|W||W	|||-W|||---|W||W|-----W||W-	-13.1	19	7merA1.mm	55	NA	NA	3	C,A	0	6	0.190571
chr1_108074994_108075027_mmu-miR-124	chr1	108074994	108075027	1	+	98432	Phlpp1	intron	mmu-miR-124	-|||-||W|--|||--|||	-|||--||W|--|||----|||-	-19	38	8mer.indel	39	7	NA	NA	A	0	5	0.426629
chr1_108080423_108080481_mmu-miR-124	chr1	108080423	108080481	1	+	98432	Phlpp1	intron	mmu-miR-124	||||||--|W------|||	||||||-|W--|||-	-16.4	11	6mer	20	NA	NA	NA	NA	0	5	-0.385725
chr1_108106475_108106532_mmu-let-7c	chr1	108106475	108106532	1	+	98432	Phlpp1	intron	mmu-let-7c	|||W-||-||W|||--||W--	|||W-||||W|||--||W-	-16.5	13	7merm8.mm	69	NA	NA	6	T,C	0	5	NA
chr1_108115154_108115185_mmu-let-7b	chr1	108115154	108115185	1	+	98432	Phlpp1	intron	mmu-let-7b	|||||-----|W|-W-|||||	|||||---|W|-W-----|||||-	-19.2	45	6merA1	64	NA	NA	NA	NA	0	3	0.123622
chr1_108119116_108119173_mmu-miR-124	chr1	108119116	108119173	2	+	98432	Phlpp1	intron	mmu-miR-124	--W||||--||-|||W|||	-W||||---|||||W-|||-	-21.6	34	none	NA	NA	NA	NA	NA	0	6	0.197517
chr1_108127612_108127642_mmu-miR-9	chr1	108127612	108127642	1	+	98432	Phlpp1	intron	mmu-miR-9	-W||||W|||||-W||W|||--	-W|||-|W--|||||---W||W|||-	-17.3	14	6merA1	22	NA	NA	NA	NA	0	6	0.0314566
chr1_108132869_108132898_mmu-miR-344	chr1	108132869	108132898	1	+	98432	Phlpp1	intron	mmu-miR-344	|||||-W|||-|||||--||--	|||||---W|||------|||||-||-	-21.4	12	7merm8.indel	33	7	NA	NA	A	0	6	NA
chr1_108153422_108153454_mmu-miR-411	chr1	108153422	108153454	1	+	98432	Phlpp1	intron	mmu-miR-411	|W||W||-|||W|||-|||W	|W|----|W||-----|||W|||-|||W-	-14.9	13	7merA1.mm	21	NA	NA	6	G,G	0	6	-0.171794
chr1_108153536_108153592_mmu-miR-708	chr1	108153536	108153592	1	+	98432	Phlpp1	intron	mmu-miR-708	--|||||----|||||--||||	-|||||---|||||--------||||-	-19.7	5	7merm8.mm	26	NA	NA	3	G,A	0	3	0.136855
chr1_108215415_108215446_mmu-miR-674	chr1	108215415	108215446	1	+	98432	Phlpp1	CDS	mmu-miR-674	-||||||||W-|-|||W||W|	-||||||---||W-|--|||W||W|-	-23.8	12	6mer_off	31	NA	NA	NA	NA	0	6	1.11283
chr1_108215739_108215795_mmu-miR-9	chr1	108215739	108215795	1	+	98432	Phlpp1	intron	mmu-miR-9	-|||||----|||||||--||-	-|||||----|||||||----||-	-21.8	2	7merA1.mm	20	NA	NA	2	C,A	0	3	0.0719988
chr1_108236105_108236164_mmu-miR-124	chr1	108236105	108236164	1	+	98432	Phlpp1	CDS	mmu-miR-124	--W|||--|W|W-|||W||	-W|||--|W|W------|||W||-	-17.6	28	none	NA	NA	NA	NA	NA	1	6	0.783385
chr1_108237458_108237515_mmu-miR-130a	chr1	108237458	108237515	1	+	98432	Phlpp1	intron	mmu-miR-130a	|||||-|W------|||W|||	|||||-|W-----|||W|||-	-19.4	8	8mer.mm	22	NA	NA	7	A,A	0	3	0.104513
chr1_108252506_108252563_mmu-let-7c	chr1	108252506	108252563	1	+	98432	Phlpp1	intron	mmu-let-7c	----W|||-||W|---||W||	-W|||--||W|---||W||-	-14.6	10	none	NA	NA	NA	NA	NA	1	4	-0.027351
chr1_108265592_108265622_mmu-miR-26a	chr1	108265592	108265622	1	+	98432	Phlpp1	CDS	mmu-miR-26a	||||||--|||||-----||W	||||||---|||||----||W-	-23.2	4	7merA1	20	NA	NA	NA	NA	0	5	1.15073
chr1_108270386_108270417_mmu-let-7f	chr1	108270386	108270417	1	+	98432	Phlpp1	intron	mmu-let-7f	||||||WW|W|W|---|||||	|||||-|WW|W|W|------|||||-	-16.1	24	7merm8.indel	44	7	NA	NA	A	0	5	-0.398953
chr1_108272753_108272810_mmu-miR-30b	chr1	108272753	108272810	1	+	98432	Phlpp1	CDS	mmu-miR-30b	||||--------|||||||||	||||--------|||||||||-	-21.5	6	none	NA	NA	NA	NA	NA	1	3	0.986697
chr1_108281162_108281192_mmu-miR-9	chr1	108281162	108281192	1	+	98432	Phlpp1	intron	mmu-miR-9	||W||||||--||||||-----	||W||----||||||||||-	-17.3	34	7merm8.mm	17	NA	NA	4	T,T	0	2	-0.27263
chr1_108289715_108289753_mmu-miR-9	chr1	108289715	108289753	1	+	98432	Phlpp1	CDS	mmu-miR-9	|||||W|W-||W||||-|----	|||||W-----|W-||W||||-|-	-18.7	9	6merA1	28	NA	NA	NA	NA	1	2	0.878454
chr1_108289861_108289892_mmu-miR-194	chr1	108289861	108289892	1	+	98432	Phlpp1	CDS	mmu-miR-194	|||||||||--|||||-||||	||||||-----|||-----|||||-||||-	-22.6	12	7merm8	35	NA	NA	NA	NA	1	3	0.397465
chr1_108289902_108289935_mmu-miR-124	chr1	108289902	108289935	1	+	98432	Phlpp1	CDS||3'UTR	mmu-miR-124	-||||--||||||------	-||||---------||||||-	-20.1	4	none	NA	NA	NA	NA	NA	1	1	0.668541
chr1_108290670_108290698_mmu-miR-541	chr1	108290670	108290698	1	+	98432	Phlpp1	3'UTR	mmu-miR-541	|||||W|||W----WW||||----	|||||W|||W--WW||||-	-24.7	41	7merm8.mm	53	NA	NA	7	T,G	0	6	0.329992
chr1_108368475_108368532_mmu-miR-30e	chr1	108368475	108368532	1	+	NA		deep_intergenic	mmu-miR-30e	------------||--|||||	-||---|||||-	-10.5	43	none	NA	NA	NA	NA	NA	0	4	-0.0335354
chr1_108434853_108434884_mmu-miR-30d	chr1	108434853	108434884	1	-	12043	Bcl2	3'UTR	mmu-miR-30d	|||-|||---||W||||||--	||||||----||W||||||-	-22.4	14	8mer.indel	28	4	NA	NA	A	1	2	0.355418
chr1_108437273_108437330_mmu-miR-15a	chr1	108437273	108437330	1	-	12043	Bcl2	3'UTR	mmu-miR-15a	||||||------W|||W--|-	||||||----------W|||W--|-	-18.7	4	6mer	23	NA	NA	NA	NA	0	3	0.791723
chr1_108437408_108437442_mmu-miR-30a	chr1	108437408	108437442	1	-	12043	Bcl2	3'UTR	mmu-miR-30a	||||||----||-||-|||--	||||||---||||-|||-	-17.1	7	7merA1	19	NA	NA	NA	NA	0	3	1.26344
chr1_108438074_108438110_mmu-miR-16	chr1	108438074	108438110	1	-	12043	Bcl2	3'UTR	mmu-miR-16	||||||----||||||WWW|-	||||||-----||||||WWW|-	-20.8	6	6mer	22	NA	NA	NA	NA	0	3	1.34328
chr1_108439125_108439158_mmu-miR-124	chr1	108439125	108439158	2	-	12043	Bcl2	3'UTR	mmu-miR-124	--|||||W-|||W---||-	-|||||W---|||W||-	-19	24	5mer_1	35	NA	NA	NA	NA	0	5	1.42285
chr1_108439160_108439219_mmu-miR-124	chr1	108439160	108439219	1	-	12043	Bcl2	3'UTR	mmu-miR-124	-|||----|W|||--|W||	-|||-------|W|||--|W||-	-16.5	10	7merA1.indel	55	NA	3,4	NA	C	0	5	0.176895
chr1_108439257_108439314_mmu-let-7d*	chr1	108439257	108439314	1	-	12043	Bcl2	3'UTR	mmu-let-7d*	|||||W|-------||W||||	|||||W|----||W||||-	-17.9	29	7merm8.mm	41	NA	NA	7	G,T	0	3	-0.08315
chr1_108439647_108439708_mmu-let-7c	chr1	108439647	108439708	2	-	12043	Bcl2	3'UTR	mmu-let-7c	--||W||||WW|-|W-||W||	-||W||||WW|-|W||W||-	-21.3	53	none	NA	NA	NA	NA	NA	1	6	1.20271
chr1_108439653_108439710_mmu-let-7b	chr1	108439653	108439710	1	-	12043	Bcl2	3'UTR	mmu-let-7b	--||W||||WW|-|W-||W||	-||W||||WW|-|W||W||-	-21.3	55	none	NA	NA	NA	NA	NA	1	6	1.20271
chr1_108439701_108439756_mmu-miR-9	chr1	108439701	108439756	1	-	12043	Bcl2	3'UTR	mmu-miR-9	||||WW--|||W|W||---||-	||||WW------|||-W|W||-||-	-10.7	2	7merm8.mm	1	NA	NA	7	G,A	1	6	0.228991
chr1_108439733_108439763_mmu-miR-30c	chr1	108439733	108439763	1	-	12043	Bcl2	3'UTR	mmu-miR-30c	-||||----------||-||W|	-||||------||-||W|-	-7	13	6mer_off.mm	25	NA	NA	7	C,T	1	3	0.337894
chr1_108439761_108439792_mmu-miR-126-3p	chr1	108439761	108439792	2	-	12043	Bcl2	3'UTR	mmu-miR-126-3p	-||||--|||----||||||W	-||||-----|||||||||W-	-15.5	12	none	NA	NA	NA	NA	NA	0	6	0.346874
chr1_108439774_108439804_mmu-miR-9	chr1	108439774	108439804	1	-	12043	Bcl2	3'UTR	mmu-miR-9	-|W||||W|||----||W||W-	-|W-||||-W|||--------||W||W-	-13.5	22	7merm8.mm	49	NA	NA	7	G,A	0	5	0.397121
chr1_108439808_108439838_mmu-miR-153	chr1	108439808	108439838	1	-	12043	Bcl2	3'UTR	mmu-miR-153	||||||-||||---|||||--	||||||-----||-||------|||||-	-16.7	35	7merA1	24	NA	NA	NA	NA	0	2	0.439188
chr1_108446965_108446998_mmu-miR-124	chr1	108446965	108446998	1	-	12043	Bcl2	intron	mmu-miR-124	|||||||--W|-||-----	|||||||--W|--||-	-19.3	34	7merm8	43	NA	NA	NA	NA	0	1	0.133395
chr1_108483386_108483445_mmu-miR-124	chr1	108483386	108483445	1	-	12043	Bcl2	intron	mmu-miR-124	||||||--|||-|||W---	||||||--|-||--|||W-	-17.9	5	7merA1	18	NA	NA	NA	NA	0	1	0.127913
chr1_108498623_108498681_mmu-miR-323-3p	chr1	108498623	108498681	1	-	12043	Bcl2	intron	mmu-miR-323-3p	|||||--||WW-|W|||-|-	|||||--||WW|W|||-|-	-17.9	47	8mer.indel	60	7	NA	NA	A	0	2	-0.153935
chr1_108507269_108507324_mmu-miR-342-3p	chr1	108507269	108507324	1	-	12043	Bcl2	intron	mmu-miR-342-3p	|-||||||-|---|W|||||W|	|-||||||-|--|W|||||W|-	-29.2	8	7merm8.mm	43	NA	NA	3	T,T	0	3	0.00272157
chr1_108516232_108516289_mmu-let-7b	chr1	108516232	108516289	1	-	12043	Bcl2	intron	mmu-let-7b	|||||||--|||W|-||||--	|||||||-|||W---|-||||-	-24.4	2	8mer	17	NA	NA	NA	NA	0	2	0.0363172
chr1_108518914_108518947_mmu-miR-124	chr1	108518914	108518947	2	-	12043	Bcl2	intron	mmu-miR-124	-|-W|||W|-W|W||WW|-	-|-W|||W|--W|W||WW|-	-19.5	31	none	NA	NA	NA	NA	NA	0	2	-0.0614328
chr1_108532559_108532589_mmu-miR-9	chr1	108532559	108532589	1	-	12043	Bcl2	intron	mmu-miR-9	||||W||W|W|W-W||||-||-	||||--W||W|W|W-------W||||-||-	-20.4	33	none	NA	NA	NA	NA	NA	0	6	-0.0102041
chr1_108554754_108554811_mmu-miR-124	chr1	108554754	108554811	1	-	12043	Bcl2	intron	mmu-miR-124	||||-----W||||-----	||||------W||||-	-13.3	41	none	NA	NA	NA	NA	NA	1	1	0.140617
chr1_108558154_108558211_mmu-miR-124	chr1	108558154	108558211	1	-	12043	Bcl2	intron	mmu-miR-124	|||||||------------	|||-||||-	-12.8	3	8mer.indel	4	NA	4,5	NA	T	0	1	0.232141
chr1_108560087_108560119_mmu-miR-126-5p	chr1	108560087	108560119	1	-	12043	Bcl2	intron	mmu-miR-126-5p	||||||---||||----||-	||||||||||-||-	-9.8	2	6mer	10	NA	NA	NA	NA	0	5	0.213004
chr1_108597882_108597913_mmu-let-7c	chr1	108597882	108597913	1	-	12043	Bcl2	intron	mmu-let-7c	|||W----||||WW|||W|||	|||W||||WW-|||W|||-	-18.7	55	none	NA	NA	NA	NA	NA	0	6	-0.188215
chr1_108609261_108609318_mmu-miR-124	chr1	108609261	108609318	1	-	12043	Bcl2	CDS	mmu-miR-124	--W||-|-|||||---||-	-W||-----|-|||||----||-	-20.3	38	none	NA	NA	NA	NA	NA	0	5	0.204996
chr1_108609378_108609434_mmu-miR-30c	chr1	108609378	108609434	1	-	12043	Bcl2	CDS	mmu-miR-30c	-----|||||W||-||||||||	-|||||W||---------||||----||||-	-22.1	42	none	NA	NA	NA	NA	NA	0	4	0.882589
chr1_108610219_108610278_mmu-miR-124	chr1	108610219	108610278	2	-	12043	Bcl2	5'UTR	mmu-miR-124	||||||-||||W|---||-	||||||||||W|---||-	-25.7	14	6mer	26	NA	NA	NA	NA	1	5	0.973312
chr1_108610473_108610524_mmu-miR-191	chr1	108610473	108610524	1	-	12043	Bcl2	5'UTR	mmu-miR-191	|||||||----||||||||||-	|||-||||-||||||||||-	-23.9	6	7merm8.mm	68	NA	NA	3	A,G	0	3	0.211496
chr1_108617881_108617939_mmu-miR-219-5p	chr1	108617881	108617939	2	-	70750	Kdsr	3'UTR	mmu-miR-219-5p	W|W||||-||||||------	W|W---||||-||||||-	-16.6	58	6mer_off.mm	3	NA	NA	6	G,A	0	1	0.153945
chr1_108620140_108620182_mmu-miR-200c	chr1	108620140	108620182	1	-	70750	Kdsr	3'UTR	mmu-miR-200c	-||||-W|-||||||----|||	-||||-------W|-||||||-------|||-	-18.8	4	7merm8.mm	43	NA	NA	5	A,C	0	6	-0.0595021
chr1_108620302_108620359_mmu-let-7d	chr1	108620302	108620359	1	-	70750	Kdsr	3'UTR	mmu-let-7d	---|W|-W|||W|||---W|W	-|W|W|||W|||-W|W-	-19.9	44	none	NA	NA	NA	NA	NA	0	4	0.0166449
chr1_108644938_108644972_mmu-miR-149	chr1	108644938	108644972	1	-	70750	Kdsr	intron	mmu-miR-149	--||||||-|-|||||-|||--	-||||||---|-|||||-|||-	-28.2	42	5mer_1	58	NA	NA	NA	NA	0	6	0.156027
chr1_108656127_108656159_mmu-miR-92a	chr1	108656127	108656159	1	-	70750	Kdsr	CDS	mmu-miR-92a	-W--||||W|W-||||-|--	-W--||||-----W|W-||||-|-	-18.1	20	none	NA	NA	NA	NA	NA	0	2	0.77787
chr1_108667778_108667836_mmu-miR-126-5p	chr1	108667778	108667836	1	-	20479	Vps4b	3'UTR	mmu-miR-126-5p	-|W|||---|W--||||W|-	-|W|||-----|W--------------||||W|-	-9.5	16	7merA1	64	NA	NA	NA	NA	1	2	0.722257
chr1_108667794_108667851_mmu-let-7f	chr1	108667794	108667851	1	-	20479	Vps4b	3'UTR	mmu-let-7f	W|||W|W|--||-|W||||W-	W|||W|W|---||-|W||||W-	-21.8	2	none	NA	NA	NA	NA	NA	1	3	0.767898
chr1_108667956_108668000_mmu-miR-124	chr1	108667956	108668000	2	-	20479	Vps4b	3'UTR	mmu-miR-124	-|||||----|WW||||||	-|||||--|WW||||-||-	-20.2	33	7merm8	27	NA	NA	NA	NA	1	3	0.824569
chr1_108668008_108668044_mmu-miR-30c	chr1	108668008	108668044	1	-	20479	Vps4b	3'UTR	mmu-miR-30c	|||-|||---|||||W|||||-	|||----||||||||W|||||-	-22.3	29	7merm8.mm	52	NA	NA	5	A,G	1	3	0.297177
chr1_108668909_108668945_mmu-miR-30d	chr1	108668909	108668945	1	-	20479	Vps4b	3'UTR	mmu-miR-30d	||||||--------||||||-	||||||--------||||||-	-17.1	5	6mer	20	NA	NA	NA	NA	1	3	0.700834
chr1_108669071_108669101_mmu-miR-30d	chr1	108669071	108669101	1	-	20479	Vps4b	CDS	mmu-miR-30d	||||||-||--|W||-W|---	||||||-||--------|W||-W|-	-13.7	29	7merA1	48	NA	NA	NA	NA	1	2	1.20996
chr1_108679267_108679298_mmu-miR-30a	chr1	108679267	108679298	2	-	20479	Vps4b	CDS	mmu-miR-30a	|||||||-----||--||||-	|||||||||---||||-	-15.2	38	8mer	48	NA	NA	NA	NA	0	3	1.24668
chr1_108688458_108688490_mmu-miR-124	chr1	108688458	108688490	1	-	20479	Vps4b	intron	mmu-miR-124	-||||||W-W||||||---	-||||||W-W||||||-	-25	16	6mer_off	26	NA	NA	NA	NA	0	1	-0.527604
chr1_108901463_108901510_mmu-miR-709	chr1	108901463	108901510	1	-	NA		deep_intergenic	mmu-miR-709	-||||---|||-|W|---	-||||-|||---|W|-	-18	9	6mer_off.mm	18	NA	NA	7	A,A	0	1	NA
chr1_10901118_10901150_mmu-miR-126-5p	chr1	10901118	10901150	1	+	NA		deep_intergenic	mmu-miR-126-5p	|W|||||-----||W||W--	|W|||||--------||W||W-	-14.7	5	7merA1	18	NA	NA	NA	NA	0	3	NA
chr1_10984301_10984355_mmu-miR-541	chr1	10984301	10984355	1	+	109294	Prex2	intron	mmu-miR-541	|||||W||||-|||||W||-----	|||||W|---|||-|||||W||-	-27.5	53	7merm8.mm	69	NA	NA	7	T,G	0	2	0.418586
chr1_110253301_110253360_mmu-miR-124	chr1	110253301	110253360	1	-	NA		deep_intergenic	mmu-miR-124	||||-||||W|||---||-	||||||||W|-||--||-	-20	21	7merm8.indel	33	6	NA	NA	C	0	5	NA
chr1_110275393_110275423_mmu-miR-138	chr1	110275393	110275423	1	-	NA		deep_intergenic	mmu-miR-138	-|WW|W--||WW|-W|||W||-	-|WW|W--||WW|-W|||W-||-	-24.8	9	none	NA	NA	NA	NA	NA	0	6	-0.008405
chr1_11058142_11058170_mmu-miR-30d	chr1	11058142	11058170	1	+	109294	Prex2	CDS	mmu-miR-30d	|W|-----||--|||W|||--	|W|----||----||-----|W|||-	-13	37	none	NA	NA	NA	NA	NA	1	2	1.11085
chr1_11065427_11065476_mmu-miR-221	chr1	11065427	11065476	1	+	109294	Prex2	intron	mmu-miR-221	||----W||||-||-||||W--	||----W||||---|-|-||||W-	-19	6	none	NA	NA	NA	NA	NA	0	4	0.0461447
chr1_11088552_11088600_mmu-miR-26a	chr1	11088552	11088600	1	+	109294	Prex2	CDS||5'UTR	mmu-miR-26a	|||-|W|-|||||-|W|||--	||||W|||-|||-|W|||-	-17.9	10	7merm8.indel	15	4	NA	NA	A	0	2	0.941709
chr1_11093944_11093979_mmu-let-7c	chr1	11093944	11093979	1	+	109294	Prex2	intron	mmu-let-7c	--W||||||--WW|W||----	-W||||||WW|W||-	-16.9	19	none	NA	NA	NA	NA	NA	0	2	0.162256
chr1_11097966_11098023_mmu-miR-30a	chr1	11097966	11098023	1	+	109294	Prex2	intron	mmu-miR-30a	|||||----------||||||	|||||--||||||-	-11.5	16	6merA1	25	NA	NA	NA	NA	0	3	-0.0190866
chr1_11113893_11113923_mmu-miR-181a	chr1	11113893	11113923	1	+	109294	Prex2	CDS	mmu-miR-181a	--|W|||-|W|||--|||W|W-	-|W|||------|W|||-|||W|W-	-19.8	34	none	NA	NA	NA	NA	NA	0	5	0.998644
chr1_11115980_11116037_mmu-let-7b	chr1	11115980	11116037	1	-	NA		deep_intergenic	mmu-let-7b	-||||-||---W||||||||-	-||||||--------W||||||-||-	-19.3	33	none	NA	NA	NA	NA	NA	0	3	-0.0448899
chr1_11132187_11132243_mmu-miR-9	chr1	11132187	11132243	1	+	109294	Prex2	5'UTR	mmu-miR-9	-------------W||||||W-	-W||||||W-	-14.2	16	none	NA	NA	NA	NA	NA	0	4	-0.108827
chr1_11132805_11132861_mmu-miR-124	chr1	11132805	11132861	1	+	109294	Prex2	CDS	mmu-miR-124	-|W||||||W|-|||-||-	-|W|||||----|W||||||-	-19	6	8mer.indel	20	4	NA	NA	G	1	2	1.06862
chr1_111362643_111362681_mmu-miR-709	chr1	111362643	111362681	1	+	NA		deep_intergenic	mmu-miR-709	||W-||-||W||||----	||W--||------||W-||||-	-11.4	21	6mer_off.mm	19	NA	NA	7	A,A	0	1	NA
chr1_11146320_11146350_mmu-miR-9	chr1	11146320	11146350	2	+	109294	Prex2	CDS	mmu-miR-9	||||-||W|W|W|-|||||||-	||||-------||W----|W|W||||||||-	-17.4	9	7merm8.indel	66	NA	6,7	NA	T	0	6	1.1109
chr1_11152347_11152399_mmu-miR-124	chr1	11152347	11152399	1	+	109294	Prex2	CDS	mmu-miR-124	|||||--||W||-------	|||||----||W||-	-17.9	16	6merA1	26	NA	NA	NA	NA	1	1	0.803627
chr1_11159997_11160054_mmu-miR-500	chr1	11159997	11160054	2	+	109294	Prex2	CDS	mmu-miR-500	--|||--||||||-|WW-|||	-|||------|||||||WW-|||-	-18.9	13	none	NA	NA	NA	NA	NA	1	6	0.922133
chr1_11160069_11160125_mmu-miR-9	chr1	11160069	11160125	1	+	109294	Prex2	CDS	mmu-miR-9	-||W-|W||||||||||W|W--	-||W-|W||||||||||W|W-	-28.8	26	none	NA	NA	NA	NA	NA	0	6	1.07478
chr1_11171952_11172009_mmu-miR-30d	chr1	11171952	11172009	1	+	109294	Prex2	CDS	mmu-miR-30d	-------|||||--||-|---	-||-|||--||-|-	-14.2	61	none	NA	NA	NA	NA	NA	0	4	1.03654
chr1_11190033_11190089_mmu-miR-149	chr1	11190033	11190089	1	+	109294	Prex2	CDS	mmu-miR-149	||||||||--||||W||-----	||||||-|-|--||||W||-	-24.9	8	6mer	22	NA	NA	NA	NA	1	2	0.981916
chr1_111903084_111903140_mmu-miR-7a	chr1	111903084	111903140	1	+	241201	Cdh7	intron	mmu-miR-7a	-W|---|W||||||W|||----	-W|--|W|||----|||W|||-	-14.7	2	none	NA	NA	NA	NA	NA	0	2	0.196446
chr1_111914274_111914331_mmu-miR-9	chr1	111914274	111914331	2	+	241201	Cdh7	intron	mmu-miR-9	-||||||-|||||||-------	-||||||-|||||||-	-22.1	7	6mer_off	16	NA	NA	NA	NA	1	1	0.121916
chr1_111949474_111949530_mmu-miR-137	chr1	111949474	111949530	1	+	241201	Cdh7	CDS||5'UTR	mmu-miR-137	|||-|||-||||||||------	|||-|||-------||||||||-	-14.7	26	7merm8.mm	42	NA	NA	5	T,C	0	1	1.14684
chr1_111997097_111997152_mmu-miR-709	chr1	111997097	111997152	2	-	NA		deep_intergenic	mmu-miR-709	-||W|||-|||--W||W|	-||W-|||---|||--------W||W|-	-15.6	3	6mer_off.mm	19	NA	NA	7	A,A	0	6	NA
chr1_112034943_112034973_mmu-miR-345-5p	chr1	112034943	112034973	1	+	241201	Cdh7	3'UTR	mmu-miR-345-5p	|||||--|||---||||||--	|||||---|||--||||||-	-21.9	11	5mer_3	26	NA	NA	NA	NA	0	2	0.36528
chr1_112036110_112036166_mmu-miR-9	chr1	112036110	112036166	1	+	NA		downstream_10k	mmu-miR-9	|W|||W---||||||-W|||W-	|W|||W---|||----|||W|||W-	-15.3	32	7merA1	41	NA	NA	NA	NA	0	6	0.252159
chr1_112036654_112036687_mmu-miR-124	chr1	112036654	112036687	2	+	NA		downstream_10k	mmu-miR-124	|||||-|W|--|--||W||	||||||W|--|---||W||-	-19.8	11	7merm8.indel	23	NA	5,6	NA	G	0	3	0.738747
chr1_112084600_112084632_mmu-miR-128	chr1	112084600	112084632	1	-	NA		deep_intergenic	mmu-miR-128	||||W|W|||-||W|W----	||||W|--W|||------||W|W-	-17.2	20	7merA1.mm	38	NA	NA	6	G,T	0	1	NA
chr1_112836608_112836665_mmu-miR-30e	chr1	112836608	112836665	1	-	227485	Cdh19	intron	mmu-miR-30e	|W||---||----||||||||	|W||-||-||||||||-	-19.2	8	none	NA	NA	NA	NA	NA	0	3	NA
chr1_11287920_11287961_mmu-miR-219-5p	chr1	11287920	11287961	1	+	109294	Prex2	3'UTR	mmu-miR-219-5p	-|||||||||||-|||-||-	-||---||||||||||||---||-	-18.9	29	6mer_off.mm	43	NA	NA	4	T,T	0	2	0.297328
chr1_11288424_11288463_mmu-miR-124	chr1	11288424	11288463	1	+	109294	Prex2	3'UTR	mmu-miR-124	-||-|||||W|WW-|||--	-||--------|||||W|WW---|||-	-19	45	7merm8.mm	19	NA	NA	4	G,T	1	2	-0.267283
chr1_11289337_11289395_mmu-miR-124	chr1	11289337	11289395	1	+	109294	Prex2	3'UTR	mmu-miR-124	|||||--------------	|||||-	-12.3	38	6merA1	39	NA	NA	NA	NA	1	1	0.37588
chr1_11290298_11290340_mmu-miR-126-5p	chr1	11290298	11290340	1	+	109294	Prex2	3'UTR	mmu-miR-126-5p	|||||||----||||||---	|||||||---------||||||-	-14.7	7	7merm8	23	NA	NA	NA	NA	1	2	0.227039
chr1_11290580_11290637_mmu-miR-186	chr1	11290580	11290637	1	+	109294	Prex2	3'UTR	mmu-miR-186	|||||||--------|||---	|||||||----------|||-	-11.2	1	7merm8	15	NA	NA	NA	NA	1	3	0.0176825
chr1_11291947_11292003_mmu-miR-221	chr1	11291947	11292003	1	+	109294	Prex2	3'UTR	mmu-miR-221	||||||||-W|||||W|-----	||----||||||---W|||||W|-	-22.6	27	5mer_1	40	NA	NA	NA	NA	1	2	-0.146676
chr1_11293713_11293751_mmu-miR-126-5p	chr1	11293713	11293751	1	+	109294	Prex2	3'UTR	mmu-miR-126-5p	-||||W|--|W|--|||W--	-||||W|--|W|--|||W	-11.2	1	8mer	25	NA	NA	NA	NA	1	2	0.604301
chr1_112973463_112973520_mmu-miR-125b-5p	chr1	112973463	112973520	1	-	NA		deep_intergenic	mmu-miR-125b-5p	---||-||||||--|||----	-|||||--||||||-	-10.7	44	none	NA	NA	NA	NA	NA	0	4	NA
chr1_113488762_113488818_mmu-miR-9	chr1	113488762	113488818	1	-	NA		deep_intergenic	mmu-miR-9	-||||||----||--||||||-	-||||||-||--||||||-	-17.7	5	6mer_off	17	NA	NA	NA	NA	0	3	-0.338257
chr1_113511767_113511824_mmu-let-7f	chr1	113511767	113511824	1	-	NA		deep_intergenic	mmu-let-7f	||||----|||--|||-||--	||||---|||---|||-||-	-14.8	5	none	NA	NA	NA	NA	NA	0	2	NA
chr1_113599018_113599076_mmu-miR-124	chr1	113599018	113599076	1	-	NA		deep_intergenic	mmu-miR-124	--|||||---W|W|||||-	-|||||-W|W|||||-	-24.1	47	5mer_1	57	NA	NA	NA	NA	0	2	NA
chr1_113662107_113662153_mmu-miR-1249	chr1	113662107	113662153	1	-	NA		deep_intergenic	mmu-miR-1249	|||||WW--------------	|||||WW-	-16.7	2	5mer_3	5	NA	NA	NA	NA	0	1	NA
chr1_113691519_113691575_mmu-miR-9	chr1	113691519	113691575	1	-	NA		deep_intergenic	mmu-miR-9	-|||||--||||||||------	-|||||-||||||||-	-20.3	19	7merA1.mm	29	NA	NA	2	C,C	0	1	-0.450567
chr1_113716652_113716704_mmu-let-7c	chr1	113716652	113716704	1	-	NA		deep_intergenic	mmu-let-7c	||||||||-||||W|------	||||||-||-||||W|-	-22.2	26	7merA1	37	NA	NA	NA	NA	0	1	NA
chr1_113718120_113718176_mmu-miR-9	chr1	113718120	113718176	1	-	NA		deep_intergenic	mmu-miR-9	---|W||------W|||-||||	-|W||----W|||||||-	-13.5	7	none	NA	NA	NA	NA	NA	0	3	NA
chr1_113739783_113739840_mmu-miR-511-3p	chr1	113739783	113739840	1	-	NA		deep_intergenic	mmu-miR-511-3p	||W--W||||--||-||||||	||W---W||||---||----|--|||||-	-15.3	7	7merm8.indel	4	4	NA	NA	G	0	6	NA
chr1_113755362_113755424_mmu-miR-103	chr1	113755362	113755424	2	-	319901	Dsel	3'UTR	mmu-miR-103	|||||||||W|--W|||W----	|||||-||||W|W|||W-	-27.2	17	6mer	29	NA	NA	NA	NA	1	2	0.584265
chr1_113755398_113755455_mmu-let-7a	chr1	113755398	113755455	1	-	319901	Dsel	3'UTR	mmu-let-7a	|||||-W|||W|---||||||	|||||------W|||W|--||||||-	-21.2	10	6merA1	31	NA	NA	NA	NA	1	5	0.536939
chr1_113755459_113755513_mmu-miR-125b-5p	chr1	113755459	113755513	1	-	319901	Dsel	3'UTR	mmu-miR-125b-5p	-|||W|W||||W|--||--||	-||--|W|W||||W|---||--||-	-21.1	23	6mer.mm	16	NA	NA	5	T,T	0	5	0.125442
chr1_113755762_113755819_mmu-miR-150	chr1	113755762	113755819	1	-	319901	Dsel	CDS	mmu-miR-150	---|||--|--|||-||||W-	-|||-|--|||||||W-	-16.9	16	none	NA	NA	NA	NA	NA	1	4	0.731873
chr1_113755867_113755923_mmu-miR-383	chr1	113755867	113755923	1	-	319901	Dsel	CDS	mmu-miR-383	|||-|W|||||----|||||-	|||--|W|||||--------|||||-	-20.8	5	6mer_off.mm	57	NA	NA	5	C,A	1	5	0.849917
chr1_113755910_113756003_mmu-miR-124	chr1	113755910	113756003	4	-	319901	Dsel	CDS	mmu-miR-124	-|||-||--W|-|||||||	-|||--||--W||||||||-	-20.6	43	6mer.mm	48	NA	NA	6	C,T	1	6	0.935495
chr1_113755929_113755985_mmu-miR-9	chr1	113755929	113755985	1	-	319901	Dsel	CDS	mmu-miR-9	-|||||||--|||||-|---||	-|||||||----|||||-|--||-	-18.8	37	6mer_off	54	NA	NA	NA	NA	1	1	1.06728
chr1_113756065_113756096_mmu-miR-26a	chr1	113756065	113756096	1	-	319901	Dsel	CDS	mmu-miR-26a	|||||-----|||-----|||	|||||-------|||-----|||-	-14.6	12	5mer_3	31	NA	NA	NA	NA	0	5	0.696933
chr1_113757662_113757720_mmu-miR-195	chr1	113757662	113757720	1	-	319901	Dsel	CDS	mmu-miR-195	-||||---||||--------	-||||-||||-	-12.1	4	7merm8.indel	65	7	NA	NA	C	1	1	0.73634
chr1_113758198_113758230_mmu-miR-124	chr1	113758198	113758230	1	-	319901	Dsel	CDS	mmu-miR-124	-||||--|-|||||-||--	-||||---|-|||||-||-	-18	18	none	NA	NA	NA	NA	NA	0	2	0.869097
chr1_113758280_113758310_mmu-miR-9	chr1	113758280	113758310	2	-	319901	Dsel	CDS	mmu-miR-9	|||-|||W-----|||---|W|	|||-|||W---|||---|W|-	-13.3	5	7merm8.mm	31	NA	NA	3	T,T	0	3	0.889903
chr1_113759420_113759450_mmu-miR-384-5p	chr1	113759420	113759450	2	-	319901	Dsel	5'UTR	mmu-miR-384-5p	|||||-----------------	|||||	-7.5	1	6merA1	1	NA	NA	NA	NA	1	1	0.401928
chr1_113759697_113759729_mmu-miR-381	chr1	113759697	113759729	1	-	319901	Dsel	5'UTR	mmu-miR-381	||||||-WW|||W|||W||||	||||||-WW---|||-----W|||W||||-	-21.7	25	6mer	49	NA	NA	NA	NA	0	6	0.12663
chr1_11418564_11418595_mmu-miR-125b-5p	chr1	11418564	11418595	1	+	320492	A830018L16Rik	intron	mmu-miR-125b-5p	-||||-|-|-||--|||||--	-|||||-|-||--||--|||-	-13	1	5mer_2	48	NA	NA	NA	NA	0	2	NA
chr1_114275941_114275974_mmu-miR-124	chr1	114275941	114275974	1	-	NA		deep_intergenic	mmu-miR-124	-|||---||WW|W||W||-	-|||---||W--W|W||W--||-	-13.8	10	6mer.mm	46	NA	NA	6	C,T	0	2	NA
chr1_114342219_114342250_mmu-miR-16	chr1	114342219	114342250	1	-	NA		deep_intergenic	mmu-miR-16	-||-||||W-----||||||-	-||------||||W-----||||||-	-21.8	10	7merA1.indel	36	NA	2,3	NA	C	0	3	NA
chr1_11440327_11440382_mmu-miR-125a-5p	chr1	11440327	11440382	1	+	320492	A830018L16Rik	intron	mmu-miR-125a-5p	---|||||-|||W-----|||||	-|||||-------|||W-|||||-	-16.7	43	none	NA	NA	NA	NA	NA	0	5	0.142367
chr1_114859480_114859536_mmu-miR-9	chr1	114859480	114859536	1	+	NA		deep_intergenic	mmu-miR-9	-||||||--|||--||------	-||||||---|||-||-	-12.6	43	6mer_off	53	NA	NA	NA	NA	0	1	-0.00573228
chr1_114888196_114888254_mmu-miR-331-3p	chr1	114888196	114888254	1	+	NA		deep_intergenic	mmu-miR-331-3p	-------W||----------	-W||-	-8.1	6	none	NA	NA	NA	NA	NA	0	4	NA
chr1_115002238_115002294_mmu-miR-9	chr1	115002238	115002294	1	-	NA		deep_intergenic	mmu-miR-9	-|||||||-|||----------	-||||-|||---|||-	-10.1	46	none	NA	NA	NA	NA	NA	0	1	-0.224487
chr1_11513346_11513405_mmu-miR-124	chr1	11513346	11513405	1	+	320492	A830018L16Rik	intron	mmu-miR-124	-||||||W-W|||---|||	-||||||W----W|||---|||-	-23.2	15	6mer_off	31	NA	NA	NA	NA	0	5	NA
chr1_115800663_115800688_mmu-let-7b	chr1	115800663	115800688	1	-	NA		deep_intergenic	mmu-let-7b	-|W|W-||-||W--|||||||	-|W|W--||------||W|||||||-	-19	9	none	NA	NA	NA	NA	NA	1	6	NA
chr1_115800663_115800688_mmu-let-7c	chr1	115800663	115800688	1	-	NA		deep_intergenic	mmu-let-7c	-|W|W-||-||W|||--||||	-|W|W--||------||W|||||||-	-17.5	9	none	NA	NA	NA	NA	NA	1	6	NA
chr1_115800684_115800710_mmu-let-7f	chr1	115800684	115800710	1	-	NA		deep_intergenic	mmu-let-7f	-||||||--||W-||------	-||||||-||W-||-	-15.8	6	6mer_off	14	NA	NA	NA	NA	1	1	NA
chr1_115800684_115800711_mmu-let-7g	chr1	115800684	115800711	1	-	NA		deep_intergenic	mmu-let-7g	-||||||--------|||||-	-||||||--|||||-	-16.1	7	6mer_off	15	NA	NA	NA	NA	1	3	NA
chr1_11584277_11584333_mmu-miR-106b	chr1	11584277	11584333	1	+	320492	A830018L16Rik	intron	mmu-miR-106b	-|||||--W||||-||||||	-|||||----W||||-||||||-	-23.7	17	7merA1.indel	34	NA	2,3	NA	A	0	6	-0.0189687
chr1_11588435_11588479_mmu-miR-300	chr1	11588435	11588479	1	+	320492	A830018L16Rik	3'UTR	mmu-miR-300	||||||---||---|||||--	||||||---||----|||||-	-16.8	5	6mer	20	NA	NA	NA	NA	0	2	-0.0101138
chr1_11589429_11589474_mmu-miR-9	chr1	11589429	11589474	2	+	320492	A830018L16Rik	3'UTR	mmu-miR-9	-||||||----||||||---||	-||||||--||||||--||-	-19.9	9	6mer_off	22	NA	NA	NA	NA	1	3	-0.224318
chr1_11589624_11589681_mmu-miR-124	chr1	11589624	11589681	1	+	320492	A830018L16Rik	3'UTR	mmu-miR-124	|||||--W|--W|||-|||	|||||----W|--W---||||||-	-17.2	6	5mer_3	25	NA	NA	NA	NA	0	3	-0.136866
chr1_11590824_11590880_mmu-miR-138	chr1	11590824	11590880	1	+	320492	A830018L16Rik	3'UTR	mmu-miR-138	|||||-|---|||||||||---	||||||---||||-|||||-	-24.3	8	8mer.indel	22	7	NA	NA	T	0	2	-0.00151969
chr1_11593633_11593673_mmu-miR-26a	chr1	11593633	11593673	1	+	320492	A830018L16Rik	intron	mmu-miR-26a	||||||||-----|-|||||-	||||||||--||||||-	-20.4	15	8mer	25	NA	NA	NA	NA	0	3	-0.168909
chr1_11604235_11604263_mmu-miR-182	chr1	11604235	11604263	1	+	320492	A830018L16Rik	intron	mmu-miR-182	||||||---|||||||||-||||-	||||||----------|||||||||-||||-	-31.5	43	6mer	68	NA	NA	NA	NA	0	6	NA
chr1_11604874_11604923_mmu-let-7c	chr1	11604874	11604923	1	+	320492	A830018L16Rik	intron	mmu-let-7c	|||W|||W-||W||||||W--	|||W-|||W-||W||||-||W	-22.7	1	6mer_off.mm	56	NA	NA	7	A,C	0	2	-0.272026
chr1_11620773_11620803_mmu-miR-26a	chr1	11620773	11620803	1	+	320492	A830018L16Rik	intron	mmu-miR-26a	|||||------||||-|||--	|||||-------||||-|||-	-17.2	8	7merm8.indel	23	7	NA	NA	T	0	3	-0.104585
chr1_116294194_116294250_mmu-miR-9	chr1	116294194	116294250	1	-	NA		deep_intergenic	mmu-miR-9	--||||W--|||-|||||----	-||||W--|||---------|||||-	-17.3	47	6mer_off.mm	54	NA	NA	6	G,A	0	2	NA
chr1_11634063_11634120_mmu-let-7b	chr1	11634063	11634120	1	+	320492	A830018L16Rik	intron	mmu-let-7b	|||-||-|||-WW--W|W|--	|||||-|||WW--W|W|	-16.5	1	7merA1.indel	13	4	NA	NA	G	0	5	-0.0587837
chr1_116540861_116540886_mmu-miR-709	chr1	116540861	116540886	5	+	NA		deep_intergenic	mmu-miR-709	||-W|||-|-|--||W--	||-W|||-|---|--||W-	-15.1	46	6mer_off.mm	18	NA	NA	7	A,A	0	1	-0.122412
chr1_116548286_116548343_mmu-miR-9	chr1	116548286	116548343	2	+	NA		deep_intergenic	mmu-miR-9	--||W||W|||---|-||----	-||W||W|||---|-||-	-15.4	54	none	NA	NA	NA	NA	NA	0	2	NA
chr1_116877454_116877485_mmu-miR-30e	chr1	116877454	116877485	1	-	NA		deep_intergenic	mmu-miR-30e	|||-||--|||W||||W|||-	|||-||--------|||W||-||-W|||-	-17.1	24	7merA1.mm	47	NA	NA	5	A,C	0	6	NA
chr1_11704480_11704537_mmu-miR-9*	chr1	11704480	11704537	1	+	320492	A830018L16Rik	intron	mmu-miR-9*	||||||||W|||-||-|||W-	|||---|||||W|||||----|||W-	-16.4	21	6mer.mm	57	NA	NA	4	A,A	0	6	NA
chr1_117582699_117582748_mmu-let-7b	chr1	117582699	117582748	1	+	636808	Cntnap5a	intron	mmu-let-7b	|||||--||||----W|W|--	|||||------||||-W|W|-	-17.8	1	6merA1	17	NA	NA	NA	NA	0	5	-0.208001
chr1_117593547_117593604_mmu-miR-384-3p	chr1	117593547	117593604	1	+	636808	Cntnap5a	intron	mmu-miR-384-3p	-||||||--|W||--------	-||||||-|W||-	-14.2	38	6mer_off	44	NA	NA	NA	NA	0	1	0.232826
chr1_117622345_117622403_mmu-miR-124	chr1	117622345	117622403	1	+	636808	Cntnap5a	intron	mmu-miR-124	||||---||W|-|||||||	||||-||W||||-||||-	-19.9	8	none	NA	NA	NA	NA	NA	0	6	0.196843
chr1_117622426_117622483_mmu-miR-26a	chr1	117622426	117622483	1	+	636808	Cntnap5a	intron	mmu-miR-26a	|||||W----|||||-||||-	|||||W----|||||-||||-	-27	14	6merA1	30	NA	NA	NA	NA	0	3	0.14583
chr1_117648400_117648431_mmu-let-7a	chr1	117648400	117648431	1	+	636808	Cntnap5a	intron	mmu-let-7a	||--W||--|||||||W||W|	||----W||---|||||||W|-|W|-	-19	14	7merA1.mm	50	NA	NA	6	T,T	0	6	NA
chr1_117661867_117661924_mmu-miR-30e	chr1	117661867	117661924	1	+	636808	Cntnap5a	intron	mmu-miR-30e	---|||------||--|||--	-|||------||------|||-	-8.2	13	6mer_off.mm	3	NA	NA	7	C,A	0	3	NA
chr1_117715452_117715508_mmu-miR-30c	chr1	117715452	117715508	2	+	636808	Cntnap5a	intron	mmu-miR-30c	------|W||---|||||||||	-|W|||||||||||-	-22.8	3	none	NA	NA	NA	NA	NA	0	4	-0.0863605
chr1_117744681_117744716_mmu-let-7a	chr1	117744681	117744716	1	+	636808	Cntnap5a	intron	mmu-let-7a	|-||||-|||W|||W------	|||-||---|||W|||W-	-15.5	46	6mer.mm	21	NA	NA	6	T,T	0	1	-0.180791
chr1_117764726_117764783_mmu-miR-429	chr1	117764726	117764783	1	+	636808	Cntnap5a	intron	mmu-miR-429	-||||||||||||||WW||--	-|||||--||||-|||||WW||	-26.2	1	5mer_2	17	NA	NA	NA	NA	0	2	NA
chr1_117820137_117820196_mmu-miR-124	chr1	117820137	117820196	1	+	636808	Cntnap5a	intron	mmu-miR-124	-||||||||W--|------	-||||||----||W--|-	-20.2	44	6mer_off	55	NA	NA	NA	NA	1	1	NA
chr1_117821115_117821175_mmu-miR-124	chr1	117821115	117821175	1	+	636808	Cntnap5a	intron	mmu-miR-124	-|||||---||||------	-||-|||---||||-	-14	17	7merA1.mm	61	NA	NA	5	G,G	0	1	-0.0687282
chr1_117822417_117822447_mmu-miR-106a	chr1	117822417	117822447	1	+	636808	Cntnap5a	intron	mmu-miR-106a	||||||||----|||||WW---	||||||||----|||||WW-	-23.1	43	8mer	56	NA	NA	NA	NA	0	3	0.0330447
chr1_117834108_117834139_mmu-let-7a	chr1	117834108	117834139	1	+	636808	Cntnap5a	intron	mmu-let-7a	-|W||||||-||W--||----	-|W||||||----||W--||-	-18.7	7	6mer.mm	39	NA	NA	3	A,A	0	2	NA
chr1_117836678_117836708_mmu-miR-9	chr1	117836678	117836708	1	+	636808	Cntnap5a	intron	mmu-miR-9	||||||-----|||||W|-|||	||||||--------------|||||W||||-	-17	17	6mer	42	NA	NA	NA	NA	0	3	NA
chr1_117893722_117893753_mmu-miR-125b-5p	chr1	117893722	117893753	1	+	636808	Cntnap5a	intron	mmu-miR-125b-5p	-||||----||-----||W--	-||||---||-||W-	-12.7	1	6mer_off.mm	51	NA	NA	6	G,A	0	5	NA
chr1_117902912_117902943_mmu-miR-30a	chr1	117902912	117902943	2	+	636808	Cntnap5a	intron	mmu-miR-30a	|||||----------||||||	|||||--------||||||-	-12.8	1	7merm8.mm	43	NA	NA	7	C,T	0	3	NA
chr1_118021063_118021109_mmu-miR-20a	chr1	118021063	118021109	1	+	636808	Cntnap5a	intron	mmu-miR-20a	--|||-|----||WW||||W|-	-||||---||W--W||||W|-	-18.5	44	none	NA	NA	NA	NA	NA	0	3	-0.0130894
chr1_118042056_118042096_mmu-miR-378	chr1	118042056	118042096	1	+	636808	Cntnap5a	intron	mmu-miR-378	|||||||||-|||||-||W|	||||||||||||||-||W|-	-29.2	18	7merm8	31	NA	NA	NA	NA	0	6	0.0898896
chr1_118069955_118070004_mmu-miR-124	chr1	118069955	118070004	2	+	636808	Cntnap5a	intron	mmu-miR-124	|||-||-||W--|||----	|||-||-||W--|||-	-18.2	58	6mer.mm	68	NA	NA	5	G,G	0	1	NA
chr1_118161706_118161746_mmu-miR-125a-5p	chr1	118161706	118161746	1	+	636808	Cntnap5a	intron	mmu-miR-125a-5p	-||-||W|||-W|W|-||WW|||	-||---||--W|||---W|W|---||WW|||-	-18.7	6	6mer.mm	7	NA	NA	4	C,T	0	6	-0.0104839
chr1_118164859_118164908_mmu-let-7c	chr1	118164859	118164908	1	+	636808	Cntnap5a	intron	mmu-let-7c	|||||||W|-|||||-||W--	|||||||W|-|||||-||W	-26.9	1	7merm8	13	NA	NA	NA	NA	0	2	-0.232903
chr1_11818359_11818416_mmu-let-7c	chr1	11818359	11818416	1	+	320492	A830018L16Rik	intron	mmu-let-7c	||||W|||||W|--|||||||	|||-|W|||--||W|-------|||||||-	-23.4	22	6mer_off.mm	35	NA	NA	5	G,T	0	6	-0.0478884
chr1_118220258_118220315_mmu-let-7b	chr1	118220258	118220315	1	+	636808	Cntnap5a	intron	mmu-let-7b	|||||||W|-|--W|||WW||	|||||||W|---|--W|||WW||-	-24.8	12	7merm8	29	NA	NA	NA	NA	0	6	-0.0205879
chr1_118237587_118237643_mmu-miR-9	chr1	118237587	118237643	1	+	636808	Cntnap5a	intron	mmu-miR-9	-W|||-W|||||--|||-|||-	-W|||---W|||||-----||||||-	-15.8	5	6mer_off	36	NA	NA	NA	NA	0	6	0.0119037
chr1_118276394_118276439_mmu-miR-153	chr1	118276394	118276439	1	+	636808	Cntnap5a	intron	mmu-miR-153	|||||||--||--|||WW|W-	|||||||||--|||WW|W-	-19.5	9	8mer	21	NA	NA	NA	NA	0	6	0.106628
chr1_118316778_118316834_mmu-miR-30c	chr1	118316778	118316834	1	+	636808	Cntnap5a	intron	mmu-miR-30c	-----|||||-----|||||--	-||||||||||-	-16.6	9	none	NA	NA	NA	NA	NA	0	4	-0.135286
chr1_118343154_118343193_mmu-miR-33	chr1	118343154	118343193	1	+	636808	Cntnap5a	CDS	mmu-miR-33	|||--||W|||-W|---W||	|||||W|||-W|----W||-	-16.9	47	7merm8.mm	57	NA	NA	6	T,C	0	5	0.674835
chr1_118343538_118343596_mmu-miR-129-5p	chr1	118343538	118343596	1	+	636808	Cntnap5a	intron	mmu-miR-129-5p	-------||||---|||||-	-||||---|||||-	-18.7	15	none	NA	NA	NA	NA	NA	0	4	-0.161378
chr1_118351269_118351300_mmu-miR-484	chr1	118351269	118351300	1	+	636808	Cntnap5a	intron	mmu-miR-484	-|||||||--||||||-----	-|||||||--|||-|||-	-27.5	13	6mer_off	24	NA	NA	NA	NA	0	1	0.075091
chr1_118351615_118351672_mmu-let-7b	chr1	118351615	118351672	1	+	636808	Cntnap5a	CDS	mmu-let-7b	-||W|||W|||-||||||||W	-||W|||W-----|||-------|||||----|||W-	-21.3	18	6mer.mm	63	NA	NA	5	G,G	1	6	0.616464
chr1_118391390_118391423_mmu-miR-128	chr1	118391390	118391423	1	+	636808	Cntnap5a	intron	mmu-miR-128	|||||||--|-W|||-|---	|||||||----|-W|||-|-	-19.4	6	7merm8	19	NA	NA	NA	NA	0	1	-0.163997
chr1_118392920_118392955_mmu-miR-138	chr1	118392920	118392955	1	+	636808	Cntnap5a	intron	mmu-miR-138	W||||W-||--||||||||---	W||||W||--||--||||||-	-25.5	27	none	NA	NA	NA	NA	NA	0	2	-0.465189
chr1_118447547_118447604_mmu-miR-30b	chr1	118447547	118447604	2	+	636808	Cntnap5a	intron	mmu-miR-30b	--------------||-|||W	-||-|||W-	-9.8	45	none	NA	NA	NA	NA	NA	0	4	NA
chr1_118477954_118477985_mmu-miR-125b-5p	chr1	118477954	118477985	1	+	NA		downstream_10k	mmu-miR-125b-5p	-||||-||--||-||||W|W|	-||||||--||---||||W|W|-	-18.9	3	6mer_off.mm	35	NA	NA	6	G,A	0	3	NA
chr1_118483799_118483857_mmu-miR-431	chr1	118483799	118483857	1	+	NA		downstream_10k	mmu-miR-431	|||||||-W||||----W||	|||||||--------W||||----W||-	-25.2	10	8mer	31	NA	NA	NA	NA	1	5	0.571759
chr1_118519129_118519152_mmu-miR-181a	chr1	118519129	118519152	1	+	NA		deep_intergenic	mmu-miR-181a	-|||----|W|W-||W--W||W	-|||------|W|W--||W--W||W-	-18.7	5	6mer_off.mm	12	NA	NA	4	A,A	0	6	NA
chr1_11865374_11865431_mmu-let-7g	chr1	11865374	11865431	1	+	320492	A830018L16Rik	intron	mmu-let-7g	||||||||-||||||------	||||||||------||||||-	-22.3	34	8mer	48	NA	NA	NA	NA	1	1	NA
chr1_11865388_11865434_mmu-let-7c	chr1	11865388	11865434	1	+	320492	A830018L16Rik	intron	mmu-let-7c	||||||||--|||||--|||-	||||||||----||---|||------|||-	-21.9	11	8mer	34	NA	NA	NA	NA	1	3	NA
chr1_118655321_118655352_mmu-miR-26a	chr1	118655321	118655352	1	+	NA		deep_intergenic	mmu-miR-26a	W||||-----||W|||||W--	W||||---||W|||||W-	-19.1	45	8mer.mm	19	NA	NA	7	T,T	0	2	NA
chr1_118776231_118776255_mmu-miR-30a	chr1	118776231	118776255	1	+	NA		deep_intergenic	mmu-miR-30a	||---||-|||----||||--	||-||-|||-----||||-	-13.6	40	none	NA	NA	NA	NA	NA	0	5	NA
chr1_118776231_118776255_mmu-miR-30d	chr1	118776231	118776255	1	+	NA		deep_intergenic	mmu-miR-30d	-------|||||---||||--	-|||--||------||||-	-12.8	40	none	NA	NA	NA	NA	NA	0	4	NA
chr1_119049124_119049182_mmu-miR-124	chr1	119049124	119049182	1	+	NA		deep_intergenic	mmu-miR-124	||||||---W||||-----	||||||-----------W||||-	-15.7	25	7merA1	42	NA	NA	NA	NA	0	1	NA
chr1_11932834_11932890_mmu-miR-138	chr1	11932834	11932890	1	+	320492	A830018L16Rik	intron	mmu-miR-138	|||-|||----|||-||||||-	|||-|||-----|||----------||||||-	-21.8	11	7merm8.mm	36	NA	NA	5	G,A	0	3	NA
chr1_119446057_119446094_mmu-miR-709	chr1	119446057	119446094	2	+	NA		deep_intergenic	mmu-miR-709	-||W|||-|||-|W-W||	-||W-|||---|||---|W----W||-	-16.2	4	6mer_off.mm	19	NA	NA	7	A,A	0	5	-0.00669291
chr1_11961118_11961151_mmu-miR-124	chr1	11961118	11961151	1	+	320492	A830018L16Rik	intron	mmu-miR-124	-||-|||-||||W||-|||	-|||||-||-||W||-|||-	-22	7	7merA1.indel	43	4	NA	NA	G	0	6	-0.129919
chr1_11966898_11967004_mmu-miR-124	chr1	11966898	11967004	7	+	NA		downstream_10k	mmu-miR-124	||W||------|||||W--	||W||------|||||W-	-14.2	44	6mer.mm	55	NA	NA	5	G,G	0	3	-0.138345
chr1_11980830_11980861_mmu-let-7f	chr1	11980830	11980861	1	+	NA		deep_intergenic	mmu-let-7f	-|||||--|W|||W|||-||-	-|||||--------------|W|||W|||-||	-13.6	1	7merA1.indel	27	2	NA	NA	G	0	6	-0.0244233
chr1_11987073_11987128_mmu-miR-351	chr1	11987073	11987128	1	+	NA		deep_intergenic	mmu-miR-351	-|||||W----||--||||||--	-|||||W---||--||||||-	-27.1	10	5mer_2	25	NA	NA	NA	NA	0	3	0.0171098
chr1_119910994_119911051_mmu-miR-412-3p	chr1	119910994	119911051	1	-	NA		deep_intergenic	mmu-miR-412-3p	|||||---W||||--W||-	|||----||------W||||-----W||-	-16.3	8	7merA1.mm	31	NA	NA	5	C,C	0	5	NA
chr1_11999428_11999479_mmu-miR-320	chr1	11999428	11999479	1	+	NA		deep_intergenic	mmu-miR-320	||||--||W||||||||W---	||||------||W|-|||||||W-	-21.7	11	none	NA	NA	NA	NA	NA	0	2	-0.234903
chr1_12001791_12001821_mmu-miR-149	chr1	12001791	12001821	1	+	NA		deep_intergenic	mmu-miR-149	-WWW||||--|W||||------	-WWW||||--|W||||-	-27.1	7	7merA1.mm	60	NA	NA	2	C,A	0	1	-0.155699
chr1_120195173_120195204_mmu-miR-30e	chr1	120195173	120195204	1	-	22099	Tsn	3'UTR	mmu-miR-30e	-|||||---||WW|-|W|||-	-|||||-||WW|-|W|||-	-14.2	17	7merA1.mm	30	NA	NA	2	G,G	1	5	0.357156
chr1_120197240_120197298_mmu-miR-27b	chr1	120197240	120197298	1	-	22099	Tsn	3'UTR	mmu-miR-27b	||||||WW|||---------	||||||W----W|||-	-19.2	35	6mer	45	NA	NA	NA	NA	0	1	0.830375
chr1_120228957_120229013_mmu-miR-219-5p	chr1	120228957	120229013	1	+	67949	Mki67ip	CDS	mmu-miR-219-5p	---|||||-----||-||||	-|||||-----||-----||||-	-13.8	12	6mer.mm	43	NA	NA	4	T,T	0	3	-0.0854858
chr1_120235031_120235065_mmu-miR-124	chr1	120235031	120235065	1	+	NA		downstream_10k	mmu-miR-124	|||||----||-W||||--	|||||----------||-W||||-	-13.6	1	5mer_3	20	NA	NA	NA	NA	0	2	0.350851
chr1_120316115_120316165_mmu-miR-187	chr1	120316115	120316165	2	+	76707	Clasp1	5'UTR	mmu-miR-187	-||||||WW---||||W||||	-||||||WW----||||W--||||-	-26.2	50	6mer_off	23	NA	NA	NA	NA	1	3	1.27985
chr1_120340661_120340687_mmu-miR-128	chr1	120340661	120340687	1	+	76707	Clasp1	intron	mmu-miR-128	||||||W----||||||---	||||--||W-||||||-	-17.6	8	6mer.mm	55	NA	NA	4	C,T	0	2	NA
chr1_120340663_120340686_mmu-miR-9	chr1	120340663	120340686	1	+	76707	Clasp1	intron	mmu-miR-9	|||W--W|--|||W|-||----	|||W--W|-|||W|---||-	-12.6	52	6mer_off.mm	35	NA	NA	7	G,A	0	2	0.352257
chr1_120345576_120345633_mmu-miR-26a	chr1	120345576	120345633	1	+	76707	Clasp1	intron	mmu-miR-26a	|||||------|||-W||W|-	|||||-----------|||-W||W|-	-16.3	22	8mer.mm	41	NA	NA	7	T,T	0	3	0.145756
chr1_120346950_120346981_mmu-miR-124	chr1	120346950	120346981	1	+	76707	Clasp1	intron	mmu-miR-124	-||-||||||||||||---	-||-|||---||-|||--||||-	-14.4	18	6mer_off.mm	34	NA	NA	5	G,A	0	1	-0.173226
chr1_120359074_120359133_mmu-miR-124	chr1	120359074	120359133	1	+	76707	Clasp1	CDS	mmu-miR-124	||||||-|-||WW-|||||	|||||||-||WW-|||||-	-24.1	25	7merA1	38	NA	NA	NA	NA	1	6	1.18023
chr1_120401473_120401530_mmu-let-7a	chr1	120401473	120401530	1	+	76707	Clasp1	CDS	mmu-let-7a	|||||||W-||||W||W||--	||||||-----|W-||||W|-|W||-	-21.6	24	6mer	44	NA	NA	NA	NA	1	2	1.24721
chr1_120401499_120401556_mmu-let-7c	chr1	120401499	120401556	1	+	76707	Clasp1	CDS	mmu-let-7c	||||||---W||||W-|||||	||||||-W||||W|||||-	-25.2	5	6mer	18	NA	NA	NA	NA	1	6	1.25075
chr1_120405430_120405461_mmu-let-7b	chr1	120405430	120405461	1	+	76707	Clasp1	CDS	mmu-let-7b	||||---------|||||||-	||||--------|||||||-	-21.9	11	7merA1.mm	11	NA	NA	3	A,A	0	3	1.06154
chr1_120405432_120405461_mmu-let-7c	chr1	120405432	120405461	1	+	76707	Clasp1	CDS	mmu-let-7c	|||--|||-||W||||-||WW	|||-------|||-||-W||||-||WW-	-20.3	37	7merA1.mm	9	NA	NA	3	A,A	0	6	1.08924
chr1_120405460_120405517_mmu-miR-26a	chr1	120405460	120405517	1	+	76707	Clasp1	CDS	mmu-miR-26a	||||||------|||W-|||W	||||||-|||W-----|||W-	-18.4	9	7merA1	24	NA	NA	NA	NA	0	3	1.00297
chr1_120406829_120406885_mmu-miR-9	chr1	120406829	120406885	2	+	76707	Clasp1	CDS	mmu-miR-9	-|||||W---||-||||W----	-|||||W-||-||||W-	-20.9	30	6mer	47	NA	NA	NA	NA	1	2	1.07204
chr1_120418748_120418806_mmu-miR-410	chr1	120418748	120418806	1	+	76707	Clasp1	intron	mmu-miR-410	-------||||||-W|||W|	-||||||------------W|||W|-	-15.4	31	none	NA	NA	NA	NA	NA	0	4	0.113291
chr1_120424428_120424459_mmu-miR-543	chr1	120424428	120424459	1	+	76707	Clasp1	intron	mmu-miR-543	|||||||---W|||-|W||||	|||||||-------W|||---|W||||-	-20.5	8	7merm8	29	NA	NA	NA	NA	0	3	0.0150988
chr1_120437503_120437561_mmu-miR-29c	chr1	120437503	120437561	1	+	76707	Clasp1	intron	mmu-miR-29c	|||---|||W----||W|W|-	|||---|||W----||W|W|-	-15.9	32	none	NA	NA	NA	NA	NA	0	6	0.319242
chr1_120444485_120444517_mmu-miR-431	chr1	120444485	120444517	1	+	76707	Clasp1	CDS	mmu-miR-431	||||||||W|-|W||-----	||||||||W|-|W||-	-25.7	7	7merm8	16	NA	NA	NA	NA	1	1	1.26978
chr1_120461017_120461066_mmu-miR-221	chr1	120461017	120461066	2	+	76707	Clasp1	intron	mmu-miR-221	----||||||||||||||W|--	-|||--||||||-|||||W|-	-26.1	17	8mer.indel	50	3	NA	NA	C	0	4	0.116364
chr1_120475543_120475573_mmu-let-7a	chr1	120475543	120475573	1	+	76707	Clasp1	CDS	mmu-let-7a	|-W||||--||||W|||----	|-W||||-------||||W|||	-16.3	1	7merm8.indel	16	4	NA	NA	G	1	2	0.28579
chr1_120475543_120475573_mmu-let-7b	chr1	120475543	120475573	1	+	76707	Clasp1	CDS	mmu-let-7b	|||||-W|||||-||W||||-	|||--||------W|||||||--W||||-	-19.6	25	7merm8.indel	16	4	NA	NA	G	1	6	0.681359
chr1_120487061_120487121_mmu-miR-27a	chr1	120487061	120487121	2	+	76707	Clasp1	CDS	mmu-miR-27a	||||-||||---|||W----	||||------||||-|||W-	-15.5	50	7merA1.indel	36	4	NA	NA	A	1	1	1.23333
chr1_120494633_120494691_mmu-miR-124	chr1	120494633	120494691	1	+	76707	Clasp1	intron	mmu-miR-124	--||||||||||-------	-||--|||||-|||-	-17.7	58	7merA1.mm	17	NA	NA	6	C,T	1	1	-0.194699
chr1_120497578_120497636_mmu-miR-410	chr1	120497578	120497636	1	+	76707	Clasp1	intron	mmu-miR-410	-|||||-|||-|WW|||||-	-|||||-|||----|W--W|||||-	-18.9	9	8mer.mm	25	NA	NA	5	T,T	0	2	-0.0292435
chr1_120505395_120505425_mmu-miR-30c	chr1	120505395	120505425	1	+	76707	Clasp1	3'UTR	mmu-miR-30c	|W|||||W--------------	|W|||||W-	-12.1	60	7merm8.mm	62	NA	NA	3	T,G	0	1	0.0135865
chr1_120505463_120505519_mmu-miR-9	chr1	120505463	120505519	1	+	76707	Clasp1	3'UTR	mmu-miR-9	|W||||-||--W||-|W-|||-	|W||||-||--W||-|W-|||-	-13.5	5	6mer.mm	21	NA	NA	3	T,G	0	3	0.079313
chr1_120505470_120505518_mmu-miR-124	chr1	120505470	120505518	1	+	76707	Clasp1	3'UTR	mmu-miR-124	-|W|||-|||||---W-||	-|W|||-------------|||||-W-||-	-15	38	7merm8.indel	18	7	NA	NA	A	0	5	-0.0306424
chr1_120505823_120505880_mmu-miR-99b	chr1	120505823	120505880	1	+	76707	Clasp1	3'UTR	mmu-miR-99b	||||W--|----||||-||||	||||W----------|----||||-||||-	-21	14	none	NA	NA	NA	NA	NA	0	3	0.695318
chr1_120505918_120505948_mmu-miR-19b	chr1	120505918	120505948	1	+	76707	Clasp1	3'UTR	mmu-miR-19b	||W||---|||||----|||--	||W||----|||||----|||-	-18.3	28	7merm8.indel	17	5	NA	NA	C	1	5	1.22236
chr1_120508269_120508329_mmu-miR-706	chr1	120508269	120508329	2	+	NA		downstream_10k	mmu-miR-706	|||||-----|-||||-----	||||||||||-	-12.6	28	8mer.mm	32	NA	NA	7	A,C	1	1	NA
chr1_120752089_120752142_mmu-let-7i	chr1	120752089	120752142	1	-	14633	Gli2	CDS	mmu-let-7i	|||||-||||-|W|-||||--	|||||--------------||||-|W|--||||-	-19.7	7	7merA1.mm	60	NA	NA	4	G,A	1	2	1.09329
chr1_120763154_120763211_mmu-let-7c	chr1	120763154	120763211	1	-	14633	Gli2	CDS	mmu-let-7c	||||||||-||----||||--	||||||||---||--||||-	-23.5	31	8mer	44	NA	NA	NA	NA	1	5	1.36664
chr1_120764642_120764699_mmu-let-7b	chr1	120764642	120764699	1	-	14633	Gli2	CDS||5'UTR	mmu-let-7b	--||||||---WWW|W|||--	||||||---WWW|W|||-	-19.3	58	5mer_1	71	NA	NA	NA	NA	0	3	1.33214
chr1_120884324_120884354_mmu-miR-107	chr1	120884324	120884354	1	-	14633	Gli2	intron	mmu-miR-107	|||-||W|||-|||||||----	|||---||W|||---|||---||||-	-22.1	41	7merm8.indel	61	5	NA	NA	G	0	2	0.163134
chr1_120891960_120892017_mmu-let-7g	chr1	120891960	120892017	1	-	14633	Gli2	intron	mmu-let-7g	-||W||||||---|-||||--	-||W|||-|||---|||||-	-16.4	12	6mer.mm	32	NA	NA	6	T,C	0	2	-0.157113
chr1_121312145_121312169_mmu-miR-9	chr1	121312145	121312169	1	-	16324	Inhbb	3'UTR	mmu-miR-9	-|||||||----||---|||||	-|||||||---||----|||||-	-14.8	26	6mer_off	42	NA	NA	NA	NA	0	3	1.44108
chr1_121357814_121357838_mmu-miR-181d	chr1	121357814	121357838	1	+	NA		deep_intergenic	mmu-miR-181d	||||||--||W|W--||||||W	|||----|||--||W|W-|||--|||W-	-18.1	17	6mer_off.mm	2	NA	NA	4	A,A	0	5	-0.0748218
chr1_121367338_121367387_mmu-miR-134	chr1	121367338	121367387	1	-	64143	Ralb	3'UTR	mmu-miR-134	W||-|||||-|||||||W|--	W||-|||||--------|||||||W|	-27.6	1	6mer_off.mm	20	NA	NA	5	A,C	0	2	-0.83957
chr1_121423976_121424017_mmu-miR-181a	chr1	121423976	121424017	1	+	226351	Tmem185b	CDS	mmu-miR-181a	-|||W---|W|||||-||||--	-|||W--|W|||||---||||-	-21.9	10	5mer_3	71	NA	NA	NA	NA	1	6	0.756342
chr1_121424388_121424445_mmu-miR-380-3p	chr1	121424388	121424445	1	+	226351	Tmem185b	3'UTR	mmu-miR-380-3p	|||||||--||||--------	|||||||-----||||-	-17.5	38	8mer	48	NA	NA	NA	NA	0	1	0.506922
chr1_121444698_121444727_mmu-miR-9	chr1	121444698	121444727	1	-	226352	Epb4.1l5	3'UTR	mmu-miR-9	-|||||-||W---|||W-|||-	-|||||-||W--|||W-----|||	-14.5	1	7merA1.mm	19	NA	NA	2	C,A	0	6	0.229566
chr1_121445551_121445581_mmu-miR-30a	chr1	121445551	121445581	1	-	226352	Epb4.1l5	3'UTR	mmu-miR-30a	|||-||-|||--|||-||||-	|||-||-|||-----|||||||-	-17.8	9	6mer.mm	26	NA	NA	5	A,C	1	6	0.86229
chr1_121445566_121445613_mmu-miR-378	chr1	121445566	121445613	1	-	226352	Epb4.1l5	3'UTR	mmu-miR-378	-||||-|||W|||||W|---	-||||-|||W|||||W|-	-24.4	6	7merA1.indel	46	2	NA	NA	C	0	2	0.416134
chr1_121550641_121550666_mmu-miR-669l	chr1	121550641	121550666	1	-	NA		downstream_10k	mmu-miR-669l	-|||-|W|||--|||||----	-||||W-|||--|||||	-13.3	1	none	NA	NA	NA	NA	NA	0	2	0.202593
chr1_121550744_121550796_mmu-miR-9	chr1	121550744	121550796	2	-	NA		downstream_10k	mmu-miR-9	-|||||||---W||--|||W--	-|||||||---W||-|||W-	-14.8	17	6mer_off	30	NA	NA	NA	NA	1	3	0.218854
chr1_121550834_121550867_mmu-miR-26a	chr1	121550834	121550867	2	-	NA		downstream_10k	mmu-miR-26a	||||||-------W|W-||--	||||||-----W|W-||-	-12.5	7	6mer	19	NA	NA	NA	NA	0	3	0.04453
chr1_121550971_121550999_mmu-miR-665	chr1	121550971	121550999	1	-	NA		downstream_10k	mmu-miR-665	-||||||W----|||||--	-||||||W----|||||-	-25	5	6mer_off	16	NA	NA	NA	NA	1	3	0.188953
chr1_121550974_121551031_mmu-miR-30e	chr1	121550974	121551031	1	-	NA		downstream_10k	mmu-miR-30e	-W||-||W|||--||-|||--	-W||--||W|-||---||------|||-	-11	48	6mer_off.mm	3	NA	NA	7	C,T	1	2	0.276129
chr1_121551519_121551550_mmu-miR-9*	chr1	121551519	121551550	1	-	NA		downstream_10k	mmu-miR-9*	|||||-----|||||------	|||||---|||||-	-12	7	8mer.mm	14	NA	NA	7	C,A	1	1	0.563813
chr1_121551528_121551572_mmu-miR-376a	chr1	121551528	121551572	2	-	NA		downstream_10k	mmu-miR-376a	||W||||WW||---------	||W||||WW||-	-16.2	12	8mer.mm	17	NA	NA	4	G,T	1	1	1.33315
chr1_121551822_121551854_mmu-miR-124	chr1	121551822	121551854	1	-	NA		downstream_10k	mmu-miR-124	-|W|||-||--|||-||||	-|W|||||--|||--------||||-	-21	22	none	NA	NA	NA	NA	NA	1	3	0.0900004
chr1_121551960_121552012_mmu-miR-26a	chr1	121551960	121552012	2	-	NA		downstream_10k	mmu-miR-26a	|||||||||---||||-||--	|||||||||----||||||-	-19.3	5	7merm8	18	NA	NA	NA	NA	1	3	0.29161
chr1_121552277_121552303_mmu-miR-221	chr1	121552277	121552303	1	-	NA		downstream_10k	mmu-miR-221	||||||W|W||WW|||W|----	||||||W|-----W||-WW|||W|-	-23.6	29	7merA1	48	NA	NA	NA	NA	0	2	0.317575
chr1_121552444_121552476_mmu-miR-29b	chr1	121552444	121552476	1	-	NA		downstream_10k	mmu-miR-29b	||||||---|||||-|||----	||||||-----|||||-|||-	-21	2	6mer	17	NA	NA	NA	NA	0	2	0.263746
chr1_121552612_121552635_mmu-miR-30d	chr1	121552612	121552635	2	-	NA		downstream_10k	mmu-miR-30d	||||||||||||W--------	||||||||-||||W-	-23.3	3	8mer	11	NA	NA	NA	NA	1	1	1.14092
chr1_121553036_121553092_mmu-miR-30c	chr1	121553036	121553092	1	-	NA		downstream_10k	mmu-miR-30c	||||||----||||--------	||||||--||||-	-11.3	8	6mer	15	NA	NA	NA	NA	1	1	0.45692
chr1_121555380_121555410_mmu-miR-30d	chr1	121555380	121555410	1	-	19258	Ptpn4	3'UTR	mmu-miR-30d	-|||||--||||-|||-W---	-|||||-----||||----|||-W	-17	1	7merm8.mm	63	NA	NA	7	C,A	1	2	0.568295
chr1_121555513_121555569_mmu-miR-30c	chr1	121555513	121555569	1	-	19258	Ptpn4	3'UTR	mmu-miR-30c	|||||||||||||-||||||W|	||||---|||-----||||-||--------------||||||W|-	-19.6	13	7merm8.indel	48	3	NA	NA	T	0	6	0.380432
chr1_121555531_121555580_mmu-miR-30d	chr1	121555531	121555580	2	-	19258	Ptpn4	3'UTR	mmu-miR-30d	||||||-||--|W||-W||||	|||-|||||-|W||---W||||-	-15.4	16	7merm8.indel	59	3	NA	NA	T	0	3	0.643383
chr1_121555536_121555583_mmu-miR-30e	chr1	121555536	121555583	1	-	19258	Ptpn4	3'UTR	mmu-miR-30e	||||||---||WW||-W||||	|||-|||-||WW||---W||||-	-15.8	19	7merm8.indel	62	3	NA	NA	T	0	6	0.643383
chr1_121555540_121555620_mmu-miR-9	chr1	121555540	121555620	2	-	19258	Ptpn4	3'UTR	mmu-miR-9	--W|||||-----W||||----	-W|||||---------W||||-	-15.3	36	none	NA	NA	NA	NA	NA	0	2	0.583828
chr1_121555677_121555779_mmu-miR-124	chr1	121555677	121555779	17	-	19258	Ptpn4	3'UTR	mmu-miR-124	-|W||-|--|W|W|||W--	-|W||----|----|W|W|||W-	-14.1	1	7merA1.mm	17	NA	NA	5	G,G	1	2	1.26579
chr1_121555712_121555772_mmu-miR-9	chr1	121555712	121555772	2	-	19258	Ptpn4	3'UTR	mmu-miR-9	-|||||----|W|W|W-|||||	-|||||------|W|W|W-|||||	-19	1	5mer_2	19	NA	NA	NA	NA	1	3	1.30864
chr1_121555825_121555882_mmu-miR-138	chr1	121555825	121555882	1	-	19258	Ptpn4	3'UTR	mmu-miR-138	||||||W-||||---||--||-	||||||W---------||||---||---||-	-22.4	17	7merA1	42	NA	NA	NA	NA	0	5	1.56637
chr1_121555932_121555961_mmu-miR-103	chr1	121555932	121555961	1	-	19258	Ptpn4	3'UTR	mmu-miR-103	W|||||-|||||--|||||---	W|||-||-|||||-|||||-	-25.3	3	8mer.mm	25	NA	NA	4	A,A	0	2	1.33896
chr1_121555935_121555994_mmu-miR-124	chr1	121555935	121555994	1	-	19258	Ptpn4	3'UTR	mmu-miR-124	-|||||-W|||W-||||--	-|||||----W|-||W-||||-	-18	33	5mer_2	49	NA	NA	NA	NA	0	2	1.33648
chr1_121556186_121556261_mmu-miR-124	chr1	121556186	121556261	2	-	19258	Ptpn4	3'UTR	mmu-miR-124	||W||||W-|||-||W---	||W||||W----|||-||W-	-19.3	32	7merm8.mm	45	NA	NA	4	G,T	0	1	0.844111
chr1_121556211_121556267_mmu-miR-30c	chr1	121556211	121556267	1	-	19258	Ptpn4	3'UTR	mmu-miR-30c	--||||||--------------	-||||||	-7.6	1	5mer_1	2	NA	NA	NA	NA	0	1	0.589151
chr1_121556240_121556290_mmu-miR-106b	chr1	121556240	121556290	3	-	19258	Ptpn4	3'UTR	mmu-miR-106b	|||||||----|||||-||-	|||||||---|||||-||-	-22.4	5	8mer	17	NA	NA	NA	NA	0	3	1.49743
chr1_121556256_121556294_mmu-miR-106a	chr1	121556256	121556294	1	-	19258	Ptpn4	3'UTR	mmu-miR-106a	|||||||----||||||W||--	|||||||---|||||--|W||-	-22.7	6	8mer	21	NA	NA	NA	NA	0	3	1.51345
chr1_121556260_121556290_mmu-miR-20a	chr1	121556260	121556290	1	-	19258	Ptpn4	3'UTR	mmu-miR-20a	|||||||---|||||||W||--	|||||||--||||||--|W||-	-24.4	2	8mer	17	NA	NA	NA	NA	0	3	1.51345
chr1_121556263_121556307_mmu-miR-17	chr1	121556263	121556307	2	-	19258	Ptpn4	3'UTR	mmu-miR-17	|||||||----||||||W||--	|||||||---|||||--|W||-	-22.7	19	8mer	34	NA	NA	NA	NA	0	3	1.51345
chr1_121579335_121579367_mmu-miR-23b	chr1	121579335	121579367	1	-	19258	Ptpn4	CDS	mmu-miR-23b	--|||||||||||-----||	-||||||-----|||||------||-	-17.4	5	5mer_1	25	NA	NA	NA	NA	1	5	1.29943
chr1_121589328_121589358_mmu-miR-129-5p	chr1	121589328	121589358	2	-	19258	Ptpn4	CDS	mmu-miR-129-5p	-W|||W|W||--||W|||--	-W|--||W|W||||W|||-	-17.1	23	7merA1.mm	66	NA	NA	6	T,T	1	2	0.859082
chr1_121589358_121589389_mmu-let-7b	chr1	121589358	121589389	1	-	19258	Ptpn4	CDS	mmu-let-7b	||||--W||||--||W|||--	||||----W|---|||--------||W|||-	-18.4	14	none	NA	NA	NA	NA	NA	1	2	0.69578
chr1_121608078_121608135_mmu-miR-222	chr1	121608078	121608135	1	-	19258	Ptpn4	intron	mmu-miR-222	|||||||-|||-|||||W|W	|||||||--------|||--|||||---W|W-	-19.7	3	8mer	28	NA	NA	NA	NA	0	6	NA
chr1_121626465_121626514_mmu-miR-3472	chr1	121626465	121626514	1	-	19258	Ptpn4	intron	mmu-miR-3472	|||-W|||-|--|||---------	|||--W|||-|----|||-	-11.7	30	7merA1.indel	70	2	NA	NA	A	0	1	NA
chr1_121630743_121630792_mmu-miR-410	chr1	121630743	121630792	1	-	19258	Ptpn4	intron	mmu-miR-410	-------|||W||||-||||	-|||W||||-----||||-	-16.6	2	none	NA	NA	NA	NA	NA	0	4	0.0818016
chr1_121639980_121640012_mmu-miR-27a	chr1	121639980	121640012	1	-	19258	Ptpn4	CDS	mmu-miR-27a	W||-||---|||||--||||	W||-||----|||||-------||||-	-16	36	none	NA	NA	NA	NA	NA	1	5	1.44724
chr1_121660905_121660963_mmu-miR-411	chr1	121660905	121660963	1	-	19258	Ptpn4	intron	mmu-miR-411	-||||||||W----------	-|||||--|||W-	-15.5	9	5mer_2	16	NA	NA	NA	NA	0	1	-0.101966
chr1_121662013_121662044_mmu-miR-130a	chr1	121662013	121662044	1	-	19258	Ptpn4	CDS	mmu-miR-130a	|--||||||W||||||||||-	|--|||----|||W||||||||||-	-30.7	10	6mer.mm	11	NA	NA	4	T,C	0	6	1.06147
chr1_121664562_121664594_mmu-miR-3472	chr1	121664562	121664594	1	-	19258	Ptpn4	intron	mmu-miR-3472	-|W|-|||----||W--||||-||	-|W|----------|||-----||W---||||||-	-14	7	6mer.mm	70	NA	NA	5	A,A	0	3	NA
chr1_121665333_121665389_mmu-miR-9	chr1	121665333	121665389	1	-	19258	Ptpn4	intron	mmu-miR-9	---W||-W|||||--|W-||W|	-W||-W|||||--|W---||W|-	-13.6	7	none	NA	NA	NA	NA	NA	1	4	NA
chr1_121667426_121667483_mmu-miR-30d	chr1	121667426	121667483	1	-	19258	Ptpn4	intron	mmu-miR-30d	---||||||||-W|||W----	-|||----|||||-W|||W-	-17.2	35	none	NA	NA	NA	NA	NA	0	2	-0.373953
chr1_121673470_121673528_mmu-miR-448-3p	chr1	121673470	121673528	1	-	19258	Ptpn4	intron	mmu-miR-448-3p	|W|--|||-||W|||W|||--	|W|-----|||||W|||W|----||-	-17.1	9	none	NA	NA	NA	NA	NA	0	2	0.139048
chr1_121680076_121680121_mmu-miR-30c	chr1	121680076	121680121	2	-	19258	Ptpn4	CDS	mmu-miR-30c	||||||--------|||||||-	||||||---------|||--||||-	-16.1	10	7merA1	29	NA	NA	NA	NA	0	3	1.13599
chr1_121680701_121680759_mmu-miR-23a	chr1	121680701	121680759	1	-	19258	Ptpn4	intron	mmu-miR-23a	||||||||--|||W|---||	|||||-----||||||W|--||-	-14.7	18	6merA1	36	NA	NA	NA	NA	0	1	0.162883
chr1_121695791_121695818_mmu-miR-124	chr1	121695791	121695818	1	-	19258	Ptpn4	intron	mmu-miR-124	-|W||||W-||||||-W||	-|W||||W----||||||----W||-	-23.6	48	7merm8	14	NA	NA	NA	NA	1	6	0.167047
chr1_121713798_121713858_mmu-miR-124	chr1	121713798	121713858	1	-	19258	Ptpn4	intron	mmu-miR-124	||||||-|||||W|-----	||||||---||-|||W|-	-19.8	7	6mer	19	NA	NA	NA	NA	0	1	-0.00766929
chr1_122009892_122009949_mmu-let-7f	chr1	122009892	122009949	1	-	13167	Dbi	3'UTR	mmu-let-7f	||||-||W|||||W----|W|	||||||W|||--||W--|W|-	-18.3	11	7merm8.mm	32	NA	NA	6	T,C	1	5	-0.133916
chr1_122009912_122010049_mmu-miR-541	chr1	122009912	122010049	7	-	13167	Dbi	CDS||3'UTR	mmu-miR-541	|||-|||-||-|--W||||||||-	|||-|||-||---|--W-||||||||-	-24.7	40	7merm8.mm	60	NA	NA	5	G,G	1	6	0.200961
chr1_122009984_122010042_mmu-let-7b	chr1	122009984	122010042	4	-	13167	Dbi	CDS||3'UTR	mmu-let-7b	W|||W|-W||||W||||||W|	W|||W|-----------W||||----W||||||W|-	-26.6	25	none	NA	NA	NA	NA	NA	0	6	0.268766
chr1_122009993_122010043_mmu-let-7c	chr1	122009993	122010043	2	-	13167	Dbi	CDS||3'UTR	mmu-let-7c	W|||W|-W||||W||-|||W|	W|||W|-----------W||||----W||-|||W|-	-20.6	26	none	NA	NA	NA	NA	NA	0	6	0.268766
chr1_122012977_122013029_mmu-miR-92b	chr1	122012977	122013029	1	-	13167	Dbi	CDS	mmu-miR-92b	-||||-||-|W|||||||---	-||||-||------------|W|||||||-	-27.2	7	6mer_off.mm	51	NA	NA	5	G,G	1	2	1.13282
chr1_122016473_122016505_mmu-miR-92a	chr1	122016473	122016505	1	-	13167	Dbi	CDS	mmu-miR-92a	---|||||||-||||-||||	-||--|||||-|||||-|||-	-21.5	52	none	NA	NA	NA	NA	NA	0	4	-0.00121275
chr1_122017527_122017574_mmu-miR-34c	chr1	122017527	122017574	1	-	13167	Dbi	CDS||5'UTR	mmu-miR-34c	-|||||W-||---W|||-----	-|||||W----||----W|||-	-16.1	40	5mer_2	56	NA	NA	NA	NA	1	2	0.811593
chr1_122017529_122017563_mmu-let-7a	chr1	122017529	122017563	1	-	13167	Dbi	CDS||5'UTR	mmu-let-7a	|||||-W||||-||W--||W-	|||||-W||-||-||W----||W-	-20.6	4	8mer.indel	22	7	NA	NA	A	1	6	-0.226867
chr1_122017529_122017563_mmu-let-7e	chr1	122017529	122017563	1	-	13167	Dbi	CDS||5'UTR	mmu-let-7e	|||||||||-|WW|---||W-	||||---||-|||-|WW|--||W-	-18.5	4	8mer.indel	22	7	NA	NA	A	1	5	-0.226867
chr1_122058859_122058916_mmu-miR-92b	chr1	122058859	122058916	1	+	73103	3110009E18Rik	intron	mmu-miR-92b	---||||-||||||W|||W||	-||||-------------||--||||W|||W||-	-28.7	14	none	NA	NA	NA	NA	NA	0	4	0.0527177
chr1_122124281_122124316_mmu-miR-99a*	chr1	122124281	122124316	2	-	68428	Steap3	CDS	mmu-miR-99a*	-|||W|--||||-W-W|W|W	-|||W|--|---|||-W-W|W|W-	-22.2	14	none	NA	NA	NA	NA	NA	1	5	0.588292
chr1_122130881_122130922_mmu-miR-16	chr1	122130881	122130922	1	-	68428	Steap3	CDS	mmu-miR-16	||||||||W--------|||-	||||||-||W----------|||-	-20.4	17	6mer	35	NA	NA	NA	NA	0	5	1.01567
chr1_122141916_122141956_mmu-miR-185	chr1	122141916	122141956	1	-	68428	Steap3	intron	mmu-miR-185	|||||W-|||||||-------	|||||W-|||||||-	-24.9	6	8mer.mm	48	NA	NA	5	G,A	0	1	-0.076021
chr1_122975509_122975532_mmu-miR-125b-5p	chr1	122975509	122975532	1	-	NA		deep_intergenic	mmu-miR-125b-5p	-||WW|||--||---|W--|-	-||WW|||--|||W--|-	-15.4	3	none	NA	NA	NA	NA	NA	0	5	0.134902
chr1_123013858_123013888_mmu-miR-30c	chr1	123013858	123013888	1	+	98452	B230209K01Rik	exon_unclassified	mmu-miR-30c	|W|--||---------||||||	|W|--||-||||||-	-12.2	31	6mer.mm	28	NA	NA	3	T,G	0	3	1.0826
chr1_123033336_123033359_mmu-let-7c	chr1	123033336	123033359	1	-	NA		deep_intergenic	mmu-let-7c	|||||---|||||---|||--	|||||--||||||||-	-19.4	2	7merA1.indel	70	4	NA	NA	G	0	5	0.0552242
chr1_123034210_123034257_mmu-miR-9	chr1	123034210	123034257	1	+	NA		deep_intergenic	mmu-miR-9	----||W---||-||||||WW|	-||W-||-||||||WW|-	-20.1	55	none	NA	NA	NA	NA	NA	0	4	0.227326
chr1_123183905_123183945_mmu-miR-30a	chr1	123183905	123183945	1	-	NA		deep_intergenic	mmu-miR-30a	|||-||||-------||||||	|||-||||---||||||-	-14.8	12	8mer.mm	23	NA	NA	5	A,A	0	3	-0.181333
chr1_123200951_123201008_mmu-miR-30b	chr1	123200951	123201008	1	-	72999	Insig2	3'UTR	mmu-miR-30b	|||||||||-||-||W-|W||	|||||||--||-||-||W----|W||-	-14.6	2	7merm8	22	NA	NA	NA	NA	1	6	1.12061
chr1_123202056_123202089_mmu-miR-124	chr1	123202056	123202089	1	-	72999	Insig2	3'UTR	mmu-miR-124	|||||||W||||||--|||	|||||||W|-----|||||---------|||-	-25.3	13	7merm8	38	NA	NA	NA	NA	1	5	0.617377
chr1_123202124_123202181_mmu-miR-153	chr1	123202124	123202181	1	-	72999	Insig2	3'UTR	mmu-miR-153	-||||--||-----|||W|W-	-||||------||--------|||W|W-	-11.4	4	none	NA	NA	NA	NA	NA	0	3	0.743181
chr1_123212775_123212805_mmu-miR-153	chr1	123212775	123212805	2	-	72999	Insig2	intron	mmu-miR-153	|W||--|||||----------	|W||----|||||-	-14.7	31	6mer_off.mm	7	NA	NA	7	A,C	0	1	-0.274044
chr1_123292967_123293000_mmu-miR-124	chr1	123292967	123293000	1	+	NA		deep_intergenic	mmu-miR-124	-||||||W-||||||||--	-||||||W--|||||-|||-	-22.9	6	6mer_off	19	NA	NA	NA	NA	0	2	0.17178
chr1_123387716_123387747_mmu-miR-17*	chr1	123387716	123387747	1	+	70829	Ccdc93	CDS	mmu-miR-17*	||||--W||||||||||||--	||||-W||--||||||||-||-	-26.8	25	none	NA	NA	NA	NA	NA	0	2	1.15326
chr1_123399902_123399932_mmu-miR-9	chr1	123399902	123399932	1	+	70829	Ccdc93	3'UTR	mmu-miR-9	----|||W--|W-||||W----	-|||W--|W||||W-	-17.2	7	none	NA	NA	NA	NA	NA	0	4	-0.0163938
chr1_123402919_123403008_mmu-miR-124	chr1	123402919	123403008	8	+	70829	Ccdc93	3'UTR	mmu-miR-124	||||||-W|||||||----	||||||-W|||||||-	-26.8	36	6mer	46	NA	NA	NA	NA	1	1	0.661733
chr1_123450156_123450205_mmu-miR-484	chr1	123450156	123450205	1	-	NA		downstream_10k	mmu-miR-484	||W|-|||-||-||||||W--	||W|---|||-----||-||||||W-	-23	6	7merA1.indel	41	4	NA	NA	G	0	2	0.104909
chr1_123452739_123452777_mmu-miR-709	chr1	123452739	123452777	1	-	66942	Ddx18	intron	mmu-miR-709	W||W|||-||--------	W||W|||||-	-16	52	6mer_off.mm	55	NA	NA	5	G,T	0	1	0.0322472
chr1_12355122_12355178_mmu-miR-9	chr1	12355122	12355178	1	+	NA		deep_intergenic	mmu-miR-9	-W|W|||--||W--|-||----	-W|W|||--||W-|-||-	-13.7	58	none	NA	NA	NA	NA	NA	0	2	NA
chr1_123889379_123889416_mmu-miR-128	chr1	123889379	123889416	1	+	NA		deep_intergenic	mmu-miR-128	-|||||||-|||||||||W|	-||--|||||--||-|||||||W|-	-24.7	12	7merm8.indel	55	6	NA	NA	G	0	6	-0.0667206
chr1_124030303_124030336_mmu-miR-124	chr1	124030303	124030336	1	+	NA		deep_intergenic	mmu-miR-124	-------||W|WW||-|||	||W|WW||-|||-	-17.4	63	none	NA	NA	NA	NA	NA	0	4	-0.00713345
chr1_124090396_124090437_mmu-miR-709	chr1	124090396	124090437	5	-	NA		deep_intergenic	mmu-miR-709	-||||---|||-|W|---	-||||-|||---|W|-	-18	9	6mer_off.mm	18	NA	NA	7	A,A	0	1	-0.021252
chr1_124090458_124090490_mmu-miR-23b	chr1	124090458	124090490	1	-	NA		deep_intergenic	mmu-miR-23b	|||||---||-|||-WW|||	|||-||---||---|||------WW|||-	-17.3	7	none	NA	NA	NA	NA	NA	0	5	-0.021252
chr1_12423187_12423218_mmu-miR-300	chr1	12423187	12423218	1	+	NA		deep_intergenic	mmu-miR-300	------|--|---||||||W-	-|---|--||||||W-	-14.9	20	none	NA	NA	NA	NA	NA	0	4	-0.0119503
chr1_124253744_124253802_mmu-miR-27a	chr1	124253744	124253802	1	-	NA		deep_intergenic	mmu-miR-27a	W|||-|W||||--W||||--	W|||--|W----||||--W||||-	-21.8	13	none	NA	NA	NA	NA	NA	0	2	NA
chr1_124253764_124253806_mmu-miR-99b	chr1	124253764	124253806	1	-	NA		deep_intergenic	mmu-miR-99b	-|||W-||--||||||W----	-|||W||----|||||-|W-	-21.1	1	6mer_off	62	NA	NA	NA	NA	0	2	NA
chr1_124253767_124253798_mmu-miR-30d	chr1	124253767	124253798	1	-	NA		deep_intergenic	mmu-miR-30d	------|W|||||--|||---	-|W|-||||---|||-	-17.5	19	none	NA	NA	NA	NA	NA	0	4	NA
chr1_124253778_124253810_mmu-miR-128	chr1	124253778	124253810	1	-	NA		deep_intergenic	mmu-miR-128	||-||WW|-|||W-|||W--	||||WW|-|||W|||W-	-17.9	5	none	NA	NA	NA	NA	NA	0	2	NA
chr1_12432028_12432085_mmu-miR-26a	chr1	12432028	12432085	1	+	NA		deep_intergenic	mmu-miR-26a	--|||||||----|----|||	-|||||||-|--|||-	-10.9	7	5mer_1	17	NA	NA	NA	NA	0	3	NA
chr1_124499611_124499667_mmu-miR-181a	chr1	124499611	124499667	2	+	NA		deep_intergenic	mmu-miR-181a	----------|||||-------	-|||||-	-11.8	64	none	NA	NA	NA	NA	NA	0	4	0.096694
chr1_12484260_12484290_mmu-miR-9	chr1	12484260	12484290	1	+	NA		deep_intergenic	mmu-miR-9	-|||W|----|W|W|||-|W--	-|||W|--|W|W|||-|W-	-15.3	46	7merA1.indel	10	2	NA	NA	C	0	3	0.160851
chr1_124861626_124861650_mmu-miR-30e	chr1	124861626	124861650	1	-	NA		deep_intergenic	mmu-miR-30e	|-||||-||-|||-|--W||-	|-||||-||-|||-|--W||-	-11.2	3	7merA1.mm	18	NA	NA	3	T,T	0	5	NA
chr1_125229990_125230020_mmu-miR-149	chr1	125229990	125230020	1	-	269109	Dpp10	3'UTR	mmu-miR-149	||||---|W-|||||||-----	||||---|W-----||||--|||-	-13.5	3	none	NA	NA	NA	NA	NA	0	2	0.922022
chr1_125230024_125230055_mmu-miR-9	chr1	125230024	125230055	2	-	269109	Dpp10	3'UTR	mmu-miR-9	-|||||W|-||W|||-|W-||-	-|||||W|-------------||W|--||-|W-||-	-15.7	2	7merA1.mm	32	NA	NA	2	C,T	0	6	1.10009
chr1_125238848_125238904_mmu-miR-106a	chr1	125238848	125238904	1	-	269109	Dpp10	intron	mmu-miR-106a	||||||------|||||W|W|-	||||||------|||||W|W|-	-23.3	6	7merA1	22	NA	NA	NA	NA	0	3	0.0965671
chr1_125250840_125250898_mmu-miR-124	chr1	125250840	125250898	1	-	269109	Dpp10	intron	mmu-miR-124	||||||---||||---||-	|||-|||-||||-----||-	-14.8	8	7merA1.indel	21	NA	4,5	NA	A	0	5	-0.0494895
chr1_125264919_125264955_mmu-miR-706	chr1	125264919	125264955	1	-	269109	Dpp10	intron	mmu-miR-706	W||||----------------	W||||-	-7.6	70	6mer_off.mm	69	NA	NA	7	A,C	0	1	-0.415519
chr1_125275983_125276039_mmu-miR-9	chr1	125275983	125276039	1	-	269109	Dpp10	intron	mmu-miR-9	-||||W||||||---||W||||	-||||W|-|||||---||W||||-	-19.7	10	5mer_2	42	NA	NA	NA	NA	0	5	-0.355671
chr1_125277992_125278050_mmu-miR-26b	chr1	125277992	125278050	1	-	269109	Dpp10	intron	mmu-miR-26b	--------||||W||W|||W	-||||-----W||W|----||W-	-12	15	none	NA	NA	NA	NA	NA	0	4	0.112558
chr1_125329532_125329591_mmu-miR-124	chr1	125329532	125329591	1	-	269109	Dpp10	CDS	mmu-miR-124	-||||||-|--W||-----	-|||||||--W||-	-21.4	6	6mer_off	13	NA	NA	NA	NA	1	1	0.94723
chr1_125329588_125329644_mmu-miR-26a	chr1	125329588	125329644	1	-	269109	Dpp10	CDS	mmu-miR-26a	-|||||--|||||||W-|||-	-|||||-----||||-----|||W--------|||-	-20.5	5	5mer_2	35	NA	NA	NA	NA	0	6	1.23446
chr1_125329844_125329901_mmu-let-7g	chr1	125329844	125329901	1	-	269109	Dpp10	intron	mmu-let-7g	|||||||W|--W||-|||---	|||||||W|----W||-|||-	-23.4	3	8mer	17	NA	NA	NA	NA	0	2	0.00467652
chr1_125378968_125378999_mmu-miR-429	chr1	125378968	125378999	1	-	269109	Dpp10	intron	mmu-miR-429	|||||-----||W|---||--	|||||----||W|-||-	-14.3	32	5mer_3	44	NA	NA	NA	NA	0	1	NA
chr1_125382236_125382294_mmu-let-7c	chr1	125382236	125382294	1	-	269109	Dpp10	intron	mmu-let-7c	|||||--|||||--|-|||W-	|||||---||-|||--||||W-	-20.9	5	6merA1	22	NA	NA	NA	NA	0	5	0.0515983
chr1_125391808_125391839_mmu-let-7c-2*	chr1	125391808	125391839	1	-	269109	Dpp10	intron	mmu-let-7c-2*	-|||||-||-||||||W|---	-|||||-------||--------------||||||W|-	-12.4	5	6mer_off	36	NA	NA	NA	NA	0	2	-0.0527619
chr1_125421189_125421246_mmu-miR-153	chr1	125421189	125421246	1	-	269109	Dpp10	intron	mmu-miR-153	|||||--|||-----||W|W-	|||||-|||-----||W|W-	-14.6	33	5mer_3	48	NA	NA	NA	NA	0	5	-0.0242072
chr1_125450580_125450610_mmu-miR-124	chr1	125450580	125450610	1	-	269109	Dpp10	intron	mmu-miR-124	-|WW|||W-W||||||W--	-|WW|||W---W||||||W-	-19.2	11	6mer	51	NA	NA	NA	NA	0	2	0.00694949
chr1_125472557_125472587_mmu-miR-9	chr1	125472557	125472587	1	-	269109	Dpp10	intron	mmu-miR-9	-||||||W|W---|||---|||	-||||||W|W----|||----|||	-17.7	1	6mer_off	18	NA	NA	NA	NA	0	6	-0.147515
chr1_125482925_125482982_mmu-miR-153	chr1	125482925	125482982	1	-	269109	Dpp10	intron	mmu-miR-153	|||||||--||---|||W|--	|||||||-||---|||W|-	-17.6	45	8mer	57	NA	NA	NA	NA	0	2	0.00610526
chr1_125487491_125487548_mmu-miR-434-3p	chr1	125487491	125487548	1	-	269109	Dpp10	intron	mmu-miR-434-3p	-----||--|||W|-|-||||	-||--|||W|-|-||||-	-22.2	44	none	NA	NA	NA	NA	NA	0	4	-0.2291
chr1_125488163_125488221_mmu-miR-124	chr1	125488163	125488221	1	-	269109	Dpp10	intron	mmu-miR-124	-||||||W-|||W------	-||-||||W|||W-	-17	21	none	NA	NA	NA	NA	NA	0	1	0.0627604
chr1_125508493_125508549_mmu-miR-20a	chr1	125508493	125508549	1	-	269109	Dpp10	intron	mmu-miR-20a	||||||------W|||---W||	||||||-W|||--W||-	-14	7	7merA1	18	NA	NA	NA	NA	0	3	0.0628659
chr1_125510126_125510184_mmu-miR-188-5p	chr1	125510126	125510184	1	-	269109	Dpp10	intron	mmu-miR-188-5p	|||||-||||-W--W|||W-	|||||-----------||||---W--W|||W-	-21.9	27	5mer_3	54	NA	NA	NA	NA	0	2	0.172714
chr1_125519506_125519563_mmu-miR-185	chr1	125519506	125519563	1	-	269109	Dpp10	intron	mmu-miR-185	||||-||||||||||--||--	||||--|||---|||||||--||-	-23.5	4	none	NA	NA	NA	NA	NA	0	2	NA
chr1_125522322_125522353_mmu-miR-153	chr1	125522322	125522353	1	-	269109	Dpp10	intron	mmu-miR-153	||||||-----|||||WW||-	||||||-----------|||||WW||-	-15.4	10	7merA1	31	NA	NA	NA	NA	0	3	0.218949
chr1_125526365_125526397_mmu-miR-124	chr1	125526365	125526397	1	-	269109	Dpp10	intron	mmu-miR-124	|||W||-||W|||-|||||	|||W||--------||W|||------|||-||-	-18.6	24	7merA1.mm	51	NA	NA	5	G,T	0	6	-0.0519225
chr1_125528096_125528154_mmu-miR-124	chr1	125528096	125528154	1	-	269109	Dpp10	intron	mmu-miR-124	--|||----||||||||--	-|||-||||||||-	-20.9	16	none	NA	NA	NA	NA	NA	0	2	-0.0795476
chr1_125535025_125535053_mmu-miR-125b-5p	chr1	125535025	125535053	1	-	269109	Dpp10	intron	mmu-miR-125b-5p	|||||||---------|||W-	|||||||--|||W-	-18.3	5	7merm8	12	NA	NA	NA	NA	0	3	0.0726472
chr1_125537511_125537554_mmu-miR-329*	chr1	125537511	125537554	1	-	269109	Dpp10	intron	mmu-miR-329*	|||||||---||||-------	|||||||--||||-	-21.2	26	8mer	33	NA	NA	NA	NA	0	1	-0.136009
chr1_125546774_125546832_mmu-miR-128	chr1	125546774	125546832	1	-	269109	Dpp10	intron	mmu-miR-128	|||||----||W--|||---	|||||||W--|||-	-20.5	60	8mer.mm	12	NA	NA	3	A,A	0	2	0.0260682
chr1_125568057_125568085_mmu-miR-30e	chr1	125568057	125568085	1	-	269109	Dpp10	intron	mmu-miR-30e	||-||||-----||-|||---	||-|||||||||-	-10.1	46	8mer.mm	52	NA	NA	4	A,C	0	3	-0.254808
chr1_125585778_125585805_mmu-miR-706	chr1	125585778	125585805	1	-	269109	Dpp10	intron	mmu-miR-706	--------||-||||------	-||---|||-|-	-7	38	none	NA	NA	NA	NA	NA	0	4	NA
chr1_125592526_125592583_mmu-miR-429	chr1	125592526	125592583	1	-	269109	Dpp10	intron	mmu-miR-429	--||||W---|||--|||||-	-||||W---||||||||-	-21	18	none	NA	NA	NA	NA	NA	0	5	0.253369
chr1_125613958_125613991_mmu-miR-124	chr1	125613958	125613991	1	-	269109	Dpp10	intron	mmu-miR-124	-||||-|-|W|W||||||-	-||||-------|-|W|W-||-----||||-	-17.9	8	none	NA	NA	NA	NA	NA	0	2	NA
chr1_125624701_125624758_mmu-let-7c	chr1	125624701	125624758	1	-	269109	Dpp10	intron	mmu-let-7c	||||W|W--------------	||||W|W-	-14.4	5	7merA1.mm	7	NA	NA	6	T,G	0	1	-0.221158
chr1_125648227_125648285_mmu-miR-1983	chr1	125648227	125648285	1	-	269109	Dpp10	intron	mmu-miR-1983	|||||W---|||||WW|||-	|||||W------|||||W--W|||-	-23.3	26	5mer_3	46	NA	NA	NA	NA	0	2	-0.0342241
chr1_125655749_125655805_mmu-miR-9	chr1	125655749	125655805	1	-	269109	Dpp10	intron	mmu-miR-9	||||||----||--||-||W||	|||--|||-----||--||-|----|W||-	-13	27	8mer.indel	51	6	NA	NA	G	0	3	0.0651958
chr1_125666590_125666647_mmu-miR-30d	chr1	125666590	125666647	1	-	269109	Dpp10	intron	mmu-miR-30d	|||-|||W--------W||||	||||||W--W||||-	-10.7	20	8mer.indel	27	NA	5,6	NA	G	0	3	-0.0639141
chr1_125667051_125667082_mmu-miR-26a	chr1	125667051	125667082	2	-	269109	Dpp10	intron	mmu-miR-26a	||-|||||||-||||W|W|||	|||||----||||||||W|----W|||-	-19.3	23	7merA1.indel	69	4	NA	NA	A	0	6	-0.0149328
chr1_125668810_125668861_mmu-miR-9	chr1	125668810	125668861	2	-	269109	Dpp10	intron	mmu-miR-9	-||||W|W-----||||W----	-||||W|W-----------||||W-	-14.5	7	6mer_off.mm	25	NA	NA	7	G,T	0	2	-0.0489844
chr1_125670078_125670111_mmu-miR-127	chr1	125670078	125670111	1	-	269109	Dpp10	intron	mmu-miR-127	|W||-|-||-|W|||--||||	|W||-|-|||W|||-----||||-	-21	16	none	NA	NA	NA	NA	NA	0	6	-0.0174072
chr1_125687346_125687386_mmu-miR-377	chr1	125687346	125687386	1	-	269109	Dpp10	intron	mmu-miR-377	--|||||-||||-||WW--W-	-|||||-||||-||WW--W-	-21.7	3	5mer_1	17	NA	NA	NA	NA	0	2	0.208623
chr1_125690075_125690131_mmu-miR-9	chr1	125690075	125690131	1	-	269109	Dpp10	intron	mmu-miR-9	-|W||W|W-||-||--W||W--	-|W||W|W||---||--W||W-	-11.9	39	none	NA	NA	NA	NA	NA	0	5	0.157973
chr1_125697662_125697692_mmu-miR-138	chr1	125697662	125697692	1	-	269109	Dpp10	intron	mmu-miR-138	||||||W-W--||----||---	||||||W-W--||----||-	-20.8	32	7merA1	46	NA	NA	NA	NA	0	1	NA
chr1_125716163_125716220_mmu-miR-30d	chr1	125716163	125716220	1	-	269109	Dpp10	intron	mmu-miR-30d	||--|||W||||--||W|||-	||--|||W----||||--||-W|||-	-19.4	35	none	NA	NA	NA	NA	NA	0	6	NA
chr1_125718162_125718192_mmu-miR-124	chr1	125718162	125718192	1	-	269109	Dpp10	intron	mmu-miR-124	--W||-|W|-||||---||	-W||-|W|-||||-||-	-17.3	25	none	NA	NA	NA	NA	NA	0	5	0.0862058
chr1_125728805_125728862_mmu-let-7g	chr1	125728805	125728862	1	-	269109	Dpp10	intron	mmu-let-7g	W||||||W|----W||||||W	W|||-|||W|W||||||W-	-21.4	6	6mer.mm	34	NA	NA	5	G,G	0	3	0.063537
chr1_125733408_125733439_mmu-miR-26b	chr1	125733408	125733439	1	-	269109	Dpp10	intron	mmu-miR-26b	-|||W----|||W--|||||	-|||W--|||W---|||||-	-12.9	17	6mer.mm	4	NA	NA	6	G,T	0	5	0.0348692
chr1_125734104_125734150_mmu-miR-15a	chr1	125734104	125734150	1	-	269109	Dpp10	intron	mmu-miR-15a	|||||||------|||W-||W	|||||||-----|||W-||W-	-22.1	2	8mer	16	NA	NA	NA	NA	1	3	-0.0979195
chr1_125738212_125738243_mmu-let-7a	chr1	125738212	125738243	1	-	269109	Dpp10	intron	mmu-let-7a	|||||||-|||--W|-W||||	|||||||---|||--W|W||||-	-22.2	7	7merm8	23	NA	NA	NA	NA	0	6	0.306305
chr1_125742749_125742779_mmu-miR-181a	chr1	125742749	125742779	1	-	269109	Dpp10	intron	mmu-miR-181a	||||||||||-|--|||WW||W	||||----|||-----|||-------|--|||WW||W-	-20.4	7	8mer.indel	16	4	NA	NA	A	0	6	0.0215504
chr1_125744576_125744607_mmu-let-7b	chr1	125744576	125744607	1	-	269109	Dpp10	intron	mmu-let-7b	||||||W|-||--||||||||	|||||---|W|||||||||||-	-23.6	4	7merm8.mm	19	NA	NA	7	A,C	0	6	-0.115895
chr1_125744596_125744653_mmu-let-7c	chr1	125744596	125744653	1	-	269109	Dpp10	intron	mmu-let-7c	||||||W|-|||----|||||	|||||---|W|-|||-|||||-	-18.6	50	7merm8.mm	65	NA	NA	7	A,C	0	5	-0.115895
chr1_125747607_125747648_mmu-miR-128	chr1	125747607	125747648	1	-	269109	Dpp10	intron	mmu-miR-128	-|||||-----||||||---	-|||||------||||||-	-20.7	13	7merA1.indel	26	2	NA	NA	C	0	2	0.0109951
chr1_125750129_125750159_mmu-miR-9	chr1	125750129	125750159	1	-	269109	Dpp10	intron	mmu-miR-9	--||||--|||-|||-W|||||	-||||----|||-|||----W|||||-	-19.7	3	none	NA	NA	NA	NA	NA	0	6	-0.775669
chr1_125751553_125751611_mmu-miR-124	chr1	125751553	125751611	1	-	269109	Dpp10	intron	mmu-miR-124	|||||----|||||-----	|||||----|||||-	-18.4	4	5mer_3	14	NA	NA	NA	NA	0	1	-0.330836
chr1_125801645_125801681_mmu-miR-181a	chr1	125801645	125801681	1	-	269109	Dpp10	CDS	mmu-miR-181a	-||W||||-W|W|-|WW||---	-||W||||--------W|W||WW||-	-17.8	49	5mer_3	18	NA	NA	NA	NA	0	2	0.626816
chr1_125831331_125831388_mmu-miR-30b	chr1	125831331	125831388	1	-	269109	Dpp10	intron	mmu-miR-30b	||--|||W--W||||-||---	||--|||W-W||||-||-	-15.6	55	none	NA	NA	NA	NA	NA	0	2	0.00833589
chr1_125839447_125839504_mmu-let-7i	chr1	125839447	125839504	1	-	269109	Dpp10	intron	mmu-let-7i	W|W--|--|W---W|W|W---	W|W--|--|W--W|W|W-	-14.3	33	none	NA	NA	NA	NA	NA	0	2	-0.182647
chr1_125843799_125843857_mmu-miR-23b	chr1	125843799	125843857	1	-	269109	Dpp10	intron	mmu-miR-23b	|||-||||---||W|||||-	|||-||||--||W||-|||-	-14.4	26	8mer.mm	39	NA	NA	5	C,C	0	3	-0.0700377
chr1_125865655_125865706_mmu-miR-138	chr1	125865655	125865706	1	-	269109	Dpp10	intron	mmu-miR-138	||||||||||WW|||--||---	|||||||----|||WW|||-||-	-23	6	8mer	22	NA	NA	NA	NA	0	2	0.0528769
chr1_125880308_125880364_mmu-miR-9	chr1	125880308	125880364	1	-	269109	Dpp10	intron	mmu-miR-9	|||||||------|||||||W-	|||||||------|||-----||||W-	-18.1	29	8mer	49	NA	NA	NA	NA	1	3	-0.0363701
chr1_125883824_125883882_mmu-miR-128	chr1	125883824	125883882	1	-	269109	Dpp10	intron	mmu-miR-128	|||||||--||W||||----	|||-||||||W||||-	-21.2	59	8mer.indel	67	NA	3,4	NA	G	0	1	-0.138044
chr1_125896009_125896068_mmu-miR-124	chr1	125896009	125896068	1	-	269109	Dpp10	intron	mmu-miR-124	||W|||---|||--|||||	||W|||-------------|||-|||||-	-16.2	13	6mer.mm	36	NA	NA	4	G,T	0	6	0.406587
chr1_125896387_125896445_mmu-miR-124	chr1	125896387	125896445	1	-	269109	Dpp10	intron	mmu-miR-124	-||-|||--||-W||||--	-||----|||-------||-W||||-	-12.2	41	7merA1.mm	46	NA	NA	6	C,C	0	2	0.120731
chr1_125897047_125897104_mmu-miR-153	chr1	125897047	125897104	1	-	269109	Dpp10	intron	mmu-miR-153	-|||-|W||||||-|||----	-||||W||----||||-|||-	-13.4	25	none	NA	NA	NA	NA	NA	1	2	-0.0245827
chr1_125901698_125901729_mmu-miR-9*	chr1	125901698	125901729	1	-	269109	Dpp10	intron	mmu-miR-9*	|||||--|||W-||-||||W-	|||||------------|||W-----||-||||W-	-11.3	14	6merA1	44	NA	NA	NA	NA	0	5	0.0728757
chr1_125909781_125909812_mmu-let-7c	chr1	125909781	125909812	1	-	269109	Dpp10	intron	mmu-let-7c	||||W-|-||||-||||W---	||||W-|||||||||W-	-21.6	24	8mer.indel	29	7	NA	NA	A	0	2	-0.119008
chr1_125915647_125915677_mmu-miR-9	chr1	125915647	125915677	1	-	269109	Dpp10	intron	mmu-miR-9	-|||||------|||||||||-	-|||||---|||||||||-	-22.6	10	5mer_2	23	NA	NA	NA	NA	0	3	0.195499
chr1_125915926_125915963_mmu-miR-124	chr1	125915926	125915963	2	-	269109	Dpp10	intron	mmu-miR-124	|||||||W|-|-||||W--	||||||-|W|-|||||W-	-22	2	7merm8	13	NA	NA	NA	NA	1	2	-0.0253107
chr1_125925677_125925735_mmu-miR-124	chr1	125925677	125925735	1	-	269109	Dpp10	intron	mmu-miR-124	|||||-|W|W|-W||WW||	|||||---|W|W|W||WW||-	-21.7	9	7merm8.mm	31	NA	NA	4	G,A	0	6	0.0577709
chr1_125945132_125945163_mmu-miR-3099	chr1	125945132	125945163	1	-	NA		deep_intergenic	mmu-miR-3099	|W|||--|--||||||W||||	|W|||--|----||||||W||||-	-28.8	6	7merm8.mm	10	NA	NA	5	C,A	0	6	0.17027
chr1_125947420_125947476_mmu-miR-330	chr1	125947420	125947476	1	-	NA		deep_intergenic	mmu-miR-330	---||||--|W||W--||W||	-||||--|W||W-||W||-	-19	13	6mer_off.mm	27	NA	NA	4	C,T	0	4	0.00898605
chr1_125971891_125971925_mmu-miR-760-3p	chr1	125971891	125971925	1	-	NA		deep_intergenic	mmu-miR-760-3p	|||||||W|W-|W||||--	|||||||W-|W-|W||||-	-30.3	7	8mer	19	NA	NA	NA	NA	0	2	0.0839269
chr1_125980207_125980264_mmu-miR-136	chr1	125980207	125980264	2	-	NA		deep_intergenic	mmu-miR-136	---||||W||||-W||||W--	-||||W-||||---W||||W-	-15.4	16	none	NA	NA	NA	NA	NA	0	4	0.452224
chr1_126002946_126002976_mmu-miR-92b	chr1	126002946	126002976	1	-	NA		deep_intergenic	mmu-miR-92b	-W|||-|-|--|||W-|||--	-W||||-|--|||W|||-	-24.7	20	none	NA	NA	NA	NA	NA	0	3	0.006098
chr1_126015752_126015792_mmu-miR-124	chr1	126015752	126015792	1	-	NA		deep_intergenic	mmu-miR-124	|||||||--|||W------	|||||||-|||W-	-20.1	17	7merm8	23	NA	NA	NA	NA	0	1	-0.214278
chr1_126016373_126016432_mmu-miR-33	chr1	126016373	126016432	1	-	NA		deep_intergenic	mmu-miR-33	|||-|||-||WW-|||W---	|||------|||-||WW|||W-	-13	47	none	NA	NA	NA	NA	NA	0	2	0.0841225
chr1_126019313_126019370_mmu-let-7b	chr1	126019313	126019370	1	-	NA		deep_intergenic	mmu-let-7b	||W-|||-|||||||||||||	||W-|||----|||-|||||-|||||-	-24.1	15	7merA1.indel	27	6	NA	NA	T	0	6	-0.0305775
chr1_126021128_126021158_mmu-miR-23b	chr1	126021128	126021158	1	-	NA		deep_intergenic	mmu-miR-23b	|||-|||---||||||||--	|||-|||-----||||||||-	-17.2	4	7merm8.mm	18	NA	NA	5	C,A	0	2	0.516235
chr1_126022549_126022573_mmu-miR-9	chr1	126022549	126022573	1	-	NA		deep_intergenic	mmu-miR-9	-|||W|W|--||-|||W|----	-|||W|W|----||-|||W|-	-16	27	7merm8	10	NA	NA	NA	NA	0	2	0.159179
chr1_126024821_126024880_mmu-miR-124	chr1	126024821	126024880	1	-	NA		deep_intergenic	mmu-miR-124	--|||--|-|W|||--||-	-|||----|-|W|||----||-	-15	16	none	NA	NA	NA	NA	NA	0	5	NA
chr1_126026046_126026105_mmu-miR-124	chr1	126026046	126026105	1	-	NA		deep_intergenic	mmu-miR-124	-||||||||-W|||-----	-|||-|||-||--W|||-	-16.6	3	7merm8.indel	40	6	NA	NA	C	0	1	0.164346
chr1_126026205_126026269_mmu-let-7d*	chr1	126026205	126026269	3	-	NA		deep_intergenic	mmu-let-7d*	|||||||||-W|||||||||-	|||||||-||---W||||||-|||-	-28	32	8mer	50	NA	NA	NA	NA	0	6	-0.129337
chr1_126031699_126031723_mmu-let-7b	chr1	126031699	126031723	1	-	NA		deep_intergenic	mmu-let-7b	||W|||-W|||--|||-|||-	||W----|||-W|||-|||-|||-	-19.4	3	7merA1.mm	3	NA	NA	3	A,C	0	6	NA
chr1_126034531_126034557_mmu-let-7d	chr1	126034531	126034557	1	-	NA		deep_intergenic	mmu-let-7d	||||||||-||||W||-----	||||||||-||||W-||	-24.1	1	7merm8	11	NA	NA	NA	NA	0	1	0.0232924
chr1_126034594_126034645_mmu-miR-26a	chr1	126034594	126034645	1	-	NA		deep_intergenic	mmu-miR-26a	--||||--|||||||W||||W	-||||-----||----|||||W||||W-	-24.4	12	7merm8.mm	68	NA	NA	7	T,C	0	6	-0.303022
chr1_126052755_126052812_mmu-let-7c	chr1	126052755	126052812	1	-	NA		deep_intergenic	mmu-let-7c	||W|W--W|||||||||||||	||W|W--W|----|||||||--|||||-	-24.4	24	5mer_2	12	NA	NA	NA	NA	0	6	-0.0657671
chr1_126059594_126059632_mmu-miR-9*	chr1	126059594	126059632	1	-	NA		deep_intergenic	mmu-miR-9*	-|||||-||||||||W-----	-|||||--------||||||||W-	-18.7	6	7merm8.indel	67	3	NA	NA	A	0	1	-0.023714
chr1_126073444_126073486_mmu-miR-188-5p	chr1	126073444	126073486	1	-	NA		deep_intergenic	mmu-miR-188-5p	|||||||--|W||WW-||--	|||||||---|W||WW---||-	-21.5	12	7merm8	27	NA	NA	NA	NA	0	2	NA
chr1_126073670_126073753_mmu-miR-30d	chr1	126073670	126073753	2	-	NA		deep_intergenic	mmu-miR-30d	----|||W||||W-||||||-	-|||W-||||W-----||||||-	-24.8	40	none	NA	NA	NA	NA	NA	0	4	NA
chr1_126073974_126074006_mmu-let-7b	chr1	126073974	126074006	1	-	NA		deep_intergenic	mmu-let-7b	-|||-||--W|W||W--W|||	-|||-||W|W||W--W|||-	-22.4	37	6mer_off.mm	50	NA	NA	6	T,T	0	6	0.0439402
chr1_126080100_126080156_mmu-miR-181b	chr1	126080100	126080156	1	-	NA		deep_intergenic	mmu-miR-181b	||||W|--||-|W--W||W|--	|||-|W|--|||W-W||W|-	-14	32	6mer.mm	46	NA	NA	5	T,C	0	5	0.149402
chr1_126082966_126083020_mmu-miR-541	chr1	126082966	126083020	1	-	NA		deep_intergenic	mmu-miR-541	|||||---||-|||||||||----	||||||||||||||||-	-26.4	8	6mer	19	NA	NA	NA	NA	0	6	-0.443773
chr1_126083805_126083844_mmu-miR-26a	chr1	126083805	126083844	1	-	NA		deep_intergenic	mmu-miR-26a	||||||--|||----|||---	||||||--|||--|||-	-16.6	11	7merA1	22	NA	NA	NA	NA	0	2	0.367597
chr1_126088247_126088278_mmu-miR-16	chr1	126088247	126088278	1	-	NA		deep_intergenic	mmu-miR-16	|W||||---------------	|W||||-	-12.7	9	6mer.mm	10	NA	NA	3	G,T	0	1	0.438102
chr1_126091304_126091335_mmu-let-7c	chr1	126091304	126091335	1	-	NA		deep_intergenic	mmu-let-7c	-||||||W-W||||W------	-||||||W-W||--||W-	-20.1	12	6mer_off	23	NA	NA	NA	NA	0	1	-0.341987
chr1_126098976_126099023_mmu-let-7d	chr1	126098976	126099023	1	-	NA		deep_intergenic	mmu-let-7d	||||W||-||--|-||||---	||||W||---------||--|-||||-	-22	8	8mer.mm	28	NA	NA	6	T,G	0	2	-0.00238485
chr1_126101326_126101358_mmu-miR-30e	chr1	126101326	126101358	1	-	NA		deep_intergenic	mmu-miR-30e	|||||||-----|-|||||--	||---|||||--|-|||||-	-14.9	32	8mer.mm	42	NA	NA	3	T,T	0	3	0.164809
chr1_126108315_126108373_mmu-miR-26b	chr1	126108315	126108373	1	-	NA		deep_intergenic	mmu-miR-26b	||||||||----|||-|||W	||||||||---||||||W-	-20.4	10	8mer	22	NA	NA	NA	NA	0	3	0.0867895
chr1_126108315_126108376_mmu-miR-26a	chr1	126108315	126108376	7	-	NA		deep_intergenic	mmu-miR-26a	||||||||----|||-||||-	||||||||---|||||||-	-22.3	13	8mer	25	NA	NA	NA	NA	0	3	0.0867895
chr1_126108317_126108342_mmu-miR-9	chr1	126108317	126108342	1	-	NA		deep_intergenic	mmu-miR-9	||W||--W||-W|W|||---||	||W||---W||-W|W|||-||-	-15	12	none	NA	NA	NA	NA	NA	0	2	-0.13859
chr1_126117981_126118012_mmu-miR-26a	chr1	126117981	126118012	1	-	NA		deep_intergenic	mmu-miR-26a	||||||-------W|W-||||	||||||--W|W-||||-	-17	39	6mer	50	NA	NA	NA	NA	0	3	-0.0928902
chr1_126118511_126118568_mmu-miR-26a	chr1	126118511	126118568	2	-	NA		deep_intergenic	mmu-miR-26a	|||||||---|||||W|WW--	|||||||--|||||W|WW-	-23.2	13	7merm8	25	NA	NA	NA	NA	0	2	0.096984
chr1_126120371_126120428_mmu-miR-30e	chr1	126120371	126120428	1	-	NA		deep_intergenic	mmu-miR-30e	||||||||----W||||W||-	||||||||--------W||-||W||-	-16.4	9	8mer	28	NA	NA	NA	NA	0	3	0.0772991
chr1_126122001_126122032_mmu-let-7f	chr1	126122001	126122032	1	-	NA		deep_intergenic	mmu-let-7f	-||W||||||||||-||||--	-||W|||-|||||||--------||||-	-18.5	18	6mer_off.mm	67	NA	NA	5	G,T	0	2	0.0677325
chr1_126123370_126123427_mmu-let-7a	chr1	126123370	126123427	1	-	NA		deep_intergenic	mmu-let-7a	|||||||----|||||-||--	|||||||------|||||-||-	-19.7	20	7merm8	35	NA	NA	NA	NA	0	3	-0.0882672
chr1_126126413_126126443_mmu-miR-124	chr1	126126413	126126443	1	-	NA		deep_intergenic	mmu-miR-124	||||||---|W||--|||-	||||||-|W|||||-	-18	11	6mer	20	NA	NA	NA	NA	0	5	-0.170347
chr1_126129360_126129387_mmu-miR-124	chr1	126129360	126129387	1	-	NA		deep_intergenic	mmu-miR-124	|||-|||--||--||WW||	|||-|||----||--||WW||-	-20	7	7merm8.mm	22	NA	NA	5	G,G	0	6	-0.0277152
chr1_126129993_126130050_mmu-let-7b	chr1	126129993	126130050	1	-	NA		deep_intergenic	mmu-let-7b	|||-||||-||W|--W|W||-	|||-||||----||W---|--W|W||-	-20.5	8	8mer.mm	28	NA	NA	5	G,A	0	5	0.287701
chr1_126130975_126131018_mmu-let-7c	chr1	126130975	126131018	2	-	NA		deep_intergenic	mmu-let-7c	|||||--W||-|||W|||||W	|||||--W||-|-||W|||||W-	-26.7	20	6merA1	38	NA	NA	NA	NA	0	6	-0.159499
chr1_126131689_126131719_mmu-miR-9	chr1	126131689	126131719	1	-	NA		deep_intergenic	mmu-miR-9	|||||||-|||W|-||---|||	|||--||||-|||W|---||-------|||-	-16.9	40	none	NA	NA	NA	NA	NA	0	6	0.00559452
chr1_126132243_126132299_mmu-miR-20a	chr1	126132243	126132299	1	-	NA		deep_intergenic	mmu-miR-20a	--||-||--|||||||||||--	-||||--||-||-|||||||-	-20.5	26	none	NA	NA	NA	NA	NA	0	6	0.180341
chr1_126134356_126134412_mmu-miR-30c	chr1	126134356	126134412	1	-	NA		deep_intergenic	mmu-miR-30c	----||||--|||||---||W-	-||||---------|||||-||W-	-10	4	6mer_off.mm	47	NA	NA	4	A,C	0	4	0.00156467
chr1_126134986_126135017_mmu-miR-130a	chr1	126134986	126135017	1	-	NA		deep_intergenic	mmu-miR-130a	|||||--|-|W||-|||W||-	||||||-|W||----|||W||-	-20.5	18	6merA1	35	NA	NA	NA	NA	0	6	0.116583
chr1_126140915_126140948_mmu-miR-429	chr1	126140915	126140948	1	-	NA		deep_intergenic	mmu-miR-429	|||||||---W||---||-||	|||||||---W||||-||-	-14.8	6	7merm8	18	NA	NA	NA	NA	0	5	0.258382
chr1_126141050_126141080_mmu-miR-219-5p	chr1	126141050	126141080	1	-	NA		deep_intergenic	mmu-miR-219-5p	|||||||-----W||-----	|||||||--W||-	-14.5	5	8mer	11	NA	NA	NA	NA	0	1	-0.618756
chr1_126141250_126141307_mmu-miR-300	chr1	126141250	126141307	1	-	NA		deep_intergenic	mmu-miR-300	-|W|||||||||--||||---	-|W|||||||||||||-	-27.7	11	8mer.mm	30	NA	NA	5	C,C	0	2	0.15095
chr1_126141963_126142043_mmu-miR-124	chr1	126141963	126142043	7	-	NA		deep_intergenic	mmu-miR-124	||||--|--|||||||W--	||||--|--|||||||W-	-20.5	23	none	NA	NA	NA	NA	NA	0	2	-0.0504454
chr1_126141965_126142022_mmu-let-7i	chr1	126141965	126142022	1	-	NA		deep_intergenic	mmu-let-7i	||||||W-|W|--|||||W--	||||||W----|W|---|||||W-	-21.1	10	6mer	28	NA	NA	NA	NA	0	2	0.0854148
chr1_126162226_126162261_mmu-miR-128	chr1	126162226	126162261	1	-	NA		deep_intergenic	mmu-miR-128	|||||||------W||||--	|||||||----------W||||-	-18	5	7merm8	21	NA	NA	NA	NA	0	3	-0.210711
chr1_126169234_126169257_mmu-miR-544-3p	chr1	126169234	126169257	1	-	NA		deep_intergenic	mmu-miR-544-3p	|||||||-----|||||----	|||||||----|||||-	-20	31	8mer	41	NA	NA	NA	NA	0	3	-0.0219024
chr1_126170408_126170465_mmu-miR-30d	chr1	126170408	126170465	1	-	NA		deep_intergenic	mmu-miR-30d	W||---|||---||-|||||-	W||---------|||--||-|||||-	-8.8	36	8mer.mm	22	NA	NA	7	C,T	0	3	-0.33861
chr1_126185870_126185909_mmu-miR-340-5p	chr1	126185870	126185909	1	-	NA		deep_intergenic	mmu-miR-340-5p	|||-||-|||-W|||||W||-	|||-||----|||W|||||W||-	-14.6	43	7merm8.indel	13	NA	6,7	NA	C	0	6	-0.0438968
chr1_126194807_126194838_mmu-miR-3059	chr1	126194807	126194838	1	-	NA		deep_intergenic	mmu-miR-3059	W||-|||---||||-------	W||-|||||||-	-15.5	6	6mer_off.mm	11	NA	NA	5	C,T	0	1	0.137582
chr1_126197087_126197117_mmu-miR-138	chr1	126197087	126197117	1	-	NA		deep_intergenic	mmu-miR-138	||-|-||W|||||||||W|||-	||-|---||W|--||||||||--W||-|-	-23.2	45	none	NA	NA	NA	NA	NA	0	6	-0.106943
chr1_126197095_126197126_mmu-miR-411*	chr1	126197095	126197126	1	-	NA		deep_intergenic	mmu-miR-411*	--||--|||--|||||W|||-	-||--|||-------||-|||W|||-	-18.2	18	none	NA	NA	NA	NA	NA	0	4	-0.11196
chr1_126198388_126198444_mmu-miR-181a	chr1	126198388	126198444	2	-	NA		deep_intergenic	mmu-miR-181a	|||||||-|W---||W|||-||	||||---|||-|W-----||W|||||-	-16.1	17	7merm8.mm	37	NA	NA	7	C,A	0	6	0.210295
chr1_126201070_126201126_mmu-miR-9	chr1	126201070	126201126	1	-	NA		deep_intergenic	mmu-miR-9	||W|||----|W|----W|||-	||W|||-|W|--W|||	-13.7	1	6mer.mm	11	NA	NA	4	T,G	0	5	-0.0690983
chr1_126213005_126213061_mmu-miR-149	chr1	126213005	126213061	1	-	NA		deep_intergenic	mmu-miR-149	--||||||-||||||||||||-	-|||||-----|-----------|||||--|||--||||-	-19.3	22	5mer_1	56	NA	NA	NA	NA	0	6	NA
chr1_126213173_126213230_mmu-let-7f	chr1	126213173	126213230	1	-	NA		deep_intergenic	mmu-let-7f	W|||||---|||||||||--|	W|||||-----------|||---||||||--|-	-16.5	31	7merA1.indel	21	6	NA	NA	T	0	2	0.142002
chr1_126216057_126216114_mmu-miR-330	chr1	126216057	126216114	1	-	NA		deep_intergenic	mmu-miR-330	-||||||-||W|W||||----	-||||||-||W|-W||||-	-23	4	6mer_off	16	NA	NA	NA	NA	0	2	-0.108889
chr1_126219498_126219555_mmu-let-7b	chr1	126219498	126219555	1	-	NA		deep_intergenic	mmu-let-7b	|||||||||||||-||-----	|||||||--|||-|||-||-	-20.6	3	7merm8	16	NA	NA	NA	NA	0	1	0.0840072
chr1_126227627_126227684_mmu-let-7i*	chr1	126227627	126227684	1	-	NA		deep_intergenic	mmu-let-7i*	||-|||-|||||||-------	|||||---------||||-|||-	-12.1	9	6mer_off.mm	57	NA	NA	5	G,A	0	1	-0.0957037
chr1_126233062_126233108_mmu-miR-29b	chr1	126233062	126233108	1	-	NA		deep_intergenic	mmu-miR-29b	||||||||W----||||-----	||||||||W---||||-	-22.9	8	7merm8	18	NA	NA	NA	NA	0	2	0.0441556
chr1_126234517_126234574_mmu-miR-9*	chr1	126234517	126234574	2	-	NA		deep_intergenic	mmu-miR-9*	||||||--||W|||||||---	||||||-||W||||-|||-	-21.1	5	6mer	18	NA	NA	NA	NA	0	2	-0.117476
chr1_126235711_126235745_mmu-miR-124	chr1	126235711	126235745	1	-	NA		deep_intergenic	mmu-miR-124	---W|||--WW|W-|||||	W|||-----WW|W---|||||-	-14.7	54	none	NA	NA	NA	NA	NA	0	4	0.00519841
chr1_126235819_126235876_mmu-miR-9*	chr1	126235819	126235876	1	-	NA		deep_intergenic	mmu-miR-9*	----||W||----||W||---	-||W||--||W||-	-15.9	4	none	NA	NA	NA	NA	NA	0	4	NA
chr1_126236843_126236884_mmu-miR-185*	chr1	126236843	126236884	1	-	NA		deep_intergenic	mmu-miR-185*	-WW-|||||---|||||||-	-WW---|||||----|||||||	-25.4	1	7merA1.indel	58	6	NA	NA	C	0	3	-0.085053
chr1_126237827_126237885_mmu-miR-26b	chr1	126237827	126237885	1	-	NA		deep_intergenic	mmu-miR-26b	|||-|W|--|||W||W||||	|||------|W|----|||W||W|-|||-	-19.3	5	7merm8.indel	12	7	NA	NA	T	0	6	0.0436299
chr1_126237949_126237975_mmu-let-7f	chr1	126237949	126237975	2	-	NA		deep_intergenic	mmu-let-7f	-|||||-W|W|||W||-----	-|||||------W|W|||W||	-15.2	1	5mer_2	16	NA	NA	NA	NA	0	1	0.0812545
chr1_126243173_126243215_mmu-miR-138	chr1	126243173	126243215	1	-	NA		deep_intergenic	mmu-miR-138	|||-||---|||||||||||--	|||||--||||--|||||||-	-26	6	7merA1.mm	21	NA	NA	6	G,A	0	6	0
chr1_126243174_126243230_mmu-miR-9	chr1	126243174	126243230	1	-	NA		deep_intergenic	mmu-miR-9	--||W||-|||--||||||||-	-||W||----|||--|||--|||||-	-15.3	13	none	NA	NA	NA	NA	NA	0	6	0
chr1_126243723_126243789_mmu-miR-16	chr1	126243723	126243789	3	-	NA		deep_intergenic	mmu-miR-16	|||||||---||||-||||--	|||||||||||-||||-	-20.3	15	7merm8	25	NA	NA	NA	NA	0	2	0
chr1_126243733_126243790_mmu-miR-15a	chr1	126243733	126243790	1	-	NA		deep_intergenic	mmu-miR-15a	|||||||---|||-|||||||	|||||||-|||----------|||||||-	-21.4	4	7merm8	26	NA	NA	NA	NA	0	3	0
chr1_126243744_126243801_mmu-miR-30b	chr1	126243744	126243801	1	-	NA		deep_intergenic	mmu-miR-30b	-||--|-||||-----||||-	-||--|------------||||-----||||-	-10.2	37	8mer.mm	40	NA	NA	6	A,C	0	5	0
chr1_126243755_126243812_mmu-let-7a	chr1	126243755	126243812	1	-	NA		deep_intergenic	mmu-let-7a	|||||----|||||||W||W-	|||||-|||----||||--W||W-	-18.9	48	8mer.mm	65	NA	NA	7	A,C	0	6	0
chr1_126244231_126244287_mmu-miR-9	chr1	126244231	126244287	1	-	NA		deep_intergenic	mmu-miR-9	-||||||W||-------|||||	-||||||-W||-------|||||-	-13.7	7	6mer_off	24	NA	NA	NA	NA	0	5	0
chr1_126244615_126244672_mmu-miR-139-5p	chr1	126244615	126244672	3	-	NA		deep_intergenic	mmu-miR-139-5p	|||-|||-----|W|||||||	|||-|||---|W|||||||-	-20.8	7	8mer.mm	20	NA	NA	5	C,C	0	3	0
chr1_126266757_126266787_mmu-miR-30c	chr1	126266757	126266787	1	-	NA		deep_intergenic	mmu-miR-30c	|W||||----------------	|W||||-	-10.4	6	7merm8.indel	25	7	NA	NA	C	0	1	0.193202
chr1_126267256_126267312_mmu-miR-9	chr1	126267256	126267312	1	-	NA		deep_intergenic	mmu-miR-9	||||W|----------------	||||W|-	-8.3	3	6mer.mm	4	NA	NA	6	G,T	0	1	0.0650846
chr1_126269200_126269257_mmu-miR-125b-5p	chr1	126269200	126269257	1	-	NA		deep_intergenic	mmu-miR-125b-5p	|||||---||||---||W|||	||-|||--||||||W|||-	-20.2	5	none	NA	NA	NA	NA	NA	0	5	-0.192034
chr1_126270629_126270686_mmu-miR-9*	chr1	126270629	126270686	1	-	NA		deep_intergenic	mmu-miR-9*	|||||||-----|||W||---	|||-||||-----|||W||-	-14	3	8mer.indel	15	NA	4,5	NA	A	0	3	-0.1051
chr1_126271353_126271411_mmu-miR-124	chr1	126271353	126271411	1	-	NA		deep_intergenic	mmu-miR-124	-||||--||||-|||-W||	-||||------||----||-|||--W||-	-14.3	8	7merA1.indel	26	6	NA	NA	C	0	6	0.00639793
chr1_126273308_126273362_mmu-miR-141	chr1	126273308	126273362	1	-	NA		deep_intergenic	mmu-miR-141	-|||||||--||W|-||||W-	-|||||-||--||W|-------||||W-	-17.8	33	5mer_1	43	NA	NA	NA	NA	0	5	0.0106928
chr1_126283539_126283571_mmu-miR-126-5p	chr1	126283539	126283571	1	-	NA		deep_intergenic	mmu-miR-126-5p	--------|WW|W|W--||-	-|WW|W|W||-	-11.2	30	none	NA	NA	NA	NA	NA	0	4	-0.299079
chr1_126286874_126286905_mmu-miR-124	chr1	126286874	126286905	1	-	NA		deep_intergenic	mmu-miR-124	-||||||---||W|--||-	-||||||-||W|-----||-	-19.8	32	6mer_off	45	NA	NA	NA	NA	0	5	0.967741
chr1_126286925_126286974_mmu-miR-709	chr1	126286925	126286974	2	-	NA		deep_intergenic	mmu-miR-709	W||W|||||||||W|||-	W||W||-----|||||||W|||-	-30.6	7	7merm8	12	NA	NA	NA	NA	0	2	0.985522
chr1_126287613_126287644_mmu-miR-874	chr1	126287613	126287644	1	-	NA		deep_intergenic	mmu-miR-874	-----------|||W||-|W-	-|||W||-|W-	-13.2	24	none	NA	NA	NA	NA	NA	0	4	-0.015375
chr1_126291014_126291037_mmu-miR-9	chr1	126291014	126291037	1	-	NA		deep_intergenic	mmu-miR-9	|||||||W||||-|-||W|||-	|||||||W||||-|||W|||-	-28	11	8mer	25	NA	NA	NA	NA	0	5	0.099006
chr1_126291185_126291241_mmu-miR-9	chr1	126291185	126291241	1	-	NA		deep_intergenic	mmu-miR-9	||||||--||---W|||W----	|||-----|||--||--W|||W-	-12.3	7	7merA1.indel	31	2	NA	NA	C	0	2	0.131436
chr1_126297422_126297453_mmu-miR-450a	chr1	126297422	126297453	1	-	NA		deep_intergenic	mmu-miR-450a	--|||W||W-|WW||||----	-|||W||W|WW-||||-	-17.9	48	none	NA	NA	NA	NA	NA	0	2	-0.405874
chr1_126297864_126297920_mmu-miR-669a-3-3p	chr1	126297864	126297920	1	-	NA		deep_intergenic	mmu-miR-669a-3-3p	||||||||-||-|||||W|---	||||||||-||-|||||W|-	-23.3	4	8mer	17	NA	NA	NA	NA	0	2	0.00285183
chr1_126297890_126297927_mmu-miR-669a-3p	chr1	126297890	126297927	1	-	NA		deep_intergenic	mmu-miR-669a-3p	||||||||-||-|||||||---	||||||||-||-|||||||-	-25.1	11	8mer	24	NA	NA	NA	NA	0	2	0.00285183
chr1_126299502_126299533_mmu-miR-26a	chr1	126299502	126299533	1	-	NA		deep_intergenic	mmu-miR-26a	|||||---W|||-W-|||||-	|||||---W|||-W---|||||-	-22.6	6	7merm8.indel	23	7	NA	NA	T	0	5	0.121128
chr1_126300858_126300915_mmu-miR-129-2-3p	chr1	126300858	126300915	1	-	NA		deep_intergenic	mmu-miR-129-2-3p	|||-||W---|||||------	|||-||W-|||||-	-14.5	48	6mer.mm	56	NA	NA	5	C,A	0	1	-0.0881576
chr1_126303046_126303085_mmu-miR-124	chr1	126303046	126303085	1	-	NA		deep_intergenic	mmu-miR-124	|||W|--||W|-||--|||	|||W|--||W|||-------|||-	-16.9	10	none	NA	NA	NA	NA	NA	0	5	0.366886
chr1_126306517_126306551_mmu-miR-124	chr1	126306517	126306551	2	-	NA		deep_intergenic	mmu-miR-124	--|-|||W|-|||------	-|-|||W|-|||-	-17	1	none	NA	NA	NA	NA	NA	0	1	0.552245
chr1_126312980_126313037_mmu-let-7b	chr1	126312980	126313037	1	-	NA		deep_intergenic	mmu-let-7b	-|||W|W|||||||||-||||	-|||-W|W|----||||||||-||||-	-25.8	7	8mer.mm	7	NA	NA	7	A,A	0	6	-0.0767215
chr1_126314000_126314058_mmu-miR-124	chr1	126314000	126314058	1	-	NA		deep_intergenic	mmu-miR-124	-||W||-W|W|-||||W|-	-||W||---W|W|-||-||W|-	-15.4	51	none	NA	NA	NA	NA	NA	0	2	NA
chr1_126317580_126317611_mmu-miR-26a	chr1	126317580	126317611	1	-	NA		deep_intergenic	mmu-miR-26a	||||||--||-----W||W|-	||||||---||-----W||W|-	-14.8	15	6mer	31	NA	NA	NA	NA	0	5	-0.0661023
chr1_126319126_126319162_mmu-let-7c	chr1	126319126	126319162	1	-	NA		deep_intergenic	mmu-let-7c	||||-|-W|||--|W||||--	||||-|-W|||-----|W|-|||-	-19	29	7merm8.mm	50	NA	NA	6	T,C	0	2	0.266682
chr1_126319195_126319252_mmu-let-7a	chr1	126319195	126319252	1	-	NA		deep_intergenic	mmu-let-7a	||WWW||W||||-|W--|||-	||WWW||W|||||W|||-	-20.3	19	7merA1.mm	57	NA	NA	6	T,C	0	6	0.151786
chr1_126319307_126319377_mmu-miR-124	chr1	126319307	126319377	2	-	NA		deep_intergenic	mmu-miR-124	|||||-|W|W|-||||||-	||||||W|W|-|||-|||-	-23.8	42	8mer.indel	53	NA	5,6	NA	G	0	2	0.304605
chr1_126319338_126319377_mmu-let-7c	chr1	126319338	126319377	1	-	NA		deep_intergenic	mmu-let-7c	-|||W||||||||W||||||-	-|||W|--|||||||W|-----|||||	-26.4	1	5mer_1	16	NA	NA	NA	NA	0	6	0.0673728
chr1_126321702_126321744_mmu-miR-124	chr1	126321702	126321744	1	-	NA		deep_intergenic	mmu-miR-124	|||W||--|||||||----	|||W||----|-||||||-	-17.2	7	6mer.mm	20	NA	NA	5	G,T	0	1	-0.0929441
chr1_126321876_126321907_mmu-miR-153	chr1	126321876	126321907	1	-	NA		deep_intergenic	mmu-miR-153	||||||-------||||W---	||||||------||||W-	-14.3	29	6mer	41	NA	NA	NA	NA	0	3	0.225947
chr1_126321895_126321951_mmu-miR-124	chr1	126321895	126321951	1	-	NA		deep_intergenic	mmu-miR-124	---W||||-|||W|-----	-W|||-||||W|-	-14.9	37	none	NA	NA	NA	NA	NA	0	1	0.136714
chr1_126321976_126322033_mmu-miR-153	chr1	126321976	126322033	1	-	NA		deep_intergenic	mmu-miR-153	||||||----------|||||	||||||----------|||||-	-16.1	10	6mer	26	NA	NA	NA	NA	0	3	0.0971611
chr1_126322151_126322207_mmu-miR-9	chr1	126322151	126322207	1	-	NA		deep_intergenic	mmu-miR-9	---||||W|W|-|||||W|W--	-||||---W|W|-||-|||W|W-	-19.8	4	none	NA	NA	NA	NA	NA	0	4	0.123591
chr1_126322296_126322331_mmu-miR-26a	chr1	126322296	126322331	1	-	NA		deep_intergenic	mmu-miR-26a	|||||W--|||||||W|-|||	|||||W--||||----|||W|---|||-	-27.7	34	7merm8	20	NA	NA	NA	NA	0	6	0.123365
chr1_126323330_126323386_mmu-miR-93	chr1	126323330	126323386	1	-	NA		deep_intergenic	mmu-miR-93	-||--W|-||--|||||||---	-||--W|||---|||||||-	-22.1	10	8mer.mm	14	NA	NA	4	A,A	0	2	0.109915
chr1_126323668_126323724_mmu-miR-9	chr1	126323668	126323724	1	-	NA		deep_intergenic	mmu-miR-9	-|W|||W--||W||||||----	-|W||-|W--||W----||||||-	-18.6	10	none	NA	NA	NA	NA	NA	0	2	-0.100557
chr1_126327368_126327424_mmu-miR-9	chr1	126327368	126327424	1	-	NA		deep_intergenic	mmu-miR-9	-|||W--W|--||||W---|||	-|||W--W|||||W|||-	-14.5	45	6merA1	29	NA	NA	NA	NA	0	3	0.120797
chr1_126332175_126332220_mmu-miR-30b	chr1	126332175	126332220	1	-	NA		deep_intergenic	mmu-miR-30b	W||||||-||||||-|||---	W||||||---||||-||--|||-	-16.6	39	6mer_off	55	NA	NA	NA	NA	0	2	0.0776619
chr1_126334213_126334270_mmu-miR-194	chr1	126334213	126334270	1	-	NA		deep_intergenic	mmu-miR-194	W|||||||---||||---|||	W|||||||--|||||||-	-21.2	13	6mer_off	24	NA	NA	NA	NA	0	3	0.0218083
chr1_126334522_126334552_mmu-miR-9	chr1	126334522	126334552	1	-	NA		deep_intergenic	mmu-miR-9	||||||----||||-|W||||-	||||||----||||-|W||||-	-21.5	5	7merA1	21	NA	NA	NA	NA	0	3	-0.179017
chr1_126334583_126334622_mmu-miR-9	chr1	126334583	126334622	1	-	NA		deep_intergenic	mmu-miR-9	|WWWW|-||W|||W||------	|WWWW|-||W||-|W||-	-14.9	43	6mer.mm	34	NA	NA	5	T,T	0	1	-0.0332449
chr1_126334965_126335022_mmu-miR-26a	chr1	126334965	126335022	1	-	NA		deep_intergenic	mmu-miR-26a	||||||-------||------	||||||-------||-	-12.3	4	7merA1	14	NA	NA	NA	NA	0	1	-0.00173404
chr1_126336723_126336763_mmu-miR-9	chr1	126336723	126336763	2	-	NA		deep_intergenic	mmu-miR-9	-||||W|W----|||WW||---	-||||W|W--|||WW||-	-16.2	10	6mer_off.mm	21	NA	NA	7	G,T	0	3	-0.044727
chr1_126336970_126337001_mmu-let-7b	chr1	126336970	126337001	1	-	NA		deep_intergenic	mmu-let-7b	-||||||W--|W|-||W-|||	-|||--|||W-|W|-||W-|||-	-18.3	18	none	NA	NA	NA	NA	NA	0	3	-0.127604
chr1_126338967_126339022_mmu-miR-23b	chr1	126338967	126339022	1	-	NA		deep_intergenic	mmu-miR-23b	||||||-W||||WW|WW||-	||||||W|-|||WW|W---W||-	-19.6	11	7merA1	28	NA	NA	NA	NA	0	2	0.0263104
chr1_126341724_126341780_mmu-miR-30c	chr1	126341724	126341780	1	-	NA		deep_intergenic	mmu-miR-30c	-||-||----|||||W------	-||-||--|||||W-	-9.8	9	6mer_off.mm	1	NA	NA	7	C,T	0	1	0.19863
chr1_126344666_126344723_mmu-miR-30d	chr1	126344666	126344723	1	-	NA		deep_intergenic	mmu-miR-30d	-------||-||--|||W|--	-||---||------|||W|-	-11.3	7	none	NA	NA	NA	NA	NA	0	4	-0.103613
chr1_126344884_126344933_mmu-miR-124	chr1	126344884	126344933	1	-	NA		deep_intergenic	mmu-miR-124	--W||||W|W-||||----	-W|||-|W|W||||-	-16	57	none	NA	NA	NA	NA	NA	0	1	0.322228
chr1_126345965_126346010_mmu-miR-26a	chr1	126345965	126346010	1	-	NA		deep_intergenic	mmu-miR-26a	--------W||||||-|W||-	-W||||-||---|W||-	-16	44	none	NA	NA	NA	NA	NA	0	4	-0.184976
chr1_126346141_126346179_mmu-miR-124	chr1	126346141	126346179	1	-	NA		deep_intergenic	mmu-miR-124	||||||---|||W||||--	||||||---|||W|--|||-	-18.7	4	7merA1	18	NA	NA	NA	NA	0	2	-0.0459652
chr1_126347527_126347584_mmu-let-7c	chr1	126347527	126347584	1	-	NA		deep_intergenic	mmu-let-7c	||||W||--|||W-|-||||W	||||-W||--|||W-|-------||||W-	-21.3	45	8mer.indel	66	NA	6,7	NA	G	0	6	-0.153789
chr1_126348784_126348838_mmu-miR-124	chr1	126348784	126348838	1	-	NA		deep_intergenic	mmu-miR-124	||||||--|-W|||||||-	||||||--|-W|||--||||	-23.2	1	7merA1	15	NA	NA	NA	NA	0	2	-0.152553
chr1_126353265_126353292_mmu-miR-9	chr1	126353265	126353292	1	-	NA		deep_intergenic	mmu-miR-9	-||||W|||||W-W|||W||--	-||||W-----|||||W---W||-----|W||-	-13.7	32	7merA1.mm	14	NA	NA	4	T,G	0	6	-0.0364707
chr1_126354397_126354453_mmu-miR-9	chr1	126354397	126354453	1	-	NA		deep_intergenic	mmu-miR-9	----|W|----||W|||||W--	-|W|--||W|||||W-	-15.4	40	none	NA	NA	NA	NA	NA	0	4	-0.0297674
chr1_126359223_126359254_mmu-miR-30d	chr1	126359223	126359254	1	-	NA		deep_intergenic	mmu-miR-30d	|W||--------||||-W|||	|W||---||||-W|||-	-11.7	23	6mer_off.mm	40	NA	NA	6	A,A	0	3	0.259496
chr1_126361749_126361808_mmu-miR-124	chr1	126361749	126361808	1	-	NA		deep_intergenic	mmu-miR-124	-|-W|||W|W----|WW||	-|-W|||W|W---|WW||-	-18.9	47	none	NA	NA	NA	NA	NA	0	6	0.0811793
chr1_126361767_126361824_mmu-miR-134	chr1	126361767	126361824	1	-	NA		deep_intergenic	mmu-miR-134	|||||-W|-|||-|||||W||	|||||-----------W|----------|||-|||||W||-	-21.9	7	5mer_3	43	NA	NA	NA	NA	0	6	-0.03811
chr1_126363188_126363244_mmu-miR-124	chr1	126363188	126363244	1	-	NA		deep_intergenic	mmu-miR-124	-||W|-|--WW|||||||-	-||W|-|--WW|||-||||-	-17.5	40	7merA1.mm	6	NA	NA	5	G,G	0	2	NA
chr1_126363439_126363501_mmu-miR-124	chr1	126363439	126363501	2	-	NA		deep_intergenic	mmu-miR-124	||||||---|||||-----	||||||---|||||-	-20.1	17	6mer	26	NA	NA	NA	NA	0	1	NA
chr1_126366123_126366180_mmu-let-7b	chr1	126366123	126366180	1	-	NA		deep_intergenic	mmu-let-7b	-||W|||||W||--|||-W--	-||W||||----|W||---|||-W-	-16.8	14	6mer_off.mm	32	NA	NA	5	G,T	0	2	0.0391783
chr1_126368841_126368897_mmu-miR-9	chr1	126368841	126368897	1	-	NA		deep_intergenic	mmu-miR-9	||W|||---|||||--------	||W|||----|||||	-16.9	1	6mer.mm	10	NA	NA	4	T,G	0	1	-0.142956
chr1_126370933_126370988_mmu-miR-26a	chr1	126370933	126370988	1	-	NA		deep_intergenic	mmu-miR-26a	---||W||||-||||--||||	-||W|-|||----||||---||||-	-18	12	none	NA	NA	NA	NA	NA	0	4	0.045778
chr1_126370933_126370989_mmu-miR-26b	chr1	126370933	126370989	1	-	NA		deep_intergenic	mmu-miR-26b	---------||-||||||||	-||-||||-||||-	-15	45	none	NA	NA	NA	NA	NA	0	4	0.0625041
chr1_126372850_126372908_mmu-miR-26b	chr1	126372850	126372908	1	-	NA		deep_intergenic	mmu-miR-26b	----|||||||||W------	-|||--||||||W-	-12.9	20	none	NA	NA	NA	NA	NA	0	1	NA
chr1_126376327_126376354_mmu-miR-138	chr1	126376327	126376354	1	-	NA		deep_intergenic	mmu-miR-138	||||||--|||||||||||---	||---||||----|||||||||||-	-27.8	9	none	NA	NA	NA	NA	NA	0	2	-0.0639985
chr1_126377333_126377381_mmu-miR-132	chr1	126377333	126377381	1	-	NA		deep_intergenic	mmu-miR-132	-||||W||-||||||||-||-	-||||W||-----||||||||||-	-29.4	7	6mer_off.mm	24	NA	NA	7	T,G	0	6	-0.0513551
chr1_126377375_126377432_mmu-miR-124	chr1	126377375	126377432	2	-	NA		deep_intergenic	mmu-miR-124	----||-||-W||-||||-	-||||-W||-----||||-	-14.4	51	none	NA	NA	NA	NA	NA	0	4	-0.205617
chr1_126378151_126378210_mmu-miR-124	chr1	126378151	126378210	1	-	NA		deep_intergenic	mmu-miR-124	|||||||W--W|||-----	|||||||W-W|||-	-20.8	20	7merm8	27	NA	NA	NA	NA	0	1	0.129446
chr1_126382396_126382426_mmu-miR-9	chr1	126382396	126382426	2	-	NA		deep_intergenic	mmu-miR-9	-W||W|W---|W||-|-|||||	-W||W|W------|W||-|-|||||	-16.1	1	7merA1.mm	51	NA	NA	6	G,A	0	3	0.398729
chr1_126385434_126385489_mmu-miR-124	chr1	126385434	126385489	1	-	NA		deep_intergenic	mmu-miR-124	-|W||-|W-|||-----||	-|W|||W-|||----||-	-14.5	13	7merA1.mm	24	NA	NA	5	G,G	0	5	0.0201574
chr1_126387959_126387991_mmu-miR-126-5p	chr1	126387959	126387991	1	-	NA		deep_intergenic	mmu-miR-126-5p	||||W-|||||WW||-----	||||W----|||||WW||-	-13.9	42	6mer_off.mm	57	NA	NA	4	T,T	0	1	-0.147796
chr1_126389282_126389314_mmu-miR-30a	chr1	126389282	126389314	1	-	NA		deep_intergenic	mmu-miR-30a	|W|-||||-|||---------	|W|-----|||||||-	-12.1	43	none	NA	NA	NA	NA	NA	0	1	0.900976
chr1_126393855_126393891_mmu-miR-125b-5p	chr1	126393855	126393891	1	-	NA		downstream_10k	mmu-miR-125b-5p	-|||---|||----|||||||	-|||-----|||--------|||||||-	-17.7	10	none	NA	NA	NA	NA	NA	0	6	-0.0606346
chr1_126400330_126400387_mmu-let-7b	chr1	126400330	126400387	1	-	NA		downstream_10k	mmu-let-7b	||||||||-W||||||||---	|||-|||-||-W||||----||||-	-19.9	43	7merA1.indel	61	NA	4,5	NA	G	0	2	NA
chr1_126400425_126400481_mmu-miR-9	chr1	126400425	126400481	1	-	NA		downstream_10k	mmu-miR-9	-|||||||||-||--|||||||	-||||||---|||||--|||||||-	-17.4	20	6mer_off	38	NA	NA	NA	NA	0	5	0.127428
chr1_126400487_126400543_mmu-miR-9	chr1	126400487	126400543	1	-	NA		downstream_10k	mmu-miR-9	-||||||--W|||--|||||||	-||---||||-W|||--|||||||	-16.6	1	6mer_off.mm	69	NA	NA	4	T,C	0	5	0.123754
chr1_126400503_126400560_mmu-let-7c	chr1	126400503	126400560	1	-	NA		downstream_10k	mmu-let-7c	-||||-||||||||||||||-	-||||||-||||---||||||||-	-25.8	31	8mer.indel	42	7	NA	NA	A	0	6	0.132789
chr1_126401358_126401415_mmu-let-7c	chr1	126401358	126401415	1	-	NA		downstream_10k	mmu-let-7c	||W||||||W|----------	||W||||||W|-	-18.8	3	7merm8.mm	8	NA	NA	4	G,T	0	1	-0.0795436
chr1_126402872_126402913_mmu-miR-150	chr1	126402872	126402913	1	-	NA		exon_unclassified	mmu-miR-150	|||-||||-|W|W||------	|||-----||--||-|W|W||-	-10.7	39	6mer.mm	42	NA	NA	6	C,A	0	1	-0.133476
chr1_126402917_126402966_mmu-miR-9	chr1	126402917	126402966	1	-	NA		exon_unclassified	mmu-miR-9	-W||||WW|W-W|||||W|||-	-W||||WW|W-W|||||W|||-	-30.2	5	7merm8.indel	54	6	NA	NA	G	0	6	-0.0183497
chr1_126403885_126403915_mmu-miR-9	chr1	126403885	126403915	1	-	NA		intron	mmu-miR-9	-WW|||||-----W||-W|||-	-WW|||||--W||W|||	-14.2	1	none	NA	NA	NA	NA	NA	0	3	-0.0184173
chr1_126405191_126405231_mmu-miR-139-5p	chr1	126405191	126405231	1	-	NA		intron	mmu-miR-139-5p	|W||----|-|-||||W||||	|W||--|-|-||||W----||||-	-18.7	14	none	NA	NA	NA	NA	NA	0	6	NA
chr1_126407168_126407223_mmu-miR-30c	chr1	126407168	126407223	1	-	NA		intron	mmu-miR-30c	|||||||----||-|||W||--	|||-||||--|||||W||-	-17.4	16	7merm8.indel	27	NA	4,5	NA	C	0	3	-0.111251
chr1_126407812_126407852_mmu-miR-29a	chr1	126407812	126407852	1	-	NA		intron	mmu-miR-29a	||||||||||||--||WW||-	|||||||---||-|||||WW||-	-22.1	2	7merm8	18	NA	NA	NA	NA	0	6	0.0846526
chr1_126408519_126408546_mmu-miR-126-5p	chr1	126408519	126408546	1	-	NA		intron	mmu-miR-126-5p	-||-|--|-|||||W-----	-||-|--|-|||||W-	-10.8	8	7merm8.mm	57	NA	NA	5	A,A	0	1	-0.161876
chr1_126412025_126412084_mmu-miR-124	chr1	126412025	126412084	1	-	NA		intron	mmu-miR-124	||||||---WW|||||W||	||||||-WW|||||W||-	-24	11	6mer	23	NA	NA	NA	NA	0	6	-0.0878793
chr1_126416543_126416600_mmu-miR-26a	chr1	126416543	126416600	1	-	NA		intron	mmu-miR-26a	W|||||||---||W|W|-|||	W|||---||||--||W|W|---|||-	-14.3	9	none	NA	NA	NA	NA	NA	0	3	NA
chr1_126419371_126419405_mmu-miR-221	chr1	126419371	126419405	1	-	NA		intron	mmu-miR-221	W|||||W||W||||||||||--	W|||||-----W||W---||||||||||-	-30.1	3	6mer_off	58	NA	NA	NA	NA	0	6	-0.580675
chr1_126419738_126419769_mmu-miR-186	chr1	126419738	126419769	1	-	NA		intron	mmu-miR-186	||||||----------|WW|-	||||||-----|WW|-	-9.3	6	6mer	8	NA	NA	NA	NA	0	3	-0.427217
chr1_126420602_126420661_mmu-miR-124	chr1	126420602	126420661	1	-	NA		intron	mmu-miR-124	-||||--||W||W------	-||||-----||W||W-	-17.2	16	6mer.mm	50	NA	NA	6	C,C	0	1	-0.337184
chr1_126422524_126422554_mmu-miR-30c	chr1	126422524	126422554	1	-	NA		intron	mmu-miR-30c	|||-||||--------------	|||-||||-	-8.8	39	7merm8.mm	41	NA	NA	5	A,A	0	1	0.227215
chr1_126422741_126422777_mmu-miR-124	chr1	126422741	126422777	1	-	NA		intron	mmu-miR-124	-||-||||---|||||||-	-||---||||--||||||-|-	-15.6	37	6mer.mm	66	NA	NA	5	G,T	0	3	0.137279
chr1_126422766_126422824_mmu-miR-27b	chr1	126422766	126422824	1	-	NA		intron	mmu-miR-27b	||||||---||-||W||||-	||||||------||-----||W||||-	-22.4	23	6mer	44	NA	NA	NA	NA	0	2	0.285348
chr1_126423643_126423678_mmu-miR-29a	chr1	126423643	126423678	1	-	NA		intron	mmu-miR-29a	|||||----||-|||-||||-	|||||-----||-|||||||-	-15.9	4	5mer_3	20	NA	NA	NA	NA	0	6	-0.21207
chr1_126430991_126431050_mmu-miR-151-3p	chr1	126430991	126431050	1	-	NA		intron	mmu-miR-151-3p	||||||----|||-||||W|	||||||-----|||||||W|-	-20.8	7	6mer	22	NA	NA	NA	NA	0	3	0.154076
chr1_126432068_126432095_mmu-miR-128	chr1	126432068	126432095	1	-	NA		intron	mmu-miR-128	-||-|W-||||--||||W--	-||-|W---||||------||||W-	-16.4	9	none	NA	NA	NA	NA	NA	0	2	-0.316057
chr1_126434403_126434440_mmu-let-7e	chr1	126434403	126434440	1	-	NA		intron	mmu-let-7e	|||||||||||W-||||----	||||||||----|||W-||||-	-26.7	8	7merm8	23	NA	NA	NA	NA	0	2	0.0474201
chr1_126434409_126434433_mmu-let-7d	chr1	126434409	126434433	1	-	NA		intron	mmu-let-7d	|||||||W|||W-----|||-	|||||||----W|||W|||-	-20.5	3	7merm8	16	NA	NA	NA	NA	0	5	0.0310519
chr1_126434509_126434572_mmu-miR-124	chr1	126434509	126434572	3	-	NA		intron	mmu-miR-124	-||||||W-|||||||---	-|||||--|W----|||||||-	-19.6	35	7merA1.mm	64	NA	NA	4	G,T	0	1	0.0584094
chr1_126441644_126441690_mmu-miR-497	chr1	126441644	126441690	1	-	NA		intron	mmu-miR-497	||||||||---W|W||W|W|-	||||||||--W|W||W|W|-	-29.1	7	8mer	20	NA	NA	NA	NA	0	3	0.123689
chr1_126442035_126442092_mmu-miR-26a	chr1	126442035	126442092	1	-	NA		intron	mmu-miR-26a	---||W------|||W||||-	-||W-----|||W||||-	-20.1	20	none	NA	NA	NA	NA	NA	0	3	NA
chr1_126444551_126444581_mmu-miR-30c	chr1	126444551	126444581	3	-	NA		intron	mmu-miR-30c	----||||||W|||-|||-|||	-||||----||W|||-|||---|||-	-18.1	9	none	NA	NA	NA	NA	NA	0	4	0.0746623
chr1_126444926_126444985_mmu-miR-342-3p	chr1	126444926	126444985	3	-	NA		intron	mmu-miR-342-3p	-|||||||-|---|W|||-|W-	-||--|||||-|--|W|||-|W-	-18.2	23	7merm8.mm	33	NA	NA	3	T,T	1	3	-0.0746462
chr1_126444968_126445023_mmu-miR-124	chr1	126444968	126445023	1	-	NA		intron	mmu-miR-124	-|-W|||W|W--||--||-	-|-W|||W|W--||||-	-21	33	none	NA	NA	NA	NA	NA	1	5	0.0329208
chr1_126445455_126445504_mmu-miR-9	chr1	126445455	126445504	1	-	NA		intron	mmu-miR-9	-|||||-W||-|||--|W|W--	-|||||---W||-||||W|W-	-13.1	36	7merA1.indel	51	NA	2,3	NA	T	0	5	0.398468
chr1_126446954_126446987_mmu-miR-124	chr1	126446954	126446987	1	-	NA		intron	mmu-miR-124	|||||||----||||W---	|||||||||||W-	-18.8	17	8mer	23	NA	NA	NA	NA	1	1	0.0111075
chr1_126453068_126453126_mmu-miR-23a	chr1	126453068	126453126	1	-	NA		intron	mmu-miR-23a	-----------||||||||-	-||||----||||-	-11.4	58	none	NA	NA	NA	NA	NA	0	4	0.00798207
chr1_126454138_126454170_mmu-miR-488	chr1	126454138	126454170	1	-	NA		intron	mmu-miR-488	|||||-|-||||||||||||	|||||-|-||||||||||||-	-26.6	11	8mer.mm	64	NA	NA	6	A,A	0	6	0.257089
chr1_126459760_126459790_mmu-miR-9	chr1	126459760	126459790	1	-	NA		intron	mmu-miR-9	|||||||-----|W|-||||--	|||||||----|W|-||||-	-18.4	11	7merm8	24	NA	NA	NA	NA	0	3	0.170384
chr1_126463819_126463850_mmu-miR-26a	chr1	126463819	126463850	2	-	NA		intron	mmu-miR-26a	|||--|||-|||W||||||--	|||---|||-|||---W||---||||-	-14.9	23	7merm8.indel	15	6	NA	NA	G	0	2	-0.0835327
chr1_126464260_126464317_mmu-miR-26a	chr1	126464260	126464317	1	-	NA		intron	mmu-miR-26a	|||||||---|||||W|W|--	|||||||--|||||W|W|-	-24.9	7	7merm8	19	NA	NA	NA	NA	0	2	-0.0955489
chr1_126464341_126464372_mmu-miR-30a	chr1	126464341	126464372	2	-	NA		intron	mmu-miR-30a	||||||||----W|||-W|||	|||-----|||||------W|||--W|||-	-10.6	34	7merm8.mm	29	NA	NA	7	C,C	0	3	NA
chr1_126464341_126464372_mmu-miR-30e	chr1	126464341	126464372	1	-	NA		intron	mmu-miR-30e	||||||||----W|||-W|||	|||-----|||||------W|||--W|||-	-11.3	34	7merm8.mm	29	NA	NA	7	C,C	0	3	NA
chr1_126464797_126464854_mmu-miR-3099	chr1	126464797	126464854	1	-	NA		intron	mmu-miR-3099	||||-||-||W||||-|||||	||||||||W||||---|||||-	-31.7	32	7merm8.indel	48	6	NA	NA	T	0	6	NA
chr1_126466465_126466523_mmu-miR-124	chr1	126466465	126466523	1	-	NA		intron	mmu-miR-124	-|WW|||W-|||||-|||-	-|W-W|||W|||||-|||-	-19	32	6mer.mm	6	NA	NA	4	G,A	0	2	0.0710464
chr1_126467656_126467696_mmu-miR-124	chr1	126467656	126467696	1	-	NA		intron	mmu-miR-124	|||||-----||W------	|||||-||W-	-12.4	2	6merA1	7	NA	NA	NA	NA	0	1	0.226369
chr1_126468461_126468518_mmu-miR-877*	chr1	126468461	126468518	1	-	NA		intron	mmu-miR-877*	-W|--|W--||||W-||||||	-W|--|W----||||W----||||||-	-22.8	9	none	NA	NA	NA	NA	NA	0	5	NA
chr1_126474767_126474823_mmu-miR-200c	chr1	126474767	126474823	1	-	NA		intron	mmu-miR-200c	-|||--||-|||--||||||W-	-|||--||--|||--||||||W-	-18.3	38	7merA1.indel	58	6	NA	NA	C	0	6	0.134203
chr1_126481101_126481159_mmu-miR-27b	chr1	126481101	126481159	1	-	NA		intron	mmu-miR-27b	-----||WW||----|||--	-||WW||---|||-	-12.5	20	none	NA	NA	NA	NA	NA	0	4	0.396524
chr1_126483911_126483970_mmu-miR-124	chr1	126483911	126483970	1	-	NA		intron	mmu-miR-124	-|||||---|||||-----	-|||||------|||||	-18.1	1	7merA1.mm	61	NA	NA	6	C,A	0	1	NA
chr1_126488132_126488169_mmu-miR-124	chr1	126488132	126488169	1	-	NA		intron	mmu-miR-124	-||||||W-W||--||||-	-||||||WW||||||-	-20.5	5	6mer_off	14	NA	NA	NA	NA	0	2	0.0149635
chr1_126489183_126489240_mmu-let-7d	chr1	126489183	126489240	1	-	NA		intron	mmu-let-7d	W|W|W|W||W---|||||||-	W|W|W|W||W---|||||||-	-23.7	8	7merA1.indel	43	3	NA	NA	A	0	6	0.0198678
chr1_126492416_126492448_mmu-miR-219-5p	chr1	126492416	126492448	3	-	NA		intron	mmu-miR-219-5p	|||||||-----|||-----	|||-||||-----|||-	-13.1	11	8mer.indel	20	NA	3,4	NA	A	0	1	-0.0961241
chr1_126492832_126492863_mmu-miR-185	chr1	126492832	126492863	1	-	NA		intron	mmu-miR-185	||-||||||||||W||||---	|||||||---|||||--W||||-	-26.4	4	8mer.indel	21	4	NA	NA	A	0	2	0.00612304
chr1_126497388_126497419_mmu-miR-26a	chr1	126497388	126497419	1	-	NA		intron	mmu-miR-26a	|||||-||-||||||-||W--	|||||-||||||||-||W-	-21.9	9	7merm8.mm	21	NA	NA	7	T,C	0	2	-0.00607932
chr1_126497814_126497873_mmu-miR-26a	chr1	126497814	126497873	3	-	NA		intron	mmu-miR-26a	||||||-------||||W||-	||||||-||||W||-	-18.6	39	6mer	48	NA	NA	NA	NA	0	3	NA
chr1_126499928_126499958_mmu-miR-30c	chr1	126499928	126499958	1	-	NA		intron	mmu-miR-30c	----||||||----|W||||--	-||||--||-----|W||||-	-15.6	3	none	NA	NA	NA	NA	NA	0	4	NA
chr1_126503148_126503205_mmu-let-7a	chr1	126503148	126503205	1	-	NA		intron	mmu-let-7a	W|W||-||-W--|W||W||--	W|W||||--W--|W||W||-	-15.1	16	none	NA	NA	NA	NA	NA	1	2	0.0707297
chr1_126504796_126504852_mmu-miR-19a	chr1	126504796	126504852	1	-	NA		intron	mmu-miR-19a	|||-|||----|||||---|||	|||-|||--|||||---|||-	-14.6	20	8mer.mm	34	NA	NA	5	C,C	0	3	-0.211802
chr1_126505112_126505169_mmu-miR-26a	chr1	126505112	126505169	1	-	NA		intron	mmu-miR-26a	--|||||-----|||W|||||	-|||||--|||W|---||||-	-17	20	5mer_1	35	NA	NA	NA	NA	0	3	-0.0268379
chr1_126506611_126506670_mmu-miR-124	chr1	126506611	126506670	1	-	NA		intron	mmu-miR-124	||||||--|WW|W||-||-	||||||---|W----W|W||-||	-16.3	1	7merA1	18	NA	NA	NA	NA	0	2	NA
chr1_126511075_126511131_mmu-miR-9	chr1	126511075	126511131	1	-	NA		intron	mmu-miR-9	-|||||||-|||-|||||----	-|||||||-------|||-|||||-	-19.7	11	6mer_off	29	NA	NA	NA	NA	1	2	NA
chr1_126511127_126511160_mmu-miR-181b	chr1	126511127	126511160	1	-	NA		intron	mmu-miR-181b	||||||-||W-||--|||||--	||||||||W||----|||||-	-20.1	6	7merA1	21	NA	NA	NA	NA	1	5	NA
chr1_126511602_126511653_mmu-miR-128	chr1	126511602	126511653	1	-	NA		intron	mmu-miR-128	||||||-||-|W--|||---	||||||-||-|W--|||-	-23.2	30	6mer	12	NA	NA	NA	NA	0	2	-0.0280604
chr1_126514833_126514864_mmu-miR-185	chr1	126514833	126514864	1	-	NA		intron	mmu-miR-185	||||||||||||||-------	||||||||-||||||-	-28.3	8	8mer	17	NA	NA	NA	NA	0	1	0.0505828
chr1_126517838_126517896_mmu-miR-410	chr1	126517838	126517896	2	-	NA		intron	mmu-miR-410	-----||||--|W||||-||	-||||--|W-||||-||-	-19.3	24	none	NA	NA	NA	NA	NA	0	4	NA
chr1_126518551_126518594_mmu-miR-708	chr1	126518551	126518594	1	-	NA		intron	mmu-miR-708	|||||---------|||||||W	|||||-----|||||||W-	-21.7	5	6mer_off	3	NA	NA	NA	NA	1	3	NA
chr1_126519849_126519905_mmu-miR-30c	chr1	126519849	126519905	1	-	NA		intron	mmu-miR-30c	||||||||--||---||||||-	||||||||--||--||||||-	-20	5	8mer	19	NA	NA	NA	NA	0	5	NA
chr1_126523939_126523989_mmu-miR-124	chr1	126523939	126523989	2	-	NA		intron	mmu-miR-124	||||||-||WW|||||||-	||||--||----||-WW|||||||-	-18.6	4	6mer.mm	4	NA	NA	4	G,A	0	2	-0.0285741
chr1_126536950_126536981_mmu-miR-128	chr1	126536950	126536981	2	-	NA		intron	mmu-miR-128	|||||W---|--W||-----	|||||W---|--W||-	-15.4	11	6merA1	22	NA	NA	NA	NA	0	1	0.0227608
chr1_126536976_126537035_mmu-miR-124	chr1	126536976	126537035	1	-	NA		intron	mmu-miR-124	--|||-----|||||||--	-|||---|||-||||-	-14.7	1	none	NA	NA	NA	NA	NA	0	2	-0.0417955
chr1_126539554_126539598_mmu-let-7c	chr1	126539554	126539598	1	-	NA		intron	mmu-let-7c	||||W||-|||--|---|||-	||||W|||||--|--|||-	-23.8	7	8mer.mm	19	NA	NA	6	T,G	0	5	NA
chr1_126541999_126542057_mmu-miR-153	chr1	126541999	126542057	1	-	NA		intron	mmu-miR-153	-||||-|-----||||WW|||	-|||||---||||WW|||-	-14.3	33	none	NA	NA	NA	NA	NA	1	3	0.133424
chr1_126542027_126542080_mmu-let-7c	chr1	126542027	126542080	1	-	NA		intron	mmu-let-7c	-|||||||||||-----W||-	-||||--|||||||---W||-	-20.9	17	8mer.mm	26	NA	NA	4	G,T	1	5	-0.0353478
chr1_126543428_126543479_mmu-miR-3473	chr1	126543428	126543479	2	-	NA		intron	mmu-miR-3473	||-||---|||--|||-	||||--|||-|||-	-17.2	11	none	NA	NA	NA	NA	NA	0	6	-0.16752
chr1_126549760_126549801_mmu-let-7c	chr1	126549760	126549801	1	-	NA		intron	mmu-let-7c	-||||-|-|||W|||-||W|-	-||||||||W|||-||W|-	-22.1	8	7merA1.mm	3	NA	NA	4	G,T	0	6	-0.464256
chr1_126550584_126550640_mmu-miR-9	chr1	126550584	126550640	1	-	NA		intron	mmu-miR-9	|||-||-||||-||-|W|||||	|||---||-||||-||--------|W|||||-	-14.8	27	none	NA	NA	NA	NA	NA	0	5	-0.0446208
chr1_126551953_126552009_mmu-miR-30c	chr1	126551953	126552009	1	-	NA		intron	mmu-miR-30c	||||||----------------	|||-----|||-	-6.2	11	7merA1.mm	63	NA	NA	6	A,A	0	1	-0.150831
chr1_126552940_126552996_mmu-miR-124	chr1	126552940	126552996	1	-	NA		intron	mmu-miR-124	|||||||W-W|---||||-	|||||||W----W|-----||||-	-19.9	42	7merm8	59	NA	NA	NA	NA	0	2	-0.243715
chr1_126553144_126553173_mmu-miR-30c	chr1	126553144	126553173	1	-	NA		intron	mmu-miR-30c	|||||||--||-||---||||-	|||||||-||-||---||||-	-15.9	18	7merm8	32	NA	NA	NA	NA	0	5	0.0776207
chr1_126555039_126555071_mmu-miR-126-5p	chr1	126555039	126555071	1	-	NA		intron	mmu-miR-126-5p	-W|||||-|W|WW--||||-	-W||||||W|WW--|----|||-	-13.5	9	6merA1	24	NA	NA	NA	NA	0	5	-0.419844
chr1_126556038_126556068_mmu-let-7f	chr1	126556038	126556068	1	-	NA		intron	mmu-let-7f	||W|W||W||-W||--||||-	||W|W||W||--W||-------||||-	-20.6	2	none	NA	NA	NA	NA	NA	0	5	0.0581321
chr1_126557689_126557733_mmu-miR-451	chr1	126557689	126557733	1	-	NA		intron	mmu-miR-451	|||||||--------------	|||||||-	-13	13	7merm8	14	NA	NA	NA	NA	0	1	0.336684
chr1_126559395_126559440_mmu-miR-320	chr1	126559395	126559440	1	-	NA		intron	mmu-miR-320	|||||-|W|--|||||-||--	|||||-|W|---|||||---||-	-23.5	14	7merm8.mm	30	NA	NA	7	T,T	0	2	0.1592
chr1_126559560_126559591_mmu-miR-141	chr1	126559560	126559591	1	-	NA		intron	mmu-miR-141	|||||||---||W|-||-||W	|||||||---||W|----||-||W-	-18.9	34	7merm8	52	NA	NA	NA	NA	0	3	0.00516584
chr1_126565228_126565310_mmu-miR-9	chr1	126565228	126565310	2	-	NA		intron	mmu-miR-9	-|||||---------||||||-	-|||||-----||||||-	-13.7	35	7merA1.indel	47	2	NA	NA	C	0	3	0.0783411
chr1_126565290_126565346_mmu-miR-20a	chr1	126565290	126565346	1	-	NA		intron	mmu-miR-20a	||||-||---W||W-||||---	||||-||--W||W----||||-	-17	24	8mer.mm	58	NA	NA	5	G,A	0	2	0.0509882
chr1_126565577_126565609_mmu-miR-9	chr1	126565577	126565609	1	-	NA		intron	mmu-miR-9	-||||||--||-||||||----	-||||||--||||||||-	-21.6	15	6mer_off	26	NA	NA	NA	NA	0	2	0.150323
chr1_126565916_126565973_mmu-let-7f	chr1	126565916	126565973	1	-	NA		intron	mmu-let-7f	|||||||W|W|||W||W|W--	|||-||--||W|W|-||W||W|W-	-17.8	32	6mer.mm	22	NA	NA	6	T,C	0	2	0.0110382
chr1_126574590_126574637_mmu-miR-9	chr1	126574590	126574637	1	-	NA		intron	mmu-miR-9	-||||||-----|||||W||--	-||||||--||||-|W||	-17.4	1	6mer_off	12	NA	NA	NA	NA	0	3	-0.0759453
chr1_126574974_126575007_mmu-miR-26a	chr1	126574974	126575007	1	-	NA		intron	mmu-miR-26a	|||||W||-||||||-|||||	|||||W||---|||-|||-|||||-	-30	7	8mer.mm	25	NA	NA	7	T,G	0	6	0.0500105
chr1_126578583_126578613_mmu-miR-138	chr1	126578583	126578613	1	-	NA		intron	mmu-miR-138	-|||---|||W--|||||W---	-|||----|||W----|||||W-	-18	49	6mer.mm	21	NA	NA	6	G,A	0	2	-0.0145714
chr1_126578950_126579006_mmu-miR-9	chr1	126578950	126579006	1	-	NA		intron	mmu-miR-9	-|||||||-||--|||---||-	-|||||||---||--------|||----||-	-13.1	1	6mer_off	25	NA	NA	NA	NA	0	6	NA
chr1_126581605_126581662_mmu-miR-153	chr1	126581605	126581662	1	-	NA		intron	mmu-miR-153	-|||-|||||||---------	-||||||||||-	-17.4	3	6mer.mm	16	NA	NA	5	A,G	0	1	-0.0429916
chr1_126583214_126583269_mmu-miR-709	chr1	126583214	126583269	1	-	NA		intron	mmu-miR-709	W||W|||-||--------	W||W|||||-	-16	65	6mer_off.mm	68	NA	NA	5	G,T	0	1	NA
chr1_126587511_126587538_mmu-miR-26a	chr1	126587511	126587538	2	-	NA		intron	mmu-miR-26a	--||||-||||||||||||--	-||||------|||-||||-|||||-	-18.9	12	7merA1.indel	33	3	NA	NA	C	0	2	0.0679514
chr1_126587564_126587614_mmu-miR-136	chr1	126587564	126587614	1	-	NA		intron	mmu-miR-136	-|||--||W|W--W||W||W-	-|||-----||W|W--W||W||W-	-15.1	19	none	NA	NA	NA	NA	NA	0	6	-0.203205
chr1_126592336_126592392_mmu-miR-20a	chr1	126592336	126592392	1	-	NA		intron	mmu-miR-20a	-||-||-----|||||||||--	-||-||----||||||--|||-	-16.6	16	7merm8.mm	23	NA	NA	3	A,C	0	3	-0.0844511
chr1_126594404_126594458_mmu-let-7c	chr1	126594404	126594458	1	-	NA		intron	mmu-let-7c	|||||------|||--||W||	|||||-----|||--||W||-	-16.2	33	5mer_3	49	NA	NA	NA	NA	0	3	0.173535
chr1_126596111_126596142_mmu-let-7c	chr1	126596111	126596142	1	-	NA		intron	mmu-let-7c	||-W|||-||W|||-||||--	||-W|||---||W|||||||-	-18.5	14	none	NA	NA	NA	NA	NA	0	2	-0.406304
chr1_126609338_126609404_mmu-miR-9	chr1	126609338	126609404	3	-	NA		intron	mmu-miR-9	-|||||W|-||W|||||W----	-|||||W|-----||W|-||||W-	-21.3	16	7merA1.mm	34	NA	NA	2	C,T	0	2	NA
chr1_126610514_126610571_mmu-miR-30a	chr1	126610514	126610571	1	-	NA		intron	mmu-miR-30a	|W||||||||-|-|||||---	|W|--||||-----|||-|-||-----|||-	-14.1	32	7merm8.indel	26	NA	5,6	NA	G	0	2	0.0808986
chr1_126615726_126615783_mmu-miR-124	chr1	126615726	126615783	1	-	NA		intron	mmu-miR-124	||||-||W-W|-|||||||	||||-||WW||||||||-	-20.6	7	7merm8.mm	18	NA	NA	6	C,A	0	6	0.0557306
chr1_126618808_126618866_mmu-let-7c	chr1	126618808	126618866	1	-	NA		intron	mmu-let-7c	----||||||W|W|W||W||W	-||||||W|W-|W||---W||W-	-19	36	none	NA	NA	NA	NA	NA	0	4	0.00585209
chr1_126621625_126621681_mmu-miR-9	chr1	126621625	126621681	1	-	NA		intron	mmu-miR-9	-||||||||-|||W|||||||-	-|||||--|||-|||--W|||||-||-	-17.8	16	5mer_2	37	NA	NA	NA	NA	0	6	0.0372021
chr1_126632657_126632713_mmu-miR-155	chr1	126632657	126632713	1	-	NA		intron	mmu-miR-155	---|||W|-WW--|-----||W	-|||W|-----WW--|----||W-	-15	17	none	NA	NA	NA	NA	NA	0	4	0.220998
chr1_126639905_126639962_mmu-miR-26a	chr1	126639905	126639962	1	-	NA		intron	mmu-miR-26a	|||||-----|||W|||||--	|||||-----|||W|----||||	-17	1	7merm8.indel	18	7	NA	NA	T	0	2	-0.0336771
chr1_126641214_126641244_mmu-miR-20a	chr1	126641214	126641244	1	-	NA		intron	mmu-miR-20a	-||||-||-|||||||||||--	-||||-||-------|||-||||||||-	-23	11	6mer.mm	68	NA	NA	6	T,G	0	6	0.397195
chr1_126641406_126641451_mmu-miR-669a-5p	chr1	126641406	126641451	1	-	NA		intron	mmu-miR-669a-5p	||||||-W|||--W||||-||--	||||-||W|||---W||||-||	-17.2	1	8mer.indel	17	7	NA	NA	G	0	6	0.0740521
chr1_126642320_126642377_mmu-miR-30d	chr1	126642320	126642377	1	-	NA		intron	mmu-miR-30d	W|||||-|||--|||||W|--	W|||||---------|||----|||||W|-	-18.5	2	7merA1.mm	26	NA	NA	2	G,T	1	2	0.0967284
chr1_126656297_126656354_mmu-let-7c	chr1	126656297	126656354	1	-	NA		intron	mmu-let-7c	||||||||-|||-|---||--	|||||||||||-|-||-	-22.2	11	7merm8	21	NA	NA	NA	NA	0	5	-0.0916852
chr1_126656467_126656503_mmu-miR-185	chr1	126656467	126656503	1	-	NA		intron	mmu-miR-185	||||-|||||||||----|||	||||-|||-||||||-|||	-24.3	1	8mer.mm	13	NA	NA	6	A,C	0	5	0.0691186
chr1_126656618_126656667_mmu-miR-26a	chr1	126656618	126656667	3	-	NA		intron	mmu-miR-26a	|||||||---|||W--||||W	|||||||--|||W||||W-	-22.8	26	7merm8	38	NA	NA	NA	NA	1	5	0.315294
chr1_126659884_126659921_mmu-miR-211	chr1	126659884	126659921	1	-	NA		intron	mmu-miR-211	-------||||W---------	-||||W-	-9.2	1	none	NA	NA	NA	NA	NA	0	4	-0.0839008
chr1_126660683_126660739_mmu-miR-9	chr1	126660683	126660739	1	-	NA		intron	mmu-miR-9	||--W|W---|W|W|WW|-|||	||--W|W--|W|W|WW|--|||-	-15.2	29	none	NA	NA	NA	NA	NA	0	3	0.100581
chr1_126661006_126661038_mmu-miR-210	chr1	126661006	126661038	1	-	NA		intron	mmu-miR-210	-|||||-|-||-----||||-	-|||||-|||||||-	-17.6	6	5mer_2	15	NA	NA	NA	NA	0	5	-0.0569586
chr1_126661857_126661889_mmu-miR-124	chr1	126661857	126661889	1	-	NA		intron	mmu-miR-124	--|||-|-|W|-||-----	-|||||W|||-	-14	57	none	NA	NA	NA	NA	NA	1	1	0.549174
chr1_126663883_126663912_mmu-miR-17	chr1	126663883	126663912	1	-	NA		intron	mmu-miR-17	---W|W|--|||||W-||||--	-W|W||||||W-||||-	-19	39	none	NA	NA	NA	NA	NA	0	4	0.0519867
chr1_126668300_126668336_mmu-miR-219-5p	chr1	126668300	126668336	1	-	NA		intron	mmu-miR-219-5p	||||||||----W|||----	|||||----|||---W|||-	-13.3	13	7merA1	27	NA	NA	NA	NA	0	1	-0.0274804
chr1_126668970_126669013_mmu-miR-9	chr1	126668970	126669013	3	-	NA		intron	mmu-miR-9	|WW-||--|||W||||||||||	|WW---||---|||W||||||||||-	-28.9	11	7merm8.mm	40	NA	NA	6	G,T	0	6	-0.167694
chr1_126670815_126670847_mmu-miR-128	chr1	126670815	126670847	1	-	NA		intron	mmu-miR-128	||||||W|---|-||||---	||||-||W|--|-||||-	-16.6	24	8mer.indel	36	6	NA	NA	G	0	2	0.229837
chr1_126673651_126673678_mmu-miR-497	chr1	126673651	126673678	2	-	NA		intron	mmu-miR-497	|||-||||||||||||-----	|||------------||||-||||||||-	-22.9	2	7merA1.mm	28	NA	NA	3	G,G	0	1	-0.0826318
chr1_126675900_126675932_mmu-miR-342-3p	chr1	126675900	126675932	1	-	NA		intron	mmu-miR-342-3p	--------||||----------	-||||-	-6.8	34	none	NA	NA	NA	NA	NA	0	4	0.115346
chr1_126676366_126676397_mmu-miR-467a	chr1	126676366	126676397	1	-	NA		intron	mmu-miR-467a	|||||--||--|||-------	|||||--||--|||-	-11.5	50	6merA1	60	NA	NA	NA	NA	0	1	0.0545008
chr1_126676840_126676879_mmu-miR-128	chr1	126676840	126676879	1	-	NA		intron	mmu-miR-128	|||||-W||||W||------	|||||----W||||W||-	-20	19	7merm8.mm	49	NA	NA	4	C,C	0	1	NA
chr1_126678474_126678511_mmu-miR-124	chr1	126678474	126678511	1	-	NA		intron	mmu-miR-124	||||||---||--|-||--	||||||--||--|-||-	-15	2	7merA1	13	NA	NA	NA	NA	0	2	NA
chr1_126678819_126678853_mmu-let-7b	chr1	126678819	126678853	1	-	NA		intron	mmu-let-7b	||||--||-|W|||W||||--	||||--||-|W|||W-----||||-	-21.3	6	7merA1.indel	26	6	NA	NA	T	0	2	NA
chr1_126684171_126684227_mmu-miR-9	chr1	126684171	126684227	1	-	NA		intron	mmu-miR-9	-||||||W--------|W||W|	-||||||W-----|W||W|-	-15	4	6mer_off	17	NA	NA	NA	NA	0	3	0.104543
chr1_126685602_126685661_mmu-miR-124	chr1	126685602	126685661	1	-	NA		intron	mmu-miR-124	|||||--||||||------	|||||-||--||||-	-17.5	33	6mer	24	NA	NA	NA	NA	1	1	-0.329697
chr1_126685663_126685700_mmu-miR-124	chr1	126685663	126685700	1	-	NA		intron	mmu-miR-124	||||||--|W|-||-||||	||||||-------------|W|-||-||||-	-19	38	6mer	63	NA	NA	NA	NA	0	5	0.0833817
chr1_126686145_126686179_mmu-miR-879	chr1	126686145	126686179	1	-	NA		intron	mmu-miR-879	|||||||-||W|---||W||	||||-|||--------||W|-||W||-	-15.8	47	8mer.mm	22	NA	NA	6	C,T	1	5	0.381819
chr1_126687389_126687419_mmu-miR-124	chr1	126687389	126687419	1	-	NA		intron	mmu-miR-124	-||W|||||---|||W---	-||W|-||-||---|||W-	-14.4	23	6mer.mm	43	NA	NA	4	G,T	0	1	-0.161887
chr1_126689691_126689747_mmu-miR-9	chr1	126689691	126689747	1	-	NA		intron	mmu-miR-9	||W||||-----|||-||||||	||W||-||---|||------||||||-	-17	42	8mer.mm	19	NA	NA	7	G,A	0	3	0.182271
chr1_126690532_126690589_mmu-miR-26a	chr1	126690532	126690589	2	-	NA		intron	mmu-miR-26a	|||||------|||--|-||W	|||||------|||--|-||W-	-15.8	29	8mer.indel	45	7	NA	NA	T	0	3	NA
chr1_126693369_126693410_mmu-miR-30d	chr1	126693369	126693410	1	-	NA		intron	mmu-miR-30d	|||||-|||-||W-|||----	|||||------------|||-||W---|||	-11.2	1	6merA1	26	NA	NA	NA	NA	0	2	-0.0050931
chr1_126693414_126693466_mmu-miR-128	chr1	126693414	126693466	2	-	NA		intron	mmu-miR-128	||||||-----W|||||||W	||||||---------W|||||||W-	-23.2	14	7merA1	33	NA	NA	NA	NA	0	3	0.0339148
chr1_126694047_126694079_mmu-miR-222	chr1	126694047	126694079	1	-	NA		intron	mmu-miR-222	--------|WW||||||||-	-|WW||---||||||-	-17.4	27	none	NA	NA	NA	NA	NA	0	4	0.0866556
chr1_126696123_126696206_mmu-miR-124	chr1	126696123	126696206	2	-	NA		intron	mmu-miR-124	|||W||-|-|--||||W--	|||W||----|-|--||||W-	-16.3	41	7merA1	37	NA	NA	NA	NA	1	2	0.180806
chr1_126697445_126697502_mmu-miR-376b*	chr1	126697445	126697502	1	-	NA		intron	mmu-miR-376b*	----W|W|||---W|W|--|-	-W|W|||-W|W|--|-	-15.4	50	none	NA	NA	NA	NA	NA	0	4	0.0776629
chr1_126702804_126702844_mmu-miR-26a	chr1	126702804	126702844	1	-	NA		intron	mmu-miR-26a	---|||-----|-W|||||--	-|||---|-W|||||-	-11.9	35	none	NA	NA	NA	NA	NA	0	4	-0.138371
chr1_126706285_126706316_mmu-miR-146a	chr1	126706285	126706316	1	-	NA		intron	mmu-miR-146a	|||-|||||--|||--W|||-	|||||-|||------|||--W|||-	-19.8	18	7merm8.indel	37	5	NA	NA	A	0	5	-0.14059
chr1_126709665_126709708_mmu-miR-9	chr1	126709665	126709708	1	-	NA		intron	mmu-miR-9	-|||||||||---W|||--|||	-|||||||||-W|||---|||-	-18.5	5	7merA1	55	NA	NA	NA	NA	0	6	-0.251156
chr1_126710283_126710314_mmu-let-7a	chr1	126710283	126710314	1	-	NA		intron	mmu-let-7a	-|||W-||-|||-|W||----	-|||W-|||||-|W||-	-18.4	30	none	NA	NA	NA	NA	NA	0	2	0.153763
chr1_126711456_126711515_mmu-miR-124	chr1	126711456	126711515	1	-	NA		intron	mmu-miR-124	-|W||||-|-||||-|W||	-|W||||---|-----||||---|W||-	-20.1	3	8mer.indel	24	4	NA	NA	G	0	5	0.0414659
chr1_126712623_126712672_mmu-miR-26a	chr1	126712623	126712672	1	-	NA		intron	mmu-miR-26a	-|||WW|--||||||W||||W	-|||WW|-----|||||---|W|||-|W-	-17.6	7	5mer_1	67	NA	NA	NA	NA	0	6	0.174029
chr1_126712935_126712991_mmu-miR-181a	chr1	126712935	126712991	1	-	NA		intron	mmu-miR-181a	|||||||||W-||||W--||--	||||----|||---||W-||||W--||-	-16.4	19	6mer_off.mm	32	NA	NA	5	T,C	0	6	-0.18562
chr1_126714536_126714592_mmu-miR-9	chr1	126714536	126714592	1	-	NA		intron	mmu-miR-9	----|W-||W|W||||||||||	-|W-||W-|W|||||-|||||-	-19.6	45	none	NA	NA	NA	NA	NA	0	4	NA
chr1_126714566_126714626_mmu-miR-720	chr1	126714566	126714626	1	-	NA		intron	mmu-miR-720	-|-|W|-W||W|-||||	-|-|W|---------W||W|-||||-	-17.3	46	none	NA	NA	NA	NA	NA	0	6	NA
chr1_126714762_126714792_mmu-miR-9	chr1	126714762	126714792	1	-	NA		intron	mmu-miR-9	---|||-------W|||||---	-|||-------W|||||-	-14.3	29	none	NA	NA	NA	NA	NA	0	3	NA
chr1_126717818_126717849_mmu-miR-25	chr1	126717818	126717849	1	-	NA		intron	mmu-miR-25	-W|||-||W|||||WW|----	-W|||-||W-----|||||WW|-	-18.6	2	none	NA	NA	NA	NA	NA	1	2	NA
chr1_126719242_126719273_mmu-miR-124	chr1	126719242	126719273	1	-	NA		intron	mmu-miR-124	-|||||-||--||------	-|||||||----||-	-16	11	5mer_2	20	NA	NA	NA	NA	0	1	0.000461868
chr1_126721203_126721251_mmu-miR-129-5p	chr1	126721203	126721251	1	-	NA		intron	mmu-miR-129-5p	W|||WW||||--||--|W--	W|||WW-||||--||--|W-	-15.6	49	5mer_1	15	NA	NA	NA	NA	0	2	0.0996025
chr1_126727106_126727162_mmu-miR-9	chr1	126727106	126727162	2	-	NA		intron	mmu-miR-9	|||||W-------||||-----	|||||W-------||||-	-14.2	47	5mer_2	52	NA	NA	NA	NA	0	3	-0.413749
chr1_126729984_126730014_mmu-miR-9	chr1	126729984	126730014	1	-	NA		intron	mmu-miR-9	--|||-----||-|||||----	-|||---|||||||-	-13.1	9	none	NA	NA	NA	NA	NA	1	2	-0.0327389
chr1_126733957_126733988_mmu-let-7d	chr1	126733957	126733988	1	-	NA		intron	mmu-let-7d	W|W|||||-||W-||||||||	W|W||--|||||W-------||||||||-	-20.5	8	7merm8.mm	58	NA	NA	6	T,C	1	6	-0.0271255
chr1_126735814_126735861_mmu-miR-324-5p	chr1	126735814	126735861	2	-	NA		intron	mmu-miR-324-5p	||||||-|-|||W|||W|||W|	||||||-|-|||W|||W---|||W|-	-30.4	11	6mer	31	NA	NA	NA	NA	0	6	0.0206314
chr1_126736024_126736056_mmu-miR-27a	chr1	126736024	126736056	1	-	NA		intron	mmu-miR-27a	-||||--WW|--|||W----	-||||--WW|--|||W-	-17	10	6mer_off	12	NA	NA	NA	NA	1	1	0.102908
chr1_126736662_126736692_mmu-miR-9	chr1	126736662	126736692	1	-	NA		intron	mmu-miR-9	---|W|W|-||W|-|||||W--	-|W|W|---||W|---------|||||W-	-14.3	22	none	NA	NA	NA	NA	NA	0	4	0.0783659
chr1_126737140_126737170_mmu-miR-107	chr1	126737140	126737170	2	-	NA		intron	mmu-miR-107	-|||||----||||||||----	-|||||||||||||-	-26.9	4	7merA1.indel	13	2	NA	NA	G	0	2	0.122221
chr1_126741276_126741337_mmu-miR-103	chr1	126741276	126741337	9	-	NA		intron	mmu-miR-103	||||||||||--|||||W|-||	||||||||||--|||||W|||-	-35.1	11	8mer	26	NA	NA	NA	NA	1	6	0.184678
chr1_126741281_126741337_mmu-miR-107	chr1	126741281	126741337	5	-	NA		intron	mmu-miR-107	||||||||||--|||||W|---	||||||||||--|||||W|-	-35	13	8mer	26	NA	NA	NA	NA	1	2	0.198335
chr1_126742173_126742203_mmu-miR-138	chr1	126742173	126742203	1	+	NA		deep_intergenic	mmu-miR-138	|||||||----||||---||--	|||||||--||||---||-	-22.2	15	8mer	11	NA	NA	NA	NA	0	3	0.155954
chr1_127019009_127019065_mmu-miR-9	chr1	127019009	127019065	1	+	NA		deep_intergenic	mmu-miR-9	-||||||W||---||||||||-	-||||||W||-----||||||||-	-25.7	7	6mer_off	24	NA	NA	NA	NA	0	6	-0.129787
chr1_127028637_127028662_mmu-miR-9	chr1	127028637	127028662	1	+	NA		deep_intergenic	mmu-miR-9	--|||W||-||||-|||-||--	-|||W||||||-|||||-	-16.4	41	none	NA	NA	NA	NA	NA	0	6	NA
chr1_127160643_127160666_mmu-miR-181a	chr1	127160643	127160666	1	-	NA		deep_intergenic	mmu-miR-181a	-||-||||-W|W----||W|W-	-||-||||-W|W-----||W|W-	-12.1	1	6mer_off.mm	17	NA	NA	5	T,C	0	5	0.05285
chr1_127291673_127291702_mmu-miR-124	chr1	127291673	127291702	1	-	74117	Actr3	CDS	mmu-miR-124	|||-||-||--|||---||	|||-||||--|||----||-	-15.5	34	6mer.mm	48	NA	NA	5	G,G	1	5	0.960627
chr1_127303912_127303937_mmu-miR-128	chr1	127303912	127303937	2	-	74117	Actr3	CDS	mmu-miR-128	-|||||||-|||-||||W--	-|||---||||--|||||||W-	-19.8	39	7merm8.indel	64	7	NA	NA	T	1	2	1.24891
chr1_127312002_127312059_mmu-miR-125b-5p	chr1	127312002	127312059	2	-	74117	Actr3	intron	mmu-miR-125b-5p	-|||W-|-|||||-|W||W--	-|||W----||||||-|W||W-	-22.7	27	none	NA	NA	NA	NA	NA	0	2	0.000281491
chr1_127322537_127322563_mmu-let-7f	chr1	127322537	127322563	1	-	74117	Actr3	intron	mmu-let-7f	--||W||-|||W|W-------	-||W||-----|||W|W-	-14.9	58	none	NA	NA	NA	NA	NA	0	1	-0.0692478
chr1_12735188_12735247_mmu-miR-124	chr1	12735188	12735247	1	+	240725	Sulf1	intron	mmu-miR-124	||WW|||W|||-||||||-	||WW|||W|--||-------||||||-	-20.7	23	5mer_2	53	NA	NA	NA	NA	0	2	0.22019
chr1_127483962_127483994_mmu-miR-124	chr1	127483962	127483994	1	+	74150	Slc35f5	CDS	mmu-miR-124	|||||--||W|||--||||	|||||-----||-W|||||||-	-20.9	7	6merA1	24	NA	NA	NA	NA	1	5	1.35266
chr1_127486448_127486490_mmu-miR-127	chr1	127486448	127486490	1	+	74150	Slc35f5	CDS	mmu-miR-127	-||||||---------||||-	-||||||------------||||-	-19.8	12	6mer_off	29	NA	NA	NA	NA	1	3	1.30963
chr1_127763216_127763272_mmu-miR-107	chr1	127763216	127763272	1	-	NA		downstream_10k	mmu-miR-107	----|||W--||||||||----	-|||W----------||||||||-	-20.8	9	none	NA	NA	NA	NA	NA	0	4	0.0748452
chr1_127763394_127763425_mmu-let-7a	chr1	127763394	127763425	1	-	NA		downstream_10k	mmu-let-7a	W|WW|||W-|||||W------	W|WW|||W--------------|||||W-	-16.9	7	6mer_off.mm	9	NA	NA	7	A,A	0	1	0.0070731
chr1_127765359_127765396_mmu-miR-136*	chr1	127765359	127765396	1	-	NA		downstream_10k	mmu-miR-136*	|||--|||------|||W|W-	||||||-------|||W|W-	-15.6	9	7merm8.mm	67	NA	NA	7	G,G	0	3	-0.110571
chr1_127769621_127769670_mmu-miR-124	chr1	127769621	127769670	1	-	72585	Lypd1	3'UTR	mmu-miR-124	-||||--||||||---W||	-||||--------||||||----W||-	-22.2	7	5mer_2	71	NA	NA	NA	NA	1	5	0.135343
chr1_127806993_127807043_mmu-miR-30a	chr1	127806993	127807043	1	-	72585	Lypd1	CDS||5'UTR	mmu-miR-30a	|W---|||||||--|||W---	|W--||||-||-|---|||W-	-14	47	none	NA	NA	NA	NA	NA	1	2	1.49321
chr1_127811210_127811267_mmu-miR-30a	chr1	127811210	127811267	1	-	210356	Nckap5	3'UTR	mmu-miR-30a	||||||-||----|||||---	||||||||------|||||-	-17.7	18	6mer	32	NA	NA	NA	NA	1	2	0.264183
chr1_127811219_127811249_mmu-miR-30c	chr1	127811219	127811249	1	-	210356	Nckap5	3'UTR	mmu-miR-30c	||||||-||-|||---------	||||||||-----|||-	-10.9	3	6mer	14	NA	NA	NA	NA	1	1	0.251224
chr1_127878047_127878101_mmu-miR-124	chr1	127878047	127878101	1	-	210356	Nckap5	CDS	mmu-miR-124	||||||||||||-||----	||||||---||||||-||-	-24.4	4	7merm8	16	NA	NA	NA	NA	0	1	1.12973
chr1_127878123_127878182_mmu-miR-124	chr1	127878123	127878182	2	-	210356	Nckap5	CDS	mmu-miR-124	-|||||--|W|||----||	-|||||---------|W|||-||-	-16.7	17	5mer_2	35	NA	NA	NA	NA	1	5	0.492805
chr1_127878134_127878161_mmu-miR-671-5p	chr1	127878134	127878161	1	-	210356	Nckap5	CDS	mmu-miR-671-5p	||||||-||||||W|||-||||	||||||------||||||W|||-||||-	-40.8	9	7merA1	31	NA	NA	NA	NA	1	6	0.462703
chr1_127922287_127922343_mmu-miR-9	chr1	127922287	127922343	1	-	210356	Nckap5	CDS	mmu-miR-9	|W||||||-||||-|-|-||||	|W|||||||||||-|-||||-	-19.6	13	7merm8.mm	27	NA	NA	3	T,G	0	6	0.288648
chr1_127924301_127924358_mmu-miR-125b-5p	chr1	127924301	127924358	1	-	210356	Nckap5	CDS	mmu-miR-125b-5p	|||WW||||--------|W|-	|||WW----||||----------|W|-	-14.2	25	8mer.mm	13	NA	NA	4	C,A	0	5	0.0618187
chr1_12795335_12795383_mmu-miR-26a	chr1	12795335	12795383	2	+	240725	Sulf1	CDS	mmu-miR-26a	||||W|--|||--|||--||W	||||W|---------|||--|||||W-	-16.6	41	6mer.mm	62	NA	NA	6	G,T	0	6	1.50474
chr1_127977443_127977500_mmu-miR-100	chr1	127977443	127977500	1	-	210356	Nckap5	intron	mmu-miR-100	-|||--||------||||---	-|||--||------||||-	-14.1	47	6mer.mm	24	NA	NA	5	C,A	0	2	-0.0132568
chr1_127978833_127978889_mmu-let-7a	chr1	127978833	127978889	1	+	NA		deep_intergenic	mmu-let-7a	--|W||-|-W||WW|||-|||	-|W||-|-W||WW|||-|||-	-16.2	8	none	NA	NA	NA	NA	NA	0	6	NA
chr1_128002635_128002665_mmu-miR-9	chr1	128002635	128002665	1	-	210356	Nckap5	intron	mmu-miR-9	-W||||---||||W--|W|W--	-W||||--||||W----|W|W-	-15.7	31	none	NA	NA	NA	NA	NA	0	5	-0.155633
chr1_128051125_128051183_mmu-miR-128	chr1	128051125	128051183	1	-	210356	Nckap5	intron	mmu-miR-128	||||W||----W||------	||||-----W||---W||-	-9.8	33	6mer.mm	58	NA	NA	4	C,C	0	1	0.0327529
chr1_128061926_128061960_mmu-miR-124	chr1	128061926	128061960	1	-	210356	Nckap5	intron	mmu-miR-124	-|||-||--||||||-||-	-|||--------||--||||||--||-	-17	8	6mer.mm	8	NA	NA	4	G,T	0	2	0.371525
chr1_128067013_128067044_mmu-miR-26a	chr1	128067013	128067044	1	-	210356	Nckap5	intron	mmu-miR-26a	-||||||||-||||-||||--	-|||||-|||---||||---------||||-	-15.8	4	5mer_2	29	NA	NA	NA	NA	0	2	-0.0131504
chr1_12810487_12810544_mmu-let-7a	chr1	12810487	12810544	1	+	240725	Sulf1	CDS	mmu-let-7a	-|||-|||||||W|-|W|W|W	-|||||-|||||W|---------|W|W|W-	-19	3	7merm8.mm	23	NA	NA	5	G,G	0	5	1.09403
chr1_128128579_128128613_mmu-miR-124	chr1	128128579	128128613	1	-	210356	Nckap5	intron	mmu-miR-124	-||||||--||-|||||||	-||||||-||---|||||||-	-28.1	10	6mer_off	24	NA	NA	NA	NA	0	6	0.223782
chr1_128138804_128138842_mmu-miR-138	chr1	128138804	128138842	1	-	210356	Nckap5	intron	mmu-miR-138	||-|--W|---|||-||||||-	||-|--W|--|||---------||||||-	-22.2	12	none	NA	NA	NA	NA	NA	0	3	-2.66138e-05
chr1_128188464_128188508_mmu-miR-26a	chr1	128188464	128188508	1	-	210356	Nckap5	intron	mmu-miR-26a	|||---||-|||||||||W--	|||--||-|||----||||||W-	-17.2	10	6mer.mm	37	NA	NA	6	G,T	0	2	0.210575
chr1_128199316_128199341_mmu-let-7a	chr1	128199316	128199341	1	-	210356	Nckap5	intron	mmu-let-7a	-||||||||--W||--|||W|	-||||---||||---W||----|||W|-	-16	46	5mer_2	68	NA	NA	NA	NA	0	5	0.128233
chr1_128210535_128210589_mmu-miR-30a	chr1	128210535	128210589	1	-	210356	Nckap5	intron	mmu-miR-30a	-W||||--||----|||----	-W||||--||-----|||-	-16.3	25	7merA1	19	NA	NA	NA	NA	0	2	-0.196592
chr1_128210535_128210589_mmu-miR-30e	chr1	128210535	128210589	1	-	210356	Nckap5	intron	mmu-miR-30e	-W||||--||--W||||||--	-W||||--||------------W||-||||-	-16.7	13	7merA1	19	NA	NA	NA	NA	0	2	-0.225137
chr1_128351862_128351918_mmu-miR-181a	chr1	128351862	128351918	1	-	210356	Nckap5	intron	mmu-miR-181a	-|||||-----|||-||-||||	-|||||--|||-||--||||-	-17.7	26	7merA1.mm	41	NA	NA	2	A,A	0	3	-0.347089
chr1_128416742_128416772_mmu-miR-30c	chr1	128416742	128416772	1	-	210356	Nckap5	intron	mmu-miR-30c	-W|-|||W|-W|||||||||--	-W|---|||W|-W|||----||||||-	-20.2	8	6mer_off.mm	36	NA	NA	5	A,G	0	6	-0.291853
chr1_128471561_128471592_mmu-let-7i	chr1	128471561	128471592	1	-	210356	Nckap5	intron	mmu-let-7i	|||--|W||---|-|W||||W	|||-------|W||----|-|W||||W-	-15.8	10	7merA1.indel	33	4	NA	NA	G	0	3	-0.126129
chr1_12851098_12851137_mmu-miR-212-3p	chr1	12851098	12851137	1	+	NA		downstream_10k	mmu-miR-212-3p	-||||W---||||||-|W|||	-||||W----||||||-|W|||-	-26.2	6	7merm8.mm	14	NA	NA	3	A,A	0	6	0.836279
chr1_128511753_128511810_mmu-let-7c	chr1	128511753	128511810	1	-	210356	Nckap5	intron	mmu-let-7c	W|W|||---||W||||-W||W	W|W|||||W||||-W||W-	-21.2	13	7merA1.mm	5	NA	NA	3	A,C	0	6	-0.0787045
chr1_128552287_128552314_mmu-miR-30c	chr1	128552287	128552314	1	-	210356	Nckap5	intron	mmu-miR-30c	--||||||--------------	-||||||-	-7.8	40	5mer_1	42	NA	NA	NA	NA	0	1	-0.170216
chr1_128597602_128597633_mmu-let-7c	chr1	128597602	128597633	1	-	210356	Nckap5	intron	mmu-let-7c	-||W||W--||--||-W|W|W	-||W||W---||--||W|W|W-	-15.3	40	5mer_1	13	NA	NA	NA	NA	0	6	0.186926
chr1_12861826_12861888_mmu-miR-124	chr1	12861826	12861888	1	-	240726	Slco5a1	3'UTR	mmu-miR-124	|||||||W-||||------	|||||||W||||-	-23	13	7merm8	19	NA	NA	NA	NA	1	1	1.30667
chr1_12861831_12861888_mmu-let-7a	chr1	12861831	12861888	1	-	240726	Slco5a1	3'UTR	mmu-let-7a	W|||W|-W||||-||------	W|||W|W||||||-	-18	12	5mer_3	40	NA	NA	NA	NA	1	1	1.31635
chr1_128718830_128718874_mmu-miR-19b	chr1	128718830	128718874	1	-	210356	Nckap5	intron	mmu-miR-19b	||-|||||||||||--------	||---||||||||---|||-	-20.1	4	none	NA	NA	NA	NA	NA	0	1	0.0999637
chr1_12908357_12908430_mmu-let-7c	chr1	12908357	12908430	2	-	240726	Slco5a1	intron	mmu-let-7c	||||||||-|||||-||W|||	||||||||--|||||--||W|||-	-29.4	26	8mer	43	NA	NA	NA	NA	0	5	NA
chr1_12908363_12908425_mmu-let-7e	chr1	12908363	12908425	2	-	240726	Slco5a1	intron	mmu-let-7e	|||||||--|||||-||||||	|||||||---|||||--||||||-	-27.9	21	8mer	38	NA	NA	NA	NA	0	5	NA
chr1_129101609_129101656_mmu-miR-30c	chr1	129101609	129101656	1	+	107895	Mgat5	5'UTR	mmu-miR-30c	--------|||||-||||||||	-|||||-------||||||||-	-23.4	7	none	NA	NA	NA	NA	NA	0	4	0.363796
chr1_129130806_129130837_mmu-miR-124	chr1	129130806	129130837	1	+	107895	Mgat5	intron	mmu-miR-124	||||||-||W|-|------	||||||-||W|-|-	-18.9	3	6mer	11	NA	NA	NA	NA	0	1	-0.0287559
chr1_129138787_129138811_mmu-miR-3473	chr1	129138787	129138811	2	+	107895	Mgat5	intron	mmu-miR-3473	|||W||-WW|||||-||	|||W||-WW||-|||-||-	-21.1	40	6mer.mm	53	NA	NA	5	G,T	0	5	0.0847374
chr1_129141496_129141553_mmu-miR-30a	chr1	129141496	129141553	1	+	107895	Mgat5	intron	mmu-miR-30a	-||||||W||--W||W-----	-||----||||W||--W||W-	-15.1	47	8mer.indel	57	3	NA	NA	T	0	1	0.114451
chr1_129146546_129146579_mmu-miR-124	chr1	129146546	129146579	1	+	107895	Mgat5	intron	mmu-miR-124	|||||-|---|||||||||	|||||-|-|||||||||-	-27	11	8mer.indel	2	4	NA	NA	G	0	3	0.141517
chr1_129152167_129152223_mmu-miR-26a	chr1	129152167	129152223	1	+	107895	Mgat5	intron	mmu-miR-26a	----||--|||-|||W|||||	-||-----|||---------|||W|||||-	-21.9	5	none	NA	NA	NA	NA	NA	0	4	-0.232987
chr1_129158740_129158794_mmu-miR-30d	chr1	129158740	129158794	1	+	107895	Mgat5	intron	mmu-miR-30d	|W|--|||-||-||||||||-	|W|-----|||-||--------------||||||||-	-18.4	26	6mer_off.mm	36	NA	NA	4	A,A	0	6	0.281325
chr1_129161268_129161299_mmu-miR-30e	chr1	129161268	129161299	1	+	107895	Mgat5	intron	mmu-miR-30e	|W|||||-|||WW|||W|||-	|W|||||--------------|||WW|||--W|||-	-20.4	1	8mer.mm	30	NA	NA	3	T,G	0	6	0.0513402
chr1_129203207_129203263_mmu-miR-138	chr1	129203207	129203263	1	+	107895	Mgat5	5'UTR	mmu-miR-138	||||||-|||W------|||--	||||||----|||W--|||-	-21.4	13	6mer	27	NA	NA	NA	NA	0	5	0.0028468
chr1_129203336_129203393_mmu-miR-26a	chr1	129203336	129203393	1	+	107895	Mgat5	CDS||5'UTR	mmu-miR-26a	----||---||||||-|W||W	||--||||||--|W||W-	-20.5	58	none	NA	NA	NA	NA	NA	0	4	1.17935
chr1_129205287_129205343_mmu-miR-342-3p	chr1	129205287	129205343	1	+	107895	Mgat5	intron	mmu-miR-342-3p	|||---|||----||||--|--	||||||---||||--|-	-13.9	27	none	NA	NA	NA	NA	NA	0	3	0.286052
chr1_12922116_12922149_mmu-miR-124	chr1	12922116	12922149	1	-	240726	Slco5a1	intron	mmu-miR-124	||||||-||||W-------	||||||--||||W-	-22.1	7	6mer	15	NA	NA	NA	NA	0	1	-0.238893
chr1_129262826_129262883_mmu-miR-26a	chr1	129262826	129262883	1	+	107895	Mgat5	intron	mmu-miR-26a	||||||--W|||||-|||||-	||||||-----W|||-||-|||-||-	-20.6	48	6mer	68	NA	NA	NA	NA	0	5	-0.0404571
chr1_129279504_129279561_mmu-miR-30d	chr1	129279504	129279561	1	+	107895	Mgat5	CDS	mmu-miR-30d	||||||--|-||W|-------	||||||-----|-||W|-	-12.3	1	6mer	13	NA	NA	NA	NA	0	1	1.28861
chr1_129282876_129282907_mmu-miR-30e	chr1	129282876	129282907	1	+	107895	Mgat5	intron	mmu-miR-30e	||||||---|||-||||||||	||||||--------|||||||||||-	-20.7	22	6mer	42	NA	NA	NA	NA	0	6	0.032693
chr1_129290800_129290857_mmu-let-7c	chr1	129290800	129290857	1	+	107895	Mgat5	intron	mmu-let-7c	||||W--W|||-----WW|WW	|||-|W--W|||------WW|WW-	-17.6	50	none	NA	NA	NA	NA	NA	0	5	0.0881546
chr1_129301760_129301789_mmu-miR-125a-5p	chr1	129301760	129301789	1	+	107895	Mgat5	intron	mmu-miR-125a-5p	-||W|||--||------||||--	-||W|||---||---||||-	-18.1	54	8mer.indel	67	5	NA	NA	T	0	5	-0.0875406
chr1_129309154_129309178_mmu-miR-9	chr1	129309154	129309178	1	+	107895	Mgat5	intron	mmu-miR-9	|||||--||||||||||W----	|||||--|--|||||--||||W-	-22.8	45	5mer_3	63	NA	NA	NA	NA	0	2	-0.0307684
chr1_129356415_129356467_mmu-miR-138	chr1	129356415	129356467	1	+	107895	Mgat5	CDS	mmu-miR-138	|||||-|WW--|||||-W|||-	||||||WW---------|||||--W|||-	-26.2	7	7merm8.indel	30	7	NA	NA	T	0	3	1.04577
chr1_129356504_129356561_mmu-let-7i	chr1	129356504	129356561	1	+	107895	Mgat5	CDS	mmu-let-7i	||W|-|||-||||-|||||W|	||W|-|||----||||-|||||W|-	-23.1	7	6mer.mm	61	NA	NA	5	G,T	0	6	1.20641
chr1_129379442_129379501_mmu-miR-124	chr1	129379442	129379501	1	+	107895	Mgat5	3'UTR	mmu-miR-124	-|||-||-||||---||--	-|||---||-|-|||---||-	-13	48	6mer_off.mm	5	NA	NA	4	G,A	1	5	0.345085
chr1_129380565_129380621_mmu-miR-103	chr1	129380565	129380621	1	+	NA		intron	mmu-miR-103	||||||-|W|---W|W|-|||-	||||||-|W|-W|W|----|||-	-22.9	18	7merA1	35	NA	NA	NA	NA	0	6	-0.0115447
chr1_129380864_129380920_mmu-miR-139-5p	chr1	129380864	129380920	1	+	NA		exon_unclassified	mmu-miR-139-5p	|W|--|||---||||||||||	|W|--------------|||----||||||||||-	-19.6	5	7merA1.mm	6	NA	NA	4	A,G	1	3	-0.0530267
chr1_129380876_129380907_mmu-let-7b	chr1	129380876	129380907	1	+	NA		exon_unclassified	mmu-let-7b	|||||||-|||-----|||||	|||||||---|||--|||||-	-24.6	33	7merm8	47	NA	NA	NA	NA	1	5	0.00475689
chr1_129380940_129380997_mmu-miR-500	chr1	129380940	129380997	1	+	NA		exon_unclassified	mmu-miR-500	--||--|||||||--W|WW--	-||-|||||||--W|WW-	-21.8	45	none	NA	NA	NA	NA	NA	1	5	-0.586677
chr1_129381200_129381235_mmu-miR-27a	chr1	129381200	129381235	1	+	NA		exon_unclassified	mmu-miR-27a	W|||||-||----||W-|||	W||-|||-||----||W-------|||-	-12	3	6mer.mm	55	NA	NA	4	A,A	1	3	0.105706
chr1_129383007_129383065_mmu-miR-23b	chr1	129383007	129383065	1	+	NA		exon_unclassified	mmu-miR-23b	|||-|||----||||-----	|||---|||--||||-	-10.8	26	7merA1.indel	3	3	NA	NA	C	1	1	0.367582
chr1_129383253_129383310_mmu-miR-30a	chr1	129383253	129383310	1	+	NA		exon_unclassified	mmu-miR-30a	|||||----|W|W||W|W||-	|||||------------|W|W|-|W|W||-	-13.8	44	8mer.mm	67	NA	NA	7	C,C	1	6	-0.00856177
chr1_129383627_129383658_mmu-miR-193b	chr1	129383627	129383658	1	+	NA		exon_unclassified	mmu-miR-193b	||||||--------||||W--	||||||-----||||W-	-21	41	6mer	52	NA	NA	NA	NA	1	3	0.500928
chr1_129384631_129384668_mmu-miR-124	chr1	129384631	129384668	1	+	NA		downstream_10k	mmu-miR-124	-|||-||W|W|||------	-|||-||-W|W|||-	-16.8	39	7merm8.mm	32	NA	NA	6	C,C	1	1	0.59915
chr1_129387545_129387592_mmu-let-7c	chr1	129387545	129387592	1	-	72160	Tmem163	3'UTR	mmu-let-7c	W|||-----||W|||-||-||	W|||----||W|||-||-||-	-18	2	none	NA	NA	NA	NA	NA	1	6	0.714698
chr1_129388939_129388995_mmu-miR-9	chr1	129388939	129388995	1	-	72160	Tmem163	intron	mmu-miR-9	-|||||-----||||||W||W|	-|||||-||||||W||W|-	-22.9	3	7merA1.mm	16	NA	NA	2	C,T	0	3	0.175773
chr1_129392376_129392426_mmu-miR-1249	chr1	129392376	129392426	1	-	72160	Tmem163	CDS	mmu-miR-1249	-||||-||||||||--|----	-||||-||-|-|||||--|-	-26.8	4	5mer_3	10	NA	NA	NA	NA	0	1	1.05235
chr1_129417677_129417734_mmu-let-7c	chr1	129417677	129417734	1	-	72160	Tmem163	intron	mmu-let-7c	|||||||-|||||-W||||--	|||||||-|||||-W||||-	-30.4	8	7merm8	21	NA	NA	NA	NA	0	2	-0.0722896
chr1_129426526_129426579_mmu-miR-9	chr1	129426526	129426579	1	-	72160	Tmem163	intron	mmu-miR-9	|W--||WW-W||-||||||---	|W---||WW----W||-||||||-	-18.8	4	none	NA	NA	NA	NA	NA	0	2	-0.0488115
chr1_129463633_129463685_mmu-miR-378	chr1	129463633	129463685	1	-	72160	Tmem163	intron	mmu-miR-378	-|WW|||-W|||---|||||	-|WW-|||-W||||||||-	-14.6	29	8mer.mm	7	NA	NA	6	A,A	0	5	-0.1053
chr1_129464438_129464461_mmu-miR-219-5p	chr1	129464438	129464461	1	-	72160	Tmem163	intron	mmu-miR-219-5p	------------||||--||	-||||--||-	-14.3	66	none	NA	NA	NA	NA	NA	0	4	-0.0860191
chr1_129480447_129480504_mmu-miR-26a	chr1	129480447	129480504	1	-	72160	Tmem163	intron	mmu-miR-26a	||-|||------|||-||||-	|||||--------|||||||-	-15.8	9	none	NA	NA	NA	NA	NA	0	3	-0.137157
chr1_129480780_129480803_mmu-let-7f	chr1	129480780	129480803	1	-	72160	Tmem163	intron	mmu-let-7f	W||W|||-|||W---------	W||W||||||W-	-14.6	4	6mer_off.mm	9	NA	NA	5	G,T	0	1	-0.0670888
chr1_129500081_129500113_mmu-miR-23b	chr1	129500081	129500113	1	-	72160	Tmem163	intron	mmu-miR-23b	|||||W|||||--||W||||	||--|||W||---|||---||W|--|||-	-17.5	31	6mer_off.mm	11	NA	NA	4	A,A	0	6	-0.259266
chr1_129504644_129504700_mmu-miR-9	chr1	129504644	129504700	1	-	72160	Tmem163	intron	mmu-miR-9	||W||-|W|||W-W||||----	||W||-|W|||W-------W||||-	-20.7	16	none	NA	NA	NA	NA	NA	0	2	0.0608189
chr1_129536835_129536863_mmu-miR-543	chr1	129536835	129536863	1	-	72160	Tmem163	intron	mmu-miR-543	|||||||||-||||||-----	|||||||||----------||||||-	-23.4	11	7merm8	30	NA	NA	NA	NA	0	1	0.124618
chr1_129543227_129543283_mmu-miR-30c	chr1	129543227	129543283	1	-	72160	Tmem163	intron	mmu-miR-30c	|||||-----------------	|||||-	-7.7	15	8mer.indel	15	7	NA	NA	C	0	1	0.0252937
chr1_129547375_129547407_mmu-miR-128	chr1	129547375	129547407	1	-	72160	Tmem163	intron	mmu-miR-128	-|||||W-||-||||||||-	-||---|||W--||-||||||||-	-20.1	23	8mer.indel	12	7	NA	NA	T	0	2	0.127451
chr1_129550504_129550535_mmu-miR-26a	chr1	129550504	129550535	1	-	72160	Tmem163	intron	mmu-miR-26a	|||||----|||-W|W|||--	||||||||-W|W|||-	-18.2	3	6merA1	14	NA	NA	NA	NA	0	2	-0.04163
chr1_12964851_12964908_mmu-miR-124	chr1	12964851	12964908	1	-	240726	Slco5a1	intron	mmu-miR-124	-||-|||W-W|-|||||||	-||-|||W-W|-||||-----|||-	-17.6	26	6mer_off.mm	44	NA	NA	5	G,G	0	6	0.071119
chr1_129675727_129675784_mmu-let-7b	chr1	129675727	129675784	1	+	72949	Ccnt2	intron	mmu-let-7b	|||||||-|||W||||-||||	|||||||-|||-W||||||||-	-31.3	47	8mer	62	NA	NA	NA	NA	0	6	0.00724396
chr1_129680201_129680231_mmu-miR-9	chr1	129680201	129680231	1	+	72949	Ccnt2	intron	mmu-miR-9	-W||W|--||-W|W||W||---	-W||W|--||-W|W||W||-	-14.1	34	7merA1.mm	26	NA	NA	2	C,A	0	2	0.164268
chr1_129688179_129688236_mmu-let-7b	chr1	129688179	129688236	1	+	72949	Ccnt2	CDS	mmu-let-7b	---|W|||||||-W|W|-W|W	-|W|||||||-W|W|-W|W-	-21.8	1	none	NA	NA	NA	NA	NA	1	4	1.26703
chr1_129691955_129691988_mmu-miR-124	chr1	129691955	129691988	1	+	72949	Ccnt2	3'UTR	mmu-miR-124	|||||-|W|WW|W------	|||||-------|W|WW|W-	-16.7	3	6merA1	18	NA	NA	NA	NA	0	1	0.383307
chr1_129695265_129695322_mmu-miR-539-5p	chr1	129695265	129695322	1	+	72949	Ccnt2	intron	mmu-miR-539-5p	W||---|||--||||||W|||	W||-----|||--||||||W|||-	-19.9	17	7merA1.mm	58	NA	NA	6	A,G	0	3	-0.387528
chr1_129695961_129695990_mmu-miR-200b	chr1	129695961	129695990	1	+	72949	Ccnt2	CDS||5'UTR	mmu-miR-200b	-|W|||||---|||-|||-||	-|W||-|||---------------|||-|||-||-	-12.2	26	7merm8.indel	3	4	NA	NA	T	0	3	1.47192
chr1_129696046_129696072_mmu-miR-23b	chr1	129696046	129696072	1	+	72949	Ccnt2	CDS||5'UTR	mmu-miR-23b	W|||||WW||||---||-||	W|||||-----WW||||---||-||-	-18.1	29	7merA1.mm	49	NA	NA	2	T,G	0	5	1.42974
chr1_129698201_129698232_mmu-miR-129-2-3p	chr1	129698201	129698232	1	+	72949	Ccnt2	CDS||5'UTR	mmu-miR-129-2-3p	-|||-|||||||----||---	-|||-------||||||-|-||-	-16.1	45	7merA1.indel	50	3	NA	NA	G	0	5	1.25964
chr1_129699131_129699189_mmu-miR-410	chr1	129699131	129699189	1	+	72949	Ccnt2	CDS	mmu-miR-410	-W|W|||-----W|||||||	-W|-W|||------W|||||||-	-19.4	7	6mer.mm	1	NA	NA	4	A,C	1	3	1.18165
chr1_129699189_129699220_mmu-miR-26a	chr1	129699189	129699220	1	+	72949	Ccnt2	CDS	mmu-miR-26a	-||-|W|-|||||||--W||-	-||------------|W|-|||||||--W||-	-18.4	38	6mer_off.mm	34	NA	NA	5	A,C	1	6	1.31657
chr1_129699493_129699523_mmu-miR-138	chr1	129699493	129699523	1	+	72949	Ccnt2	CDS	mmu-miR-138	|||||-|---||--||||||--	||||||-----||||||||-	-24	9	8mer.indel	23	7	NA	NA	T	1	3	0.886201
chr1_129699875_129699906_mmu-let-7a	chr1	129699875	129699906	1	+	72949	Ccnt2	CDS	mmu-let-7a	|||||||---|W|--|W||--	||||-|||-----|W|--|W||-	-16	16	7merm8.mm	11	NA	NA	6	T,T	0	5	1.3748
chr1_129699960_129700018_mmu-miR-143	chr1	129699960	129700018	1	+	72949	Ccnt2	CDS	mmu-miR-143	||||||-----|W|||||W|	||||||-|W|||||W|-	-24.7	10	7merA1	21	NA	NA	NA	NA	0	3	1.44766
chr1_129700314_129700372_mmu-miR-124	chr1	129700314	129700372	2	+	72949	Ccnt2	3'UTR	mmu-miR-124	-||||-|--|--|---|||	-||||--|--|--|--|||-	-20.4	51	6mer_off.mm	64	NA	NA	7	A,A	0	5	1.15012
chr1_129700402_129700458_mmu-miR-30c	chr1	129700402	129700458	2	+	72949	Ccnt2	3'UTR	mmu-miR-30c	--|||||--|||||||||||W-	-|||||-||-||||||--|||W-	-17.9	47	7merm8.mm	64	NA	NA	3	T,T	1	6	1.35991
chr1_129700590_129700644_mmu-miR-190	chr1	129700590	129700644	1	+	72949	Ccnt2	3'UTR	mmu-miR-190	-||||||||--||W|---W|W	-|||-||||--|--||W|---W|W-	-9.9	31	6mer_off.mm	3	NA	NA	7	G,G	1	3	1.63772
chr1_129700675_129700717_mmu-miR-22	chr1	129700675	129700717	1	+	72949	Ccnt2	3'UTR	mmu-miR-22	||-|||||-|||---------	|||||||-|||-	-16.5	19	7merm8.indel	25	4	NA	NA	C	1	1	1.19335
chr1_129700686_129700731_mmu-miR-124	chr1	129700686	129700731	2	+	72949	Ccnt2	3'UTR	mmu-miR-124	||||---W|W--W||||||	||||---W|W---W||---||||-	-14.3	13	8mer.indel	49	7	NA	NA	A	1	6	1.35069
chr1_129702392_129702435_mmu-miR-30a	chr1	129702392	129702435	2	+	72949	Ccnt2	3'UTR	mmu-miR-30a	W||-|||||-||W-|||||||	W||-|||-----||----||W---|||||||-	-14.3	17	6mer_off.mm	42	NA	NA	5	A,G	1	6	1.05099
chr1_129702482_129702538_mmu-miR-344	chr1	129702482	129702538	1	+	72949	Ccnt2	3'UTR	mmu-miR-344	W|||||W-----W||||||||W	W|||---||W-----W|-|||||||W-	-19.3	9	6mer_off.mm	68	NA	NA	7	A,A	1	3	1.27242
chr1_129703279_129703330_mmu-miR-9	chr1	129703279	129703330	1	+	NA		downstream_10k	mmu-miR-9	-|||||--------||||||W|	-|||||-----||||||W|-	-16.6	3	7merA1.mm	17	NA	NA	2	C,C	0	3	-0.0790697
chr1_129703374_129703408_mmu-miR-124	chr1	129703374	129703408	1	+	NA		downstream_10k	mmu-miR-124	||||||---|||||-----	||||||--------|||||-	-18.7	9	7merA1	23	NA	NA	NA	NA	1	1	0.517683
chr1_129711399_129711432_mmu-miR-1186	chr1	129711399	129711432	2	-	NA		downstream_10k	mmu-miR-1186	||W||||--------|||---	||W--||||----|||-	-15.9	3	6mer_off.mm	6	NA	NA	6	C,C	1	3	0.156451
chr1_129713808_129713864_mmu-miR-107	chr1	129713808	129713864	1	-	22625	Map3k19	CDS||intron	mmu-miR-107	||||||W||----||||-----	||||||----W||------||||-	-23.8	3	6mer	21	NA	NA	NA	NA	0	2	0.753993
chr1_129720184_129720214_mmu-miR-9	chr1	129720184	129720214	1	-	22625	Map3k19	CDS||intron	mmu-miR-9	||W||||--|||--|||||||-	||W---||||-----|||---||||---|||-	-16.1	1	7merm8.mm	23	NA	NA	3	T,T	0	6	0.302545
chr1_129785737_129785795_mmu-miR-219-5p	chr1	129785737	129785795	1	+	226407	Rab3gap1	CDS	mmu-miR-219-5p	|||W|W|||---||------	|||W|W-----|||---||-	-14.2	11	7merA1.indel	68	NA	4,5	NA	C	0	1	1.07259
chr1_129806458_129806488_mmu-miR-124	chr1	129806458	129806488	1	+	226407	Rab3gap1	CDS	mmu-miR-124	-|W|||||--||||--|||	-|W|||||---|||||||-	-23.1	12	7merm8.indel	24	4	NA	NA	G	0	5	0.894617
chr1_129817097_129817127_mmu-miR-30c	chr1	129817097	129817127	1	+	226407	Rab3gap1	intron	mmu-miR-30c	|||-|||--------|||||||	|||-|||------|||||||-	-17.8	9	7merm8.mm	23	NA	NA	5	A,A	0	3	0.0519892
chr1_129828914_129828971_mmu-miR-22	chr1	129828914	129828971	1	+	226407	Rab3gap1	intron	mmu-miR-22	-||WW|||||-||||||-|||	-||-WW|--||||------||||||-|||-	-16.5	11	none	NA	NA	NA	NA	NA	0	6	-0.0322378
chr1_129837647_129837704_mmu-let-7g	chr1	129837647	129837704	1	+	226407	Rab3gap1	intron	mmu-let-7g	||||W||W||W||---|||--	||||-W||----W||W||-|||-	-17.1	6	7merm8.indel	21	NA	6,7	NA	G	1	5	-0.119075
chr1_129840065_129840117_mmu-miR-9*	chr1	129840065	129840117	1	+	226407	Rab3gap1	3'UTR	mmu-miR-9*	----W|W--||||||W-----	-W|W||||||W-	-14.1	6	none	NA	NA	NA	NA	NA	1	4	0.247157
chr1_129840378_129840434_mmu-miR-9	chr1	129840378	129840434	1	+	226407	Rab3gap1	3'UTR	mmu-miR-9	-|||W|--|W|W-W|||||-||	-|||W|----|W|W---W|||||||-	-18.4	7	none	NA	NA	NA	NA	NA	1	6	0.256543
chr1_129840391_129840415_mmu-let-7a	chr1	129840391	129840415	1	+	226407	Rab3gap1	3'UTR	mmu-let-7a	--W--|||-W--|W-|W||W-	-W--|||----W--|W-|W||W-	-15.4	47	none	NA	NA	NA	NA	NA	1	4	0.142184
chr1_129896769_129896828_mmu-miR-124	chr1	129896769	129896828	1	-	226409	Zranb3	intron	mmu-miR-124	|||||--|-||-W||W---	|||||-|-||-W||W-	-14.7	14	6merA1	25	NA	NA	NA	NA	0	1	0.164465
chr1_129940999_129941023_mmu-miR-22	chr1	129940999	129941023	1	+	NA		deep_intergenic	mmu-miR-22	||||||||-WWW-|||||||W	|||-----|||||-WWW---|||||||W-	-25	3	6mer.mm	26	NA	NA	6	G,A	0	6	0.129648
chr1_129952227_129952266_mmu-miR-706	chr1	129952227	129952266	1	-	226409	Zranb3	intron	mmu-miR-706	W||-|||----W|||------	W||-|||--------W|||-	-9.9	42	6mer_off.mm	55	NA	NA	5	A,G	0	1	0.0404411
chr1_129967932_129967962_mmu-miR-503	chr1	129967932	129967962	1	-	226409	Zranb3	intron	mmu-miR-503	|W||||W----||||-------	|W||||W-||||-	-17.3	1	6mer.mm	8	NA	NA	3	G,T	0	1	NA
chr1_129999966_130000022_mmu-miR-300	chr1	129999966	130000022	1	+	226412	R3hdm1	5'UTR	mmu-miR-300	-|||||||---||-||||---	-|||||||---||||||-	-22	5	6mer_off	16	NA	NA	NA	NA	0	2	0.934015
chr1_130008985_130009035_mmu-miR-3473	chr1	130008985	130009035	1	+	226412	R3hdm1	intron	mmu-miR-3473	|||W-W|WW|-||||--	|||W-W|WW|||||-	-16.7	12	8mer.indel	21	5	NA	NA	G	0	1	0.142432
chr1_130010917_130010973_mmu-let-7a	chr1	130010917	130010973	1	+	226412	R3hdm1	intron	mmu-let-7a	-|||||--|||||W---||--	-||||||||||W---||-	-17.7	52	7merA1.indel	64	2	NA	NA	G	0	5	-0.152397
chr1_130033827_130033872_mmu-miR-3470b	chr1	130033827	130033872	1	+	226412	R3hdm1	intron	mmu-miR-3470b	--||||--||--|||||W--	-||||--||--|-||||W	-16.9	1	6mer.mm	16	NA	NA	4	C,T	0	2	-0.00373491
chr1_130049082_130049112_mmu-miR-124	chr1	130049082	130049112	2	+	226412	R3hdm1	intron	mmu-miR-124	|||||||||W----|||--	|||||||||W-----|||-	-23.5	20	7merm8	32	NA	NA	NA	NA	0	2	-0.589006
chr1_130050057_130050114_mmu-miR-30d	chr1	130050057	130050114	1	+	226412	R3hdm1	intron	mmu-miR-30d	-||-|||-|||-|--||W||-	-||-|||------|||-|---||W||-	-12.2	31	8mer.mm	29	NA	NA	3	T,T	0	5	0.0763433
chr1_130051511_130051545_mmu-miR-9	chr1	130051511	130051545	1	+	226412	R3hdm1	intron	mmu-miR-9	||W|W-|--||W|W|||W----	||W|W-|||W|-W|||W-	-16.3	56	5mer_2	18	NA	NA	NA	NA	0	2	NA
chr1_130052103_130052159_mmu-miR-9	chr1	130052103	130052159	1	+	226412	R3hdm1	intron	mmu-miR-9	|||||||------|||-||||-	|||||||--|||||||-	-18.7	6	8mer	16	NA	NA	NA	NA	1	3	-0.0435735
chr1_130053815_130053848_mmu-miR-124	chr1	130053815	130053848	1	+	226412	R3hdm1	intron	mmu-miR-124	--|||||--||-||-----	-|||||--||||-	-19	4	5mer_1	11	NA	NA	NA	NA	1	1	-0.258011
chr1_130057158_130057195_mmu-miR-9	chr1	130057158	130057195	1	+	226412	R3hdm1	intron	mmu-miR-9	||||||||-----W|---|||-	||||||||---W|---|||-	-15	10	8mer	23	NA	NA	NA	NA	0	3	-0.308284
chr1_130068793_130068850_mmu-miR-582-5p	chr1	130068793	130068850	1	+	226412	R3hdm1	exon_unclassified	mmu-miR-582-5p	|||-|||--------------	|||-|||-	-6.4	6	7merm8.mm	7	NA	NA	5	G,A	0	1	NA
chr1_130070179_130070272_mmu-miR-9	chr1	130070179	130070272	2	+	226412	R3hdm1	intron	mmu-miR-9	|||||||--|||||||-|-|||	|||---||||-----|||||||---|-|||-	-19	44	7merm8.mm	68	NA	NA	7	G,A	1	6	0.0594248
chr1_130070622_130070673_mmu-miR-340-5p	chr1	130070622	130070673	1	+	226412	R3hdm1	intron	mmu-miR-340-5p	||||||W||--||W|||W||W	||||||W||||--W|||--W||W-	-15.1	36	7merA1	54	NA	NA	NA	NA	0	3	-0.226378
chr1_130071525_130071555_mmu-miR-15a	chr1	130071525	130071555	1	+	226412	R3hdm1	CDS	mmu-miR-15a	||||||||||-----|W|||-	|||||||-||||W|||-	-20.8	2	7merm8	12	NA	NA	NA	NA	0	5	1.54425
chr1_130074779_130074809_mmu-miR-124	chr1	130074779	130074809	1	+	226412	R3hdm1	intron	mmu-miR-124	-||||||W|-|-||||---	-|||--|||W|-|||||-	-15.8	12	7merA1.mm	5	NA	NA	4	G,T	0	1	-0.0331445
chr1_130076413_130076439_mmu-miR-690	chr1	130076413	130076439	1	+	226412	R3hdm1	intron	mmu-miR-690	-||-|W||-|-|||-------	-||---|W|||----|||-	-12	52	6mer.mm	39	NA	NA	4	G,A	0	1	0.385545
chr1_130076640_130076691_mmu-miR-370	chr1	130076640	130076691	1	+	226412	R3hdm1	intron	mmu-miR-370	--|||||W||WW||||-||W-	-|||||W|----|WW||||||W-	-22.9	1	5mer_1	18	NA	NA	NA	NA	0	6	0.262313
chr1_130078998_130079054_mmu-miR-181a	chr1	130078998	130079054	1	+	226412	R3hdm1	3'UTR	mmu-miR-181a	-||W||-||W|-|W|W|||||W	-||-W||----||W|---------|W|W|||||W-	-24.8	11	7merm8.mm	1	NA	NA	7	C,T	0	6	0.181758
chr1_130080546_130080602_mmu-miR-124	chr1	130080546	130080602	1	+	226412	R3hdm1	3'UTR	mmu-miR-124	--W||||W-|-WW||||||	-W||||W|-WW||||||-	-23.5	36	none	NA	NA	NA	NA	NA	1	6	0.492818
chr1_130081176_130081207_mmu-miR-146b	chr1	130081176	130081207	1	+	226412	R3hdm1	CDS||3'UTR	mmu-miR-146b	-|||||||----|||---|||	-|||--||||------------|||---|||-	-14.5	8	none	NA	NA	NA	NA	NA	1	3	1.56929
chr1_130082061_130082092_mmu-let-7b	chr1	130082061	130082092	1	+	226412	R3hdm1	intron	mmu-let-7b	|-|||--W||W--|W--||--	||||---W||W-------|W--||-	-16.6	42	none	NA	NA	NA	NA	NA	0	2	0.0622652
chr1_130083378_130083437_mmu-miR-149	chr1	130083378	130083437	2	+	226412	R3hdm1	CDS	mmu-miR-149	-|||||--|||-|W-||||---	-||||||||-----|W---||||-	-17.1	32	6mer	17	NA	NA	NA	NA	1	2	1.16188
chr1_130083396_130083427_mmu-miR-124	chr1	130083396	130083427	1	+	226412	R3hdm1	CDS	mmu-miR-124	-||||||--||W|||W---	-||||||--||---W|||W-	-22	3	6mer_off	16	NA	NA	NA	NA	1	1	1.08002
chr1_130083430_130083468_mmu-let-7c	chr1	130083430	130083468	1	+	226412	R3hdm1	CDS	mmu-let-7c	|||||-||-|||-|W|-|||-	|||||-||---|||-|W|--|||-	-21.5	1	8mer.mm	18	NA	NA	7	A,C	1	6	0.994815
chr1_130083944_130084000_mmu-miR-9	chr1	130083944	130084000	2	+	226412	R3hdm1	3'UTR	mmu-miR-9	-||||W---||||W|||W|||-	-||||W||||-W|-||W|||-	-16.6	10	6mer_off.mm	24	NA	NA	7	G,T	0	6	-0.310996
chr1_130085321_130085377_mmu-miR-9	chr1	130085321	130085377	1	+	226412	R3hdm1	3'UTR	mmu-miR-9	--||||||||--|W-||||WW|	-||||||||----|W-||||WW|-	-16.3	18	5mer_1	36	NA	NA	NA	NA	1	5	0.245354
chr1_130086968_130087025_mmu-miR-186	chr1	130086968	130087025	1	+	226412	R3hdm1	intron	mmu-miR-186	--||||-||-||-||||W---	-||||---||-----||-||||W	-12.5	1	5mer_1	44	NA	NA	NA	NA	0	2	0.0548285
chr1_130087026_130087083_mmu-miR-143	chr1	130087026	130087083	1	+	226412	R3hdm1	intron	mmu-miR-143	|||||--|W||--W|||---	|||||--|W||------W|||-	-13.8	47	5mer_3	64	NA	NA	NA	NA	0	2	0.391013
chr1_130087185_130087245_mmu-miR-490-5p	chr1	130087185	130087245	1	+	226412	R3hdm1	CDS	mmu-miR-490-5p	---|||----|||||||||	-|||----|||||||||-	-25.4	10	none	NA	NA	NA	NA	NA	0	4	1.08454
chr1_130090280_130090310_mmu-miR-124	chr1	130090280	130090310	1	+	226412	R3hdm1	CDS	mmu-miR-124	--WW|||W||||||--||-	-WW|||W|----|||||--||-	-21.1	40	none	NA	NA	NA	NA	NA	0	5	0.781535
chr1_130090281_130090337_mmu-miR-345-3p	chr1	130090281	130090337	1	+	226412	R3hdm1	CDS	mmu-miR-345-3p	--W|||W---|-|||||||--	-W|||W---|-|-||||||-	-19.2	13	none	NA	NA	NA	NA	NA	0	3	1.04661
chr1_130093579_130093624_mmu-miR-9	chr1	130093579	130093624	1	+	226412	R3hdm1	CDS	mmu-miR-9	--||||||----|W|||||||-	-||||||--------|W||||-|||-	-16.4	43	5mer_1	63	NA	NA	NA	NA	1	3	0.940499
chr1_130093579_130093636_mmu-miR-26a	chr1	130093579	130093636	1	+	226412	R3hdm1	CDS	mmu-miR-26a	------------||||||||-	-||||||-||-	-15.6	26	none	NA	NA	NA	NA	NA	1	4	0.742212
chr1_130093579_130093636_mmu-miR-30e	chr1	130093579	130093636	1	+	226412	R3hdm1	CDS	mmu-miR-30e	|||-------|||-|||||--	|||------|||-|||||-	-15.1	7	7merA1.mm	51	NA	NA	4	A,C	1	2	1.05426
chr1_130093707_130093764_mmu-miR-30e	chr1	130093707	130093764	1	+	226412	R3hdm1	intron	mmu-miR-30e	|||||-------W||||||||	|||||-----------W||||||||-	-18.6	13	7merm8.indel	21	7	NA	NA	C	1	3	-0.0314517
chr1_130093708_130093770_mmu-miR-30a	chr1	130093708	130093770	6	+	226412	R3hdm1	intron	mmu-miR-30a	||||||----------|||||	||||-||-|||||-	-8.5	12	7merm8.indel	20	7	NA	NA	C	1	3	0.148539
chr1_130093710_130093766_mmu-miR-30d	chr1	130093710	130093766	2	+	226412	R3hdm1	intron	mmu-miR-30d	||||||----------|||||	||||-||-|||||-	-8.5	10	7merm8.indel	18	7	NA	NA	C	1	3	0.148539
chr1_130099367_130099423_mmu-miR-9	chr1	130099367	130099423	1	+	226412	R3hdm1	intron	mmu-miR-9	||||||||-||W||----||||	||||||||-------||W||------||||-	-19.4	3	8mer	27	NA	NA	NA	NA	1	5	0.339218
chr1_130099369_130099426_mmu-miR-29a*	chr1	130099369	130099426	1	+	226412	R3hdm1	intron	mmu-miR-29a*	-||--|||-||||||--W|||	-||-|||-||||||W|||-	-14.4	11	7merm8.mm	8	NA	NA	3	T,T	1	6	0.264028
chr1_130102780_130102836_mmu-miR-708	chr1	130102780	130102836	1	+	226412	R3hdm1	intron	mmu-miR-708	||W|||W--||---||||||||	||W|||W---||-----||||||||-	-25.9	6	6mer.mm	26	NA	NA	4	G,T	1	6	0.192087
chr1_130104921_130104980_mmu-miR-124	chr1	130104921	130104980	1	+	226412	R3hdm1	intron	mmu-miR-124	-||||--|||W-|||||||	-||||---|||W----------|||||||-	-23.4	10	none	NA	NA	NA	NA	NA	0	6	-0.18204
chr1_130106824_130106883_mmu-miR-124	chr1	130106824	130106883	1	+	226412	R3hdm1	intron	mmu-miR-124	|||||||-|W||-||||||	||||-||||W||------------||||||-	-20.2	10	7merm8.indel	33	NA	5,6	NA	T	0	6	-0.171337
chr1_130107822_130107879_mmu-miR-26a	chr1	130107822	130107879	1	+	226412	R3hdm1	CDS	mmu-miR-26a	W||-|W--W|||----|||||	W||--------------|W--W|||--|||||-	-14.1	30	6mer.mm	58	NA	NA	4	A,G	1	5	0.922487
chr1_130114681_130114740_mmu-miR-124	chr1	130114681	130114740	2	+	226412	R3hdm1	intron	mmu-miR-124	|||||||W||||W|--||-	|||||||W|-----|||W|-----||-	-23.3	24	7merm8	44	NA	NA	NA	NA	0	5	0.0664497
chr1_130118990_130119047_mmu-miR-26a	chr1	130118990	130119047	1	-	NA		deep_intergenic	mmu-miR-26a	---|||--|||||||W|||||	-||||||||||W|-----||||-	-24.9	8	none	NA	NA	NA	NA	NA	0	4	NA
chr1_130120077_130120135_mmu-miR-9	chr1	130120077	130120135	6	+	226412	R3hdm1	CDS	mmu-miR-9	-||||||-----|||||W||--	-||||||------|||||W||-	-21.9	6	6mer_off	21	NA	NA	NA	NA	1	3	0.95794
chr1_130128001_130128032_mmu-miR-30a	chr1	130128001	130128032	1	+	226412	R3hdm1	CDS	mmu-miR-30a	|W||||------|||||||--	|W||||---|||----||||	-15	1	6mer.mm	15	NA	NA	3	T,G	1	3	0.953656
chr1_130133257_130133286_mmu-miR-30c	chr1	130133257	130133286	1	+	226412	R3hdm1	CDS	mmu-miR-30c	-|||||------||||------	-|||||-----||||-	-10.2	2	7merA1.indel	12	2	NA	NA	G	0	1	1.31125
chr1_130133418_130133455_mmu-miR-149	chr1	130133418	130133455	1	+	226412	R3hdm1	3'UTR	mmu-miR-149	||||-|||-|||||||------	||||-|||-||-----|||||-	-21.8	43	8mer.mm	58	NA	NA	6	C,C	0	1	1.08586
chr1_130133585_130133631_mmu-miR-137	chr1	130133585	130133631	1	+	226412	R3hdm1	3'UTR	mmu-miR-137	---||||--|-||||-||----	||||--|-||||--||-	-11.8	59	none	NA	NA	NA	NA	NA	1	2	1.40906
chr1_130133688_130133731_mmu-miR-181a	chr1	130133688	130133731	1	+	226412	R3hdm1	3'UTR	mmu-miR-181a	-|||||----||-||WW|||||	-|||||-----||-||WW----|||||-	-18.1	43	7merA1.mm	65	NA	NA	2	A,C	1	3	0.511832
chr1_130134139_130134196_mmu-miR-30e	chr1	130134139	130134196	1	+	226412	R3hdm1	3'UTR	mmu-miR-30e	|W|||||-----W||--W|--	|W|||||-----W||--W|-	-14.4	15	8mer.mm	28	NA	NA	3	T,G	0	3	0.855657
chr1_130134163_130134219_mmu-miR-9	chr1	130134163	130134219	1	+	226412	R3hdm1	3'UTR	mmu-miR-9	-|WWW||-|||W-||||W|---	-|WWW||-|||W||||W|-	-20	7	8mer.mm	26	NA	NA	7	G,T	0	2	1.04506
chr1_130134204_130134262_mmu-miR-488	chr1	130134204	130134262	2	+	226412	R3hdm1	3'UTR	mmu-miR-488	|||||W---|||W||||---	|||||W----|||W||||-	-18.4	9	6merA1	23	NA	NA	NA	NA	1	2	1.22963
chr1_130134238_130134294_mmu-miR-30d	chr1	130134238	130134294	1	+	226412	R3hdm1	3'UTR	mmu-miR-30d	||||||||||--W||||W||-	|||||||-----||-|---W||||W||-	-18.8	41	8mer	62	NA	NA	NA	NA	1	6	1.22751
chr1_130134281_130134317_mmu-miR-30c	chr1	130134281	130134317	1	+	226412	R3hdm1	3'UTR	mmu-miR-30c	||||||||-------||||---	||||||||----||||-	-16.3	9	8mer	19	NA	NA	NA	NA	1	3	1.27215
chr1_130134573_130134613_mmu-miR-26a	chr1	130134573	130134613	1	+	NA		downstream_10k||upstream_10k	mmu-miR-26a	-|||||--|||||||||||--	-|||||---||||-----||||-|||-	-18.5	9	5mer_2	30	NA	NA	NA	NA	0	2	0.0850187
chr1_130144673_130144730_mmu-miR-9	chr1	130144673	130144730	1	+	67812	Ubxn4	intron	mmu-miR-9	--|||W|-||||--||W|--||	-|||W|---||||-||W|----||-	-12.6	40	5mer_1	70	NA	NA	NA	NA	0	2	0.087667
chr1_130147054_130147084_mmu-miR-30c	chr1	130147054	130147084	1	+	67812	Ubxn4	intron	mmu-miR-30c	W||||||-------||||||||	W||||-||-------||||||||-	-19.4	9	8mer.mm	52	NA	NA	5	A,C	0	3	0.264213
chr1_130152753_130152798_mmu-miR-30c	chr1	130152753	130152798	4	+	67812	Ubxn4	CDS	mmu-miR-30c	||||-||||--||||||W|-||	||||------||||-------||||||W|-||-	-22.8	7	8mer.indel	34	4	NA	NA	A	0	3	1.21061
chr1_130155476_130155534_mmu-miR-23b	chr1	130155476	130155534	1	+	67812	Ubxn4	CDS	mmu-miR-23b	|||||--|||-||||||---	|||||--||-|---------------||||||-	-19.3	31	7merA1	25	NA	NA	NA	NA	1	2	0.521743
chr1_130156035_130156066_mmu-let-7c	chr1	130156035	130156066	1	+	67812	Ubxn4	CDS	mmu-let-7c	|||||----||W||--|||||	|||||----||W||-----|||||-	-25.5	38	6merA1	58	NA	NA	NA	NA	1	5	0.854445
chr1_130173577_130173635_mmu-miR-27b	chr1	130173577	130173635	1	+	67812	Ubxn4	CDS	mmu-miR-27b	||||-||-W||-|||W||--	||||-||-W-||--|||W||-	-17.6	29	8mer.mm	43	NA	NA	6	A,G	0	2	1.2672
chr1_130175745_130175790_mmu-miR-706	chr1	130175745	130175790	2	+	67812	Ubxn4	3'UTR	mmu-miR-706	||||-|||||---||------	||||-|||||--||-	-19.2	53	7merm8.mm	61	NA	NA	6	A,G	0	1	0.104856
chr1_130210081_130210118_mmu-miR-744	chr1	130210081	130210118	1	+	NA		deep_intergenic	mmu-miR-744	||||||||-|||||--|-||-	||||||||-----|||||---|-||-	-32.8	20	8mer	29	NA	NA	NA	NA	0	5	0.0177626
chr1_130237874_130237931_mmu-miR-744	chr1	130237874	130237931	1	-	17219	Mcm6	CDS	mmu-miR-744	|||||W|--||||--||||--	|||||W|-----||||----||||-	-28.8	7	7merm8.mm	25	NA	NA	7	G,T	0	5	1.19121
chr1_130240000_130240039_mmu-miR-143	chr1	130240000	130240039	1	-	17219	Mcm6	CDS	mmu-miR-143	||||||--||-|WW|||||-	||||||-------||-|WW|||||-	-22.5	6	6mer	25	NA	NA	NA	NA	0	2	1.2173
chr1_130252180_130252211_mmu-let-7c	chr1	130252180	130252211	1	-	17219	Mcm6	CDS	mmu-let-7c	------|W|--W||W|-W||-	-|W|--W||W|W||-	-14.2	4	none	NA	NA	NA	NA	NA	0	4	1.00337
chr1_130260355_130260387_mmu-miR-23b	chr1	130260355	130260387	1	-	226414	Dars	3'UTR	mmu-miR-23b	|||||-------|W|-----	|||||--------|W|-	-10.4	4	6merA1	16	NA	NA	NA	NA	1	1	0.421788
chr1_130270579_130270625_mmu-miR-124	chr1	130270579	130270625	1	-	226414	Dars	CDS	mmu-miR-124	||||||--|WW|W---W||	||||-||---|WW|W-----W||-	-12.9	14	7merm8.indel	32	7	NA	NA	A	0	5	1.30499
chr1_130272798_130272854_mmu-miR-124	chr1	130272798	130272854	1	-	226414	Dars	CDS||5'UTR	mmu-miR-124	||W||||W--|W--||W|-	||W-||||W---|W--||W|-	-14.1	44	7merm8.mm	57	NA	NA	4	G,A	0	2	1.03546
chr1_130290389_130290448_mmu-miR-124	chr1	130290389	130290448	1	-	226414	Dars	intron	mmu-miR-124	||||||-W|W|---|||||	||||||--W|W|-----|||||-	-22.3	37	6mer	54	NA	NA	NA	NA	0	6	0.428761
chr1_130290892_130290931_mmu-miR-434-3p	chr1	130290892	130290931	1	-	226414	Dars	intron	mmu-miR-434-3p	-----|||W|-|W|W||W|--	-|||W|-|W|W||W|-	-22.7	15	none	NA	NA	NA	NA	NA	0	4	-0.315148
chr1_130292689_130292745_mmu-miR-145	chr1	130292689	130292745	1	-	226414	Dars	intron	mmu-miR-145	W||--|||W|||-----|||--	W||--|||W|||------|||-	-20.7	53	8mer.indel	51	6	NA	NA	G	0	5	-0.0135311
chr1_130417848_130417878_mmu-miR-30c	chr1	130417848	130417878	1	-	NA		deep_intergenic	mmu-miR-30c	-----|||-||-|||-||||||	-|||-|||||-||||||-	-20.8	33	none	NA	NA	NA	NA	NA	0	4	0.341953
chr1_130484797_130484825_mmu-miR-30a	chr1	130484797	130484825	1	-	12767	Cxcr4	3'UTR	mmu-miR-30a	|||||||-----|||||----	||||-|||-|||||-	-14.9	6	8mer.indel	13	NA	5,6	NA	A	1	3	1.17662
chr1_130485399_130485432_mmu-miR-449a	chr1	130485399	130485432	1	-	12767	Cxcr4	CDS||3'UTR	mmu-miR-449a	-|||------||||||||||-	-|||----||||||||||-	-24	5	8mer.indel	2	4	NA	NA	C	0	3	0.994355
chr1_130485709_130485777_mmu-miR-320	chr1	130485709	130485777	5	-	12767	Cxcr4	CDS	mmu-miR-320	||||||W||-||||--|W|--	||||||W||-||||---|W|-	-26.3	22	6mer	37	NA	NA	NA	NA	0	5	0.990823
chr1_131193389_131193421_mmu-miR-128	chr1	131193389	131193421	1	+	210417	Thsd7b	intron	mmu-miR-128	--|||W---||W-|||||--	-|||W-||W-|||||-	-20.9	26	none	NA	NA	NA	NA	NA	0	2	0.0419154
chr1_131242988_131243020_mmu-miR-124	chr1	131242988	131243020	1	+	210417	Thsd7b	intron	mmu-miR-124	--||||--|------||||	-||||-|-||||-	-14.8	51	none	NA	NA	NA	NA	NA	0	3	0.145802
chr1_131269673_131269721_mmu-miR-125b-5p	chr1	131269673	131269721	1	+	210417	Thsd7b	intron	mmu-miR-125b-5p	|||-W|||||------WW|W|	|||-W|||||-----WW|W|-	-18.7	1	6mer.mm	51	NA	NA	3	C,T	0	5	-0.0702798
chr1_131290591_131290649_mmu-miR-27a	chr1	131290591	131290649	1	+	210417	Thsd7b	intron	mmu-miR-27a	W||-||-W||--|--W-|W|	W||-||-W||----|--W-|W|-	-13	39	none	NA	NA	NA	NA	NA	0	5	NA
chr1_13129499_13129530_mmu-miR-125b-5p	chr1	13129499	13129530	1	-	17978	Ncoa2	3'UTR	mmu-miR-125b-5p	-|||||W|||-||---|W|W-	-|||||--W|||-||-----|W|W-	-16.4	33	7merA1.indel	52	NA	2,3	NA	A	1	5	1.48584
chr1_13131963_13132019_mmu-miR-9	chr1	13131963	13132019	2	-	17978	Ncoa2	3'UTR	mmu-miR-9	|WW||||W-||||--||||||-	|WW||||W||||---||||||-	-23.5	24	8mer.mm	30	NA	NA	4	T,T	1	5	0.551192
chr1_13132552_13132622_mmu-miR-124	chr1	13132552	13132622	6	-	17978	Ncoa2	3'UTR	mmu-miR-124	|||||||W||||||||||-	|||--||||-W||||||||||-	-29.4	21	6mer.mm	21	NA	NA	4	G,A	1	2	1.55869
chr1_13132592_13132622_mmu-miR-344	chr1	13132592	13132622	1	-	17978	Ncoa2	3'UTR	mmu-miR-344	|||||||||---||--|||||W	||||||----||-|----------||--------|||||W-	-16.3	7	6mer	42	NA	NA	NA	NA	1	3	1.55314
chr1_131341435_131341490_mmu-miR-9	chr1	131341435	131341490	1	+	210417	Thsd7b	intron	mmu-miR-9	-|||||---||-|||||-|||-	-|||||-|||||||----|||-	-17.3	12	7merA1.mm	28	NA	NA	2	C,C	0	6	0.0330053
chr1_131363689_131363728_mmu-miR-9	chr1	131363689	131363728	1	+	210417	Thsd7b	intron	mmu-miR-9	----|W|---|||W|||||||-	-|W|-|||--W||||-|||-	-14.3	31	none	NA	NA	NA	NA	NA	0	4	-0.27392
chr1_13137852_13137882_mmu-miR-124	chr1	13137852	13137882	1	-	17978	Ncoa2	intron	mmu-miR-124	||||---W|W|||--||||	||||-----W|W|||||||-	-19.7	16	7merm8.mm	51	NA	NA	5	G,A	0	5	NA
chr1_13138439_13138482_mmu-let-7c	chr1	13138439	13138482	1	-	17978	Ncoa2	CDS	mmu-let-7c	|||||---||||||W-|||WW	|||||-----||||--||W-----|||WW-	-22.2	16	8mer.mm	51	NA	NA	4	G,G	1	6	1.52254
chr1_13138482_13138538_mmu-miR-181d	chr1	13138482	13138538	1	-	17978	Ncoa2	CDS	mmu-miR-181d	-||--|---||||W|--W|W--	-||--|------||||W|--W|W-	-17.3	24	none	NA	NA	NA	NA	NA	1	6	0.899162
chr1_131387478_131387509_mmu-miR-26a	chr1	131387478	131387509	1	+	210417	Thsd7b	intron	mmu-miR-26a	||||||-|W-||-||--W|||	||||||-|W-||---||W|||-	-18	5	7merA1	21	NA	NA	NA	NA	0	6	0.120539
chr1_13140871_13140902_mmu-miR-433	chr1	13140871	13140902	1	-	17978	Ncoa2	CDS	mmu-miR-433	|||WW|---|||||||-----	|||W----W|||----|||||-	-12.8	12	7merm8.mm	6	NA	NA	6	G,G	0	1	1.00333
chr1_131449813_131449864_mmu-miR-128	chr1	131449813	131449864	1	+	210417	Thsd7b	intron	mmu-miR-128	|||||-||-|-|-||||W--	||||||||-|-||||W-	-20.6	29	8mer.indel	40	7	NA	NA	T	0	2	-0.0954383
chr1_131472353_131472405_mmu-miR-124	chr1	131472353	131472405	1	-	NA		deep_intergenic	mmu-miR-124	--W||||W|-|||--|||-	-W|||--|W|----|||--|||-	-17.4	9	none	NA	NA	NA	NA	NA	0	5	NA
chr1_131508152_131508209_mmu-miR-16	chr1	131508152	131508209	1	+	210417	Thsd7b	intron	mmu-miR-16	||||||||-----W||W||--	|||||||-|----W||W||-	-21	50	8mer	63	NA	NA	NA	NA	0	3	-0.0693473
chr1_13160639_13160670_mmu-let-7c	chr1	13160639	13160670	1	-	17978	Ncoa2	intron	mmu-let-7c	|-||--|W|||-|||-|||WW	|||---|W|||------------|||-|||WW-	-18.2	9	none	NA	NA	NA	NA	NA	0	6	-0.224202
chr1_13164180_13164210_mmu-miR-29b	chr1	13164180	13164210	1	-	17978	Ncoa2	CDS	mmu-miR-29b	--||||-|WW----|||--|||	-|||||WW----|||--|||-	-17.8	11	none	NA	NA	NA	NA	NA	1	6	1.11664
chr1_13164936_13164987_mmu-let-7a	chr1	13164936	13164987	1	-	17978	Ncoa2	CDS	mmu-let-7a	||||--|W||--||W||----	||||----|W||||W||-	-17.4	37	7merA1.mm	31	NA	NA	6	T,C	1	2	1.24221
chr1_131658383_131658441_mmu-miR-23b	chr1	131658383	131658441	1	+	210417	Thsd7b	intron	mmu-miR-23b	-||||-|||||W|W------	-||||--------------|||||W|W-	-16.5	44	7merm8.indel	1	3	NA	NA	C	0	1	-0.0484505
chr1_13167194_13167245_mmu-let-7c	chr1	13167194	13167245	1	-	17978	Ncoa2	CDS	mmu-let-7c	||||W|||||-W||-|W||--	||||W-----|||||-W||---|W||-	-22.5	34	none	NA	NA	NA	NA	NA	0	2	1.31103
chr1_131738220_131738278_mmu-miR-26a	chr1	131738220	131738278	1	+	210417	Thsd7b	intron	mmu-miR-26a	||||||||W|||W|||-||||	|||----||||--|W||-----|W|||||-||-	-16.5	24	none	NA	NA	NA	NA	NA	0	6	0.0817952
chr1_131775295_131775325_mmu-miR-9	chr1	131775295	131775325	1	+	210417	Thsd7b	intron	mmu-miR-9	-W|-W||--||||--||||||-	W|-W||||||------||||||-	-12.9	53	6mer_off.mm	33	NA	NA	6	G,A	0	5	0.212839
chr1_13194630_13194678_mmu-miR-409-3p	chr1	13194630	13194678	1	-	17978	Ncoa2	intron	mmu-miR-409-3p	|||||||||-||-W||||---	|||||||||--------||-W||||-	-21.2	8	8mer	27	NA	NA	NA	NA	0	2	-0.514838
chr1_132050298_132050329_mmu-let-7d	chr1	132050298	132050329	1	+	210417	Thsd7b	intron	mmu-let-7d	||||||----W||W||W||W-	||||-||-W||W||W||W-	-22.5	8	7merA1.indel	20	NA	5,6	NA	T	0	3	-0.0575206
chr1_132114723_132114754_mmu-miR-26a	chr1	132114723	132114754	2	+	210417	Thsd7b	CDS	mmu-miR-26a	W|||||--||||---|||||W	W|||||-||||---|||||W-	-24.3	6	7merA1	34	NA	NA	NA	NA	1	5	1.49405
chr1_132115756_132115814_mmu-miR-23b	chr1	132115756	132115814	1	+	210417	Thsd7b	3'UTR	mmu-miR-23b	W|||||W----||||||||-	W||-|||W-||||||||-	-20.3	13	6mer_off.mm	46	NA	NA	7	T,T	1	3	0.965651
chr1_13215317_13215375_mmu-miR-23b	chr1	13215317	13215375	1	-	17978	Ncoa2	intron	mmu-miR-23b	W|-|||W-||-|||-|W|||	W|---|||W-||-|||----|W|||-	-23.4	27	8mer.mm	26	NA	NA	6	A,G	0	5	-0.282139
chr1_132364640_132364671_mmu-let-7c	chr1	132364640	132364671	1	+	NA		deep_intergenic	mmu-let-7c	||||-|||-||||---|||W|	||||--|||||||-----||-|W|-	-18.5	27	6mer.mm	46	NA	NA	6	T,T	0	5	0.0724291
chr1_132366072_132366102_mmu-miR-17	chr1	132366072	132366102	1	+	NA		deep_intergenic	mmu-miR-17	---|||||W--||-W||||---	-|||||W---||-W||||-	-21.2	15	6mer.mm	10	NA	NA	6	T,C	0	4	-0.104223
chr1_132368756_132368813_mmu-let-7e	chr1	132368756	132368813	1	+	NA		deep_intergenic	mmu-let-7e	|||||||||||||||------	|||||||||---|||-|||-	-25	52	7merm8	65	NA	NA	NA	NA	1	1	0.025326
chr1_132368793_132368842_mmu-let-7b	chr1	132368793	132368842	1	+	NA		deep_intergenic	mmu-let-7b	|||||||-||||||||||||-	|||||||----||||-||||||-||-	-29.4	9	7merm8	28	NA	NA	NA	NA	1	6	0.0726021
chr1_132368795_132368842_mmu-let-7c	chr1	132368795	132368842	1	+	NA		deep_intergenic	mmu-let-7c	|||||||-|||||||-||||-	|||||||----||||-|||-||-||-	-23.4	7	7merm8	26	NA	NA	NA	NA	1	6	0.0726021
chr1_132374628_132374684_mmu-miR-17	chr1	132374628	132374684	1	+	NA		deep_intergenic	mmu-miR-17	||||||-------|||||||||	||||||-----|||||||||-	-23	50	6mer	65	NA	NA	NA	NA	0	3	NA
chr1_132384865_132384922_mmu-miR-26a	chr1	132384865	132384922	2	+	NA		deep_intergenic	mmu-miR-26a	||||||-----||W||--||-	||||||||W||-||	-15	1	7merm8	8	NA	NA	NA	NA	0	3	-0.0203613
chr1_132387186_132387244_mmu-miR-124	chr1	132387186	132387244	1	+	NA		deep_intergenic	mmu-miR-124	--W|||----W||------	-W|||----W||-	-10.3	28	7merA1.indel	20	6	NA	NA	C	1	1	-0.491925
chr1_132412617_132412674_mmu-miR-139-3p	chr1	132412617	132412674	1	+	NA		deep_intergenic	mmu-miR-139-3p	|||||-W|||----W||||--	|||||-W|-||--------W||||-	-18.5	19	7merm8.indel	8	6	NA	NA	A	0	2	0.125383
chr1_13242669_13242700_mmu-let-7b	chr1	13242669	13242700	2	-	17978	Ncoa2	intron	mmu-let-7b	--||W||||||W--|||||W-	-||W||----|||-|W--||--|||W-	-20.2	48	none	NA	NA	NA	NA	NA	0	6	-0.356341
chr1_132438642_132438673_mmu-let-7i	chr1	132438642	132438673	1	+	NA		deep_intergenic	mmu-let-7i	|||||||W|W|-||-|||W||	|||||||-W|W|---|||||W||-	-24.1	6	7merm8	23	NA	NA	NA	NA	0	5	NA
chr1_13249465_13249495_mmu-miR-706	chr1	13249465	13249495	1	-	17978	Ncoa2	intron	mmu-miR-706	|||-||-||||||||------	|||-||---|-|||||||-	-17.7	42	7merA1.mm	55	NA	NA	5	A,C	0	1	-0.346101
chr1_13258225_13258284_mmu-miR-124	chr1	13258225	13258284	1	-	17978	Ncoa2	intron	mmu-miR-124	-||W|||W|W--W||-||-	-||W|||W|----W--W||--||-	-18.5	15	7merm8	14	NA	NA	NA	NA	0	2	-0.299587
chr1_132587190_132587216_mmu-miR-339-5p	chr1	132587190	132587216	2	-	18640	Pfkfb2	3'UTR	mmu-miR-339-5p	-||||W||||||-||-||||--	-||||---W||||||----------||-----||||-	-23.6	35	6mer_off	39	NA	NA	NA	NA	1	6	0.15562
chr1_132598849_132598908_mmu-miR-124	chr1	132598849	132598908	1	-	18640	Pfkfb2	CDS	mmu-miR-124	||||--|||--W|--||||	||||-------|||---W|---||||-	-16.5	27	6mer.mm	18	NA	NA	6	C,A	0	5	1.04852
chr1_132604653_132604704_mmu-let-7e	chr1	132604653	132604704	2	-	18640	Pfkfb2	CDS||5'UTR	mmu-let-7e	|||||||--|--|||-|||||	|||||||-|||||||||-	-19.7	10	8mer	21	NA	NA	NA	NA	1	3	0.982189
chr1_132604662_132604702_mmu-let-7a	chr1	132604662	132604702	1	-	18640	Pfkfb2	CDS||5'UTR	mmu-let-7a	|||||||W----|||-|||||	|||||||W-||||||||-	-21.7	8	8mer	19	NA	NA	NA	NA	1	3	0.982189
chr1_132604670_132604702_mmu-let-7b	chr1	132604670	132604702	1	-	18640	Pfkfb2	CDS||5'UTR	mmu-let-7b	|||||||W-----||||W|||	|||||||W||||-W|||-	-22.8	8	8mer	19	NA	NA	NA	NA	1	3	0.982189
chr1_132604710_132604767_mmu-let-7d	chr1	132604710	132604767	1	-	18640	Pfkfb2	CDS||5'UTR	mmu-let-7d	|-||W-|W|W|WW-||||W--	|||W--|W|W|WW---||||W-	-17.2	28	none	NA	NA	NA	NA	NA	1	2	1.2635
chr1_132605538_132605569_mmu-miR-26a	chr1	132605538	132605569	1	-	18640	Pfkfb2	intron	mmu-miR-26a	||||||||W|--|||--W||-	||||||---||W|-------|||W||-	-16.5	5	6mer	26	NA	NA	NA	NA	0	6	-0.236194
chr1_132612455_132612511_mmu-miR-708	chr1	132612455	132612511	1	-	18640	Pfkfb2	intron	mmu-miR-708	-W|--||W||------|||||W	-W|--||W||----------|||||W-	-21.2	37	none	NA	NA	NA	NA	NA	0	5	0.502885
chr1_132613429_132613486_mmu-miR-30d	chr1	132613429	132613486	1	+	NA		upstream_10k	mmu-miR-30d	------|||||-|---|||||	-|||||-|--|||||-	-18.5	33	none	NA	NA	NA	NA	NA	0	4	-0.410452
chr1_132615324_132615354_mmu-miR-138	chr1	132615324	132615354	1	+	226418	Yod1	CDS	mmu-miR-138	||-||||--|W------||-|-	||-||||--|W----||-|-	-18.1	1	7merm8.mm	14	NA	NA	4	T,T	1	5	0.553671
chr1_132615714_132615778_mmu-miR-124	chr1	132615714	132615778	4	+	226418	Yod1	CDS	mmu-miR-124	-|W||-||-W|||||||||	-|W||----||-W|||||||||-	-24.7	27	7merA1.indel	14	4	NA	NA	G	1	6	0.822614
chr1_132615799_132615856_mmu-miR-154*	chr1	132615799	132615856	1	+	226418	Yod1	CDS	mmu-miR-154*	-||-|||||W|W|W|||----	-||||----||-|W|W|W|--||-	-10.6	43	8mer.indel	18	7	NA	NA	A	1	2	1.21198
chr1_132616074_132616104_mmu-miR-324-5p	chr1	132616074	132616104	1	+	226418	Yod1	3'UTR	mmu-miR-324-5p	---|||----WW||||||-|||	-|||WW|||||||||-	-18.1	10	none	NA	NA	NA	NA	NA	0	4	0.84685
chr1_132616147_132616203_mmu-miR-30c	chr1	132616147	132616203	1	+	226418	Yod1	3'UTR	mmu-miR-30c	||||||----W|||||------	||||||---W|||||-	-16	11	7merA1	21	NA	NA	NA	NA	1	1	1.64167
chr1_132616584_132616613_mmu-miR-330*	chr1	132616584	132616613	1	+	226418	Yod1	3'UTR	mmu-miR-330*	----||||||||||--------	-|||-|||||||-	-24.5	7	none	NA	NA	NA	NA	NA	1	1	-0.00259836
chr1_132617219_132617250_mmu-miR-30a	chr1	132617219	132617250	1	+	226418	Yod1	3'UTR	mmu-miR-30a	W|||-|||||W-||||W||||	W|||-----|||||W-||-||--W||||-	-19.1	43	6mer.mm	26	NA	NA	3	T,T	0	6	1.15386
chr1_132617220_132617277_mmu-let-7a	chr1	132617220	132617277	1	+	226418	Yod1	3'UTR	mmu-let-7a	|||||||-||W||-||||||-	|||||||---------------||W||-||||||-	-24	2	7merm8	30	NA	NA	NA	NA	0	6	0.744216
chr1_132617624_132617700_mmu-miR-127	chr1	132617624	132617700	2	+	226418	Yod1	3'UTR	mmu-miR-127	-||||||----||||W|||||	-|||||-|------------||||W|||-||-	-23.8	23	5mer_2	49	NA	NA	NA	NA	1	3	0.00457694
chr1_132617722_132617779_mmu-miR-500	chr1	132617722	132617779	1	+	226418	Yod1	3'UTR	mmu-miR-500	-|||||--||||||W|W-|||	-|||||---|||||---|W|W----|||-	-23.7	14	7merA1.mm	37	NA	NA	2	A,C	1	6	0.460162
chr1_132617845_132617886_mmu-miR-92b	chr1	132617845	132617886	2	+	226418	Yod1	3'UTR	mmu-miR-92b	|||W||---|||--|W|||||	|||W||-|||--|W|||||-	-23.5	28	6mer.mm	42	NA	NA	5	G,T	1	6	0.543502
chr1_132617965_132618022_mmu-let-7c	chr1	132617965	132618022	1	+	226418	Yod1	3'UTR	mmu-let-7c	W|||||--||-|WW||W|||-	W|||||||-|W-----W||W|||-	-19.3	47	5mer_2	65	NA	NA	NA	NA	1	6	-0.144997
chr1_132617984_132618041_mmu-let-7d	chr1	132617984	132618041	1	+	226418	Yod1	3'UTR	mmu-let-7d	W||||||W-|||-|||||W--	W|||||-|W-----------||||||||W-	-18.9	22	5mer_2	46	NA	NA	NA	NA	1	2	-0.204085
chr1_132619039_132619073_mmu-miR-9	chr1	132619039	132619073	1	+	NA		downstream_10k||upstream_10k	mmu-miR-9	-|W|||----|||W||--||W-	-|W|||--||--|W||--||W-	-16.3	13	5mer_2	46	NA	NA	NA	NA	0	3	0.366044
chr1_132619914_132619953_mmu-miR-124	chr1	132619914	132619953	1	+	NA		downstream_10k||upstream_10k	mmu-miR-124	-|W||||-|W|WW||-|||	-|W||||---------|W|WW||--|||-	-20.2	23	8mer.indel	45	4	NA	NA	G	0	6	0.103004
chr1_132620106_132620136_mmu-miR-30c	chr1	132620106	132620136	1	+	NA		downstream_10k||upstream_10k	mmu-miR-30c	||||||||--|||---------	||||||||--|||-	-15.1	44	8mer	7	NA	NA	NA	NA	0	1	-0.791655
chr1_13262155_13262198_mmu-miR-26a	chr1	13262155	13262198	1	-	17978	Ncoa2	intron	mmu-miR-26a	W|||||-||-||||---||||	W|||||------||-||||--------||||-	-19.2	8	7merA1.mm	34	NA	NA	2	T,G	0	5	NA
chr1_132639169_132639226_mmu-miR-26a	chr1	132639169	132639226	1	+	212439	AA986860	CDS||5'UTR	mmu-miR-26a	||||||-|W||-||||-||||	||||||--|W||-----||||--||||-	-23	1	6mer	23	NA	NA	NA	NA	0	6	-0.0229641
chr1_132639329_132639388_mmu-miR-124	chr1	132639329	132639388	1	+	212439	AA986860	CDS||5'UTR	mmu-miR-124	|||W|||W|-|-|||||--	|||W||----|W|--------|-|||||-	-14.2	4	6mer.mm	27	NA	NA	5	G,T	0	2	0.0599436
chr1_132640033_132640078_mmu-miR-138	chr1	132640033	132640078	1	+	212439	AA986860	CDS	mmu-miR-138	|||W||W||||||-|||||||-	|||----W||W|||----|||------------|||||||-	-26.4	11	6mer.mm	69	NA	NA	6	G,G	0	6	1.23598
chr1_132641107_132641154_mmu-let-7b	chr1	132641107	132641154	1	+	212439	AA986860	3'UTR	mmu-let-7b	-||||||-|||-|||||||WW	-||||||------|||--|||||||WW-	-28.5	7	6mer_off	28	NA	NA	NA	NA	0	6	-0.0255511
chr1_13268335_13268393_mmu-miR-410	chr1	13268335	13268393	1	-	17978	Ncoa2	intron	mmu-miR-410	|||||----|||--|||---	|||||------|||-----|||-	-10.8	10	5mer_3	28	NA	NA	NA	NA	0	2	0.113963
chr1_13268630_13268665_mmu-miR-124	chr1	13268630	13268665	2	-	17978	Ncoa2	intron	mmu-miR-124	|||||--||W||W------	|||||----||--W||W-	-14.2	15	5mer_3	28	NA	NA	NA	NA	0	1	-0.0875476
chr1_13279930_13279979_mmu-miR-30d	chr1	13279930	13279979	1	-	17978	Ncoa2	intron	mmu-miR-30d	|W|--|||||---||||||||	|W|-----|||||||||||||-	-21.9	10	7merA1.indel	50	NA	3,4	NA	G	0	6	-0.0159921
chr1_13282243_13282291_mmu-miR-212-3p	chr1	13282243	13282291	1	-	17978	Ncoa2	intron	mmu-miR-212-3p	-||||||--|||||||W-|||	-||||-||-----|||||----||W-|||-	-21.2	26	7merm8	38	NA	NA	NA	NA	0	6	0.249866
chr1_13286731_13286790_mmu-miR-124	chr1	13286731	13286790	1	-	17978	Ncoa2	intron	mmu-miR-124	-||||--||W||||-|||-	-||||--||W||||--|||-	-24.8	31	none	NA	NA	NA	NA	NA	0	2	0.259705
chr1_13286943_13286973_mmu-miR-9	chr1	13286943	13286973	1	-	17978	Ncoa2	intron	mmu-miR-9	--||W||W||||--||W|-||-	-||W||W|----|||-||W|-||-	-14.9	51	none	NA	NA	NA	NA	NA	0	6	0.850736
chr1_132920495_132920548_mmu-miR-684	chr1	132920495	132920548	1	+	16153	Il10	intron	mmu-miR-684	-|||||----||||----	-|||||--------||||-	-8.7	26	6merA1	49	NA	NA	NA	NA	0	1	0.632836
chr1_132944005_132944035_mmu-miR-9	chr1	132944005	132944035	1	-	NA		downstream_10k	mmu-miR-9	-WW-W|WW|W-W|||||W----	-WW-W|WW|W-W|||||W-	-19.5	8	7merA1.mm	40	NA	NA	2	C,C	0	2	0.0792852
chr1_132947828_132947874_mmu-miR-382	chr1	132947828	132947874	1	-	NA		downstream_10k	mmu-miR-382	|||W|---|||||W-||W||-	|||W|-----||-|||W--||W||-	-20	35	6mer.mm	45	NA	NA	3	A,G	0	5	-0.0119305
chr1_132951506_132951536_mmu-miR-181a	chr1	132951506	132951536	2	-	17164	Mapkapk2	3'UTR	mmu-miR-181a	||||W|--|||W-||||-|||W	||||W|--|-||W------||||--|||W-	-21.7	23	6mer.mm	47	NA	NA	6	T,G	0	6	-0.0237063
chr1_132952560_132952591_mmu-miR-26a	chr1	132952560	132952591	1	-	17164	Mapkapk2	CDS	mmu-miR-26a	---||W|-|||-|||||W||-	-||W|---||||||||W||-	-22.6	7	none	NA	NA	NA	NA	NA	0	4	1.08697
chr1_132954120_132954166_mmu-miR-181d	chr1	132954120	132954166	1	-	17164	Mapkapk2	CDS	mmu-miR-181d	----|||--|||||-|||||--	-|||----|||||----|||||-	-20	45	none	NA	NA	NA	NA	NA	1	4	1.30105
chr1_132954142_132954168_mmu-miR-30a	chr1	132954142	132954168	1	-	17164	Mapkapk2	CDS	mmu-miR-30a	------------||||||---	-||||||-	-15.7	50	none	NA	NA	NA	NA	NA	1	4	1.37646
chr1_132954142_132954168_mmu-miR-30d	chr1	132954142	132954168	1	-	17164	Mapkapk2	CDS	mmu-miR-30d	------------||||||---	-||||||-	-15.7	50	none	NA	NA	NA	NA	NA	1	4	1.37646
chr1_132955244_132955274_mmu-miR-20a	chr1	132955244	132955274	1	-	17164	Mapkapk2	CDS	mmu-miR-20a	-|||WW|||---W|W|||||--	-||---|W----W|||---------W|W|||||-	-15	32	6mer.mm	2	NA	NA	4	A,A	0	3	0.944205
chr1_13300827_13300878_mmu-miR-30b	chr1	13300827	13300878	1	-	17978	Ncoa2	intron	mmu-miR-30b	||||||----W|||||||||-	||||||---W||--|||||||-	-21	6	6mer	22	NA	NA	NA	NA	0	3	-0.0216083
chr1_13301197_13301226_mmu-miR-9*	chr1	13301197	13301226	1	-	17978	Ncoa2	intron	mmu-miR-9*	-|||-|||||||-||---||W	-|||||--|||||-------||--------||W-	-8.5	20	7merA1.mm	21	NA	NA	4	A,G	0	6	-0.0108918
chr1_133050833_133050863_mmu-miR-30c	chr1	133050833	133050863	2	+	16865	Eif2d	CDS||5'UTR	mmu-miR-30c	---------------||W|||-	-||W|||-	-11.8	12	none	NA	NA	NA	NA	NA	0	4	0.185165
chr1_133057870_133057912_mmu-miR-29b	chr1	133057870	133057912	1	+	16865	Eif2d	CDS	mmu-miR-29b	||||||---------||||W--	||||||-||||W-	-16.5	9	6mer	16	NA	NA	NA	NA	0	3	0.174788
chr1_133060275_133060332_mmu-miR-410	chr1	133060275	133060332	1	+	16865	Eif2d	intron	mmu-miR-410	---|||--|||||W|-----	-|||-|||||W|-	-11.6	59	6mer.mm	58	NA	NA	5	T,C	0	1	-0.658273
chr1_133064703_133064733_mmu-miR-9	chr1	133064703	133064733	1	+	16865	Eif2d	CDS	mmu-miR-9	-W|||||------||||W||W-	-W|||||------||||W||W-	-21.4	5	7merm8.indel	20	3	NA	NA	T	0	3	1.1786
chr1_133068901_133068958_mmu-miR-30a	chr1	133068901	133068958	1	+	16865	Eif2d	intron	mmu-miR-30a	||-||||-----W|||||---	||-||||------W|||||-	-15.4	23	8mer.mm	36	NA	NA	4	A,C	0	3	-0.116339
chr1_133069621_133069651_mmu-miR-344	chr1	133069621	133069651	1	-	NA		downstream_10k	mmu-miR-344	|||||||----||||-|---||	|||||||----||||-|---||-	-19.8	8	7merm8	24	NA	NA	NA	NA	0	3	0.0995093
chr1_133069958_133070016_mmu-miR-376b	chr1	133069958	133070016	1	+	16865	Eif2d	3'UTR	mmu-miR-376b	W|||-|-||----||||||-	W|||-|||||||||-	-16.1	6	none	NA	NA	NA	NA	NA	0	3	-0.0272572
chr1_133073311_133073369_mmu-miR-128	chr1	133073311	133073369	1	-	54354	Rassf5	3'UTR	mmu-miR-128	|||||||---|W|W------	|||||||----|W|W-	-17.7	11	8mer	20	NA	NA	NA	NA	1	1	0.700134
chr1_133073660_133073719_mmu-miR-124	chr1	133073660	133073719	1	-	54354	Rassf5	3'UTR	mmu-miR-124	-||||||W|||-|||-||-	-||||-||W|||-|||||-	-25.5	55	6mer	16	NA	NA	NA	NA	1	2	0.247512
chr1_133074034_133074092_mmu-miR-124	chr1	133074034	133074092	1	-	54354	Rassf5	3'UTR	mmu-miR-124	|||||||--W||---WW||	|||||||---W||WW||-	-19	5	7merm8	16	NA	NA	NA	NA	0	5	1.09296
chr1_133074553_133074613_mmu-miR-124	chr1	133074553	133074613	1	-	54354	Rassf5	3'UTR	mmu-miR-124	-||||||--||WW|--W|-	-||||||-----||WW|--W|-	-18.2	11	6mer_off	26	NA	NA	NA	NA	1	5	-0.100753
chr1_133074802_133074853_mmu-let-7b	chr1	133074802	133074853	1	-	54354	Rassf5	3'UTR	mmu-let-7b	||||W||W||WW||-|W----	||||W-||W||WW||-|W	-22.1	1	6mer.mm	35	NA	NA	6	T,G	0	2	-0.115334
chr1_133096920_133096976_mmu-miR-9	chr1	133096920	133096976	1	-	54354	Rassf5	intron	mmu-miR-9	--|WW-|W|||W--|W-W|W--	-|WW-|W|||W--|W-W|W-	-17.1	45	none	NA	NA	NA	NA	NA	0	6	0.196158
chr1_13311826_13311856_mmu-miR-181a	chr1	13311826	13311856	1	-	17978	Ncoa2	intron	mmu-miR-181a	|||-|||--||||-|||-W|||	|||-|||---||||-|||--W|||-	-21.8	2	7merm8.mm	20	NA	NA	5	T,C	0	6	-0.386924
chr1_133141556_133141589_mmu-miR-103	chr1	133141556	133141589	1	-	54354	Rassf5	CDS	mmu-miR-103	||-||--W|--||||||W-||-	||----||--W|-----||||||W-||-	-24.6	7	none	NA	NA	NA	NA	NA	0	3	0.448864
chr1_13315698_13315729_mmu-miR-30e	chr1	13315698	13315729	1	-	17978	Ncoa2	intron	mmu-miR-30e	-||||||W---|-||-|||||	-||||||W-|-||-----|||||-	-16.8	6	6mer_off	23	NA	NA	NA	NA	0	3	0.195339
chr1_133162243_133162300_mmu-miR-99a*	chr1	133162243	133162300	1	-	56489	Ikbke	CDS	mmu-miR-99a*	-||||||W|W||-|||||--	-|||||--|W|W||-|||||-	-25.8	11	6mer	42	NA	NA	NA	NA	0	2	0.414938
chr1_133183520_133183560_mmu-miR-127	chr1	133183520	133183560	5	-	14270	Srgap2	3'UTR	mmu-miR-127	-|||||||W|-||||--||||	-||||||--|W|----------||||--||||-	-28.2	16	6mer_off	42	NA	NA	NA	NA	1	6	0.538394
chr1_133183526_133183582_mmu-miR-138	chr1	133183526	133183582	1	-	14270	Srgap2	3'UTR	mmu-miR-138	||||||-||--|---||W|||-	||||||||--|-||W|||-	-27	6	7merA1	19	NA	NA	NA	NA	1	5	0.588876
chr1_133184130_133184167_mmu-miR-181b	chr1	133184130	133184167	2	-	14270	Srgap2	3'UTR	mmu-miR-181b	||||W||--W|WW--W|-||||	||||W||----W|WWW|||||	-19	1	7merm8.mm	15	NA	NA	6	T,G	1	5	0.061683
chr1_133184596_133184654_mmu-miR-26b	chr1	133184596	133184654	1	-	14270	Srgap2	3'UTR	mmu-miR-26b	|||||W|--W||||-|||||	|||||W|W||||----|||||-	-24.9	52	8mer.mm	67	NA	NA	7	T,G	0	5	0.045324
chr1_133184759_133184791_mmu-miR-181a	chr1	133184759	133184791	1	-	14270	Srgap2	3'UTR	mmu-miR-181a	||||||||-||--||---||W|	|||--|||||------||---||--||W|-	-12.7	6	none	NA	NA	NA	NA	NA	0	6	0.04263
chr1_133188457_133188514_mmu-miR-194	chr1	133188457	133188514	1	-	14270	Srgap2	intron	mmu-miR-194	----||||--------||||-	-||||--------||||-	-15.9	28	none	NA	NA	NA	NA	NA	0	4	-0.187087
chr1_133189165_133189224_mmu-miR-26a	chr1	133189165	133189224	4	-	14270	Srgap2	CDS	mmu-miR-26a	|||||-------||---||||	|||||-------||-||||-	-17.7	7	8mer.mm	20	NA	NA	7	T,C	0	3	1.1462
chr1_133189171_133189227_mmu-miR-19b	chr1	133189171	133189227	1	-	14270	Srgap2	CDS	mmu-miR-19b	|W|----|||-|||---||||-	|W|----|||-----|||--||||-	-15.7	42	none	NA	NA	NA	NA	NA	0	5	1.0516
chr1_133214463_133214489_mmu-miR-144	chr1	133214463	133214489	1	-	14270	Srgap2	intron	mmu-miR-144	||||||--||W--||----	||||||-||W--||-	-13	15	6mer	24	NA	NA	NA	NA	0	1	-0.254327
chr1_133216741_133216786_mmu-miR-124	chr1	133216741	133216786	1	-	14270	Srgap2	intron	mmu-miR-124	-||||||||--|||-|||-	-||||||----||--|||-------|||-	-19.4	47	6mer_off	69	NA	NA	NA	NA	0	2	0.874785
chr1_133222396_133222447_mmu-let-7f	chr1	133222396	133222447	1	-	14270	Srgap2	intron	mmu-let-7f	||||||W|-W|W|-||W||--	|||||-|W|-----W|W|-||W||-	-15.1	46	6mer	14	NA	NA	NA	NA	0	2	0.251163
chr1_13322362_13322418_mmu-miR-29b	chr1	13322362	13322418	1	-	17978	Ncoa2	intron	mmu-miR-29b	|W||---|||||||W|||W---	|W||-|||||||W|||W-	-20.8	32	none	NA	NA	NA	NA	NA	0	2	0.123999
chr1_13322928_13322985_mmu-miR-26a	chr1	13322928	13322985	1	-	17978	Ncoa2	intron	mmu-miR-26a	||||-------||||W|WW|-	||||-||||W|WW|-	-15.4	57	7merm8.mm	43	NA	NA	6	G,G	0	3	0.0768205
chr1_133231297_133231354_mmu-let-7i	chr1	133231297	133231354	1	-	14270	Srgap2	intron	mmu-let-7i	W|||W||W-----|WW|||--	W|||W||W-----|WW|||-	-22.2	39	6mer_off.mm	52	NA	NA	6	T,G	0	3	0.347918
chr1_133237335_133237366_mmu-let-7f	chr1	133237335	133237366	1	-	14270	Srgap2	intron	mmu-let-7f	|||||||--|||||||W----	|||||||---------|||--||||W-	-19.3	16	7merm8	36	NA	NA	NA	NA	0	2	0.0598962
chr1_133241077_133241112_mmu-miR-139-5p	chr1	133241077	133241112	1	-	14270	Srgap2	CDS	mmu-miR-139-5p	|||||||-|||W|||||----	||--||||||||-W|||||-	-20.3	27	8mer.mm	38	NA	NA	3	T,T	0	2	1.23956
chr1_133246052_133246084_mmu-miR-23b	chr1	133246052	133246084	1	-	14270	Srgap2	CDS	mmu-miR-23b	W||-||W-||||||------	W||-||W--|||---|||-	-13.5	39	8mer.mm	25	NA	NA	5	C,T	0	1	1.46095
chr1_133248132_133248164_mmu-miR-219-5p	chr1	133248132	133248164	1	-	14270	Srgap2	intron	mmu-miR-219-5p	||||||----|||||-----	||||||------||-|||-	-14.4	4	7merA1	17	NA	NA	NA	NA	0	1	0.243079
chr1_133251643_133251685_mmu-miR-340-5p	chr1	133251643	133251685	1	-	14270	Srgap2	intron	mmu-miR-340-5p	-||-|||--||||-|||||||	-||---|||----|||||||||||-	-14.4	13	7merA1.mm	8	NA	NA	2	T,T	0	6	-0.284913
chr1_133253185_133253216_mmu-miR-134	chr1	133253185	133253216	1	-	14270	Srgap2	intron	mmu-miR-134	-----|||||W----||WW||	-|||||W--------||WW||-	-15.9	44	none	NA	NA	NA	NA	NA	0	4	0.058287
chr1_133253381_133253410_mmu-miR-219-5p	chr1	133253381	133253410	1	-	14270	Srgap2	CDS	mmu-miR-219-5p	|||||W|-----||--W|||	|||-||W|-----||--W|||-	-12.6	5	7merA1.indel	22	6	NA	NA	G	0	3	1.2636
chr1_13325625_13325684_mmu-miR-124	chr1	13325625	13325684	1	-	17978	Ncoa2	intron	mmu-miR-124	-||---|--W--|||||||	-||----|--W--|||||||-	-19.4	10	none	NA	NA	NA	NA	NA	0	3	0.262005
chr1_133284812_133284843_mmu-let-7b	chr1	133284812	133284843	1	-	14270	Srgap2	intron	mmu-let-7b	||||||---W|||---||||W	||||-||---------W|||--||||W-	-18.5	7	7merA1.indel	28	NA	5,6	NA	G	0	5	0.228807
chr1_133285840_133285866_mmu-miR-9	chr1	133285840	133285866	1	-	14270	Srgap2	intron	mmu-miR-9	-|W||W|W|W|||W-||---||	-|W||W--|W|W|||W-||-----||-	-14.3	43	6mer_off	14	NA	NA	NA	NA	0	2	0.175802
chr1_133298010_133298069_mmu-miR-124	chr1	133298010	133298069	1	-	14270	Srgap2	intron	mmu-miR-124	-||||||W-|||W||||--	-||||||W-----|||W||||-	-23.4	44	6mer_off	59	NA	NA	NA	NA	0	2	0.168781
chr1_133304725_133304781_mmu-miR-9	chr1	133304725	133304781	1	-	14270	Srgap2	intron	mmu-miR-9	-W||W||-||||||||------	-W||W||||||---||||-	-15.9	9	7merm8.mm	5	NA	NA	6	G,T	0	1	-0.132554
chr1_13330923_13330980_mmu-let-7c	chr1	13330923	13330980	1	-	17978	Ncoa2	intron	mmu-let-7c	|||||||-||||----|||WW	|||||||-----|||||||WW-	-24.5	2	8mer	17	NA	NA	NA	NA	1	5	-0.0406109
chr1_13330968_13331000_mmu-let-7d	chr1	13330968	13331000	1	-	17978	Ncoa2	intron	mmu-let-7d	|||||||-|||||||--||||	|||||||-----||||||-|-------||||-	-24.8	12	8mer	37	NA	NA	NA	NA	1	6	0.00171288
chr1_13331753_13331809_mmu-miR-9	chr1	13331753	13331809	1	-	17978	Ncoa2	intron	mmu-miR-9	---|W|WW|||W|-|W------	-|W|WW|||W|-|W-	-16.5	61	none	NA	NA	NA	NA	NA	0	1	-0.184072
chr1_133321384_133321431_mmu-miR-26a	chr1	133321384	133321431	1	-	14270	Srgap2	intron	mmu-miR-26a	|||||||----||||W--W|W	|||||||-||||WW|W-	-18.7	5	7merm8	15	NA	NA	NA	NA	0	3	0.0649533
chr1_133321512_133321541_mmu-miR-706	chr1	133321512	133321541	1	+	NA		deep_intergenic	mmu-miR-706	-||||-|--|||||||-----	-||||-|--||---|||||-	-12.7	22	6mer_off.mm	35	NA	NA	7	A,C	0	1	0.323102
chr1_133333345_133333376_mmu-miR-877*	chr1	133333345	133333376	1	-	14270	Srgap2	CDS	mmu-miR-877*	||||||---|||---------	|||||-|---|||-	-14.5	5	5mer_3	5	NA	NA	NA	NA	0	1	1.15107
chr1_133343097_133343133_mmu-let-7g	chr1	133343097	133343133	1	-	14270	Srgap2	intron	mmu-let-7g	||||W||------|||||||W	||||-W||--|||||||W-	-21	12	7merm8.indel	23	NA	6,7	NA	G	0	3	-0.0562854
chr1_133346610_133346644_mmu-miR-3470a	chr1	133346610	133346644	1	-	14270	Srgap2	intron	mmu-miR-3470a	||||--|-||---||||-||	||||---|-||---||||-||-	-17.5	23	none	NA	NA	NA	NA	NA	0	6	0.0383365
chr1_133353006_133353064_mmu-miR-1983	chr1	133353006	133353064	1	-	14270	Srgap2	intron	mmu-miR-1983	||||||||||----------	||||||||||-	-23.3	7	8mer	11	NA	NA	NA	NA	0	1	-0.104755
chr1_133371547_133371578_mmu-let-7c	chr1	133371547	133371578	1	-	14270	Srgap2	intron	mmu-let-7c	W|||W||----W||W--W|W-	W|||W||----W||W--W|W	-19	1	6mer_off.mm	39	NA	NA	6	T,T	0	3	0.294596
chr1_133371690_133371722_mmu-miR-124	chr1	133371690	133371722	2	-	14270	Srgap2	intron	mmu-miR-124	||W||||W-|||W-||||-	||W||||W|||W---||||-	-22.4	11	7merm8.mm	24	NA	NA	4	G,T	0	2	0.103813
chr1_133406378_133406408_mmu-miR-212-3p	chr1	133406378	133406408	1	-	14270	Srgap2	intron	mmu-miR-212-3p	|||||||-------|||||||	|||||||--|||||||-	-25	8	7merm8	18	NA	NA	NA	NA	0	3	-0.182582
chr1_133409766_133409822_mmu-miR-9	chr1	133409766	133409822	1	-	14270	Srgap2	intron	mmu-miR-9	----||W|-----||||W-||-	-||W|||||W-||-	-15.5	44	none	NA	NA	NA	NA	NA	0	4	0.484331
chr1_133470393_133470424_mmu-miR-320	chr1	133470393	133470424	1	+	NA		deep_intergenic	mmu-miR-320	---||||||WW||W|||W|--	-||||||W--W||----W|||W|-	-27.7	9	none	NA	NA	NA	NA	NA	1	4	NA
chr1_133470573_133470612_mmu-miR-30c	chr1	133470573	133470612	1	+	NA		deep_intergenic	mmu-miR-30c	----||--|||--||||||---	-||--|||-----||||||-	-19.1	4	none	NA	NA	NA	NA	NA	1	4	NA
chr1_13357911_13357970_mmu-miR-218	chr1	13357911	13357970	1	-	17978	Ncoa2	intron	mmu-miR-218	||-|||W--||W|-||||W-	||-|||W--||W|------||||W-	-18	48	6mer.mm	67	NA	NA	4	T,T	0	2	0.197047
chr1_133727165_133727199_mmu-miR-3099	chr1	133727165	133727199	2	+	98396	Slc41a1	CDS||5'UTR	mmu-miR-3099	||||--||||||||--|||||	||||---|||-|||||-|||||-	-32.3	8	7merm8.indel	25	6	NA	NA	T	1	5	0.556011
chr1_133736756_133736787_mmu-miR-139-5p	chr1	133736756	133736787	1	+	98396	Slc41a1	CDS	mmu-miR-139-5p	|--|||-||--||||-||||-	|--|||-||-------||||-||||-	-19.9	13	none	NA	NA	NA	NA	NA	0	3	1.2673
chr1_133737541_133737571_mmu-miR-124	chr1	133737541	133737571	1	+	98396	Slc41a1	CDS	mmu-miR-124	-|||||---||W----|||	-|||||-----||W----|||-	-19	3	5mer_2	19	NA	NA	NA	NA	0	5	1.04413
chr1_133737740_133737797_mmu-let-7c	chr1	133737740	133737797	1	+	98396	Slc41a1	CDS	mmu-let-7c	-||||||W-||W-|W-|||W|	-|||-|||W||W-----|W-|||W|-	-19.8	25	8mer.mm	53	NA	NA	7	A,G	1	6	1.23393
chr1_133740918_133740975_mmu-miR-26a	chr1	133740918	133740975	2	+	98396	Slc41a1	CDS	mmu-miR-26a	-||||------||||W||||W	-||||-------||||W|--|||W-	-18.5	12	6mer_off.mm	30	NA	NA	7	T,C	0	3	1.17258
chr1_133743193_133743244_mmu-miR-26a	chr1	133743193	133743244	2	+	98396	Slc41a1	CDS	mmu-miR-26a	W||||W|-|||-----|W||-	W||||W|--|||----|W||-	-18.8	26	7merm8	18	NA	NA	NA	NA	1	5	1.28547
chr1_133744304_133744335_mmu-miR-296-3p	chr1	133744304	133744335	1	+	98396	Slc41a1	3'UTR	mmu-miR-296-3p	-W||WW||||||||||||||-	-W||WW||----|||||--|||||-||-	-30.6	13	6mer.mm	18	NA	NA	6	T,G	0	6	0.226098
chr1_133744647_133744705_mmu-let-7g	chr1	133744647	133744705	1	+	98396	Slc41a1	3'UTR	mmu-let-7g	||||W||----W||--|||WW	||||W||---W||---|||WW-	-22.1	7	7merm8.mm	22	NA	NA	6	T,G	1	3	-0.109878
chr1_133764249_133764307_mmu-miR-124	chr1	133764249	133764307	1	+	226422	Rab7l1	CDS||5'UTR	mmu-miR-124	---||||||||W|--W-||	-||--|||-|||W|--W-||-	-19.6	17	none	NA	NA	NA	NA	NA	0	4	0.958928
chr1_133767315_133767347_mmu-miR-124	chr1	133767315	133767347	1	+	226422	Rab7l1	CDS	mmu-miR-124	--||||---|||||-----	-||||--|||||-	-18.9	13	none	NA	NA	NA	NA	NA	1	1	1.13214
chr1_133811472_133811523_mmu-miR-1186b	chr1	133811472	133811523	1	+	98415	Nucks1	intron	mmu-miR-1186b	|-|||||---W|||W||----	|-|||----||---W|||W||-	-14.7	41	none	NA	NA	NA	NA	NA	0	2	NA
chr1_133815116_133815172_mmu-miR-9	chr1	133815116	133815172	1	+	98415	Nucks1	intron	mmu-miR-9	||W||-W|--|W||-||W----	||W||-W|--|W||||W-	-18.7	57	none	NA	NA	NA	NA	NA	0	2	-0.0503753
chr1_133828116_133828173_mmu-miR-1196	chr1	133828116	133828173	4	+	98415	Nucks1	3'UTR	mmu-miR-1196	---------W||W||-||W	-W||W||-----||W-	-16.3	12	none	NA	NA	NA	NA	NA	1	4	-0.201807
chr1_133829036_133829088_mmu-let-7c	chr1	133829036	133829088	1	+	98415	Nucks1	3'UTR	mmu-let-7c	||W|W||W|||--|---||||	||W|W||W|||--|-||||-	-25.7	23	7merm8.mm	23	NA	NA	7	A,A	1	5	0.12907
chr1_133829330_133829386_mmu-miR-19b	chr1	133829330	133829386	1	+	98415	Nucks1	3'UTR	mmu-miR-19b	||||||||--||W||-------	|||||----|||||W||-	-14.2	8	7merm8.mm	19	NA	NA	7	A,C	1	1	0.204225
chr1_133829557_133829590_mmu-miR-300	chr1	133829557	133829590	1	+	98415	Nucks1	3'UTR||intron	mmu-miR-300	-|||-||||--|W||||||--	-|||||||-------|W||||||-	-23.3	2	6mer_off.mm	64	NA	NA	4	G,A	0	2	0.266059
chr1_133829973_133830004_mmu-miR-362-3p	chr1	133829973	133830004	1	+	98415	Nucks1	3'UTR||intron	mmu-miR-362-3p	||||||||---||||------	||||||||------||||-	-21	3	7merm8	15	NA	NA	NA	NA	1	1	0.233902
chr1_133830223_133830281_mmu-miR-124	chr1	133830223	133830281	1	+	98415	Nucks1	3'UTR||intron	mmu-miR-124	--|||||W|----------	-|||||W|-	-17.6	27	5mer_1	30	NA	NA	NA	NA	1	1	-0.615404
chr1_133830313_133830344_mmu-miR-139-5p	chr1	133830313	133830344	1	+	98415	Nucks1	3'UTR||intron	mmu-miR-139-5p	--|||||W||-|W--||-||-	-|||||-----W||--|W--||-||-	-16.5	34	5mer_1	54	NA	NA	NA	NA	1	5	0.3218
chr1_133830635_133830692_mmu-let-7c	chr1	133830635	133830692	1	+	98415	Nucks1	3'UTR||intron	mmu-let-7c	||||||-||W|W-||--W|||	||||||-|--|W|W-||--W|||-	-19.5	6	6mer	24	NA	NA	NA	NA	0	6	0.232667
chr1_133832089_133832120_mmu-miR-127*	chr1	133832089	133832120	1	+	98415	Nucks1	3'UTR||intron	mmu-miR-127*	||||||---||W||--|||--	||||||---||W||----|||-	-21.8	5	6mer	21	NA	NA	NA	NA	0	5	0.480717
chr1_133874430_133874462_mmu-miR-16	chr1	133874430	133874462	1	+	212980	Slc45a3	CDS	mmu-miR-16	-W|-||-||||||W|-||||-	-W|-||------|||---|||W|---||||-	-17.6	23	none	NA	NA	NA	NA	NA	0	6	0.5122
chr1_133920327_133920385_mmu-miR-124	chr1	133920327	133920385	1	+	13714	Elk4	3'UTR	mmu-miR-124	|||||----||W||--||-	|||||--||W||---||-	-21	5	7merA1	42	NA	NA	NA	NA	1	5	0.105216
chr1_133920403_133920462_mmu-miR-219-5p	chr1	133920403	133920462	2	-	213006	Mfsd4	intron	mmu-miR-219-5p	----|W|||--|W|--||||	|W-|||---|W|||||-	-10.7	59	7merA1.indel	33	3	NA	NA	A	0	4	0.295347
chr1_133920821_133920852_mmu-miR-130a	chr1	133920821	133920852	1	+	13714	Elk4	3'UTR	mmu-miR-130a	-|||--||||W|--||||||W	-|||--------||||W|------||||||W-	-22	34	6mer.mm	36	NA	NA	4	T,C	0	6	0.305953
chr1_133920825_133920881_mmu-miR-19a	chr1	133920825	133920881	1	+	13714	Elk4	3'UTR	mmu-miR-19a	W|||---|||-||---|||||-	W|||---|||-||-|||||-	-16.2	51	7merA1.mm	55	NA	NA	5	C,C	0	5	-0.123176
chr1_133921296_133921353_mmu-miR-770-5p	chr1	133921296	133921353	1	+	13714	Elk4	3'UTR	mmu-miR-770-5p	W|||||||W-||W-|W||---	W||||---|||W-------||W---|W||-	-23.2	15	none	NA	NA	NA	NA	NA	0	2	0.111562
chr1_133922906_133922963_mmu-let-7c	chr1	133922906	133922963	1	+	13714	Elk4	intron	mmu-let-7c	-||W||-W|||-|||-|||W-	-||W||W|||--|||-|||W-	-19.2	8	none	NA	NA	NA	NA	NA	0	6	-0.337261
chr1_133923855_133923912_mmu-miR-26a	chr1	133923855	133923912	1	+	13714	Elk4	intron	mmu-miR-26a	-|||W---|||--||||||--	-|||W-----|||-|||--|||-	-12.6	7	5mer_3	9	NA	NA	NA	NA	0	2	0.379056
chr1_133924535_133924592_mmu-let-7g	chr1	133924535	133924592	2	+	13714	Elk4	intron	mmu-let-7g	-||WW||W--|||W|||||W-	-||WW||W--|||W||---|||W-	-17.5	49	none	NA	NA	NA	NA	NA	1	3	-0.145635
chr1_133926393_133926450_mmu-miR-300	chr1	133926393	133926450	1	+	13714	Elk4	intron	mmu-miR-300	|||--|W|||-|||-||||||	|||-------|W|||-|||||||||-	-23.6	5	6mer_off.mm	18	NA	NA	4	G,A	0	5	0.185306
chr1_133926818_133926874_mmu-miR-30c	chr1	133926818	133926874	1	+	13714	Elk4	intron	mmu-miR-30c	|W|||||--------||||||-	|W|||||--------||||||-	-18.7	24	7merm8.mm	39	NA	NA	3	T,G	0	3	0.345098
chr1_133926973_133927030_mmu-miR-126-3p	chr1	133926973	133927030	1	+	13714	Elk4	intron	mmu-miR-126-3p	|WW|||--W||W|-----||-	|WW|||---W||W|--------||-	-14.5	27	none	NA	NA	NA	NA	NA	1	5	-0.112833
chr1_133927227_133927284_mmu-miR-434-3p	chr1	133927227	133927284	1	+	13714	Elk4	intron	mmu-miR-434-3p	||||||||---|||-------	||||||||------|||-	-17.1	16	8mer	27	NA	NA	NA	NA	0	1	0.0329536
chr1_133927396_133927453_mmu-let-7b	chr1	133927396	133927453	1	+	13714	Elk4	intron	mmu-let-7b	---||||--------------	-||||	-7.9	1	6mer_off.mm	10	NA	NA	7	A,C	1	1	-0.147286
chr1_133935321_133935377_mmu-miR-93	chr1	133935321	133935377	1	-	213006	Mfsd4	3'UTR	mmu-miR-93	||||||----||W-||||||--	||||||||W-||||||-	-22.1	6	7merA1	17	NA	NA	NA	NA	1	3	-0.0672032
chr1_133954400_133954457_mmu-miR-127	chr1	133954400	133954457	1	-	213006	Mfsd4	CDS||5'UTR	mmu-miR-127	-||||||W||||-||||||||	-||||||W-----||||------||-||||||-	-27.7	8	6mer_off	34	NA	NA	NA	NA	0	6	0.472312
chr1_133955058_133955115_mmu-miR-30e	chr1	133955058	133955115	1	-	213006	Mfsd4	intron	mmu-miR-30e	------------||--|||||	-||---|||||-	-10.5	50	none	NA	NA	NA	NA	NA	0	4	NA
chr1_134010320_134010373_mmu-miR-181a	chr1	134010320	134010373	1	-	18557	Cdk18	3'UTR	mmu-miR-181a	--|--||--|||-W|W|-|-||	-|--||-|||-W|W|-|||-	-15.5	39	none	NA	NA	NA	NA	NA	1	4	-0.21425
chr1_134018624_134018654_mmu-miR-138	chr1	134018624	134018654	1	-	18557	Cdk18	CDS	mmu-miR-138	||||||------------||||	||||||---||||-	-20.3	11	6mer	19	NA	NA	NA	NA	0	3	0.913153
chr1_134094700_134094730_mmu-miR-135a	chr1	134094700	134094730	2	+	723818	Mir135b	intron	mmu-miR-135a	|||||||||---W||||WW|||	|||||||||--W||||WW|||-	-27.9	16	7merm8	31	NA	NA	NA	NA	1	3	1.43653
chr1_134094700_134094730_mmu-miR-135b	chr1	134094700	134094730	4	+	213409	Lemd1	intron	mmu-miR-135b	|||||||||---W||||WW|||	|||||||||--W||||WW|||-	-27.2	16	7merm8	31	NA	NA	NA	NA	1	3	1.43653
chr1_134095576_134095633_mmu-miR-124	chr1	134095576	134095633	2	+	213409	Lemd1	intron	mmu-miR-124	-||||||--|||W|||||-	-||||||--|||W|||||-	-31.1	9	6mer_off	21	NA	NA	NA	NA	0	2	-0.00723543
chr1_134100645_134100685_mmu-miR-30c	chr1	134100645	134100685	1	+	213409	Lemd1	intron	mmu-miR-30c	-W||-|--|||-|||-|||||-	-W||-|------|||||||||||-	-16.4	35	7merm8.mm	3	NA	NA	3	T,C	0	6	0.193998
chr1_134104677_134104733_mmu-miR-9	chr1	134104677	134104733	1	+	213409	Lemd1	exon_unclassified	mmu-miR-9	-WW|||W|-||W|--|||----	-WW|||W|---||W|--|||	-17.5	1	8mer	39	NA	NA	NA	NA	0	2	0.0393227
chr1_134195868_134195900_mmu-miR-128	chr1	134195868	134195900	1	+	213417	Klhdc8a	CDS	mmu-miR-128	||||||||-||||W--||--	||-||||||---------||||W--||-	-20.5	39	7merm8.indel	59	NA	3,4	NA	C	0	2	0.957962
chr1_134201887_134201935_mmu-miR-9*	chr1	134201887	134201935	1	+	213417	Klhdc8a	3'UTR	mmu-miR-9*	W||||||------||------	W||||||-----||-	-12.8	10	6mer_off	18	NA	NA	NA	NA	0	1	0.258359
chr1_134229293_134229324_mmu-miR-16	chr1	134229293	134229324	1	+	74137	Nuak2	3'UTR	mmu-miR-16	|||||||-|-|||W---|||-	|||||||-----|-|||W----|||-	-21.3	30	7merm8	49	NA	NA	NA	NA	1	5	0.141911
chr1_134229354_134229410_mmu-miR-145	chr1	134229354	134229410	1	+	74137	Nuak2	3'UTR	mmu-miR-145	|||||---||---||--||||W	|||||-----||-||||||W-	-19.5	46	5mer_3	62	NA	NA	NA	NA	1	6	0.450724
chr1_134253449_134253477_mmu-miR-296-3p	chr1	134253449	134253477	1	-	68875	Tmcc2	3'UTR	mmu-miR-296-3p	||||WW---|||-|||W----	||||WW--||||||W-	-24.1	49	none	NA	NA	NA	NA	NA	1	2	0.483311
chr1_134254088_134254145_mmu-let-7c	chr1	134254088	134254145	1	-	68875	Tmcc2	CDS	mmu-let-7c	|||||||-|||--|W--W||-	|||||||---|||---|W--W||-	-20.6	13	7merm8	30	NA	NA	NA	NA	1	6	1.29343
chr1_134254145_134254204_mmu-miR-138	chr1	134254145	134254204	3	-	68875	Tmcc2	CDS	mmu-miR-138	|||||||-|-W|----||||||	|||||||-|-W|-||||-||-	-25.4	12	8mer	26	NA	NA	NA	NA	1	5	1.09514
chr1_134254153_134254210_mmu-let-7a	chr1	134254153	134254210	1	-	68875	Tmcc2	CDS	mmu-let-7a	||||-||W|||--|W------	||||||W|||---|W-	-21.2	41	7merm8.indel	51	6	NA	NA	T	1	1	1.0454
chr1_134255513_134255570_mmu-let-7f	chr1	134255513	134255570	1	-	68875	Tmcc2	CDS	mmu-let-7f	--|||||W----||W-W||W|	-|||||-W--------------||W----W||W|-	-12	29	5mer_1	58	NA	NA	NA	NA	1	3	1.12279
chr1_134257710_134257733_mmu-miR-138	chr1	134257710	134257733	1	-	68875	Tmcc2	CDS	mmu-miR-138	|||||-||W|||-|||-||||W	|||||--||W--|||----|||-|||-|W-	-25.2	21	7merm8.mm	44	NA	NA	7	T,C	0	6	0.908603
chr1_13426775_13426831_mmu-miR-17	chr1	13426775	13426831	1	+	NA		deep_intergenic	mmu-miR-17	---W||-|W-||||----||--	-W||-|W-----||||-||-	-10.8	42	none	NA	NA	NA	NA	NA	0	4	0.694546
chr1_134277282_134277339_mmu-miR-3099	chr1	134277282	134277339	1	-	68875	Tmcc2	CDS	mmu-miR-3099	-||-|||||-||||-W||||-	-|||||||||||--W||||-	-29.7	10	6mer_off.mm	47	NA	NA	6	T,G	1	5	0.987047
chr1_134315069_134315099_mmu-miR-138	chr1	134315069	134315099	1	+	213452	Dstyk	intron	mmu-miR-138	||-W||W||||||-|||||||-	||W||W||----||||||--|||||-	-24.3	9	none	NA	NA	NA	NA	NA	0	6	-0.0269089
chr1_134334250_134334281_mmu-let-7a	chr1	134334250	134334281	1	+	213452	Dstyk	intron	mmu-let-7a	||||W||W---|||||W|W--	||||-W||W|||||W|W-	-20.9	39	7merm8.indel	7	6	NA	NA	T	0	3	0.170658
chr1_134345956_134346012_mmu-miR-17	chr1	134345956	134346012	1	+	213452	Dstyk	CDS	mmu-miR-17	-||||||-W||||-|||W|-||	-||||||---------W|||||||W|-||-	-22.8	6	6mer_off	29	NA	NA	NA	NA	0	6	0.950443
chr1_134349295_134349354_mmu-miR-124	chr1	134349295	134349354	1	+	213452	Dstyk	intron	mmu-miR-124	|||||||W-W|WW|--||-	|||||||W--W|WW|||-	-18.5	54	7merm8	65	NA	NA	NA	NA	0	5	0.0950225
chr1_134349868_134349896_mmu-let-7b	chr1	134349868	134349896	1	+	213452	Dstyk	CDS	mmu-let-7b	|||W||||-|||-W|W||W--	|||W||||----|||-W|W||W	-23.1	1	8mer.mm	16	NA	NA	5	G,T	0	2	1.13526
chr1_134359490_134359539_mmu-miR-153	chr1	134359490	134359539	1	+	213452	Dstyk	CDS	mmu-miR-153	-||||||W||||--|||-|||	-||||||----W||||-|||-|||-	-17.8	7	6mer_off	25	NA	NA	NA	NA	0	6	0.863873
chr1_134360022_134360080_mmu-miR-26b	chr1	134360022	134360080	1	+	213452	Dstyk	CDS	mmu-miR-26b	|||||||--||----|||--	|||||||---||---|||-	-14.5	48	8mer	60	NA	NA	NA	NA	1	2	0.900214
chr1_134360029_134360073_mmu-miR-9	chr1	134360029	134360073	1	+	213452	Dstyk	CDS	mmu-miR-9	-|||||||-||-|||||W|W--	-|||||||--||--|||||W|W-	-22.8	13	6mer_off	29	NA	NA	NA	NA	1	6	0.594226
chr1_134360164_134360221_mmu-miR-92b	chr1	134360164	134360221	1	+	213452	Dstyk	3'UTR	mmu-miR-92b	---||||W--||||W||||||	-||||W---||||-----W||||||-	-30.4	8	none	NA	NA	NA	NA	NA	0	4	0.318665
chr1_134360459_134360515_mmu-miR-9	chr1	134360459	134360515	1	+	213452	Dstyk	3'UTR	mmu-miR-9	|W|WW|W|||||-|||W-----	|W|WW|--W|||||-|||W-	-17.2	50	6mer_off	39	NA	NA	NA	NA	0	2	0.0632203
chr1_134360603_134360659_mmu-miR-30e	chr1	134360603	134360659	1	+	213452	Dstyk	3'UTR	mmu-miR-30e	|||||||W-----|||||---	|||||||W|||||-	-19.8	19	8mer	26	NA	NA	NA	NA	1	3	0.732648
chr1_134362510_134362567_mmu-miR-1249	chr1	134362510	134362567	1	+	213452	Dstyk	3'UTR	mmu-miR-1249	-|||||-||||||||-|||||	-|||||----||||---||-||-||-|||-	-25.9	33	7merm8.indel	13	3	NA	NA	G	1	6	0.350543
chr1_134392249_134392302_mmu-miR-30c	chr1	134392249	134392302	1	+	213464	Rbbp5	intron	mmu-miR-30c	|W|-||||-------|||||||	|W|-||||----|||||||-	-18.5	6	7merA1.mm	62	NA	NA	2	G,A	0	3	-0.0327107
chr1_134392406_134392446_mmu-miR-30c	chr1	134392406	134392446	1	+	213464	Rbbp5	intron	mmu-miR-30c	|||||||||-W||||-|-||--	|||||||-||-W||||-|-||-	-21.4	4	7merm8	19	NA	NA	NA	NA	1	6	0.144866
chr1_134402175_134402232_mmu-miR-9*	chr1	134402175	134402232	1	+	213464	Rbbp5	3'UTR	mmu-miR-9*	|||||||||---|||-||-|W	|||||||--||--------|||-||-|W	-15.9	1	8mer	22	NA	NA	NA	NA	1	3	0.90003
chr1_134407736_134407782_mmu-miR-124	chr1	134407736	134407782	1	-	21367	Cntn2	3'UTR	mmu-miR-124	-||||---|-W|---|W||	-||||--|-W|-|W||-	-16.1	42	7merA1.indel	68	4	NA	NA	G	0	5	-0.0962135
chr1_134408719_134408806_mmu-miR-874	chr1	134408719	134408806	2	-	21367	Cntn2	3'UTR	mmu-miR-874	-W|||||||--W|||------	-W|--||||||W|||-	-19.9	7	7merm8.indel	14	3	NA	NA	G	1	1	-0.156265
chr1_134409394_134409425_mmu-miR-99a	chr1	134409394	134409425	1	-	21367	Cntn2	3'UTR	mmu-miR-99a	||||-W||--||---------	|||-|-W||--||-	-16.6	15	none	NA	NA	NA	NA	NA	0	1	-0.0484484
chr1_134409682_134409712_mmu-miR-129-1-3p	chr1	134409682	134409712	1	-	21367	Cntn2	3'UTR	mmu-miR-129-1-3p	|||-||W|||||---||--|-	|||||W|||-||----||--|-	-22	3	none	NA	NA	NA	NA	NA	0	5	-0.491914
chr1_134412595_134412625_mmu-miR-7a	chr1	134412595	134412625	1	-	21367	Cntn2	CDS	mmu-miR-7a	|||||--W|||W--|WWW||--	|||||-------W|||W--|WWW||-	-15.5	21	5mer_3	42	NA	NA	NA	NA	0	6	0.497234
chr1_134422953_134422983_mmu-miR-181b	chr1	134422953	134422983	1	-	21367	Cntn2	CDS	mmu-miR-181b	|||W|-----|||W-||||||W	|||W|------|||W--||||||W-	-24.9	9	7merm8	58	NA	NA	NA	NA	0	3	1.17125
chr1_134461326_134461383_mmu-miR-9	chr1	134461326	134461383	1	-	269116	Nfasc	3'UTR||intron	mmu-miR-9	-|||||WW-||--|||------	-|||||WW---||---|||-	-14.8	3	5mer_2	17	NA	NA	NA	NA	0	1	1.2311
chr1_134461458_134461496_mmu-miR-337-3p	chr1	134461458	134461496	1	-	269116	Nfasc	3'UTR||intron	mmu-miR-337-3p	W|||-|||W-W||||WW||W	W|||---|||W--------------W||||WW||W-	-19.9	35	6mer.mm	30	NA	NA	6	C,T	1	6	0.889716
chr1_134461786_134461843_mmu-let-7a	chr1	134461786	134461843	1	-	269116	Nfasc	3'UTR||intron	mmu-let-7a	||W||-|W|W|W||---||WW	||W||--|W|---W|W||---||WW-	-16.5	45	7merm8.indel	40	3	NA	NA	A	0	5	0.709147
chr1_134462132_134462180_mmu-miR-139-5p	chr1	134462132	134462180	1	-	269116	Nfasc	3'UTR||intron	mmu-miR-139-5p	-W||||||||-----|-||--	-W|||||-|||--|-||-	-17.1	3	8mer.indel	14	3	NA	NA	T	0	5	0.41015
chr1_134463019_134463050_mmu-miR-125b-2-3p	chr1	134463019	134463050	1	-	269116	Nfasc	3'UTR||intron	mmu-miR-125b-2-3p	---|W|-W|W|-|||||||||	-|W|-W|W|-|||||||||-	-27.2	25	none	NA	NA	NA	NA	NA	0	4	-0.278169
chr1_134464780_134464810_mmu-miR-9	chr1	134464780	134464810	1	-	269116	Nfasc	3'UTR||intron	mmu-miR-9	-WW|||W|--|||||||-|||-	-WW-|||W|---|||||||-|||-	-20.9	7	7merm8.indel	31	NA	3,4	NA	C	0	3	-0.281695
chr1_134465464_134465522_mmu-miR-222	chr1	134465464	134465522	1	-	269116	Nfasc	3'UTR||intron	mmu-miR-222	||--||W||||||||||---	||--||W||---||||----||||-	-19.2	1	none	NA	NA	NA	NA	NA	1	2	0.48777
chr1_134465465_134465496_mmu-miR-185	chr1	134465465	134465496	1	-	269116	Nfasc	3'UTR||intron	mmu-miR-185	--------|||||||-|||--	-|||||--||-|||-	-16.1	34	none	NA	NA	NA	NA	NA	0	4	0.818747
chr1_134465651_134465709_mmu-miR-26b	chr1	134465651	134465709	1	-	269116	Nfasc	3'UTR||intron	mmu-miR-26b	|||||---|||||W|||||-	|||||--||-|||W|||||-	-22.3	44	7merm8.indel	58	7	NA	NA	T	1	2	0.835108
chr1_134465678_134465710_mmu-miR-124	chr1	134465678	134465710	1	-	269116	Nfasc	3'UTR||intron	mmu-miR-124	-||||||W-|--||||W--	-|||||-|W------|--||||W-	-16.9	47	5mer_2	65	NA	NA	NA	NA	0	2	0.782517
chr1_134466077_134466105_mmu-miR-182	chr1	134466077	134466105	1	-	269116	Nfasc	3'UTR||intron	mmu-miR-182	W||-|||-|||-W|||W||--||-	W||-|||----------|||--W|||W||--||-	-20.3	27	6mer_off.mm	54	NA	NA	5	G,G	0	6	0.26917
chr1_134466484_134466541_mmu-miR-30a	chr1	134466484	134466541	1	-	269116	Nfasc	3'UTR||intron	mmu-miR-30a	|W---||||-||W-|||||--	|W-||||----||W----||---|||-	-12.6	18	none	NA	NA	NA	NA	NA	0	2	0.285207
chr1_134466866_134466925_mmu-miR-124	chr1	134466866	134466925	1	-	269116	Nfasc	3'UTR	mmu-miR-124	--|||-|W|W|W----||-	-|||---|W|W|W---||-	-19.4	49	none	NA	NA	NA	NA	NA	0	5	0.611278
chr1_134466890_134466934_mmu-let-7a	chr1	134466890	134466934	1	-	269116	Nfasc	3'UTR	mmu-let-7a	--||W||---||||||W-||W	-||W||--------||||||W----||W-	-20.2	34	5mer_1	7	NA	NA	NA	NA	0	3	0.424176
chr1_134482253_134482289_mmu-miR-106a	chr1	134482253	134482289	1	-	269116	Nfasc	intron	mmu-miR-106a	-|||||-|||-||--|-|W|--	-|||||-|||-||-----|-|W|	-11.1	1	5mer_2	18	NA	NA	NA	NA	0	5	0.726696
chr1_134483149_134483180_mmu-let-7b	chr1	134483149	134483180	1	-	269116	Nfasc	intron	mmu-let-7b	W|||-||-|W|||W||-|W--	W||||||W|||W||-|W-	-18.3	11	none	NA	NA	NA	NA	NA	0	2	-0.0407017
chr1_134484665_134484705_mmu-miR-296-3p	chr1	134484665	134484705	1	-	269116	Nfasc	CDS	mmu-miR-296-3p	-||--||||-W|-||||||||	-||---||||W|||||||||-	-30.8	8	6mer.mm	13	NA	NA	6	T,G	0	6	0.96243
chr1_134484716_134484750_mmu-let-7c	chr1	134484716	134484750	1	-	269116	Nfasc	CDS	mmu-let-7c	-|||||||||-|||||||||-	-||-----|||||||||||----|||||	-19.2	1	7merm8.mm	68	NA	NA	3	A,A	1	6	0.671965
chr1_134484716_134484775_mmu-miR-124	chr1	134484716	134484775	1	-	269116	Nfasc	CDS	mmu-miR-124	-|||-|||||---------	-|||-|||-||	-13.2	1	6mer_off.mm	5	NA	NA	6	C,A	1	1	0.704913
chr1_134487315_134487347_mmu-miR-124	chr1	134487315	134487347	1	-	269116	Nfasc	intron	mmu-miR-124	-|||||||||||||||||-	-|||-|||-||-|||||||--||-	-23.7	4	none	NA	NA	NA	NA	NA	0	2	0.373782
chr1_134487440_134487470_mmu-miR-124	chr1	134487440	134487470	2	-	269116	Nfasc	intron	mmu-miR-124	|||||||||||-|||||||	|||||||----||-||-----||||--|||-	-22.3	15	7merm8	39	NA	NA	NA	NA	0	6	-0.0684359
chr1_134489653_134489684_mmu-miR-300	chr1	134489653	134489684	1	-	269116	Nfasc	intron	mmu-miR-300	-WW|||||-----|||||---	-WW||--|||----|||||-	-17.7	22	7merm8.indel	52	3	NA	NA	T	0	3	0.0748413
chr1_134494235_134494291_mmu-miR-9	chr1	134494235	134494291	1	-	269116	Nfasc	intron	mmu-miR-9	|WW|W|W|-||W|||||--||-	|WW|W|W|-||W|-||||----||-	-20.9	16	7merm8	66	NA	NA	NA	NA	0	6	0.0185825
chr1_134496291_134496343_mmu-miR-708	chr1	134496291	134496343	1	-	269116	Nfasc	intron	mmu-miR-708	--W||||--|-----|||||||	-W||||--|-|||||||-	-23.5	5	5mer_1	9	NA	NA	NA	NA	0	5	0.00201744
chr1_134500400_134500445_mmu-miR-138	chr1	134500400	134500445	1	-	269116	Nfasc	CDS	mmu-miR-138	W||||-W||W-||-|||||---	W||||-W||W||-|||||-	-22.5	2	none	NA	NA	NA	NA	NA	0	2	0.801339
chr1_134502126_134502167_mmu-let-7b	chr1	134502126	134502167	1	-	269116	Nfasc	CDS	mmu-let-7b	-||||----|||W||-||||W	-||||-----|||W|-|-||||W-	-22.6	8	none	NA	NA	NA	NA	NA	0	6	0.97685
chr1_134503218_134503275_mmu-miR-124	chr1	134503218	134503275	1	-	269116	Nfasc	intron	mmu-miR-124	--||||---|||||--||-	-||||---|||||---||-	-19.4	14	6mer.mm	28	NA	NA	3	A,A	1	5	0.00667464
chr1_134503254_134503308_mmu-miR-30a	chr1	134503254	134503308	1	-	269116	Nfasc	intron	mmu-miR-30a	W|||||--|||-|||||||||	W|||||-------|||------||---||--|||||-	-11.9	6	7merA1.mm	37	NA	NA	2	G,T	1	6	-0.49028
chr1_134506898_134506956_mmu-miR-124	chr1	134506898	134506956	1	-	269116	Nfasc	CDS	mmu-miR-124	--|||||W|||||-||||-	-||-|||W|-||||---||||	-23.6	1	none	NA	NA	NA	NA	NA	1	2	1.3215
chr1_134508750_134508778_mmu-miR-27a	chr1	134508750	134508778	1	-	269116	Nfasc	intron	mmu-miR-27a	--||||-|||W-|||||||-	-|||||||W---------|||||-||-	-19.2	4	6mer_off.mm	59	NA	NA	4	A,A	0	2	-0.0781318
chr1_134511452_134511508_mmu-miR-500	chr1	134511452	134511508	1	-	269116	Nfasc	intron	mmu-miR-500	--||||----|||-|W||---	-||||----||||W||-	-17.7	6	7merA1.indel	18	3	NA	NA	T	1	2	0.161702
chr1_134518110_134518142_mmu-miR-23a	chr1	134518110	134518142	1	-	269116	Nfasc	CDS	mmu-miR-23a	--|||W-|||||||--||||	-|||W|||||-||-------||||-	-21.8	33	none	NA	NA	NA	NA	NA	1	5	0.937461
chr1_134518110_134518142_mmu-miR-23b	chr1	134518110	134518142	1	-	269116	Nfasc	CDS	mmu-miR-23b	||-||-|||||-|||--|||	|||||||||-|||--|||-	-23	6	none	NA	NA	NA	NA	NA	1	6	0.97047
chr1_134519165_134519221_mmu-miR-708	chr1	134519165	134519221	1	-	269116	Nfasc	intron	mmu-miR-708	|||||||----------|||||	|||||||-------|||||-	-24.3	10	8mer	23	NA	NA	NA	NA	0	3	0.274523
chr1_134523253_134523283_mmu-miR-124	chr1	134523253	134523283	2	-	269116	Nfasc	intron	mmu-miR-124	|||||||W-|W||------	|||||||W|W||-	-20.4	12	7merm8	18	NA	NA	NA	NA	0	1	-0.103336
chr1_134524499_134524557_mmu-miR-124	chr1	134524499	134524557	1	-	269116	Nfasc	intron	mmu-miR-124	-|||||||||||W---||-	-||||||---||-|||W---||-	-20.6	4	6mer_off	20	NA	NA	NA	NA	0	5	0.217509
chr1_134528042_134528073_mmu-let-7f	chr1	134528042	134528073	1	-	269116	Nfasc	intron	mmu-let-7f	||||||W|||-W||--W|||-	||||||--W|||--W||-----W|||-	-17	26	7merA1	47	NA	NA	NA	NA	0	5	-0.461671
chr1_134529249_134529306_mmu-miR-26a	chr1	134529249	134529306	1	-	269116	Nfasc	intron	mmu-miR-26a	||-|||----|||||--|||-	|||||----|||||------|||-	-17.5	22	none	NA	NA	NA	NA	NA	0	3	-0.247076
chr1_134531634_134531691_mmu-let-7i	chr1	134531634	134531691	2	-	269116	Nfasc	intron	mmu-let-7i	--|||||---|W|||-||||-	-|||||--|W|||-||||-	-21	36	7merm8.mm	16	NA	NA	3	A,C	1	3	0.202447
chr1_134544096_134544153_mmu-miR-92b	chr1	134544096	134544153	1	-	269116	Nfasc	intron	mmu-miR-92b	|||||||--|W|||W||||||	|||||||--------------|W---||-----|W||||||-	-24	6	7merm8	41	NA	NA	NA	NA	0	6	-0.0780571
chr1_134548239_134548269_mmu-miR-672	chr1	134548239	134548269	1	-	269116	Nfasc	intron	mmu-miR-672	|||---W||-W-||||W|-||-	|||W||-W-||||W|-||-	-19.2	44	none	NA	NA	NA	NA	NA	0	6	0.253871
chr1_134551680_134551711_mmu-miR-124	chr1	134551680	134551711	1	-	269116	Nfasc	intron	mmu-miR-124	|||||----|W|||||||-	|||||--|W||||--|||-	-20.3	10	7merm8.indel	23	7	NA	NA	A	0	2	-0.338006
chr1_134557050_134557107_mmu-let-7d	chr1	134557050	134557107	1	-	269116	Nfasc	intron	mmu-let-7d	-|||W||-|||--||-|||--	-|||W|||||-||-|||-	-20.5	44	7merm8.mm	39	NA	NA	3	A,C	0	2	0.487348
chr1_134557583_134557612_mmu-miR-124	chr1	134557583	134557612	1	-	269116	Nfasc	intron	mmu-miR-124	-||||||---||-||-|||	-||||||-||-||-|||-	-22.7	46	6mer_off	57	NA	NA	NA	NA	0	3	-0.0399991
chr1_134564966_134564996_mmu-miR-9	chr1	134564966	134564996	1	-	269116	Nfasc	intron	mmu-miR-9	-||||||W||---|||W|----	-||||||W||-|||W|-	-19.4	8	6mer_off	18	NA	NA	NA	NA	0	2	0.0626159
chr1_134567112_134567145_mmu-miR-124	chr1	134567112	134567145	1	-	269116	Nfasc	intron	mmu-miR-124	|||||||--|||||-----	||||||-|--|||||-	-21.9	10	6mer	20	NA	NA	NA	NA	0	1	0.00333863
chr1_134577166_134577225_mmu-miR-124	chr1	134577166	134577225	1	-	269116	Nfasc	intron	mmu-miR-124	--W||--||||W-----||	-W||---||||W---||-	-19.2	6	none	NA	NA	NA	NA	NA	0	5	-0.214582
chr1_134577966_134577996_mmu-miR-9	chr1	134577966	134577996	1	-	269116	Nfasc	intron	mmu-miR-9	|W|WW||W-||-|||||||-||	|W|WW||W--||-----------|||||||-||-	-18.7	10	none	NA	NA	NA	NA	NA	0	6	0.106702
chr1_134606777_134606834_mmu-let-7i	chr1	134606777	134606834	1	-	269116	Nfasc	intron	mmu-let-7i	||||||W--|W|W|||||||W	||||||W----|W|--W|||-||||W-	-24.6	6	7merA1	27	NA	NA	NA	NA	1	6	-0.0373279
chr1_134612900_134612957_mmu-miR-9*	chr1	134612900	134612957	1	-	269116	Nfasc	intron	mmu-miR-9*	---||-|||||||||W-----	-||-||||||---||-|W-	-11.2	31	none	NA	NA	NA	NA	NA	0	1	-0.0105748
chr1_134618511_134618568_mmu-let-7f	chr1	134618511	134618568	1	-	269116	Nfasc	intron	mmu-let-7f	|||||--|||--||-------	||||||||--||-	-15.4	26	8mer.indel	31	NA	5,6	NA	A	1	1	NA
chr1_134618549_134618605_mmu-let-7c	chr1	134618549	134618605	1	-	269116	Nfasc	intron	mmu-let-7c	|||||||W-||||||--||||	||||-|||W-----||||||||||-	-25.5	15	8mer.indel	50	NA	5,6	NA	A	1	6	NA
chr1_134618596_134618655_mmu-let-7b	chr1	134618596	134618655	2	-	269116	Nfasc	intron	mmu-let-7b	||||||---|||||-||||||	||||-|||||||||||||-	-25	17	8mer.mm	47	NA	NA	7	A,A	1	5	NA
chr1_134618615_134618672_mmu-let-7c	chr1	134618615	134618672	1	-	269116	Nfasc	intron	mmu-let-7c	|||||||--|||||---||||	||||-|||------|||||-||||-	-22.1	28	8mer.mm	64	NA	NA	7	A,A	1	5	NA
chr1_134618723_134618780_mmu-let-7a	chr1	134618723	134618780	1	-	269116	Nfasc	intron	mmu-let-7a	|||||||W-|||||--|||WW	|||||-||W-----|||||----|||WW-	-23.6	6	8mer.indel	63	NA	5,6	NA	A	1	5	NA
chr1_134619464_134619495_mmu-miR-340-5p	chr1	134619464	134619495	1	-	269116	Nfasc	intron	mmu-miR-340-5p	|||||||-||WW|||--||--	|||||||-||WW-|||--||-	-13	5	7merm8	19	NA	NA	NA	NA	0	2	0.0501458
chr1_134636480_134636538_mmu-miR-124	chr1	134636480	134636538	1	-	269116	Nfasc	intron	mmu-miR-124	||||||---||||||----	||||||---||||||-	-21.5	4	6mer	14	NA	NA	NA	NA	1	1	0.444531
chr1_134782609_134782640_mmu-miR-30b	chr1	134782609	134782640	1	+	16980	Lrrn2	intron	mmu-miR-30b	|||||||-||W||-|W||||-	|||||||---||-----W||--------|W||||-	-19.4	9	8mer	37	NA	NA	NA	NA	0	6	0.208032
chr1_134790764_134790821_mmu-miR-26a	chr1	134790764	134790821	1	+	16980	Lrrn2	intron	mmu-miR-26a	|||||W|-----||--|||||	|||----||W|---||-----|||||-	-15.4	10	6mer.mm	53	NA	NA	4	A,C	0	3	0.0291785
chr1_134831260_134831317_mmu-miR-124	chr1	134831260	134831317	1	+	16980	Lrrn2	intron	mmu-miR-124	--|||---|||||------	-|||-|||||-	-18.8	61	none	NA	NA	NA	NA	NA	0	1	-0.351402
chr1_134834353_134834412_mmu-miR-124	chr1	134834353	134834412	1	+	16980	Lrrn2	CDS	mmu-miR-124	-||||-||||||----|||	||||--|||-|||--|||-	-21.3	57	6mer.mm	28	NA	NA	3	A,A	1	5	1.16263
chr1_134834721_134834787_mmu-miR-124	chr1	134834721	134834787	6	+	16980	Lrrn2	CDS	mmu-miR-124	|||||-||-|W||||-|||	|||||-||------|W||||-----|||-	-20.9	18	7merm8.mm	40	NA	NA	7	A,C	1	6	1.20504
chr1_134834728_134834782_mmu-miR-146a	chr1	134834728	134834782	2	+	16980	Lrrn2	CDS	mmu-miR-146a	|||---|||-W||||||||W-	|||--|||----W|||||---|||W-	-20.6	48	none	NA	NA	NA	NA	NA	1	6	1.23527
chr1_134834753_134834782_mmu-miR-323-5p	chr1	134834753	134834782	1	+	16980	Lrrn2	CDS	mmu-miR-323-5p	||||||----||||||-----	||||||----||||||-	-27.6	6	6mer	17	NA	NA	NA	NA	1	1	1.21188
chr1_134834779_134834811_mmu-miR-544-5p	chr1	134834779	134834811	1	+	16980	Lrrn2	CDS	mmu-miR-544-5p	-|||||----||||||||||	-|||||----|||---|||||||-	-19.1	8	7merA1.mm	23	NA	NA	2	C,C	1	3	1.25662
chr1_134834802_134834860_mmu-miR-124	chr1	134834802	134834860	1	+	16980	Lrrn2	CDS	mmu-miR-124	|||||||--W|W-------	|||||||----W|W-	-18	8	7merm8	16	NA	NA	NA	NA	1	1	1.10163
chr1_134835081_134835107_mmu-miR-128	chr1	134835081	134835107	1	+	16980	Lrrn2	CDS	mmu-miR-128	-|||||||||||-|||||WW	-|||||||---||||---|||||WW-	-27.3	5	6mer_off	24	NA	NA	NA	NA	0	6	0.706262
chr1_134835397_134835454_mmu-let-7b	chr1	134835397	134835454	1	+	16980	Lrrn2	CDS	mmu-let-7b	|||||||-||||||-||||--	||||---|||--------||||||||||-	-22.7	35	8mer.mm	40	NA	NA	7	A,A	0	2	0.926135
chr1_134835431_134835475_mmu-miR-124	chr1	134835431	134835475	1	+	16980	Lrrn2	CDS	mmu-miR-124	--||||||-||W-||-||-	-||||--||||W-||-||-	-20	54	6mer.mm	54	NA	NA	4	G,T	0	2	0.661522
chr1_134835534_134835609_mmu-miR-124	chr1	134835534	134835609	2	+	16980	Lrrn2	CDS	mmu-miR-124	-||||||-|W||W---|||	-|||||--|-|W||W-------|||-	-21.6	7	7merm8.indel	36	NA	5,6	NA	G	1	5	1.21276
chr1_134836000_134836033_mmu-miR-124	chr1	134836000	134836033	1	+	16980	Lrrn2	3'UTR	mmu-miR-124	-|W||||||WW|-||W|||	-|W|||||-----|WW|-||W|||-	-23.9	6	7merm8.indel	24	4	NA	NA	G	1	6	0.216292
chr1_134836234_134836292_mmu-miR-128	chr1	134836234	134836292	1	+	16980	Lrrn2	3'UTR	mmu-miR-128	----|||--||||W||----	-|||--||---||W||-	-14.5	2	none	NA	NA	NA	NA	NA	1	4	-0.0761271
chr1_134879757_134879816_mmu-miR-124	chr1	134879757	134879816	1	-	NA		downstream_10k	mmu-miR-124	-|||||---|||||-----	-|||||-|||||-	-20	38	7merm8.indel	2	6	NA	NA	C	0	1	0.139813
chr1_134882620_134882656_mmu-miR-9	chr1	134882620	134882656	1	-	NA		downstream_10k	mmu-miR-9	||||||------|||-|-||||	||||||---------|||-|--||||	-16	1	7merA1	21	NA	NA	NA	NA	0	3	0.11935
chr1_134883080_134883137_mmu-miR-26a	chr1	134883080	134883137	2	-	NA		exon_unclassified	mmu-miR-26a	||||||--|||-W||W|W||-	||||||---------------|||---------W||W|W||-	-17.3	28	6mer	64	NA	NA	NA	NA	0	6	0.0368266
chr1_134883349_134883380_mmu-miR-26a	chr1	134883349	134883380	1	-	NA		exon_unclassified	mmu-miR-26a	|||||W|--|||W||W-W|||	|||-||W|-------|||W||W----W|||-	-22	32	7merm8.indel	69	6	NA	NA	G	0	6	0.142555
chr1_134884723_134884764_mmu-miR-128	chr1	134884723	134884764	1	-	NA		exon_unclassified	mmu-miR-128	-||||W---|||||-|||||	-||||W--||-|||---|||||-	-17.9	5	7merm8.indel	27	7	NA	NA	T	1	5	0.236863
chr1_134884735_134884792_mmu-miR-93	chr1	134884735	134884792	2	-	NA		exon_unclassified	mmu-miR-93	-||||||-||||--||-W||--	-||||||--||||------||-W||-	-20.8	8	6mer_off	27	NA	NA	NA	NA	1	6	0.426713
chr1_134884739_134884784_mmu-miR-9	chr1	134884739	134884784	2	-	NA		exon_unclassified	mmu-miR-9	-|||||W----W||||------	-|||||W------W||||-	-16.4	40	6merA1	25	NA	NA	NA	NA	1	1	0.364517
chr1_134888317_134888360_mmu-miR-135a	chr1	134888317	134888360	1	-	17248	Mdm4	CDS	mmu-miR-135a	||||||W----||||W|||---	||||||W---||||W|||-	-24.2	5	6mer	18	NA	NA	NA	NA	0	3	0.941087
chr1_134905385_134905442_mmu-miR-130a	chr1	134905385	134905442	1	-	17248	Mdm4	intron	mmu-miR-130a	|||-|||-||-||-|W|||--	|||----|||----||-||---|W|||-	-14	31	7merm8.indel	70	4	NA	NA	T	0	2	0.0431841
chr1_134921226_134921281_mmu-let-7g	chr1	134921226	134921281	1	-	17248	Mdm4	intron	mmu-let-7g	|||||||W|||W|W|||||W-	|||||-||W--|||W|W|||||W-	-30.1	14	8mer.indel	30	NA	6,7	NA	G	0	6	0.00357658
chr1_134925730_134925759_mmu-miR-709	chr1	134925730	134925759	1	+	NA		deep_intergenic	mmu-miR-709	--|||-||W-|||W||--	-|||---||W--|||W||-	-20.8	2	none	NA	NA	NA	NA	NA	0	1	NA
chr1_134955158_134955217_mmu-miR-124	chr1	134955158	134955217	1	+	240752	Pik3c2b	intron	mmu-miR-124	-||||||--||WW|||||-	-||||||------||W----W|||||-	-23.5	16	6mer_off	36	NA	NA	NA	NA	0	2	0.0484436
chr1_134976269_134976301_mmu-miR-33	chr1	134976269	134976301	1	+	240752	Pik3c2b	CDS	mmu-miR-33	|||||||--|W||||-|W|-	|||||||-----|W||||-|W|	-24.3	1	7merm8	16	NA	NA	NA	NA	0	2	0.818086
chr1_134995825_134995856_mmu-let-7a	chr1	134995825	134995856	1	+	240752	Pik3c2b	CDS||intron	mmu-let-7a	|||||-|||||W|---W||--	|||||-|||||W|---W||	-24	1	8mer.mm	40	NA	NA	6	T,T	0	5	1.46652
chr1_134997963_134997989_mmu-miR-125a-5p	chr1	134997963	134997989	2	+	240752	Pik3c2b	CDS||intron	mmu-miR-125a-5p	-|||||-|||||W-||--|||--	-|||-||||-|||W-|||||	-14.4	1	6mer_off.mm	64	NA	NA	7	A,C	0	6	1.41945
chr1_135001625_135001680_mmu-let-7c	chr1	135001625	135001680	1	+	240752	Pik3c2b	CDS||intron	mmu-let-7c	-||||||--|||||W|-||||	-|||||||||||W|||||-	-26.3	39	6mer_off	51	NA	NA	NA	NA	0	6	1.31945
chr1_135028560_135028600_mmu-miR-138	chr1	135028560	135028600	1	+	108954	Ppp1r15b	CDS	mmu-miR-138	-|||||W--|-||||||||||-	-|||||W|||||||||||-	-31.4	12	7merA1.indel	25	2	NA	NA	G	0	3	0.425839
chr1_135028884_135028915_mmu-miR-26a	chr1	135028884	135028915	1	+	108954	Ppp1r15b	CDS	mmu-miR-26a	||||||--||--|||--|W||	||||||--||----||||W||-	-17.7	2	6mer	18	NA	NA	NA	NA	0	6	0.525161
chr1_135028956_135029013_mmu-miR-330	chr1	135028956	135029013	1	+	108954	Ppp1r15b	CDS	mmu-miR-330	--|||||---|||||W||||-	-|||||----||-|||W---||||-	-20.2	25	5mer_1	44	NA	NA	NA	NA	0	3	0.557134
chr1_135029252_135029283_mmu-miR-130a	chr1	135029252	135029283	1	+	108954	Ppp1r15b	CDS	mmu-miR-130a	-||||||||||----||||--	-||||||||||--|||-|-	-23.5	52	6mer_off	64	NA	NA	NA	NA	0	5	0.119217
chr1_135029953_135030011_mmu-miR-124	chr1	135029953	135030011	1	+	108954	Ppp1r15b	CDS	mmu-miR-124	--|||-|W|||||||-|||	-|||---------------|--W||||-|||-----|||-	-18.4	34	none	NA	NA	NA	NA	NA	0	6	NA
chr1_135105523_135105575_mmu-miR-1196	chr1	135105523	135105575	1	+	NA		deep_intergenic	mmu-miR-1196	-|W-W||||-||-|-||||	-|W-W||||-----|||-||-||-	-16.1	6	7merA1.indel	57	5	NA	NA	C	0	5	-0.0826086
chr1_135119265_135119323_mmu-miR-128	chr1	135119265	135119323	1	+	NA		deep_intergenic	mmu-miR-128	||||||W||-|||-|||W|-	||||||W--||-|||-|||W|-	-23	8	7merA1	24	NA	NA	NA	NA	0	2	0.0814194
chr1_135150783_135150813_mmu-miR-107	chr1	135150783	135150813	1	+	240753	Plekha6	intron	mmu-miR-107	||||||--|--||||||---||	||---||||--|---------------||||||-||-	-19.5	2	6mer.mm	30	NA	NA	3	C,C	0	3	-0.0620792
chr1_135153762_135153792_mmu-miR-30c	chr1	135153762	135153792	1	+	240753	Plekha6	intron	mmu-miR-30c	--|||||W|||-|||W|-|---	|||||---W|||----|||W|-|-	-19.3	52	5mer_1	71	NA	NA	NA	NA	0	2	0.569823
chr1_135158136_135158192_mmu-miR-181d	chr1	135158136	135158192	1	+	240753	Plekha6	intron	mmu-miR-181d	||||-|---|W--||||-W||W	||||-|------------|W--||||-W||W-	-18.9	26	7merA1.mm	52	NA	NA	6	T,C	0	6	0.0597384
chr1_135160127_135160158_mmu-miR-495	chr1	135160127	135160158	1	+	240753	Plekha6	intron	mmu-miR-495	--|||||||||-|----|||W	-|||||||||||||W-	-18.2	46	5mer_1	56	NA	NA	NA	NA	0	5	0.424395
chr1_135170862_135170917_mmu-miR-153	chr1	135170862	135170917	1	+	240753	Plekha6	CDS	mmu-miR-153	|||||||-|||----|||---	|||||||-------|||---|||-	-18.1	21	7merm8	38	NA	NA	NA	NA	0	2	1.00425
chr1_135173185_135173241_mmu-miR-9	chr1	135173185	135173241	1	+	240753	Plekha6	intron	mmu-miR-9	----WW|W||||-W|||W|---	-WW|W||||-----W|||W|-	-19.2	14	none	NA	NA	NA	NA	NA	0	4	-0.0689259
chr1_135178357_135178395_mmu-miR-3102-3p.2	chr1	135178357	135178395	1	+	240753	Plekha6	CDS	mmu-miR-3102-3p.2	W|W-|---||||-||||||-	W|W-|-----||||-||||||-	-23.7	54	8mer.mm	24	NA	NA	5	A,C	0	2	1.03134
chr1_135193994_135194027_mmu-miR-124	chr1	135193994	135194027	1	+	240753	Plekha6	intron	mmu-miR-124	|||||||W-WW||||-||-	|||||||WWW||||----||-	-21	19	7merm8	33	NA	NA	NA	NA	0	2	0.119828
chr1_135196473_135196511_mmu-miR-431*	chr1	135196473	135196511	1	+	240753	Plekha6	3'UTR	mmu-miR-431*	-||W||W|-|||-|||||||W	||W|--|W|-|||--|||-|||-|W-	-23	50	6mer_off.mm	54	NA	NA	7	G,A	1	6	0.16857
chr1_135197542_135197572_mmu-miR-181d	chr1	135197542	135197572	2	+	240753	Plekha6	3'UTR	mmu-miR-181d	|||||||-W|W-||-||||||W	|||||||W|W---||-||||||W-	-28.8	27	8mer	44	NA	NA	NA	NA	0	5	0.314617
chr1_135197605_135197661_mmu-miR-9	chr1	135197605	135197661	1	+	240753	Plekha6	3'UTR	mmu-miR-9	-W|||||--||||||||W----	-W|||||-|||--||||-|W-	-17.2	9	7merm8.indel	23	3	NA	NA	T	0	2	-0.0584886
chr1_135197832_135197862_mmu-miR-384-5p	chr1	135197832	135197862	1	+	240753	Plekha6	3'UTR	mmu-miR-384-5p	|W|||||--||||-|W------	|W--|||||-------||||---|W-	-11.3	42	5mer_1	59	NA	NA	NA	NA	1	1	-0.260177
chr1_135198047_135198085_mmu-miR-129-2-3p	chr1	135198047	135198085	1	+	240753	Plekha6	3'UTR	mmu-miR-129-2-3p	||||||-||------------	||||||-||-	-15.8	7	6mer	11	NA	NA	NA	NA	0	1	0.0517136
chr1_135198139_135198196_mmu-miR-296-3p	chr1	135198139	135198196	1	+	240753	Plekha6	3'UTR	mmu-miR-296-3p	||W||-|||-||||||-----	||W||-|-||||||||-	-24.9	1	none	NA	NA	NA	NA	NA	1	1	0.284782
chr1_135198144_135198223_mmu-miR-124	chr1	135198144	135198223	4	+	240753	Plekha6	3'UTR	mmu-miR-124	|||||--||WW|W||-|||	|||||--------||W--W|W||--|||-	-18.4	32	8mer.indel	55	7	NA	NA	A	1	6	1.26045
chr1_135198319_135198355_mmu-miR-124	chr1	135198319	135198355	1	+	240753	Plekha6	3'UTR	mmu-miR-124	||||||-|-||||---||-	||||||-|-||||--||-	-20.3	10	6mer	22	NA	NA	NA	NA	0	5	0.48867
chr1_135199445_135199476_mmu-miR-20a	chr1	135199445	135199476	1	+	240753	Plekha6	3'UTR	mmu-miR-20a	||||||---|W-||||||----	|||||||W-||-||||-	-15.9	6	7merA1	17	NA	NA	NA	NA	1	2	0.64741
chr1_135199581_135199623_mmu-miR-222	chr1	135199581	135199623	1	+	240753	Plekha6	3'UTR	mmu-miR-222	|||-|----||-----||||	|||-|--||----||||-	-15.2	6	none	NA	NA	NA	NA	NA	0	5	0.841106
chr1_135199650_135199685_mmu-miR-380-5p	chr1	135199650	135199685	1	+	240753	Plekha6	3'UTR	mmu-miR-380-5p	|||||--------||||W||-	|||||--------||||W--||-	-15.8	35	7merm8.mm	51	NA	NA	7	G,A	1	3	1.15959
chr1_135262156_135262188_mmu-miR-124	chr1	135262156	135262188	1	+	214253	Etnk2	CDS||5'UTR	mmu-miR-124	-||||--|||||||-||||	-||||-----||-----|||||||||-	-23.6	8	none	NA	NA	NA	NA	NA	0	5	1.29354
chr1_135278884_135278923_mmu-miR-124	chr1	135278884	135278923	1	-	20668	Sox13	3'UTR	mmu-miR-124	||||||||---||||----	||||-||||---||||-	-16.2	40	7merm8.mm	49	NA	NA	3	A,C	1	1	0.777313
chr1_135279536_135279570_mmu-let-7b	chr1	135279536	135279570	5	-	20668	Sox13	3'UTR	mmu-let-7b	|||||||W|----W|||||--	|||||||W|W|||||-	-26.5	12	7merm8	21	NA	NA	NA	NA	1	3	1.03637
chr1_135279541_135279565_mmu-let-7i	chr1	135279541	135279565	1	-	20668	Sox13	3'UTR	mmu-let-7i	|||||||W|W--||||-----	|||||||W|W||||-	-23	8	7merm8	16	NA	NA	NA	NA	1	1	1.01107
chr1_135280102_135280161_mmu-miR-124	chr1	135280102	135280161	1	-	20668	Sox13	3'UTR	mmu-miR-124	|||||--||----------	|||||--||-	-14.1	2	5mer_3	7	NA	NA	NA	NA	1	1	-0.0235126
chr1_135285024_135285054_mmu-miR-103	chr1	135285024	135285054	1	-	20668	Sox13	CDS	mmu-miR-103	||--||W|-W||--||||----	||--||W|W||--||||-	-19.6	23	none	NA	NA	NA	NA	NA	0	2	0.634699
chr1_135285031_135285067_mmu-miR-124	chr1	135285031	135285067	1	-	20668	Sox13	CDS	mmu-miR-124	-|||-----|||W||-|||	-|||--------------|||W|||||-	-14.2	7	6mer.mm	7	NA	NA	5	G,G	0	6	0.951274
chr1_135502394_135502428_mmu-miR-137	chr1	135502394	135502428	1	-	20643	Snrpe	intron	mmu-miR-137	|||||||-------||--|||-	|||||||--------||-|||-	-13.6	7	8mer	22	NA	NA	NA	NA	0	3	0.0154582
chr1_135510876_135510914_mmu-miR-709	chr1	135510876	135510914	1	+	NA		deep_intergenic	mmu-miR-709	|||W|||-W||-||-|||	|||W|||-------------W||---||-------|||-	-18.3	36	8mer.mm	68	NA	NA	5	G,T	0	5	-0.242047
chr1_135517221_135517248_mmu-miR-193b	chr1	135517221	135517248	1	-	70579	Zc3h11a	3'UTR	mmu-miR-193b	||||||-------|||||-|W	||||||--------||||-|-|W-	-22.6	11	7merA1	29	NA	NA	NA	NA	1	3	0.35312
chr1_135517577_135517633_mmu-miR-124	chr1	135517577	135517633	1	-	70579	Zc3h11a	3'UTR	mmu-miR-124	--|||---|--|W||-||-	-|||---|--|W||||-	-15.8	19	none	NA	NA	NA	NA	NA	1	2	0.760378
chr1_135517581_135517638_mmu-miR-101b	chr1	135517581	135517638	1	-	70579	Zc3h11a	3'UTR	mmu-miR-101b	---|||||--|--|||||--	-|||-||--|-------|||||-	-15.4	42	none	NA	NA	NA	NA	NA	1	4	0.188734
chr1_135517955_135518011_mmu-miR-191	chr1	135517955	135518011	1	-	70579	Zc3h11a	3'UTR	mmu-miR-191	---|||-|||-----W|||---	-|||-|||-------W|||-	-15.3	41	none	NA	NA	NA	NA	NA	1	4	0.701237
chr1_135517971_135518008_mmu-miR-300	chr1	135517971	135518008	1	-	70579	Zc3h11a	3'UTR	mmu-miR-300	-----|||W||-W|---||||	-|||W||-W|-----||||-	-17.2	31	none	NA	NA	NA	NA	NA	1	4	0.671768
chr1_135518108_135518139_mmu-miR-434-3p	chr1	135518108	135518139	1	-	70579	Zc3h11a	CDS||3'UTR	mmu-miR-434-3p	--------||-|||W-|W|||	-|||||W----|W|||-	-14.5	26	none	NA	NA	NA	NA	NA	1	4	0.53197
chr1_135518181_135518238_mmu-let-7c	chr1	135518181	135518238	1	-	70579	Zc3h11a	CDS	mmu-let-7c	-|||---W|W||W|---W|W|	-|||---W|W||W|-----W|W|-	-15.7	43	none	NA	NA	NA	NA	NA	0	5	1.23428
chr1_135521084_135521120_mmu-miR-181a	chr1	135521084	135521120	1	-	70579	Zc3h11a	CDS	mmu-miR-181a	|||||||-----|||--W||--	|||||||-------|||--W||-	-16.6	1	7merm8	17	NA	NA	NA	NA	0	3	0.871398
chr1_135523415_135523471_mmu-miR-30c	chr1	135523415	135523471	1	-	70579	Zc3h11a	CDS	mmu-miR-30c	---------|W||||||||||-	-|W||-||||||||-	-20.2	47	none	NA	NA	NA	NA	NA	1	4	0.440564
chr1_135523634_135523674_mmu-miR-181a	chr1	135523634	135523674	2	-	70579	Zc3h11a	CDS	mmu-miR-181a	-|||||---||||W|||||---	-||||-|--||||W|||||-	-26.7	27	none	NA	NA	NA	NA	NA	1	2	1.10118
chr1_135535652_135535704_mmu-miR-300	chr1	135535652	135535704	1	-	70579	Zc3h11a	CDS	mmu-miR-300	------||||-||||||||--	-||||---------------||||||||-	-21.2	8	none	NA	NA	NA	NA	NA	0	4	1.03263
chr1_135537192_135537223_mmu-let-7i	chr1	135537192	135537223	1	-	70579	Zc3h11a	CDS	mmu-let-7i	|||||||-|||W|--W|----	|||||||----|||W--|--W|-	-19.8	4	7merm8	20	NA	NA	NA	NA	1	2	1.23703
chr1_13554953_13555009_mmu-miR-9	chr1	13554953	13555009	2	-	72265	Tram1	3'UTR	mmu-miR-9	-||||||--||W|-|||---|-	-||||||||W||||---|-	-16.4	57	6mer_off	69	NA	NA	NA	NA	1	2	1.34965
chr1_135550593_135550650_mmu-miR-125b-5p	chr1	135550593	135550650	1	-	70579	Zc3h11a	5'UTR	mmu-miR-125b-5p	-||||-||-||--|||WW|||	-||||------||-||---|||W-----W|||-	-16.9	11	7merA1.mm	12	NA	NA	4	C,T	1	6	1.68625
chr1_135551241_135551345_mmu-miR-126-3p	chr1	135551241	135551345	5	-	70579	Zc3h11a	5'UTR	mmu-miR-126-3p	--||||--|----|W||----	-||||--|--|W||-	-14.1	48	none	NA	NA	NA	NA	NA	1	2	0.778882
chr1_135551345_135551414_mmu-miR-181a	chr1	135551345	135551414	5	-	70579	Zc3h11a	5'UTR	mmu-miR-181a	|||-|||----W|||W|-||||	|||-|||-W|||W|-||||-	-19.4	26	7merm8.mm	39	NA	NA	5	T,T	0	3	1.01816
chr1_135551541_135551598_mmu-miR-125b-5p	chr1	135551541	135551598	1	-	70579	Zc3h11a	5'UTR	mmu-miR-125b-5p	----||||--||----||W--	-||||--||-----||W-	-12.1	42	none	NA	NA	NA	NA	NA	1	4	0.0360837
chr1_135552229_135552275_mmu-miR-9*	chr1	135552229	135552275	1	-	70579	Zc3h11a	intron	mmu-miR-9*	--||||||||-----------	-|||||--|||-	-12	5	5mer_1	11	NA	NA	NA	NA	0	1	0.109693
chr1_135553179_135553236_mmu-let-7a	chr1	135553179	135553236	1	-	667118	Zbed6	CDS||3'UTR	mmu-let-7a	W||W||---W||-W|||||W-	W||W||-W||-W|||||W-	-18.4	43	6mer_off.mm	22	NA	NA	4	G,T	1	6	0.710185
chr1_135553641_135553698_mmu-miR-30d	chr1	135553641	135553698	1	-	667118	Zbed6	CDS	mmu-miR-30d	|||||||||||-W||W-----	||||||--|||----||-W||W	-14.3	1	6mer	17	NA	NA	NA	NA	0	1	0.511225
chr1_135553714_135553761_mmu-miR-124	chr1	135553714	135553761	1	-	667118	Zbed6	CDS	mmu-miR-124	-||||-|-|||W|||--||	-|||||-|-||W|||----||-	-21.6	4	6mer_off.mm	19	NA	NA	7	A,G	0	6	0.850446
chr1_135553892_135553950_mmu-miR-124	chr1	135553892	135553950	1	-	70579	Zc3h11a	CDS	mmu-miR-124	|||||||W|--|-||----	||||||-|W|--|-||-	-17.9	30	7merA1	41	NA	NA	NA	NA	1	1	0.798283
chr1_135553903_135553960_mmu-miR-26a	chr1	135553903	135553960	1	-	70579	Zc3h11a	CDS	mmu-miR-26a	||||||--||-|W||||WW||	||||||-||-|W||||WW||-	-21.4	24	7merA1	39	NA	NA	NA	NA	1	6	1.26034
chr1_135554030_135554087_mmu-miR-30a	chr1	135554030	135554087	1	-	667118	Zbed6	CDS	mmu-miR-30a	-------|||||W|-|||---	-|||||W|-|||-	-19	1	none	NA	NA	NA	NA	NA	0	4	0.72267
chr1_135554229_135554260_mmu-miR-300	chr1	135554229	135554260	1	-	70579	Zc3h11a	CDS	mmu-miR-300	-|||-||--||--||--||||	-||-|-||---||--||-||||-	-11.4	14	6mer.mm	51	NA	NA	5	C,A	0	6	1.1269
chr1_135554424_135554452_mmu-miR-124	chr1	135554424	135554452	1	-	70579	Zc3h11a	CDS	mmu-miR-124	-|W||||W||||W||-|||	-|W|||---|W|---|||W|||||-	-19.8	15	7merm8.mm	28	NA	NA	3	A,A	1	6	0.761732
chr1_135554490_135554540_mmu-miR-124	chr1	135554490	135554540	2	-	70579	Zc3h11a	CDS	mmu-miR-124	||W||-|W|W|W-|||---	||W|||W|W|-W-|||-	-16.2	13	7merm8.mm	22	NA	NA	5	G,G	1	1	1.33748
chr1_135554523_135554552_mmu-miR-219-5p	chr1	135554523	135554552	1	-	667118	Zbed6	CDS	mmu-miR-219-5p	||--|W|||-||-||||W--	||--|W|-||-||||||W-	-14.7	24	none	NA	NA	NA	NA	NA	1	2	1.37703
chr1_135555704_135555741_mmu-miR-27b	chr1	135555704	135555741	1	-	667118	Zbed6	CDS	mmu-miR-27b	|||||--||-||-|W|||--	|||||--||-||------|W|||-	-22	8	6merA1	27	NA	NA	NA	NA	0	2	1.02105
chr1_135556032_135556073_mmu-miR-204	chr1	135556032	135556073	1	-	667118	Zbed6	CDS	mmu-miR-204	|||-|W||W||W|||-|-|||	|||-|W||W||W|--||-|-|||-	-22.8	29	8mer.mm	28	NA	NA	7	T,G	0	6	1.01154
chr1_135596973_135597034_mmu-let-7b	chr1	135596973	135597034	3	-	NA		downstream_10k	mmu-let-7b	W|||---W|||W||||||||-	W|||------W|||W||||||-||-	-25.8	42	none	NA	NA	NA	NA	NA	0	6	-0.0525392
chr1_135599315_135599373_mmu-miR-106b	chr1	135599315	135599373	1	-	381290	Atp2b4	3'UTR||intron	mmu-miR-106b	|||-|-||--|-||||||--	|||-|-||-------|-|||-|||	-12.3	1	7merm8.indel	35	7	NA	NA	G	1	2	0.610466
chr1_135599971_135600029_mmu-miR-106b	chr1	135599971	135600029	1	-	381290	Atp2b4	3'UTR||intron	mmu-miR-106b	-||||||W-|||||||----	-||||||W-||-----|||||-	-23.9	52	6mer	24	NA	NA	NA	NA	0	1	0.184229
chr1_135599983_135600040_mmu-miR-30e	chr1	135599983	135600040	1	-	381290	Atp2b4	3'UTR||intron	mmu-miR-30e	------------||||||||-	-||||||||-	-17.7	14	none	NA	NA	NA	NA	NA	0	4	-0.0568758
chr1_135599999_135600029_mmu-miR-20a	chr1	135599999	135600029	1	-	381290	Atp2b4	3'UTR||intron	mmu-miR-20a	-||||||WW|W|||||-|||--	-||||||WW|W-----|||||-----|||-	-26.9	44	6mer	24	NA	NA	NA	NA	0	6	0.134104
chr1_135600038_135600086_mmu-miR-124	chr1	135600038	135600086	1	-	381290	Atp2b4	3'UTR||intron	mmu-miR-124	|||||----||-|||-||-	|||||----||--------|||---||-	-14.5	8	6merA1	31	NA	NA	NA	NA	1	2	0.19428
chr1_135602435_135602466_mmu-miR-29a	chr1	135602435	135602466	1	-	381290	Atp2b4	3'UTR||intron	mmu-miR-29a	-|||||-W|||---||||WW-	-||-|||--W|||--------------||-||WW-	-15	15	none	NA	NA	NA	NA	NA	0	6	0.265607
chr1_135603298_135603357_mmu-miR-124	chr1	135603298	135603357	1	-	381290	Atp2b4	CDS||3'UTR	mmu-miR-124	-|||||-W||W|---|||-	-|||||W||W|-|||-	-19.6	32	5mer_2	42	NA	NA	NA	NA	1	5	0.104257
chr1_135603432_135603462_mmu-miR-181a	chr1	135603432	135603462	2	-	381290	Atp2b4	CDS||3'UTR	mmu-miR-181a	|||W||--|-|W|W|---||W-	|||W||--|-|W|W|---||W-	-21.4	47	7merm8.indel	39	3	NA	NA	C	1	6	0.0544805
chr1_135603487_135603543_mmu-miR-181a	chr1	135603487	135603543	1	-	381290	Atp2b4	CDS||3'UTR	mmu-miR-181a	||||||------||--W||||W	||-||||----||--W||||W-	-13.9	9	7merm8.indel	3	4	NA	NA	A	1	3	0.544314
chr1_135603532_135603562_mmu-miR-9	chr1	135603532	135603562	1	-	381290	Atp2b4	CDS||3'UTR	mmu-miR-9	|||-||||---W|W||-W|||-	|||-||||------W|W||-W|||-	-14.8	19	8mer.mm	37	NA	NA	5	T,C	0	3	0.667301
chr1_135614504_135614535_mmu-miR-16	chr1	135614504	135614535	1	-	381290	Atp2b4	CDS	mmu-miR-16	-|||||||W-|||W|-|||--	-|||---||||W----------|||W|-|||-	-17	28	7merm8.mm	50	NA	NA	3	G,A	0	2	0.880598
chr1_135615920_135615968_mmu-miR-181a	chr1	135615920	135615968	2	-	381290	Atp2b4	CDS	mmu-miR-181a	|||-|||-|W|W|-|W|||||W	|||-|||----|W|W-----|-|W|||||W-	-24.2	10	7merm8.mm	34	NA	NA	5	T,T	1	6	0.96379
chr1_135616058_135616091_mmu-miR-124	chr1	135616058	135616091	2	-	381290	Atp2b4	CDS	mmu-miR-124	-||-|||W--|||--|||-	-||-|||W---|||--|||-	-19.9	5	6mer_off.mm	18	NA	NA	5	G,G	0	5	0.888031
chr1_13562089_13562119_mmu-miR-9	chr1	13562089	13562119	2	-	72265	Tram1	CDS	mmu-miR-9	----||W--||W|||-W|||||	-||W||W|||-W|||||-	-22.6	8	none	NA	NA	NA	NA	NA	0	4	0.999041
chr1_135625303_135625362_mmu-miR-124	chr1	135625303	135625362	2	-	381290	Atp2b4	CDS	mmu-miR-124	-||||||W-||-|||||||	-||||||W--------------||-----|||||||-	-23.6	8	6mer_off	38	NA	NA	NA	NA	0	6	0.814493
chr1_135625401_135625451_mmu-miR-33	chr1	135625401	135625451	1	-	381290	Atp2b4	CDS	mmu-miR-33	|||||||W|W||||||W---	||||||--|W|W||||||W-	-25	4	7merA1	18	NA	NA	NA	NA	1	2	0.861088
chr1_135628825_135628872_mmu-miR-124	chr1	135628825	135628872	1	-	381290	Atp2b4	CDS	mmu-miR-124	--|||||--W|W-|-|W||	-|||||W|W-|-|W||-	-20.2	6	5mer_1	17	NA	NA	NA	NA	1	5	0.770981
chr1_135646521_135646577_mmu-miR-181a	chr1	135646521	135646577	1	-	381290	Atp2b4	intron	mmu-miR-181a	|||||-------|--W|-||W|	|||||------------|--W|||W|-	-6.8	29	5mer_3	51	NA	NA	NA	NA	0	3	0.0429456
chr1_135650190_135650247_mmu-miR-30d	chr1	135650190	135650247	1	-	381290	Atp2b4	5'UTR	mmu-miR-30d	|||||||---||W--||||||	|||||||--------------||W||||||-	-17.4	9	8mer	33	NA	NA	NA	NA	1	5	1.01335
chr1_135650235_135650265_mmu-miR-30c	chr1	135650235	135650265	1	-	381290	Atp2b4	5'UTR	mmu-miR-30c	|||||||-||--||-W||-|||	|||||||--------------||-------||-W||-|||-	-13.3	17	8mer	51	NA	NA	NA	NA	1	5	0.86852
chr1_135662627_135662683_mmu-miR-3102	chr1	135662627	135662683	1	-	381290	Atp2b4	intron	mmu-miR-3102	--||||||||||W||||-----	-||||||||-||W||||-	-28.5	7	7merm8.mm	19	NA	NA	3	G,A	0	2	-0.131562
chr1_135671539_135671585_mmu-miR-3473	chr1	135671539	135671585	1	-	381290	Atp2b4	intron	mmu-miR-3473	-|||||---|||||W|-	-|||||-||||--|W|-	-19.6	2	7merA1.indel	57	4	NA	NA	A	0	6	0.230641
chr1_135686268_135686325_mmu-miR-9	chr1	135686268	135686325	1	-	381290	Atp2b4	intron	mmu-miR-9	-|||||WW||||||--------	-|||||WW|--|||||-	-17.9	8	7merA1.indel	19	2	NA	NA	C	0	1	0.269393
chr1_135686791_135686847_mmu-miR-9	chr1	135686791	135686847	1	-	381290	Atp2b4	intron	mmu-miR-9	-||||--||||--W|||-----	-||||||||W|||-	-11.4	20	5mer_3	8	NA	NA	NA	NA	0	2	0.0424959
chr1_13569543_13569602_mmu-miR-124	chr1	13569543	13569602	1	-	72265	Tram1	CDS	mmu-miR-124	-|||||---|||||||||-	-|||||----|||-||||||-	-23.2	24	7merm8.mm	23	NA	NA	4	G,A	0	2	1.17231
chr1_13578786_13578843_mmu-miR-26a	chr1	13578786	13578843	1	-	72265	Tram1	intron	mmu-miR-26a	----|||||||---|W-||||	-||||||-|--------|W-||||-	-13.9	29	none	NA	NA	NA	NA	NA	0	4	0.125885
chr1_135806887_135806960_mmu-miR-9	chr1	135806887	135806960	2	-	116847	Prelp	3'UTR	mmu-miR-9	--W|||-------|||||||--	-W|||---------|||||||-	-18.2	9	none	NA	NA	NA	NA	NA	1	3	0.400184
chr1_135806934_135806991_mmu-miR-340-5p	chr1	135806934	135806991	1	-	116847	Prelp	3'UTR	mmu-miR-340-5p	------||||||-|||-----	-||---||||--|||-	-11.7	47	none	NA	NA	NA	NA	NA	1	4	0.525258
chr1_135807820_135807876_mmu-miR-20a	chr1	135807820	135807876	1	-	116847	Prelp	3'UTR	mmu-miR-20a	-----W||W---W||||||---	-W||W-W||||||-	-18.4	11	none	NA	NA	NA	NA	NA	0	4	0.116346
chr1_135808995_135809052_mmu-let-7g	chr1	135808995	135809052	1	-	116847	Prelp	3'UTR	mmu-let-7g	|||-W||W||-||W||||||-	|||-W--||W||-||W||||||-	-24	8	none	NA	NA	NA	NA	NA	0	6	0.271514
chr1_135809041_135809097_mmu-miR-107	chr1	135809041	135809097	1	-	116847	Prelp	3'UTR	mmu-miR-107	||||||||W|||||-W|W|||-	||---||||--||W|||||-----W|W|||-	-26.3	43	6mer.mm	65	NA	NA	3	C,C	0	5	0.182326
chr1_135931817_135931841_mmu-miR-21	chr1	135931817	135931841	1	+	NA		upstream_10k	mmu-miR-21	||||W--|||||-W|||--||	||||W-----|||||-----------W|||--||-	-17.7	12	none	NA	NA	NA	NA	NA	0	6	-0.0739703
chr1_135944067_135944099_mmu-miR-92a	chr1	135944067	135944099	1	+	14264	Fmod	3'UTR	mmu-miR-92a	||||----|--|||--|||W	||||---|--||||||W-	-16.1	54	7merA1.indel	67	6	NA	NA	C	1	5	0.227808
chr1_135944654_135944711_mmu-miR-26a	chr1	135944654	135944711	1	+	14264	Fmod	3'UTR	mmu-miR-26a	||-||-----||||||-||--	||||---||||||||	-14.4	1	none	NA	NA	NA	NA	NA	1	2	0.516069
chr1_135971908_135971978_mmu-miR-9	chr1	135971908	135971978	2	-	12227	Btg2	3'UTR	mmu-miR-9	-||||-WW||--|||||||W--	-||||-WW||--|||||||W-	-19.9	8	none	NA	NA	NA	NA	NA	1	6	1.31758
chr1_135972123_135972154_mmu-miR-30a	chr1	135972123	135972154	1	-	12227	Btg2	3'UTR	mmu-miR-30a	|W-|||||||----||W|---	|W--||||-|||----||W|-	-14.3	51	7merm8.mm	28	NA	NA	4	A,C	1	2	1.18086
chr1_135972209_135972267_mmu-miR-27a	chr1	135972209	135972267	1	-	12227	Btg2	3'UTR	mmu-miR-27a	||||||-|||W|||W|||W-	||||||----------|||W|-||W||-|W-	-23.1	9	7merA1	34	NA	NA	NA	NA	1	2	0.847545
chr1_135972352_135972408_mmu-miR-708	chr1	135972352	135972408	1	-	12227	Btg2	3'UTR	mmu-miR-708	|||||||---|||||||-----	|||||||----|||||||-	-22.2	4	7merm8	16	NA	NA	NA	NA	1	2	0.30139
chr1_135972357_135972388_mmu-miR-29a	chr1	135972357	135972388	2	-	12227	Btg2	3'UTR	mmu-miR-29a	||||||----||||W-|W---	||||||--------||||W-|W-	-17.3	1	7merA1	18	NA	NA	NA	NA	1	2	0.814671
chr1_135972591_135972620_mmu-miR-25	chr1	135972591	135972620	1	-	12227	Btg2	3'UTR	mmu-miR-25	|||||||--W||||WW-----	|||||||--W|||-|WW-	-18.3	4	8mer	15	NA	NA	NA	NA	1	1	0.92579
chr1_135972939_135972998_mmu-miR-124	chr1	135972939	135972998	1	-	12227	Btg2	3'UTR	mmu-miR-124	-||||-|||W|-|||----	-|||-|-----|||W||||-	-17.9	34	none	NA	NA	NA	NA	NA	0	1	0.0756417
chr1_135973076_135973134_mmu-miR-151-3p	chr1	135973076	135973134	1	-	12227	Btg2	3'UTR	mmu-miR-151-3p	W||||||-||-|||W-W|||	W||||||------||-|||W--W|||-	-23.1	33	6mer_off	53	NA	NA	NA	NA	1	6	0.471412
chr1_135973701_135973734_mmu-miR-124	chr1	135973701	135973734	1	-	12227	Btg2	3'UTR	mmu-miR-124	-||||||W|||W--||||-	-||||--||W|-||W------||||-	-21.1	45	7merm8	18	NA	NA	NA	NA	1	2	0.597569
chr1_135973940_135973970_mmu-miR-103	chr1	135973940	135973970	1	-	12227	Btg2	CDS||3'UTR	mmu-miR-103	|||||||---||||-||W|---	|||||||----||||------||W|-	-23.9	43	7merm8	62	NA	NA	NA	NA	0	2	0.34443
chr1_135975613_135975669_mmu-miR-9	chr1	135975613	135975669	2	-	12227	Btg2	CDS||5'UTR	mmu-miR-9	|--|||W|---|||||||||--	|--|||W|-------|||||||||-	-20.7	13	none	NA	NA	NA	NA	NA	0	3	-0.0789155
chr1_13607877_13607934_mmu-miR-16	chr1	13607877	13607934	1	-	NA		downstream_10k	mmu-miR-16	-|||||-|--||----||||-	-|||||---------|--||---------||||-	-18.5	24	5mer_2	52	NA	NA	NA	NA	0	5	NA
chr1_136080175_136080233_mmu-miR-9	chr1	136080175	136080233	2	+	12654	Chi3l1	CDS	mmu-miR-9	--||||W-----||||||||||	-||||W--|||||||--|||-	-21.6	3	none	NA	NA	NA	NA	NA	0	3	1.13159
chr1_136095804_136095860_mmu-miR-9	chr1	136095804	136095860	1	-	11539	Adora1	3'UTR	mmu-miR-9	--|||||--||--W|||W|||-	-|||||--------------||--------W|-||W|||-	-12.3	6	5mer_1	40	NA	NA	NA	NA	1	6	0.022989
chr1_136097949_136098000_mmu-miR-129-5p	chr1	136097949	136098000	2	-	11539	Adora1	3'UTR	mmu-miR-129-5p	|||||W|W-|||||W|||||	|||||--W|W---------|||||W-|||||-	-20.2	7	8mer.mm	58	NA	NA	7	G,A	1	6	0.0246539
chr1_136098216_136098248_mmu-miR-23a	chr1	136098216	136098248	1	-	11539	Adora1	3'UTR	mmu-miR-23a	--||||-W|||||||W--||	-||||---------------W-|||||||W-||-	-17.2	14	8mer.mm	57	NA	NA	7	T,T	0	6	0.409202
chr1_136098383_136098411_mmu-miR-30c	chr1	136098383	136098411	1	-	11539	Adora1	3'UTR	mmu-miR-30c	----|||-||||||||||----	-|||----||||||||||-	-22.7	6	none	NA	NA	NA	NA	NA	0	4	0.0997378
chr1_136098402_136098433_mmu-miR-92b	chr1	136098402	136098433	1	-	11539	Adora1	3'UTR	mmu-miR-92b	||||---W|--||-|W|||||	||||--W|--||---|W|||||-	-23.9	45	7merA1.indel	22	NA	2,3	NA	A	0	3	-0.147853
chr1_136098896_136098953_mmu-miR-139-5p	chr1	136098896	136098953	1	-	11539	Adora1	3'UTR	mmu-miR-139-5p	-----------||||||||--	-||||||||-	-20.4	7	none	NA	NA	NA	NA	NA	0	4	0.117495
chr1_136099621_136099645_mmu-miR-100	chr1	136099621	136099645	1	-	11539	Adora1	CDS	mmu-miR-100	-||-||-||W|||||||||||	-||--------------||||W|||-||||||||-	-21.9	13	7merm8.mm	21	NA	NA	7	T,C	0	6	1.16934
chr1_136099621_136099645_mmu-miR-99a	chr1	136099621	136099645	1	-	11539	Adora1	CDS	mmu-miR-99a	-||-||-||W|||--||||||	-||--------------||||W|||---||||||-	-18.8	13	7merm8.mm	21	NA	NA	7	T,C	0	5	1.16934
chr1_136099726_136099757_mmu-let-7e	chr1	136099726	136099757	2	-	11539	Adora1	CDS	mmu-let-7e	-||||-W||||-||--W||||	-||||--------W||||-||---W||||-	-18.2	8	7merA1.indel	52	6	NA	NA	T	1	5	1.28326
chr1_136099994_136100040_mmu-miR-128	chr1	136099994	136100040	1	-	11539	Adora1	CDS	mmu-miR-128	||||-|||-||||-|||WWW	||||--|||-|-|||-|||WWW-	-21.6	18	7merA1.mm	35	NA	NA	6	G,G	0	6	0.828891
chr1_136100027_136100069_mmu-miR-484	chr1	136100027	136100069	1	-	11539	Adora1	CDS	mmu-miR-484	||||||---|||||||-|---	||||||---|||-||||-|-	-26.5	9	6mer	23	NA	NA	NA	NA	0	2	0.2983
chr1_136118521_136118577_mmu-miR-9	chr1	136118521	136118577	1	-	11539	Adora1	intron	mmu-miR-9	---|||W-|W|W||||--||W|	-|||W--------|W|W||||--||W|-	-18	7	none	NA	NA	NA	NA	NA	0	4	-0.150418
chr1_136130633_136130691_mmu-miR-26a	chr1	136130633	136130691	1	-	11539	Adora1	CDS	mmu-miR-26a	-||||W|--|||||||-W|||	-||||W|---|||||||--W|||-	-25.4	35	6mer_off.mm	52	NA	NA	7	T,G	1	6	1.25592
chr1_136130862_136130922_mmu-miR-124	chr1	136130862	136130922	2	-	11539	Adora1	CDS	mmu-miR-124	|||||||W|--W|-|||||	||||||-----|W|--W||||||-	-21.8	29	6mer	47	NA	NA	NA	NA	1	3	1.06512
chr1_136131016_136131072_mmu-miR-20a	chr1	136131016	136131072	2	-	11539	Adora1	5'UTR	mmu-miR-20a	-|||----W||||-||||-W--	-|||--------W||||||||-W-	-14.2	22	6mer_off.mm	9	NA	NA	4	A,A	1	2	0.395473
chr1_13618634_13618678_mmu-miR-26b	chr1	13618634	13618678	1	-	212442	Lactb2	intron	mmu-miR-26b	||||||---||||---||||	||||||----||||----||||-	-20.2	11	6mer	28	NA	NA	NA	NA	0	5	0.100092
chr1_13618634_13618691_mmu-let-7i	chr1	13618634	13618691	1	-	212442	Lactb2	intron	mmu-let-7i	W|||||||-W|||||-|||||	W||||-|||--W||||||||||-	-21.4	7	none	NA	NA	NA	NA	NA	0	6	0.22403
chr1_136194836_136194866_mmu-miR-9	chr1	136194836	136194866	2	-	68507	Ppfia4	3'UTR	mmu-miR-9	-W|||-------||||W-----	-W|||--------||||W-	-9.8	40	5mer_2	17	NA	NA	NA	NA	0	2	-0.110596
chr1_136201855_136201894_mmu-miR-128	chr1	136201855	136201894	1	-	68507	Ppfia4	intron	mmu-miR-128	||||||W|---||||||---	||||||W|---||||||-	-26.3	15	6mer	27	NA	NA	NA	NA	0	2	0.295014
chr1_136203789_136203820_mmu-miR-451	chr1	136203789	136203820	1	-	68507	Ppfia4	intron	mmu-miR-451	-|||--W|||-||-|||||--	-|||--W|-----|||||||||-	-17.1	13	none	NA	NA	NA	NA	NA	0	2	-0.0148019
chr1_136205077_136205135_mmu-miR-124	chr1	136205077	136205135	1	-	68507	Ppfia4	intron	mmu-miR-124	|||||||||W||--||||-	|||||||----||W||------------||||	-21.9	1	7merm8	26	NA	NA	NA	NA	1	2	0.113845
chr1_136211915_136211972_mmu-miR-26a	chr1	136211915	136211972	1	-	68507	Ppfia4	intron	mmu-miR-26a	--|||||---|||||-||||-	-|||||---||-----|||-||||-	-16.5	6	5mer_1	25	NA	NA	NA	NA	0	3	-0.24424
chr1_136214446_136214485_mmu-miR-26a	chr1	136214446	136214485	1	-	68507	Ppfia4	CDS	mmu-miR-26a	------------|||--|||W	-|||--|||W-	-15.8	29	none	NA	NA	NA	NA	NA	0	4	0.687813
chr1_136223461_136223491_mmu-miR-30c	chr1	136223461	136223491	1	-	68507	Ppfia4	CDS	mmu-miR-30c	--------||--||-||||---	-||----||-||||-	-10.9	60	none	NA	NA	NA	NA	NA	0	4	0.816392
chr1_136248969_136249009_mmu-miR-150	chr1	136248969	136249009	1	-	57439	Tmem183a	CDS	mmu-miR-150	-|||||||-||||W|||||--	-|||||||---||---||W|||||-	-27.7	8	6mer	49	NA	NA	NA	NA	0	2	1.58167
chr1_136252173_136252218_mmu-miR-29b	chr1	136252173	136252218	1	-	57439	Tmem183a	CDS	mmu-miR-29b	||||---||--|||||||----	||||---||--|||||||-	-15.8	17	6mer_off.mm	53	NA	NA	6	C,C	1	2	1.31211
chr1_136253141_136253198_mmu-let-7b	chr1	136253141	136253198	1	-	57439	Tmem183a	intron	mmu-let-7b	W||||||--W||||||||||-	W||||||W||||||||||-	-31.9	35	6mer_off	47	NA	NA	NA	NA	0	6	0.0275046
chr1_136307830_136307872_mmu-let-7b	chr1	136307830	136307872	1	+	72017	Cyb5r1	3'UTR	mmu-let-7b	W|||-||W|||----|||W--	W|||-||W----|||--|||W	-16.6	1	6mer_off.mm	26	NA	NA	5	G,A	0	5	-0.207596
chr1_136307830_136307876_mmu-let-7c	chr1	136307830	136307876	1	+	72017	Cyb5r1	3'UTR	mmu-let-7c	W||||||||||------W|W|	W|||----||||-|||--------W|W|-	-15	12	6mer_off.mm	26	NA	NA	5	G,A	0	5	-0.0659707
chr1_136319291_136319339_mmu-miR-3470a	chr1	136319291	136319339	1	+	72674	Adipor1	intron	mmu-miR-3470a	|||||-|W|||-||W||-|W	|||||-----|W|||--||W||-|W-	-18.8	17	7merm8.mm	36	NA	NA	7	T,C	0	6	NA
chr1_136319507_136319564_mmu-miR-134	chr1	136319507	136319564	1	+	72674	Adipor1	5'UTR	mmu-miR-134	-|||--|||||-||||||||-	-|||-----|||||-------------||||||||-	-26.2	16	7merm8.mm	63	NA	NA	5	A,G	1	6	0.817622
chr1_136321399_136321445_mmu-miR-124	chr1	136321399	136321445	1	+	72674	Adipor1	CDS	mmu-miR-124	-|||||---||||---|||	-||-|||--||||-------|||-	-15.3	6	6mer.mm	23	NA	NA	3	A,C	1	5	0.989067
chr1_136322503_136322533_mmu-miR-9	chr1	136322503	136322533	1	+	72674	Adipor1	CDS	mmu-miR-9	-||||||W-||-|||W||--||	-||||||W|||||--W||---||-	-16.9	9	6mer_off	26	NA	NA	NA	NA	1	2	1.20003
chr1_136324665_136324715_mmu-miR-9	chr1	136324665	136324715	1	+	72674	Adipor1	CDS	mmu-miR-9	|WWWW---|||-|||-W|-|||	|WWWW--|||-----|||-W|---|||-	-11.5	3	6mer.mm	70	NA	NA	4	T,C	0	6	1.46306
chr1_136324724_136324763_mmu-let-7c	chr1	136324724	136324763	1	+	72674	Adipor1	CDS	mmu-let-7c	|||||||--W|WW|W--||W|	|||||||---W|WW|W||W|-	-25.4	14	7merm8	28	NA	NA	NA	NA	1	6	1.51273
chr1_136328658_136328705_mmu-let-7a	chr1	136328658	136328705	1	+	72674	Adipor1	3'UTR	mmu-let-7a	--||-|-W|||||W||-----	-||-|-W|||||W||-	-18.5	4	none	NA	NA	NA	NA	NA	1	1	0.914699
chr1_136328838_136328894_mmu-miR-181a	chr1	136328838	136328894	1	+	72674	Adipor1	3'UTR	mmu-miR-181a	-|||-|||-W|-|-|W||||--	-||||||---W|---||W||||-	-14.5	18	7merA1.mm	63	NA	NA	4	A,A	1	6	0.951152
chr1_136352175_136352210_mmu-miR-30a	chr1	136352175	136352210	1	+	240756	Klhl12	5'UTR	mmu-miR-30a	|W-----|||W||-|||W---	|W-----|||W---||-|||W-	-16.5	10	none	NA	NA	NA	NA	NA	0	2	0.471336
chr1_136386976_136387007_mmu-miR-140	chr1	136386976	136387007	1	+	240756	Klhl12	3'UTR	mmu-miR-140	-|WW|W--W||||W|W-----	-|WW|WW||||W|W-	-21.3	48	7merA1.indel	28	5	NA	NA	G	0	1	0.425361
chr1_136387367_136387424_mmu-miR-30a	chr1	136387367	136387424	1	+	240756	Klhl12	3'UTR	mmu-miR-30a	|W|||||W--||W|--||||-	|W|||||W---||W|||||-	-18.6	3	7merm8.mm	16	NA	NA	3	T,G	1	5	0.280293
chr1_136402665_136402695_mmu-miR-181a	chr1	136402665	136402695	1	+	98710	Rabif	CDS	mmu-miR-181a	---------||W|||||W-||-	-||W|||||W-||-	-24.9	20	none	NA	NA	NA	NA	NA	0	4	0.789686
chr1_136402737_136402796_mmu-miR-124	chr1	136402737	136402796	1	+	98710	Rabif	CDS	mmu-miR-124	----||||-||||||-|||	-||||-----|||||||||-	-20.9	29	none	NA	NA	NA	NA	NA	0	4	1.55298
chr1_136402805_136402884_mmu-miR-124	chr1	136402805	136402884	3	+	98710	Rabif	CDS	mmu-miR-124	-|||||--|W|W-||||--	-|||||----|W|W-||||-	-19.8	23	7merm8.indel	64	NA	5,6	NA	G	1	2	1.10515
chr1_136403310_136403357_mmu-miR-29c	chr1	136403310	136403357	1	+	98710	Rabif	3'UTR	mmu-miR-29c	-|||||--||W-----||W|-	-|||||---||W-----||W|-	-18	10	7merA1.indel	26	2	NA	NA	A	0	5	0.205007
chr1_13640864_13640888_mmu-miR-124	chr1	13640864	13640888	1	-	212442	Lactb2	CDS	mmu-miR-124	---||---|W|-|||||||	-||---|W|--------|||||||-	-17.8	33	none	NA	NA	NA	NA	NA	0	4	0.756243
chr1_136457031_136457088_mmu-miR-99a	chr1	136457031	136457088	1	+	75605	Kdm5b	CDS	mmu-miR-99a	-|||||----|||||||||||	-|||-||---------------|||-||||||||-	-20.7	31	none	NA	NA	NA	NA	NA	0	3	0.722332
chr1_136458586_136458616_mmu-miR-96	chr1	136458586	136458616	1	+	75605	Kdm5b	intron	mmu-miR-96	W||||----||||||||W||||	W||||---------------|||---|||||W||||-	-22.2	9	none	NA	NA	NA	NA	NA	0	6	0.159638
chr1_136501636_136501695_mmu-miR-124	chr1	136501636	136501695	1	+	75605	Kdm5b	intron	mmu-miR-124	|||||----||||||----	|||||----||||||-	-19.2	16	5mer_3	27	NA	NA	NA	NA	1	1	0.278044
chr1_136503437_136503493_mmu-miR-9	chr1	136503437	136503493	1	+	75605	Kdm5b	intron	mmu-miR-9	-W|W||||-W|W|||--W|W--	-W|W||||-----W|W|||--W|W-	-22.8	12	none	NA	NA	NA	NA	NA	0	6	NA
chr1_136509836_136509867_mmu-miR-26a	chr1	136509836	136509867	2	+	75605	Kdm5b	CDS	mmu-miR-26a	-||||||--||||||W|W||-	-||||||--|||||---|W|--W||-	-21.3	28	6mer_off	47	NA	NA	NA	NA	1	6	0.920598
chr1_136512815_136512844_mmu-miR-124	chr1	136512815	136512844	1	+	75605	Kdm5b	CDS	mmu-miR-124	|||||-|W|||W||||W|-	||||-|-|W|||W-||--||W|-	-20.9	22	8mer.indel	39	6	NA	NA	C	0	2	0.812519
chr1_136516132_136516173_mmu-miR-124	chr1	136516132	136516173	1	+	75605	Kdm5b	CDS	mmu-miR-124	|||||||-|W--|||||||	|||||-||-|W--|||||||-	-25.1	9	7merm8.indel	22	NA	6,7	NA	A	1	6	0.859974
chr1_136517519_136517559_mmu-miR-181a	chr1	136517519	136517559	1	+	75605	Kdm5b	CDS	mmu-miR-181a	||||||----|WW|--W|||W-	||||||---|WW|--W|||W-	-16.5	12	6mer	27	NA	NA	NA	NA	0	5	1.39667
chr1_136521623_136521681_mmu-miR-128	chr1	136521623	136521681	1	+	75605	Kdm5b	CDS	mmu-miR-128	||||||-------||W||--	|||-|||-------||W||-	-13.3	56	7merA1.mm	16	NA	NA	5	A,C	1	3	0.717702
chr1_136523894_136523925_mmu-miR-30b	chr1	136523894	136523925	1	+	75605	Kdm5b	CDS	mmu-miR-30b	-W||||----------||W||	-W||||--------------||W||-	-10.7	40	8mer.mm	11	NA	NA	7	C,A	1	3	0.943471
chr1_136527865_136527900_mmu-miR-204	chr1	136527865	136527900	1	+	75605	Kdm5b	CDS||3'UTR	mmu-miR-204	|||||W||W||||||--W||-	|||--||W||W||||-||--------W||-	-22.3	5	7merA1.indel	30	3	NA	NA	C	0	6	1.25845
chr1_136537979_136538012_mmu-miR-124	chr1	136537979	136538012	1	+	NA		downstream_10k||upstream_10k	mmu-miR-124	|||||||--||W-------	|||||||----||W-	-19.3	11	7merm8	19	NA	NA	NA	NA	0	1	0.121224
chr1_136622581_136622638_mmu-let-7b	chr1	136622581	136622638	1	+	20980	Syt2	intron	mmu-let-7b	|||||||--||||||||||W-	|||||||-|||-|||||||W-	-31.8	5	7merm8	19	NA	NA	NA	NA	0	6	0.105036
chr1_136648878_136648909_mmu-miR-185	chr1	136648878	136648909	1	+	NA		downstream_10k	mmu-miR-185	----------||||||||---	-||||||||-	-19.3	56	none	NA	NA	NA	NA	NA	0	4	-0.429269
chr1_136649682_136649713_mmu-miR-337-3p	chr1	136649682	136649713	1	+	NA		downstream_10k	mmu-miR-337-3p	|||||||--|||-||W||--	|||||||---------|||----||W||-	-20.4	10	8mer	32	NA	NA	NA	NA	0	2	1.41431
chr1_136651313_136651372_mmu-miR-124	chr1	136651313	136651372	1	-	NA		downstream_10k	mmu-miR-124	----||-W|W--||||W|-	-||-W|W--||||W|-	-18	27	none	NA	NA	NA	NA	NA	1	4	0.924127
chr1_136651379_136651456_mmu-miR-124	chr1	136651379	136651456	5	-	NA		downstream_10k	mmu-miR-124	|||||-|W|---W|||||-	||||||W|---W|||-||-	-18.1	35	7merm8.indel	46	NA	5,6	NA	G	0	2	1.33434
chr1_136651395_136651439_mmu-miR-153	chr1	136651395	136651439	1	-	NA		downstream_10k	mmu-miR-153	||||||W--|||--|||----	||||||W----|||---|||-	-15.3	1	7merA1	16	NA	NA	NA	NA	0	2	1.40132
chr1_136651557_136651588_mmu-miR-26a	chr1	136651557	136651588	2	-	NA		downstream_10k	mmu-miR-26a	|||||W|----|||-|||W--	|||||W|-------|||-|||W-	-16.5	19	7merm8.mm	35	NA	NA	7	T,G	0	3	0.144166
chr1_136652290_136652320_mmu-miR-9	chr1	136652290	136652320	1	-	NA		downstream_10k	mmu-miR-9	||W-||---|||-||||-|||-	||W--||--|||--||||----|||-	-16.7	1	7merA1.indel	12	3	NA	NA	T	0	6	0.0296581
chr1_136655830_136655876_mmu-miR-124	chr1	136655830	136655876	1	-	329251	Ppp1r12b	3'UTR	mmu-miR-124	-||||-|||W|||----||	-||||--------|||W|||--||-	-22.9	6	5mer_2	25	NA	NA	NA	NA	1	5	-0.114286
chr1_136655883_136655923_mmu-miR-326	chr1	136655883	136655923	1	-	329251	Ppp1r12b	3'UTR	mmu-miR-326	|||||-|||||||||||---	||||||||--|||||-|||-	-27.6	10	7merA1	24	NA	NA	NA	NA	1	2	-0.0985638
chr1_136680342_136680400_mmu-miR-410	chr1	136680342	136680400	1	-	320856		intron	mmu-miR-410	|||||-|-||W|-||||||-	|||||--------------|---------||W|------------||||||-	-8.5	11	5mer_3	58	NA	NA	NA	NA	0	2	NA
chr1_136703742_136703798_mmu-miR-219-5p	chr1	136703742	136703798	1	-	329251	Ppp1r12b	intron	mmu-miR-219-5p	-|W||-------||||----	-|W||-------||||-	-10.2	29	none	NA	NA	NA	NA	NA	0	1	0.0224274
chr1_136709733_136709792_mmu-miR-709	chr1	136709733	136709792	1	-	329251	Ppp1r12b	intron	mmu-miR-709	-||W|--|W||-||----	-||W|-|W||-||-	-16	17	none	NA	NA	NA	NA	NA	0	1	0.0638628
chr1_136724998_136725056_mmu-miR-326	chr1	136724998	136725056	1	-	329251	Ppp1r12b	intron	mmu-miR-326	-|||||||------||||--	-|||||||-----||||-	-22.7	11	6mer_off	22	NA	NA	NA	NA	0	3	NA
chr1_136732702_136732733_mmu-miR-330	chr1	136732702	136732733	2	-	329251	Ppp1r12b	CDS	mmu-miR-330	-|||||----||-W|||||||	-|||||----||------W|||||||-	-23.1	2	7merA1.mm	23	NA	NA	2	C,C	0	3	0.761134
chr1_136741180_136741237_mmu-miR-153	chr1	136741180	136741237	1	-	329251	Ppp1r12b	intron	mmu-miR-153	-|||W-|||----|||W----	-|||W-----|||-------|||W-	-12.2	35	none	NA	NA	NA	NA	NA	0	2	-0.0375353
chr1_136745582_136745627_mmu-let-7f	chr1	136745582	136745627	1	-	329251	Ppp1r12b	intron	mmu-let-7f	-||W|||W|--W||W-||-|W	-||W|||W|--W||W-||-|W-	-17.7	26	7merA1.indel	18	3	NA	NA	A	0	3	0.129415
chr1_136814035_136814060_mmu-miR-3470b	chr1	136814035	136814060	1	-	329251	Ppp1r12b	intron	mmu-miR-3470b	|||||-|W|||---|||-|W	|||||-----|W||||||-|W-	-20.3	15	7merm8.mm	30	NA	NA	7	T,T	0	6	-0.0448723
chr1_136830708_136830739_mmu-let-7g	chr1	136830708	136830739	1	-	329251	Ppp1r12b	intron	mmu-let-7g	||||W||-|W|W---||----	||||W||-|W|W----||-	-18.2	6	7merm8.mm	18	NA	NA	6	T,G	0	2	0.369859
chr1_136835691_136835735_mmu-let-7d	chr1	136835691	136835735	1	-	329251	Ppp1r12b	intron	mmu-let-7d	|||||||---||---------	|||||||--||-	-16.7	1	8mer	6	NA	NA	NA	NA	0	1	-0.347299
chr1_136836282_136836339_mmu-miR-127	chr1	136836282	136836339	1	-	329251	Ppp1r12b	intron	mmu-miR-127	-||||||--|||-|||||||W	-|||||||||--|||||---||W-	-25.2	46	6mer_off	63	NA	NA	NA	NA	0	6	NA
chr1_136852355_136852398_mmu-miR-22	chr1	136852355	136852398	1	-	329251	Ppp1r12b	CDS||5'UTR	mmu-miR-22	-|||||||---W|||-||W--	-|||||||W|||-||W-	-23.5	5	6mer	19	NA	NA	NA	NA	0	3	0.482365
chr1_136883102_136883132_mmu-miR-9	chr1	136883102	136883132	1	-	329252	Lgr6	3'UTR	mmu-miR-9	||||||W----W|||-||--||	||||||W-W|||----||---||-	-17.4	33	6mer	51	NA	NA	NA	NA	1	3	0.126849
chr1_136884030_136884063_mmu-miR-124	chr1	136884030	136884063	1	-	329252	Lgr6	CDS	mmu-miR-124	|||||-|W|||-----||-	||||||W|||-||-	-19.9	6	7merm8.indel	12	NA	5,6	NA	G	0	5	1.34185
chr1_137051023_137051054_mmu-miR-335-3p	chr1	137051023	137051054	1	+	68724	Arl8a	CDS	mmu-miR-335-3p	||W||||||--||||||----	||W||-||||||||||-	-19.1	10	7merm8.mm	5	NA	NA	4	T,G	0	2	1.29179
chr1_137051303_137051359_mmu-miR-29c	chr1	137051303	137051359	1	+	68724	Arl8a	CDS	mmu-miR-29c	||||-||-|W----|||||W-	||||-||--|W--|||||W-	-18.7	5	8mer.mm	18	NA	NA	6	C,C	1	6	1.21579
chr1_137051329_137051362_mmu-miR-124	chr1	137051329	137051362	1	+	68724	Arl8a	CDS	mmu-miR-124	-||-|||--|--||-||||	||-|||-----|--||-||||-	-20.1	54	7merm8.mm	36	NA	NA	5	G,G	1	3	-0.187389
chr1_137051794_137051854_mmu-miR-124	chr1	137051794	137051854	1	+	68724	Arl8a	CDS||3'UTR	mmu-miR-124	|||-|||--|||||-----	|||-|||-----|||||-	-18.8	7	8mer.mm	18	NA	NA	5	G,G	0	1	0.836453
chr1_137051805_137051859_mmu-miR-30c	chr1	137051805	137051859	1	+	68724	Arl8a	CDS||3'UTR	mmu-miR-30c	---------|W|||-|||||||	-|W|||-|||||||-	-21.1	38	none	NA	NA	NA	NA	NA	0	4	0.51262
chr1_137051884_137051930_mmu-miR-127	chr1	137051884	137051930	1	+	68724	Arl8a	3'UTR	mmu-miR-127	-||---||---|||||W||||	-||-||--|||||W||||-	-25.1	10	none	NA	NA	NA	NA	NA	0	3	0.672004
chr1_137051973_137052022_mmu-miR-103	chr1	137051973	137052022	1	+	68724	Arl8a	3'UTR	mmu-miR-103	-|||||--W|--||||||----	-|||||--W|||||||-	-23	6	7merm8.mm	13	NA	NA	6	C,T	0	2	0.694701
chr1_137052023_137052080_mmu-let-7c	chr1	137052023	137052080	1	+	68724	Arl8a	3'UTR	mmu-let-7c	|-|||||W|||--|W|-||--	|-|||||W---|||----------|W|-||-	-17.1	40	8mer.mm	64	NA	NA	3	A,C	0	2	0.108116
chr1_137052064_137052104_mmu-miR-101a	chr1	137052064	137052104	1	+	68724	Arl8a	3'UTR	mmu-miR-101a	-|||--||||||W|------	-|||--||||-||W|-	-14.9	40	none	NA	NA	NA	NA	NA	0	1	0.0186357
chr1_137052216_137052273_mmu-miR-666-3p	chr1	137052216	137052273	1	+	68724	Arl8a	3'UTR	mmu-miR-666-3p	-|||||||-|||||---||||	-|||||||----------|||||--------||||-	-24	18	6mer_off	47	NA	NA	NA	NA	1	5	0.822272
chr1_137052242_137052278_mmu-miR-9	chr1	137052242	137052278	1	+	68724	Arl8a	3'UTR	mmu-miR-9	--||||W--W|W-||-|W||--	-||||WW|W-||-|W||-	-18.7	17	none	NA	NA	NA	NA	NA	1	6	0.527537
chr1_137052244_137052301_mmu-miR-15a	chr1	137052244	137052301	1	+	68724	Arl8a	3'UTR	mmu-miR-15a	-||||||||-|||||||-W|-	-||||||-|||||||||-W|-	-23.9	3	6mer_off	17	NA	NA	NA	NA	1	6	0.808237
chr1_137052694_137052750_mmu-miR-30c	chr1	137052694	137052750	1	+	68724	Arl8a	3'UTR	mmu-miR-30c	|||-||||||||||--------	|||-------------|||||-||--|||-	-9.5	15	8mer.mm	38	NA	NA	7	C,T	0	1	0.766803
chr1_137052747_137052804_mmu-let-7g	chr1	137052747	137052804	1	+	68724	Arl8a	3'UTR	mmu-let-7g	||||W|W-|W--|||||||||	||||W|W-----|W--|||||||||-	-24.6	36	5mer_1	11	NA	NA	NA	NA	0	6	0.585187
chr1_137055539_137055570_mmu-let-7i	chr1	137055539	137055570	1	-	NA		downstream_10k	mmu-let-7i	||||W||-|||--||||W-||	||||--W|||||||||W-||-	-20.4	10	7merm8.mm	28	NA	NA	6	T,C	0	6	0.451143
chr1_137056902_137056929_mmu-miR-143	chr1	137056902	137056929	2	-	171469	Gpr37l1	3'UTR	mmu-miR-143	-|||-W||||||W-||W|--	-|||W||||||W||W|-	-19.2	45	7merm8.indel	1	5	NA	NA	A	1	2	0.128931
chr1_137057210_137057268_mmu-miR-652	chr1	137057210	137057268	1	-	171469	Gpr37l1	3'UTR	mmu-miR-652	-|||||||-|||||W|----	-||||--|||-||---|||W|-	-20.9	3	none	NA	NA	NA	NA	NA	0	1	-0.137267
chr1_137057764_137057809_mmu-miR-378	chr1	137057764	137057809	1	-	171469	Gpr37l1	CDS	mmu-miR-378	--W|||--||||||||||||	-W|||--------|||||---|||||||-	-23.2	12	none	NA	NA	NA	NA	NA	0	6	0.778812
chr1_137057773_137057831_mmu-miR-140*	chr1	137057773	137057831	1	-	171469	Gpr37l1	CDS	mmu-miR-140*	|||||||||W---|||||||	|||||||---||W--|||||||-	-30.3	7	7merm8	23	NA	NA	NA	NA	0	6	0.569101
chr1_137058217_137058247_mmu-miR-138	chr1	137058217	137058247	1	-	171469	Gpr37l1	CDS	mmu-miR-138	|||||||-||-|||||--|||-	|||||||------|||||||-------|||-	-27.2	17	8mer	41	NA	NA	NA	NA	0	6	1.13489
chr1_137063986_137064043_mmu-miR-132	chr1	137063986	137064043	1	-	171469	Gpr37l1	CDS	mmu-miR-132	-||||||-|||----------	-||||||-|||-	-16.2	2	6mer_off	7	NA	NA	NA	NA	0	1	-0.00135405
chr1_137064092_137064151_mmu-let-7b	chr1	137064092	137064151	1	-	171469	Gpr37l1	5'UTR	mmu-let-7b	||||||W--||W||W||||--	||||-----||W-||W||W||||-	-25.1	5	7merm8.indel	32	NA	6,7	NA	C	0	2	0.00138068
chr1_137129605_137129655_mmu-miR-26a	chr1	137129605	137129655	2	+	NA		deep_intergenic	mmu-miR-26a	|||-|W|||||||W----||W	||||W|-----||||||W--||W-	-18	34	6mer_off.mm	63	NA	NA	4	A,G	1	5	0.526956
chr1_137159417_137159476_mmu-miR-124	chr1	137159417	137159476	1	-	215615	Rnpep	3'UTR	mmu-miR-124	--|||||--W||||--W|-	-|||||---W||||--W|-	-20.4	4	5mer_1	17	NA	NA	NA	NA	0	5	-0.220671
chr1_137168170_137168228_mmu-miR-124	chr1	137168170	137168228	1	-	215615	Rnpep	CDS	mmu-miR-124	--||||---|||||---||	-||||--|||||-------||-	-19	30	none	NA	NA	NA	NA	NA	0	5	1.13969
chr1_137190546_137190581_mmu-miR-124	chr1	137190546	137190581	1	-	NA		downstream_10k	mmu-miR-124	||||||--|W|------||	||||||-|W|--||-	-15.8	5	6mer	14	NA	NA	NA	NA	0	5	NA
chr1_137193269_137193323_mmu-miR-467f	chr1	137193269	137193323	1	-	NA		downstream_10k	mmu-miR-467f	||||||-||||||||-||--	||||||-|||--|||||-||-	-18	50	6mer	21	NA	NA	NA	NA	0	2	NA
chr1_137198310_137198363_mmu-miR-30c	chr1	137198310	137198363	1	-	21854	Timm17a	3'UTR	mmu-miR-30c	W|||||-||---|||W|||---	W|||||||-----------|||W|||-	-16.5	26	5mer_2	47	NA	NA	NA	NA	1	2	0.17926
chr1_137198323_137198355_mmu-miR-128	chr1	137198323	137198355	1	-	21854	Timm17a	3'UTR	mmu-miR-128	|||--------W||||||||	|||------W||||||||-	-17.7	7	8mer.indel	63	NA	6,7	NA	T	1	3	0.0466635
chr1_137198539_137198571_mmu-miR-124	chr1	137198539	137198571	1	-	21854	Timm17a	CDS	mmu-miR-124	|||||||--W||||-----	||||||-|----W||||-	-18	10	6mer	22	NA	NA	NA	NA	1	1	0.88355
chr1_137205716_137205747_mmu-miR-129-2-3p	chr1	137205716	137205747	1	-	21854	Timm17a	CDS	mmu-miR-129-2-3p	||||||----------|||--	||||||---------|||-	-16.8	5	6mer	18	NA	NA	NA	NA	0	3	1.17057
chr1_137266246_137266303_mmu-miR-26a	chr1	137266246	137266303	1	-	NA		downstream_10k	mmu-miR-26a	--|||W||W|||||-|||||W	-|||W||-W|||||---------------|||||W-	-23.5	6	none	NA	NA	NA	NA	NA	0	5	0.0724988
chr1_137267634_137267691_mmu-miR-484	chr1	137267634	137267691	1	-	NA		downstream_10k	mmu-miR-484	--W|||--W|||||-------	-W|||---W|||||-	-20	14	none	NA	NA	NA	NA	NA	1	1	0.158008
chr1_137267643_137267700_mmu-miR-211	chr1	137267643	137267700	1	-	NA		downstream_10k	mmu-miR-211	|||-|||W|||||||W|-||W	|||-||---|W|||||||W|-------------||W-	-22.2	24	7merA1.mm	55	NA	NA	5	C,T	1	6	-0.00559458
chr1_137267825_137267859_mmu-miR-139-5p	chr1	137267825	137267859	2	-	NA		exon_unclassified||downstream_10k	mmu-miR-139-5p	||--|W-|||||||--W||--	||--|W-|||||||----W||-	-19.4	25	7merA1.indel	57	4	NA	NA	A	0	5	-0.141194
chr1_137280276_137280309_mmu-miR-29a	chr1	137280276	137280309	1	-	226432	Ipo9	3'UTR	mmu-miR-29a	|||||||-------W|W|||-	|||||||---W|W|||-	-20.6	10	8mer	20	NA	NA	NA	NA	1	3	0.301111
chr1_137281441_137281472_mmu-miR-149	chr1	137281441	137281472	1	-	226432	Ipo9	3'UTR	mmu-miR-149	-W|||||||W-|||W||||---	-W||||||-|W-|||W|--|||-	-25.1	2	7merm8.indel	18	3	NA	NA	T	0	2	0.364103
chr1_137281866_137281896_mmu-miR-20a	chr1	137281866	137281896	1	-	226432	Ipo9	3'UTR	mmu-miR-20a	|||||||----||-||-|||||	|||||||------||||----------|||||-	-20.2	5	7merm8	31	NA	NA	NA	NA	1	3	0.512704
chr1_137281965_137281996_mmu-let-7b	chr1	137281965	137281996	1	-	226432	Ipo9	CDS	mmu-let-7b	-|||--|W--||W||||||W-	-|||----|W--------||W||----||||W-	-19.3	3	6mer_off.mm	5	NA	NA	7	A,C	1	3	1.11065
chr1_137282925_137282983_mmu-miR-23a	chr1	137282925	137282983	1	-	226432	Ipo9	exon_unclassified	mmu-miR-23a	--|||--|||||||------	-|||-----|||---||||-	-14.7	1	none	NA	NA	NA	NA	NA	0	1	-0.291378
chr1_137289315_137289372_mmu-miR-124	chr1	137289315	137289372	1	-	226432	Ipo9	intron	mmu-miR-124	-------||W|W-|||||-	-||W|W-|||||-	-19.8	4	none	NA	NA	NA	NA	NA	0	4	0.0210571
chr1_137296746_137296770_mmu-miR-128	chr1	137296746	137296770	1	-	226432	Ipo9	CDS||5'UTR	mmu-miR-128	|||||||--||||W|W----	|||||||-||||W|W-	-27.8	6	7merm8	15	NA	NA	NA	NA	1	1	1.30627
chr1_137296746_137296781_mmu-miR-874	chr1	137296746	137296781	1	-	226432	Ipo9	CDS||5'UTR	mmu-miR-874	|||||-|||||W|||||----	||||||||||W||-|||-	-35.2	10	7merm8.mm	21	NA	NA	7	T,C	1	2	1.36801
chr1_137298062_137298088_mmu-let-7c	chr1	137298062	137298088	1	-	226432	Ipo9	intron	mmu-let-7c	|||||--||W--|W||||||-	|||||--||----W--|W||||||-	-22.6	16	5mer_3	36	NA	NA	NA	NA	0	6	0.0991943
chr1_137311544_137311575_mmu-miR-1196	chr1	137311544	137311575	4	-	226432	Ipo9	intron	mmu-miR-1196	-|||W-|-W||||---||W	-|||W-------|-W||||-----||W-	-14.5	5	none	NA	NA	NA	NA	NA	0	5	NA
chr1_137311555_137311612_mmu-let-7b	chr1	137311555	137311612	1	+	NA		deep_intergenic	mmu-let-7b	---||||W|||W||-|W----	-||||--W|||W|||W-	-19.2	49	none	NA	NA	NA	NA	NA	0	2	NA
chr1_137316593_137316650_mmu-miR-181c	chr1	137316593	137316650	1	-	226432	Ipo9	CDS||5'UTR	mmu-miR-181c	---|||---|||-|W||||||	-|||-|||-----------|W||||||-	-16.1	29	6mer.mm	20	NA	NA	6	T,T	0	4	1.1888
chr1_137331699_137331737_mmu-miR-9*	chr1	137331699	137331737	1	-	215690	Nav1	3'UTR	mmu-miR-9*	-|||||-----|||||||||W	-|||||----|||||||-||W-	-19.6	9	7merA1.mm	25	NA	NA	2	T,T	0	3	0.015784
chr1_137331703_137331761_mmu-miR-124	chr1	137331703	137331761	1	-	215690	Nav1	3'UTR	mmu-miR-124	-|||-----||||--|||-	-|||------||||---|||-	-14.6	11	6mer.mm	48	NA	NA	4	G,T	0	5	0.147764
chr1_137332901_137332942_mmu-miR-138	chr1	137332901	137332942	1	-	215690	Nav1	3'UTR	mmu-miR-138	---|W||||W||||||||W|--	-|W||||W-----||||||||W|-	-24.4	10	none	NA	NA	NA	NA	NA	0	4	-0.286452
chr1_137333703_137333734_mmu-miR-124	chr1	137333703	137333734	1	-	215690	Nav1	3'UTR||intron	mmu-miR-124	|||||---|W||||-----	|||||-----|W||||-	-19.9	21	6merA1	33	NA	NA	NA	NA	1	1	0.233307
chr1_137334243_137334304_mmu-miR-124	chr1	137334243	137334304	1	-	215690	Nav1	3'UTR||intron	mmu-miR-124	--W||||-|--W-||--||	-W||||--------|--W-||--||-	-14.8	27	none	NA	NA	NA	NA	NA	0	3	0.328383
chr1_137334503_137334559_mmu-miR-30c	chr1	137334503	137334559	1	-	215690	Nav1	3'UTR||intron	mmu-miR-30c	||||||---|W|||--------	||||||--------|W|||	-13	1	7merA1	14	NA	NA	NA	NA	0	1	0.363365
chr1_137334960_137335003_mmu-miR-33	chr1	137334960	137335003	1	-	215690	Nav1	3'UTR||intron	mmu-miR-33	-W|||||-----W||W-W|-	-W|||||-W||W-W|-	-15.8	6	5mer_1	15	NA	NA	NA	NA	0	3	0.491528
chr1_137335454_137335512_mmu-miR-143	chr1	137335454	137335512	1	-	215690	Nav1	3'UTR	mmu-miR-143	-|||||--||||||||W---	-|||||-|||-|||||W-	-19.3	43	5mer_2	55	NA	NA	NA	NA	1	2	1.00256
chr1_137335781_137335811_mmu-miR-30a	chr1	137335781	137335811	1	-	215690	Nav1	3'UTR	mmu-miR-30a	||||-|||||||-|||||---	|||||||||---||-------|||||-	-18.3	10	7merm8.indel	31	4	NA	NA	A	1	2	0.96484
chr1_137336029_137336059_mmu-miR-9	chr1	137336029	137336059	1	-	215690	Nav1	3'UTR	mmu-miR-9	|W|W||-W|--W|||W------	|W|W||-W|--W|||W-	-17.3	20	none	NA	NA	NA	NA	NA	0	1	0.502261
chr1_137336104_137336135_mmu-miR-139-5p	chr1	137336104	137336135	1	-	215690	Nav1	3'UTR	mmu-miR-139-5p	-W||||-||||W-||||||||	-W||||---------------|||----|W------||||||||-	-20	6	5mer_1	13	NA	NA	NA	NA	1	6	0.594115
chr1_137336116_137336158_mmu-miR-324-5p	chr1	137336116	137336158	1	-	215690	Nav1	3'UTR	mmu-miR-324-5p	-||||||---||||--------	-||||||--||||-	-23.3	2	6mer_off	9	NA	NA	NA	NA	1	1	0.214996
chr1_137336975_137337031_mmu-miR-181a	chr1	137336975	137337031	1	-	215690	Nav1	3'UTR	mmu-miR-181a	-|||W|||----|||W|||||-	-|||W|||---||-|W|||||-	-22.3	18	5mer_1	57	NA	NA	NA	NA	1	3	0.1752
chr1_137336996_137337054_mmu-miR-124	chr1	137336996	137337054	1	-	215690	Nav1	3'UTR	mmu-miR-124	|||W||-||||||----||	|||W||-||-||||---||-	-20.2	6	7merA1.mm	20	NA	NA	5	G,T	1	5	-0.0077789
chr1_137337122_137337154_mmu-miR-218	chr1	137337122	137337154	1	-	215690	Nav1	3'UTR	mmu-miR-218	|||||||--|||--------	||||||||||-	-16.2	8	7merm8	12	NA	NA	NA	NA	0	1	1.09157
chr1_137337196_137337253_mmu-miR-451	chr1	137337196	137337253	1	-	215690	Nav1	3'UTR	mmu-miR-451	-----||||-||||-||||WW	-||||-||||||||WW-	-14.7	58	none	NA	NA	NA	NA	NA	1	4	0.0327237
chr1_137337388_137337418_mmu-miR-135a	chr1	137337388	137337418	1	-	215690	Nav1	3'UTR	mmu-miR-135a	----------------||||||	-||||||-	-10.3	64	none	NA	NA	NA	NA	NA	0	4	0.55963
chr1_137337858_137337899_mmu-miR-760-3p	chr1	137337858	137337899	1	-	215690	Nav1	3'UTR	mmu-miR-760-3p	-||W|||-||||--|W||-	-||W|---||-----||||--|W||-	-24.9	35	none	NA	NA	NA	NA	NA	1	2	0.306397
chr1_137337973_137338020_mmu-miR-124	chr1	137337973	137338020	1	-	215690	Nav1	3'UTR	mmu-miR-124	||W||----||||||----	||W||-------------||||||-	-14.1	48	none	NA	NA	NA	NA	NA	0	1	0.792807
chr1_137338071_137338102_mmu-miR-380-3p	chr1	137338071	137338102	1	-	215690	Nav1	3'UTR	mmu-miR-380-3p	|||||||--||--|||-|||W	|||||||---||--|||-----|||W-	-17.3	42	7merm8	62	NA	NA	NA	NA	1	6	0.252988
chr1_137339375_137339464_mmu-miR-124	chr1	137339375	137339464	2	-	215690	Nav1	intron	mmu-miR-124	-||W-||||||||||||--	-||W-||||-||||||||-	-23.9	35	none	NA	NA	NA	NA	NA	1	2	-0.327205
chr1_137339409_137339465_mmu-miR-9	chr1	137339409	137339465	1	-	215690	Nav1	intron	mmu-miR-9	----|||------||||||W||	-|||-------|||||--|W||-	-15.2	23	none	NA	NA	NA	NA	NA	1	4	-0.276541
chr1_137347446_137347503_mmu-miR-361	chr1	137347446	137347503	1	-	215690	Nav1	CDS	mmu-miR-361	W|||-|||||-|||W|||W||	W|||---||--|||-|||W|||W||-	-28.3	49	6mer.mm	20	NA	NA	6	A,A	0	6	0.913718
chr1_137348812_137348871_mmu-miR-124	chr1	137348812	137348871	1	-	215690	Nav1	CDS	mmu-miR-124	-|||-||-|||W----|||	-|||-||-|||W--|||-	-20.8	34	6mer_off.mm	45	NA	NA	6	C,A	1	5	0.937602
chr1_137348874_137348931_mmu-let-7i	chr1	137348874	137348931	1	-	215690	Nav1	CDS	mmu-let-7i	||||W-|------||||||W-	||||W-|-----||||||W-	-23.2	8	8mer.mm	15	NA	NA	4	G,A	1	3	1.17538
chr1_137349410_137349437_mmu-miR-190b	chr1	137349410	137349437	1	-	215690	Nav1	CDS	mmu-miR-190b	|||||||||||W|WW-||W-	||||||||--|||W|WW--||W-	-23.4	20	8mer	36	NA	NA	NA	NA	1	2	0.877461
chr1_137349506_137349537_mmu-let-7c	chr1	137349506	137349537	1	-	215690	Nav1	CDS	mmu-let-7c	|||||||W----|||||||--	||||---|||W--|||||||-	-22.8	48	7merA1.indel	62	NA	5,6	NA	G	0	3	0.946694
chr1_137355252_137355311_mmu-miR-124	chr1	137355252	137355311	1	-	215690	Nav1	CDS	mmu-miR-124	--||||-||W-||--||||	-||||---||W----||----||||-	-20.7	31	none	NA	NA	NA	NA	NA	1	5	0.690303
chr1_137356802_137356832_mmu-miR-9	chr1	137356802	137356832	1	-	215690	Nav1	intron	mmu-miR-9	||W|||-||W|W||-WW|-|||	||W--|||-||W|W||-WW|-----|||-	-17.9	41	none	NA	NA	NA	NA	NA	0	5	0.173563
chr1_137362585_137362641_mmu-miR-671-5p	chr1	137362585	137362641	1	-	215690	Nav1	CDS	mmu-miR-671-5p	|||||--|-||||||||-||||	|||||--|-----------||||||||---||||-	-32	19	6merA1	49	NA	NA	NA	NA	0	6	1.00098
chr1_137365425_137365455_mmu-miR-125b-5p	chr1	137365425	137365455	1	-	215690	Nav1	CDS	mmu-miR-125b-5p	-||||||-||||--||||-|-	-||||||||||--||||-|-	-25.2	6	6mer_off	19	NA	NA	NA	NA	0	2	1.23534
chr1_137366481_137366512_mmu-miR-300	chr1	137366481	137366512	1	-	215690	Nav1	CDS	mmu-miR-300	-||-|||||---||W|W|---	-||-------|||||-----||W|W|-	-16.6	8	7merm8.mm	25	NA	NA	3	T,T	1	2	0.73794
chr1_137366564_137366594_mmu-miR-9	chr1	137366564	137366594	1	-	215690	Nav1	CDS	mmu-miR-9	-|W|||--|W||-|--|W|||-	-|W|||-|W||-|---|W|||-	-15.6	45	6mer.mm	53	NA	NA	3	T,G	0	5	0.58972
chr1_137367105_137367159_mmu-miR-330	chr1	137367105	137367159	1	-	215690	Nav1	CDS	mmu-miR-330	-|||||||||W|||||||||-	-|||||---||||W||-||||--|||-	-27.8	6	6mer_off	26	NA	NA	NA	NA	1	6	0.832305
chr1_137367127_137367178_mmu-miR-26a	chr1	137367127	137367178	1	-	215690	Nav1	CDS	mmu-miR-26a	|||||---||||||----||W	|||||---------------||||||||W-	-16.8	2	8mer.mm	25	NA	NA	7	T,C	1	5	0.77419
chr1_137367387_137367413_mmu-let-7c	chr1	137367387	137367413	1	-	215690	Nav1	CDS	mmu-let-7c	|||||-|W-W||W-W||W|--	|||||-------|W--W||W-----W||W|-	-17.7	44	8mer.indel	20	3	NA	NA	A	0	2	0.819369
chr1_137368739_137368775_mmu-let-7b	chr1	137368739	137368775	1	-	215690	Nav1	CDS	mmu-let-7b	||||W|-|-||W-|||||W--	||||-W|-|---||W-|||||W-	-23.2	8	none	NA	NA	NA	NA	NA	0	2	1.17273
chr1_137368739_137368775_mmu-let-7c	chr1	137368739	137368775	1	-	215690	Nav1	CDS	mmu-let-7c	||||W|-|-||W|||||||--	||||-W|-|---||W--|||-----||||-	-18.4	1	none	NA	NA	NA	NA	NA	0	2	1.26371
chr1_137368747_137368850_mmu-miR-26a	chr1	137368747	137368850	2	-	215690	Nav1	CDS	mmu-miR-26a	|||||--|W||-||-W|||||	|||||-|W||-||------W|||||-	-23.3	15	8mer.mm	34	NA	NA	7	T,C	1	5	1.05602
chr1_137368926_137368957_mmu-miR-484	chr1	137368926	137368957	1	-	215690	Nav1	CDS	mmu-miR-484	|||||||-|||--||||-|--	||||||-|----|||---||||-|-	-23	8	7merA1	27	NA	NA	NA	NA	0	2	1.02271
chr1_137385329_137385387_mmu-miR-124	chr1	137385329	137385387	1	-	215690	Nav1	intron	mmu-miR-124	-||||-||-||W--||||-	-||-||----||---||W---||||-	-15.8	42	7merm8.mm	48	NA	NA	7	A,A	0	2	-0.0493972
chr1_137397063_137397120_mmu-miR-134	chr1	137397063	137397120	1	-	215690	Nav1	intron	mmu-miR-134	-||||||||-|-----||||-	-|||----||||||-||||-	-17.6	7	6mer_off.mm	30	NA	NA	5	A,A	0	5	-0.133089
chr1_137415229_137415288_mmu-miR-124	chr1	137415229	137415288	1	-	215690	Nav1	intron	mmu-miR-124	-||||||W|||-----|||	-||||||W|||--|||-	-28.7	26	6mer_off	36	NA	NA	NA	NA	0	5	0.27101
chr1_137416259_137416319_mmu-miR-3473	chr1	137416259	137416319	1	-	215690	Nav1	intron	mmu-miR-3473	|||-||||||-||||--	|||||-||||||||-	-17.6	12	8mer.indel	21	5	NA	NA	G	0	1	-0.170376
chr1_137417818_137417874_mmu-miR-9	chr1	137417818	137417874	1	-	215690	Nav1	intron	mmu-miR-9	-||||||--||W-W|||W||||	-||||||-----||W-W|||W||||-	-25	7	6mer_off	26	NA	NA	NA	NA	0	6	-0.0647107
chr1_137419711_137419741_mmu-miR-30c	chr1	137419711	137419741	1	-	215690	Nav1	intron	mmu-miR-30c	-W|-||||------|W|W||W|	-W|---------||||-----|W|W||W|-	-11	7	6mer_off.mm	22	NA	NA	4	A,C	0	3	0.0545906
chr1_137422311_137422360_mmu-miR-376b	chr1	137422311	137422360	1	-	215690	Nav1	intron	mmu-miR-376b	|||-|||---|||W|||---	|||-|||--||-|W|||-	-14.9	43	7merm8.mm	66	NA	NA	7	G,A	0	2	-0.0305197
chr1_137422880_137422929_mmu-miR-124	chr1	137422880	137422929	6	-	215690	Nav1	intron	mmu-miR-124	|||||||W-|||||-||||	|||||||W---|||||----------||||-	-25.2	10	7merm8	34	NA	NA	NA	NA	1	5	0.00611626
chr1_137423009_137423064_mmu-let-7e	chr1	137423009	137423064	1	-	215690	Nav1	intron	mmu-let-7e	|-||W||||||W||---||W-	|-||-W|||-|||W||---||W-	-21.8	47	6mer.mm	39	NA	NA	4	G,T	1	5	0.0197824
chr1_137425373_137425428_mmu-miR-124	chr1	137425373	137425428	1	-	215690	Nav1	intron	mmu-miR-124	-||W|||||||||---|||	-||--W|||-||---||||-----|||-	-18	4	6mer_off.mm	38	NA	NA	7	A,A	0	5	-0.14246
chr1_137455536_137455569_mmu-miR-124	chr1	137455536	137455569	1	-	215690	Nav1	intron	mmu-miR-124	|||||-----W|||||W||	|||||--W||||-|W||-	-18.8	7	5mer_3	20	NA	NA	NA	NA	0	3	0.024378
chr1_137481507_137481563_mmu-miR-149	chr1	137481507	137481563	1	-	215690	Nav1	CDS	mmu-miR-149	-||||W--W|W||-|||||||-	-||||WW|W||-|||||||-	-29.5	6	none	NA	NA	NA	NA	NA	1	6	1.20205
chr1_137490344_137490376_mmu-miR-9	chr1	137490344	137490376	1	+	NA		intron	mmu-miR-9	|||||-||-W||-||W------	|||||-||-W||---||W-	-16.9	26	7merm8.mm	38	NA	NA	7	G,G	0	1	0.579762
chr1_137582559_137582615_mmu-miR-138	chr1	137582559	137582615	1	-	NA		intron	mmu-miR-138	--|||WW||-----|||||||-	-|||WW||---|||||||-	-26.8	10	none	NA	NA	NA	NA	NA	0	3	0.550148
chr1_137643326_137643382_mmu-miR-199a-3p	chr1	137643326	137643382	1	+	13007	Csrp1	CDS	mmu-miR-199a-3p	|||W||-|W||----|||W||	|||W--||-|W||-|||W||-	-21.3	54	7merA1.indel	34	5	NA	NA	T	1	5	1.08057
chr1_137648709_137648766_mmu-miR-30b	chr1	137648709	137648766	1	+	13007	Csrp1	3'UTR	mmu-miR-30b	|W-||||-||W|--||||||W	|W---||||-||W|---||-||||W-	-20.7	36	7merm8.mm	24	NA	NA	3	T,G	0	6	0.412287
chr1_137649489_137649546_mmu-miR-29a	chr1	137649489	137649546	1	+	NA		downstream_10k	mmu-miR-29a	|||||--|||----W|W|W|-	||||||||-------W|W|W|-	-17.5	12	6merA1	29	NA	NA	NA	NA	0	6	0.0268943
chr1_137665225_137665270_mmu-miR-671-5p	chr1	137665225	137665270	1	+	27280	Phlda3	3'UTR	mmu-miR-671-5p	|||-|||-|||--|W||||||-	|||-|||-------|||-----------|W||||||-	-28.3	7	8mer.mm	37	NA	NA	5	A,C	0	6	0.0906953
chr1_137723915_137723972_mmu-let-7c	chr1	137723915	137723972	1	+	16763	Lad1	CDS	mmu-let-7c	-|||W|--|||W|||--|||W	-|||W|--|--||W|||-----|||W-	-24.8	20	7merm8.mm	64	NA	NA	6	T,G	0	6	0.0759726
chr1_137729457_137729515_mmu-miR-124	chr1	137729457	137729515	1	+	16763	Lad1	3'UTR	mmu-miR-124	||||||-|-|||W|-----	||||||-|-|||W|-	-19.7	11	7merA1	20	NA	NA	NA	NA	1	1	0.0886667
chr1_137888771_137888802_mmu-miR-16	chr1	137888771	137888802	1	-	226438	Igfn1	intron	mmu-miR-16	|W|||--||||------|||-	|W|||--||||---|||-	-16.8	44	none	NA	NA	NA	NA	NA	0	5	NA
chr1_137919783_137919839_mmu-miR-181a	chr1	137919783	137919839	1	+	66241	Tmem9	intron	mmu-miR-181a	-||----||-|W|||--W||||	-||---||-|W|--||----W||||-	-12.8	42	6mer_off.mm	65	NA	NA	4	A,G	0	6	0.0488391
chr1_137924068_137924099_mmu-miR-335-3p	chr1	137924068	137924099	1	+	66241	Tmem9	CDS	mmu-miR-335-3p	|W||||||-W|||||------	|W||||||------W|||||-	-16.4	7	7merm8.mm	21	NA	NA	3	T,G	0	1	0.782514
chr1_137928583_137928613_mmu-miR-9	chr1	137928583	137928613	1	+	66241	Tmem9	intron	mmu-miR-9	|WWWW|---|||||||------	|WWWW||||||||-	-16.1	62	6mer.mm	59	NA	NA	5	T,G	0	1	0.111098
chr1_138037686_138037718_mmu-miR-219-5p	chr1	138037686	138037718	1	+	16565	Kif21b	intron	mmu-miR-219-5p	|||-|W|||-----------	|||----|W|||-	-12.8	10	6mer.mm	48	NA	NA	6	G,A	0	1	-0.0209385
chr1_138041190_138041234_mmu-miR-124	chr1	138041190	138041234	2	+	16565	Kif21b	CDS	mmu-miR-124	-|||-||W--||||--|||	-|||-||W---||||--|||-	-18.2	19	6mer_off.mm	33	NA	NA	6	C,A	0	5	1.2939
chr1_138041795_138041824_mmu-miR-125b-5p	chr1	138041795	138041824	2	+	16565	Kif21b	CDS	mmu-miR-125b-5p	-||WW|-|||||--||||||-	-||WW---|-|||||---||||||-	-21.8	38	6mer	9	NA	NA	NA	NA	0	6	0.890588
chr1_138044092_138044149_mmu-let-7i	chr1	138044092	138044149	1	+	16565	Kif21b	CDS	mmu-let-7i	|-||W|---||W-|||||||W	|||W|-----||W----|||||||W-	-21.9	12	none	NA	NA	NA	NA	NA	1	6	0.655676
chr1_138044098_138044154_mmu-miR-9	chr1	138044098	138044154	1	+	16565	Kif21b	CDS	mmu-miR-9	-|W-|||W|W---|||||----	-|W--|||W|W----|||||-	-15.9	7	6mer.mm	68	NA	NA	3	T,C	1	2	0.70414
chr1_138044142_138044190_mmu-miR-99a	chr1	138044142	138044190	1	+	16565	Kif21b	CDS	mmu-miR-99a	|||-||||||||W-W||W|||	|||------||||||-||W----------W||W|||-	-20.2	13	6mer.mm	44	NA	NA	5	C,A	1	6	0.838194
chr1_138044372_138044430_mmu-miR-124	chr1	138044372	138044430	1	+	16565	Kif21b	CDS	mmu-miR-124	--|||||W-||||-|||--	-|||||W||||-|||-	-23	30	5mer_1	40	NA	NA	NA	NA	1	2	1.08732
chr1_138045238_138045284_mmu-miR-124	chr1	138045238	138045284	1	+	16565	Kif21b	CDS	mmu-miR-124	||||||||--|W-|--W||	||||||||-|W|--W||-	-22.7	11	8mer	22	NA	NA	NA	NA	1	5	1.13291
chr1_138045936_138045992_mmu-miR-149	chr1	138045936	138045992	1	+	16565	Kif21b	CDS	mmu-miR-149	||||||---||||W||||W-||	||||||-----||||W----||||W-||-	-26.4	6	6mer	29	NA	NA	NA	NA	1	6	1.257
chr1_138047859_138047887_mmu-miR-182	chr1	138047859	138047887	1	+	16565	Kif21b	CDS	mmu-miR-182	|||||---W|W||--|||------	|||||----W|W||------|||-	-20.6	10	7merm8.mm	27	NA	NA	7	A,G	0	2	1.23036
chr1_138052936_138052976_mmu-miR-124	chr1	138052936	138052976	1	+	16565	Kif21b	intron	mmu-miR-124	|||W---||W||||-----	|||W||W||||-	-16.7	13	7merA1.indel	18	NA	4,5	NA	T	0	1	-0.250841
chr1_138056729_138056785_mmu-miR-21	chr1	138056729	138056785	1	+	16565	Kif21b	CDS	mmu-miR-21	-||||--|||-||||||W||-	-||||--|||-|--|||||W||-	-21.3	6	none	NA	NA	NA	NA	NA	0	6	1.24206
chr1_138059357_138059389_mmu-miR-124	chr1	138059357	138059389	1	+	16565	Kif21b	CDS	mmu-miR-124	-||||||-||--||--|||	-||||||--||--||----|||-	-27	35	6mer_off	51	NA	NA	NA	NA	0	5	0.74714
chr1_138061613_138061671_mmu-miR-23a	chr1	138061613	138061671	1	+	16565	Kif21b	CDS	mmu-miR-23a	-------|||-||||-----	-|||----||||-	-14.5	17	none	NA	NA	NA	NA	NA	1	4	1.31685
chr1_138061623_138061706_mmu-miR-138	chr1	138061623	138061706	2	+	16565	Kif21b	CDS	mmu-miR-138	|||||||-W||---||-|||||	|||||||-------------W||-----||-------|||||-	-22.9	14	8mer	50	NA	NA	NA	NA	1	6	1.12383
chr1_138066694_138066727_mmu-miR-124	chr1	138066694	138066727	1	+	16565	Kif21b	CDS	mmu-miR-124	-||W||||-|WW||||||-	-||W|--|||-|W-----W||||||-	-18.1	36	7merm8.mm	35	NA	NA	4	G,A	1	2	0.471533
chr1_138068170_138068230_mmu-miR-124	chr1	138068170	138068230	2	+	16565	Kif21b	CDS	mmu-miR-124	-||||||W-||W-||||||	-||||||W------||W-|||---|||-	-22.8	19	6mer_off	40	NA	NA	NA	NA	1	6	0.949184
chr1_138068797_138068856_mmu-miR-124	chr1	138068797	138068856	1	+	16565	Kif21b	CDS	mmu-miR-124	-|||||-----|-|||W||	-|||||-|-|||W||-	-17.6	10	5mer_2	20	NA	NA	NA	NA	1	3	0.248194
chr1_138070043_138070069_mmu-miR-128	chr1	138070043	138070069	1	+	16565	Kif21b	exon_unclassified	mmu-miR-128	|||||W---||||W------	|||||W-----||||W-	-22.7	10	5mer_3	22	NA	NA	NA	NA	0	1	1.17512
chr1_138070716_138070764_mmu-miR-9	chr1	138070716	138070764	1	+	16565	Kif21b	3'UTR	mmu-miR-9	||WW|||---||-|||||----	||WW|||---||--|||||-	-19.3	39	none	NA	NA	NA	NA	NA	0	2	0.048824
chr1_138070913_138070970_mmu-miR-139-3p	chr1	138070913	138070970	1	+	16565	Kif21b	3'UTR	mmu-miR-139-3p	||||||W-||||--|||||||	||||||W----||||-||||-|||-	-29.4	17	6mer	36	NA	NA	NA	NA	0	6	-0.291336
chr1_138070933_138070965_mmu-miR-128	chr1	138070933	138070965	1	+	16565	Kif21b	3'UTR	mmu-miR-128	-|||W||--||W||------	-|||W||---||W||-	-16.1	3	6mer_off.mm	12	NA	NA	6	G,T	0	1	-0.0977225
chr1_138070943_138070981_mmu-miR-24	chr1	138070943	138070981	1	+	16565	Kif21b	3'UTR	mmu-miR-24	||||||-----|||||||||-	||||||||||||-|||-	-26.7	4	8mer	14	NA	NA	NA	NA	0	3	0.231679
chr1_138071031_138071089_mmu-miR-27a	chr1	138071031	138071089	1	+	16565	Kif21b	3'UTR	mmu-miR-27a	-|||||-|||||-|W|||--	-|||||----||||||W||-|-	-23.2	10	5mer_2	26	NA	NA	NA	NA	0	2	-0.422032
chr1_138071037_138071135_mmu-miR-24	chr1	138071037	138071135	3	+	16565	Kif21b	3'UTR	mmu-miR-24	|||||||----|||||-----	|||||||--|||||-	-26.8	54	7merm8	62	NA	NA	NA	NA	0	1	1.19767
chr1_138071038_138071068_mmu-miR-671-5p	chr1	138071038	138071068	1	+	16565	Kif21b	3'UTR	mmu-miR-671-5p	-|||||-|W|||||||||||||	-|||||----|W|||---||||||-||||-	-35.4	24	7merA1.indel	48	2	NA	NA	G	0	6	0.217835
chr1_138071088_138071139_mmu-miR-429	chr1	138071088	138071139	1	+	16565	Kif21b	3'UTR	mmu-miR-429	--|||-W||||||----||W|	-|||W||||||--||W|-	-19.9	41	none	NA	NA	NA	NA	NA	0	5	0.234474
chr1_138071217_138071274_mmu-miR-24	chr1	138071217	138071274	1	+	16565	Kif21b	3'UTR	mmu-miR-24	W||||-|WW||||||W|----	W||||-------|WW|-|||||W|-	-23.9	1	none	NA	NA	NA	NA	NA	0	2	0.110866
chr1_138071219_138071251_mmu-miR-33	chr1	138071219	138071251	1	+	16565	Kif21b	3'UTR	mmu-miR-33	||||-||W-|W|||--|-|-	||||-||W-|W||-|--|-|-	-17.7	44	7merm8.mm	58	NA	NA	6	T,C	0	5	0.392042
chr1_138071289_138071374_mmu-miR-26a	chr1	138071289	138071374	4	+	16565	Kif21b	3'UTR	mmu-miR-26a	||||||--|||||||--|||-	||||||-----||||||||||-	-27.8	36	7merA1	52	NA	NA	NA	NA	1	6	1.30503
chr1_138071320_138071377_mmu-miR-98	chr1	138071320	138071377	1	+	16565	Kif21b	3'UTR	mmu-miR-98	||||W|W--------------	||||W|W-	-13.5	3	6mer.mm	43	NA	NA	6	T,C	1	1	1.22869
chr1_138071502_138071573_mmu-miR-124	chr1	138071502	138071573	5	+	16565	Kif21b	3'UTR	mmu-miR-124	|||||||||||W----|||	|||||||-||||W--------|||-	-26.6	26	7merm8	44	NA	NA	NA	NA	0	5	0.542163
chr1_138071589_138071622_mmu-miR-124	chr1	138071589	138071622	1	+	16565	Kif21b	3'UTR	mmu-miR-124	|||W|||W-W|||--|||-	|||W|||WW|||---|||-	-20.8	16	7merm8.mm	28	NA	NA	5	G,T	0	5	0.376598
chr1_138071817_138071846_mmu-miR-124	chr1	138071817	138071846	1	+	16565	Kif21b	3'UTR	mmu-miR-124	-||||----|||-||-||-	-||||-|||---||-||-	-15.3	17	6merA1	18	NA	NA	NA	NA	0	2	0.516062
chr1_138071889_138071936_mmu-miR-124	chr1	138071889	138071936	1	+	16565	Kif21b	3'UTR	mmu-miR-124	-||W|||----|||--W||	-||W||||||----W||-	-15.4	51	6mer_off.mm	62	NA	NA	5	G,T	0	3	-0.0824538
chr1_138071997_138072072_mmu-miR-124	chr1	138071997	138072072	3	+	16565	Kif21b	3'UTR	mmu-miR-124	||||||-|-||-|||-|||	||||-|||||||||||-	-17.9	31	7merA1.indel	41	NA	3,4	NA	C	0	6	-0.174833
chr1_138072523_138072551_mmu-miR-330	chr1	138072523	138072551	1	+	16565	Kif21b	3'UTR	mmu-miR-330	-||||||------|||W|||-	-||||||---|||--W|||-	-20	22	6mer_off	35	NA	NA	NA	NA	0	3	0.341537
chr1_138072543_138072574_mmu-miR-30d	chr1	138072543	138072574	1	+	16565	Kif21b	3'UTR	mmu-miR-30d	|||||||-||--|||-||---	|||||||-||-----|||-||-	-19.4	21	8mer	36	NA	NA	NA	NA	0	2	0.463094
chr1_138072546_138072584_mmu-let-7b	chr1	138072546	138072584	1	+	16565	Kif21b	3'UTR	mmu-let-7b	---|W||--||||-||-||||	-|W||---||||-||||||-	-21	9	none	NA	NA	NA	NA	NA	0	4	0.155627
chr1_138072580_138072637_mmu-miR-139-5p	chr1	138072580	138072637	1	+	16565	Kif21b	3'UTR	mmu-miR-139-5p	-|||||-||||-W|W-W||||	|||||||||-W---|W--------W||||-	-18.6	46	5mer_2	71	NA	NA	NA	NA	0	6	-0.0596784
chr1_138072612_138072669_mmu-miR-16	chr1	138072612	138072669	1	+	16565	Kif21b	3'UTR	mmu-miR-16	-|||||||W||--||W-|||-	-|||||---||W||---||W-|||-	-23.6	36	7merA1.mm	55	NA	NA	2	A,A	0	6	-0.0412465
chr1_138072657_138072714_mmu-miR-30b	chr1	138072657	138072714	1	+	16565	Kif21b	3'UTR	mmu-miR-30b	|W||||--|||-----|||||	|W||--||---|||--|||||-	-14.9	8	7merA1.indel	44	NA	5,6	NA	C	0	5	0.190079
chr1_138072734_138072791_mmu-miR-135b	chr1	138072734	138072791	1	+	16565	Kif21b	3'UTR	mmu-miR-135b	-WW||WWWW|||-||W||--||	-WW||WWW-W|||----------||W||--||-	-18.4	17	5mer_3	12	NA	NA	NA	NA	0	2	0.578832
chr1_138072751_138072800_mmu-miR-124	chr1	138072751	138072800	1	+	16565	Kif21b	3'UTR	mmu-miR-124	--W|||-||W|W---W|||	-W|||--||W|W--W|||-	-20.7	21	none	NA	NA	NA	NA	NA	0	5	0.269536
chr1_138072761_138072800_mmu-miR-181a	chr1	138072761	138072800	1	+	16565	Kif21b	3'UTR	mmu-miR-181a	|||W||---||||-|W|WW||W	|||W||||||---|W|WW-||W-	-19.6	20	6mer.mm	37	NA	NA	5	T,G	0	6	0.263076
chr1_138072793_138072826_mmu-miR-26a	chr1	138072793	138072826	1	+	16565	Kif21b	3'UTR	mmu-miR-26a	||||||----||W||W|-|||	||||||-----||W-||W|---|||-	-15.7	1	7merA1	21	NA	NA	NA	NA	0	3	0.190775
chr1_138072828_138072859_mmu-miR-30d	chr1	138072828	138072859	1	+	16565	Kif21b	3'UTR	mmu-miR-30d	|W|----|||-||-|WW|||-	|W|-----|||--||---|WW|||-	-14.6	35	none	NA	NA	NA	NA	NA	0	6	-0.164685
chr1_138072946_138072977_mmu-miR-26a	chr1	138072946	138072977	1	+	16565	Kif21b	3'UTR	mmu-miR-26a	||||W|---||||-----|||	||||W|-----||||-----|||-	-18.3	28	6mer.mm	46	NA	NA	6	G,T	0	5	0.795001
chr1_138072946_138073004_mmu-miR-218	chr1	138072946	138073004	1	+	16565	Kif21b	3'UTR	mmu-miR-218	||||||WW|--W||||||||	||||||WW|----W|||||---|||-	-22.6	31	8mer	28	NA	NA	NA	NA	0	3	0.853056
chr1_138072960_138072991_mmu-miR-30a	chr1	138072960	138072991	1	+	16565	Kif21b	3'UTR	mmu-miR-30a	----|||-||-||||-W||||	-|||-||------------||||-W||||-	-16.1	2	none	NA	NA	NA	NA	NA	0	4	0.448811
chr1_138073001_138073063_mmu-miR-124	chr1	138073001	138073063	2	+	16565	Kif21b	3'UTR	mmu-miR-124	-----||-|W|-||-|||-	-||-|W|-||--|||-	-15.4	4	none	NA	NA	NA	NA	NA	0	4	0.197108
chr1_138073159_138073190_mmu-miR-222	chr1	138073159	138073190	1	+	16565	Kif21b	3'UTR	mmu-miR-222	-|W|||--||||--|||||W	-|W|||-----------|||||||||W-	-21.7	36	6mer.mm	51	NA	NA	3	C,T	0	6	-0.0633318
chr1_138073210_138073292_mmu-miR-124	chr1	138073210	138073292	5	+	16565	Kif21b	3'UTR	mmu-miR-124	|||||--|-||||--|||-	|||||--|-|||||||-	-19.4	28	5mer_3	40	NA	NA	NA	NA	0	5	0.0608097
chr1_138073211_138073265_mmu-miR-431*	chr1	138073211	138073265	1	+	16565	Kif21b	3'UTR	mmu-miR-431*	|||||-----|-|||W|--|W	|||||----||||W|--|W-	-24.6	8	7merm8.indel	22	7	NA	NA	G	0	3	0.098309
chr1_138073336_138073407_mmu-miR-30a	chr1	138073336	138073407	6	+	16565	Kif21b	3'UTR	mmu-miR-30a	|||-|||W--||-|-||||||	|||-|||W--||-|||||||-	-18	27	7merm8.mm	41	NA	NA	5	A,C	0	3	0.115896
chr1_138073344_138073377_mmu-miR-30d	chr1	138073344	138073377	2	+	16565	Kif21b	3'UTR	mmu-miR-30d	|||-|||W--||W--||||||	|||-|||W---||W||||||-	-18.8	19	7merm8.mm	33	NA	NA	5	A,C	0	5	0.115896
chr1_138073758_138073789_mmu-miR-138	chr1	138073758	138073789	1	+	16565	Kif21b	3'UTR	mmu-miR-138	|||||W|WWW---|W|||||--	|||||W|WWW--|W||----|||-	-25.9	10	8mer.mm	27	NA	NA	7	T,G	0	6	0.121194
chr1_138074057_138074114_mmu-let-7c	chr1	138074057	138074114	1	+	16565	Kif21b	3'UTR	mmu-let-7c	|||||||--||W|--|-|||W	|||||---||-----||W|--|---|||W-	-20.3	3	7merm8.indel	27	7	NA	NA	A	0	5	0.229627
chr1_138074466_138074523_mmu-miR-26a	chr1	138074466	138074523	1	+	16565	Kif21b	3'UTR	mmu-miR-26a	--------|||||W|W||W--	-|||||W|W||W-	-20.5	47	none	NA	NA	NA	NA	NA	1	4	0.879236
chr1_138074485_138074545_mmu-miR-493*	chr1	138074485	138074545	1	+	16565	Kif21b	3'UTR	mmu-miR-493*	||||||--W|||||||--	||||||--W|-||||||-	-19.5	9	6mer	21	NA	NA	NA	NA	1	1	0.625835
chr1_138110290_138110320_mmu-miR-124	chr1	138110290	138110320	1	-	67313	5730559C18Rik	3'UTR	mmu-miR-124	|||||||--||-||---||	|||||||---||||-||-	-20.3	8	8mer	19	NA	NA	NA	NA	0	5	0.330997
chr1_138110316_138110347_mmu-miR-296-3p	chr1	138110316	138110347	1	-	67313	5730559C18Rik	3'UTR	mmu-miR-296-3p	-||||||||-||-||||||--	-||||||||-||--|||-|||-	-31.3	3	6mer_off	18	NA	NA	NA	NA	0	2	-0.591456
chr1_138110332_138110389_mmu-miR-124	chr1	138110332	138110389	1	-	67313	5730559C18Rik	3'UTR	mmu-miR-124	||||---||---|||-|||	||||-||---||||||-	-15.6	18	7merA1.mm	6	NA	NA	3	A,A	0	3	0.462715
chr1_138132612_138132647_mmu-miR-770-5p	chr1	138132612	138132647	1	-	NA		deep_intergenic	mmu-miR-770-5p	|||||||W-|W|W|-W|||--	|||-|-|||W-|W|W|---W|||-	-25	3	8mer.mm	20	NA	NA	5	C,A	0	2	0.0695433
chr1_138164848_138164905_mmu-miR-361	chr1	138164848	138164905	2	-	67886	Camsap2	3'UTR	mmu-miR-361	|||||||------|||||-||	|||-||||----|||||-||-	-17.2	3	8mer.indel	16	NA	3,4	NA	A	0	3	1.22587
chr1_138164912_138164935_mmu-miR-9	chr1	138164912	138164935	1	-	67886	Camsap2	3'UTR	mmu-miR-9	--|||||---|W||||------	-|||||-|W|-|||-	-14.1	55	5mer_1	64	NA	NA	NA	NA	1	1	1.59531
chr1_138166382_138166413_mmu-miR-26a	chr1	138166382	138166413	1	-	67886	Camsap2	3'UTR	mmu-miR-26a	-|||||--W||-|W|||W|||	|||||---W||-|W|--||W|||-	-18.1	52	7merm8.indel	7	3	NA	NA	C	0	6	0.56327
chr1_138167178_138167207_mmu-miR-128	chr1	138167178	138167207	2	-	67886	Camsap2	3'UTR	mmu-miR-128	||||||||-||-W||||W--	||||-----||||-||-------------W||||W-	-17.2	13	7merm8.indel	43	7	NA	NA	T	0	2	0.225124
chr1_138167486_138167516_mmu-miR-9	chr1	138167486	138167516	1	-	67886	Camsap2	CDS	mmu-miR-9	-W|||||W--|W-|||W||||-	-W|||||W--|W-------|||W|--|||-	-16.3	28	8mer.indel	51	NA	3,4	NA	G	1	3	1.08027
chr1_138167517_138167548_mmu-let-7c	chr1	138167517	138167548	1	-	67886	Camsap2	CDS	mmu-let-7c	W|W||||W||||-W|-|||W|	W|W||---||W||||W|-|||W|-	-22.5	13	5mer_2	21	NA	NA	NA	NA	1	6	1.14074
chr1_138168111_138168141_mmu-miR-30a	chr1	138168111	138168141	1	-	67886	Camsap2	CDS	mmu-miR-30a	|W--||---|||----|||--	|W--|||||--|||-	-10.9	26	7merA1.indel	55	4	NA	NA	A	0	5	1.15961
chr1_138177021_138177054_mmu-miR-181b	chr1	138177021	138177054	2	-	67886	Camsap2	CDS	mmu-miR-181b	|||||----||-||-||||||-	|||||-------||-||-||||||-	-22.6	12	7merm8.indel	46	4	NA	NA	A	0	5	0.910273
chr1_138178588_138178643_mmu-miR-30a	chr1	138178588	138178643	1	-	67886	Camsap2	CDS	mmu-miR-30a	------|||---|||||||--	-|||--|||||||-	-17.9	60	none	NA	NA	NA	NA	NA	0	4	0.842875
chr1_138178689_138178720_mmu-let-7b	chr1	138178689	138178720	1	-	67886	Camsap2	CDS	mmu-let-7b	||||W|||--W|W|||-|W||	||||-----W|||W|W||||W||-	-19	22	8mer.indel	43	6	NA	NA	T	1	3	0.82043
chr1_138178793_138178850_mmu-miR-30d	chr1	138178793	138178850	1	-	67886	Camsap2	CDS||5'UTR	mmu-miR-30d	---------|||W--||||||	|||W--||||||-	-17	63	none	NA	NA	NA	NA	NA	0	4	0.900242
chr1_138179396_138179429_mmu-miR-124	chr1	138179396	138179429	1	-	67886	Camsap2	CDS	mmu-miR-124	-|||||||--W||||-|||	-|||-||||-----W|||||||-	-21.8	9	6mer.mm	9	NA	NA	5	G,G	0	3	1.40697
chr1_138182490_138182546_mmu-miR-9	chr1	138182490	138182546	1	-	67886	Camsap2	CDS	mmu-miR-9	||-|||----|||-|||-----	||-|||-|||-|||-	-14.6	58	7merA1.mm	14	NA	NA	6	G,A	0	2	0.363418
chr1_138184533_138184566_mmu-miR-124	chr1	138184533	138184566	1	-	67886	Camsap2	CDS	mmu-miR-124	-||||-|W|WW||||-||-	-||||--|W|W-W||||-||-	-19.1	49	5mer_3	50	NA	NA	NA	NA	1	2	0.804892
chr1_138185690_138185747_mmu-let-7b	chr1	138185690	138185747	1	-	67886	Camsap2	intron	mmu-let-7b	W||WW|---|WW--||-||||	W||WW|-|W---W--||||||-	-10.1	10	7merA1.mm	51	NA	NA	3	A,C	0	6	-0.648577
chr1_138188288_138188319_mmu-miR-26a	chr1	138188288	138188319	1	-	67886	Camsap2	intron	mmu-miR-26a	||||||------W||W|||--	||||||------W||W|||-	-19.2	11	7merA1	25	NA	NA	NA	NA	0	3	-0.126204
chr1_138193048_138193078_mmu-miR-127	chr1	138193048	138193078	1	-	67886	Camsap2	intron	mmu-miR-127	|||||||-W|||-W|--W|||	|||||||W|||--W|---W|||-	-25.7	30	8mer	46	NA	NA	NA	NA	0	6	0.0902666
chr1_138198030_138198053_mmu-miR-26a	chr1	138198030	138198053	1	-	67886	Camsap2	intron	mmu-miR-26a	||-||W|-||||||||-----	||-||W|-||||--||||-	-18.8	45	none	NA	NA	NA	NA	NA	0	1	0.10261
chr1_138200921_138200977_mmu-miR-324-5p	chr1	138200921	138200977	1	-	67886	Camsap2	CDS	mmu-miR-324-5p	--|||---|||||||-|||W--	-|||-|||||||------|||W-	-20.8	52	none	NA	NA	NA	NA	NA	1	6	1.096
chr1_138261734_138261765_mmu-miR-23a	chr1	138261734	138261765	2	+	NA		deep_intergenic	mmu-miR-23a	------W||||||----|||	-W||||||-|||-	-19.7	14	none	NA	NA	NA	NA	NA	0	4	NA
chr1_13827390_13827414_mmu-miR-23b	chr1	13827390	13827414	1	-	NA		deep_intergenic	mmu-miR-23b	-||||W|||-|W|-||W-||	-||||W|||-|W|-||W-||-	-21.6	40	6mer_off.mm	54	NA	NA	7	T,G	0	6	-0.237282
chr1_138453649_138453708_mmu-miR-490-5p	chr1	138453649	138453708	1	+	NA		deep_intergenic	mmu-miR-490-5p	-||||-||---|||||||-	-||||-||--|||||||-	-22.4	40	6mer_off.mm	51	NA	NA	7	A,C	0	3	0.0129691
chr1_138522336_138522392_mmu-miR-138	chr1	138522336	138522392	1	+	226442	Zfp281	CDS	mmu-miR-138	|||||||W--||-||-|-||||	|||||||W---------------||-||-|-||||-	-24.7	35	8mer	64	NA	NA	NA	NA	0	3	1.19442
chr1_138522467_138522564_mmu-miR-9	chr1	138522467	138522564	2	+	226442	Zfp281	CDS	mmu-miR-9	||||||W|-W||-||W||----	||||||W|W||----||W||-	-20.6	8	6mer	23	NA	NA	NA	NA	1	2	1.00268
chr1_138522818_138522875_mmu-miR-3059	chr1	138522818	138522875	1	+	226442	Zfp281	CDS	mmu-miR-3059	-||||||-|||||||||-|||	-||||||--||-|-|-|||||-|||-	-22.4	23	6mer_off	42	NA	NA	NA	NA	0	6	1.49836
chr1_138522852_138522883_mmu-miR-30e	chr1	138522852	138522883	1	+	226442	Zfp281	CDS	mmu-miR-30e	-----|||||||||--WW||-	-||-|||||||WW||-	-15.2	59	none	NA	NA	NA	NA	NA	0	4	1.41053
chr1_138523018_138523048_mmu-miR-125b-5p	chr1	138523018	138523048	1	+	226442	Zfp281	CDS	mmu-miR-125b-5p	|||||||||---|||--|W--	||||||||||||---|W-	-23.8	8	8mer	19	NA	NA	NA	NA	1	3	1.50363
chr1_138523485_138523516_mmu-miR-124	chr1	138523485	138523516	2	+	226442	Zfp281	CDS	mmu-miR-124	|||||||---||---|||-	|||||||-||---|||-	-21.5	10	7merm8	20	NA	NA	NA	NA	1	5	1.5808
chr1_138523764_138523821_mmu-miR-433	chr1	138523764	138523821	2	+	226442	Zfp281	CDS	mmu-miR-433	||||||-|||--|||-||W--	|||--|||--------|||--|||-||W-	-18	40	7merA1.mm	24	NA	NA	4	A,A	0	2	1.19777
chr1_138523954_138524011_mmu-miR-361	chr1	138523954	138524011	1	+	226442	Zfp281	CDS	mmu-miR-361	-|W||-|--|||||WW||---	-|W||-||||||WW||-	-20	41	7merm8.mm	66	NA	NA	4	T,T	0	2	1.58634
chr1_138523980_138524018_mmu-miR-124	chr1	138523980	138524018	1	+	226442	Zfp281	CDS	mmu-miR-124	-||-|||--|||W|--|||	-|||||---|||W|-------|||-	-17	33	6mer.mm	56	NA	NA	3	A,A	0	5	1.42176
chr1_138524173_138524230_mmu-miR-30e	chr1	138524173	138524230	1	+	226442	Zfp281	CDS	mmu-miR-30e	------------|||||||||	-|||||||||-	-18.6	19	none	NA	NA	NA	NA	NA	0	4	1.25739
chr1_138524212_138524290_mmu-miR-9	chr1	138524212	138524290	2	+	226442	Zfp281	CDS	mmu-miR-9	---|||--||||||||||-|||	-|||-||||---||||-|||||-	-16.4	41	none	NA	NA	NA	NA	NA	1	4	1.13663
chr1_138524237_138524294_mmu-miR-127*	chr1	138524237	138524294	1	+	226442	Zfp281	CDS	mmu-miR-127*	-W||||||-||||W||||W|-	-W||||||---||||W||||W|-	-31.7	7	7merm8.indel	23	NA	3,4	NA	T	1	6	1.05399
chr1_138524301_138524332_mmu-miR-330	chr1	138524301	138524332	1	+	226442	Zfp281	CDS	mmu-miR-330	-|||W|||||W|||||||||-	-|||W|||-||W||||||----|||	-31.1	1	5mer_2	33	NA	NA	NA	NA	1	6	1.50332
chr1_138524302_138524332_mmu-miR-149	chr1	138524302	138524332	1	+	226442	Zfp281	CDS	mmu-miR-149	|||||||-W|||||||------	||-|||||-W||||||-|-	-23.2	4	8mer.indel	15	NA	3,4	NA	T	1	1	1.53948
chr1_138524313_138524345_mmu-miR-33	chr1	138524313	138524345	1	+	226442	Zfp281	CDS	mmu-miR-33	|||-||||||||-||-|W|-	|||||||----||||--||------|W|-	-12.8	17	7merm8.indel	40	5	NA	NA	A	1	2	1.24601
chr1_138524327_138524362_mmu-miR-328	chr1	138524327	138524362	2	+	226442	Zfp281	CDS	mmu-miR-328	||||||-||||||||--|---	||||-||||-||||||--|-	-28.5	48	7merA1.mm	62	NA	NA	6	C,T	1	1	1.62842
chr1_138524371_138524401_mmu-miR-124	chr1	138524371	138524401	2	+	226442	Zfp281	CDS	mmu-miR-124	--|||||-|-|W---||||	-|||||-|-|W||||-	-22.7	8	5mer_1	18	NA	NA	NA	NA	1	5	1.6444
chr1_138524401_138524432_mmu-let-7d	chr1	138524401	138524432	1	+	226442	Zfp281	CDS	mmu-let-7d	|||-||||-|W|---------	|||-|||||W|-	-11.7	2	7merm8.mm	7	NA	NA	5	G,A	1	1	1.2045
chr1_138524402_138524449_mmu-miR-124	chr1	138524402	138524449	1	+	226442	Zfp281	CDS	mmu-miR-124	--|W|||--W||---|W|-	-|W|||---W||---|W|-	-13.9	34	none	NA	NA	NA	NA	NA	1	5	1.26483
chr1_138524605_138524697_mmu-miR-33	chr1	138524605	138524697	7	+	226442	Zfp281	3'UTR	mmu-miR-33	|||||||-----|||||W||	|||||||-----|||||W||-	-24.1	36	8mer	50	NA	NA	NA	NA	0	3	1.57889
chr1_138524671_138524727_mmu-miR-30c	chr1	138524671	138524727	1	+	226442	Zfp281	3'UTR	mmu-miR-30c	-W|||||---W|||||--||W-	-W|||||----------W|||||--||W-	-14.8	11	5mer_1	33	NA	NA	NA	NA	0	3	1.49746
chr1_138524734_138524776_mmu-miR-33	chr1	138524734	138524776	1	+	226442	Zfp281	3'UTR	mmu-miR-33	||-||||W----W|||||||	||||||W---W|||||-||-	-15.5	28	8mer.indel	42	4	NA	NA	C	0	3	1.55067
chr1_138524930_138524956_mmu-miR-125b-5p	chr1	138524930	138524956	1	+	226442	Zfp281	3'UTR||intron	mmu-miR-125b-5p	-|||||||-------------	-|||||||-	-16.4	13	6mer_off	15	NA	NA	NA	NA	0	1	1.65572
chr1_138524934_138524966_mmu-miR-33	chr1	138524934	138524966	1	+	226442	Zfp281	3'UTR||intron	mmu-miR-33	|||---||-W||W||W|---	|||||-W||W||W|-	-14.3	18	7merA1.mm	58	NA	NA	3	G,G	0	2	1.63158
chr1_138524943_138525000_mmu-miR-30b	chr1	138524943	138525000	2	+	226442	Zfp281	3'UTR||intron	mmu-miR-30b	|||||--||||||--------	|||||--------|||--|||-	-9.7	46	6merA1	63	NA	NA	NA	NA	0	1	1.49297
chr1_138526511_138526568_mmu-miR-9*	chr1	138526511	138526568	1	+	226442	Zfp281	3'UTR||intron	mmu-miR-9*	|||||--|W||||||------	||||||W||----||||-	-10.9	3	6merA1	16	NA	NA	NA	NA	1	1	1.43976
chr1_138529483_138529524_mmu-miR-204	chr1	138529483	138529524	1	+	NA		downstream_10k	mmu-miR-204	||||||||W||-|||---|||	||||||||W-----||---|||---|||-	-24.3	4	8mer	26	NA	NA	NA	NA	0	6	0.153093
chr1_138529662_138529693_mmu-miR-30a	chr1	138529662	138529693	1	+	NA		downstream_10k	mmu-miR-30a	|||||||-||-|W-|||||||	|||||||--------||-|W-----|||-||||-	-17.5	7	8mer	34	NA	NA	NA	NA	0	6	0.817402
chr1_138557948_138557991_mmu-miR-124	chr1	138557948	138557991	1	+	NA		deep_intergenic	mmu-miR-124	-||||-|W|W|-||--|||	-|||||W|W|-||--|-||-	-21.9	17	6mer_off	12	NA	NA	NA	NA	0	5	0.159736
chr1_138648841_138648895_mmu-miR-9	chr1	138648841	138648895	1	+	NA		deep_intergenic	mmu-miR-9	---------|||||||------	-|||||||-	-15.2	45	none	NA	NA	NA	NA	NA	0	4	0.158588
chr1_138813149_138813188_mmu-miR-124	chr1	138813149	138813188	1	+	NA		deep_intergenic	mmu-miR-124	-|||||-|||||||||---	-|||||-||-|||||||-	-25.2	6	5mer_2	14	NA	NA	NA	NA	0	1	NA
chr1_139388415_139388446_mmu-miR-3473	chr1	139388415	139388446	1	-	NA		deep_intergenic	mmu-miR-3473	||-|||-|W||W-|W||	||----|||-|W||W---|W||-	-15.9	1	none	NA	NA	NA	NA	NA	0	6	-0.0246929
chr1_139554320_139554351_mmu-miR-125b-5p	chr1	139554320	139554351	1	-	NA		deep_intergenic	mmu-miR-125b-5p	----W||||---|||||----	-W||||-------|||||-	-11.8	28	none	NA	NA	NA	NA	NA	0	4	0.192114
chr1_139585057_139585081_mmu-miR-138	chr1	139585057	139585081	1	-	NA		deep_intergenic	mmu-miR-138	|||W|WW||-W---|||||||-	|||W-|WW||-W-------||||-||-|-	-18.9	14	none	NA	NA	NA	NA	NA	0	6	0.127634
chr1_139585057_139585081_mmu-miR-152	chr1	139585057	139585081	3	-	NA		deep_intergenic	mmu-miR-152	|||-|||||-||---||W||	|||---||-|||||---||W||-	-19.1	26	8mer.mm	16	NA	NA	5	T,T	0	5	0.220451
chr1_139585057_139585081_mmu-miR-30d	chr1	139585057	139585081	1	-	NA		deep_intergenic	mmu-miR-30d	|||||-|||||||||-|----	|||||-----|||||-|-|||-|-	-17	41	8mer.indel	59	7	NA	NA	C	0	2	0.0910573
chr1_139625233_139625291_mmu-miR-124	chr1	139625233	139625291	1	-	NA		deep_intergenic	mmu-miR-124	-|||---W|W|W---WW||	-|||-------W|W|W---WW||-	-14.8	26	none	NA	NA	NA	NA	NA	0	5	NA
chr1_139795274_139795320_mmu-miR-495	chr1	139795274	139795320	1	+	NA		deep_intergenic	mmu-miR-495	|||||||-W||||||------	|||||||--W||||||-	-21.4	4	7merm8	14	NA	NA	NA	NA	0	1	0.442465
chr1_139798463_139798520_mmu-miR-320	chr1	139798463	139798520	1	+	NA		deep_intergenic	mmu-miR-320	-||-|||-|W|----||W|W|	-|||||---|W|-----||W|W|-	-15.5	35	6mer_off.mm	20	NA	NA	7	T,T	0	5	0.103816
chr1_139801535_139801593_mmu-miR-124	chr1	139801535	139801593	1	+	NA		deep_intergenic	mmu-miR-124	||||||---||WW|||---	||||||------||WW|||-	-18.3	19	7merA1	33	NA	NA	NA	NA	1	1	0.265992
chr1_139802602_139802659_mmu-miR-16	chr1	139802602	139802659	1	+	NA		deep_intergenic	mmu-miR-16	||-|W|||W||||W---|||W	|||W|||W---||||W--|||W-	-16.5	16	none	NA	NA	NA	NA	NA	0	5	-0.239505
chr1_139807403_139807435_mmu-miR-652	chr1	139807403	139807435	1	+	NA		deep_intergenic	mmu-miR-652	|||||W-----||||||||-	|||||W-------||-||||||-	-20.6	10	5mer_3	28	NA	NA	NA	NA	0	3	0.416152
chr1_139813352_139813380_mmu-miR-541	chr1	139813352	139813380	1	+	NA		deep_intergenic	mmu-miR-541	||W||||--||-||||||------	||W||||--||-||||||-	-21.5	3	7merm8.mm	15	NA	NA	4	G,T	0	2	0.14779
chr1_139830532_139830555_mmu-miR-125b-5p	chr1	139830532	139830555	1	+	NA		deep_intergenic	mmu-miR-125b-5p	|||-||--|||W||||-----	|||-||---|||W||||-	-23.9	2	7merA1.mm	14	NA	NA	5	T,T	0	1	-0.055366
chr1_139831980_139832012_mmu-miR-124	chr1	139831980	139832012	1	+	NA		deep_intergenic	mmu-miR-124	-||||||--|||---|||-	-||||||---|||-|||-	-22.3	3	6mer_off	14	NA	NA	NA	NA	1	5	-0.328627
chr1_139863065_139863097_mmu-miR-181a	chr1	139863065	139863097	26	+	735252	Mir181a-1	exon_unclassified	mmu-miR-181a	|||-||||||--||||W||-||	|||-||||||||||W||||-	-24.7	19	8mer.mm	32	NA	NA	5	T,T	1	6	1.65053
chr1_139863247_139863277_mmu-miR-181b	chr1	139863247	139863277	5	+	723890	Mir181b-1	intron	mmu-miR-181b	-|||||||||---||W|||W|W	-|||||||||-||W|||W|W-	-28.3	18	6mer_off	32	NA	NA	NA	NA	1	6	1.58043
chr1_139864863_139864916_mmu-miR-669n	chr1	139864863	139864916	4	+	NA		downstream_10k	mmu-miR-669n	--|W|||W|W-|WW|W|W-	-|W|||W|W-|W----W|W|W-	-14.7	54	none	NA	NA	NA	NA	NA	0	2	NA
chr1_139865069_139865125_mmu-miR-30c	chr1	139865069	139865125	1	+	NA		downstream_10k	mmu-miR-30c	-------------||||||---	-||||||-	-14.1	10	none	NA	NA	NA	NA	NA	0	4	NA
chr1_140249586_140249610_mmu-miR-29b	chr1	140249586	140249610	1	-	NA		deep_intergenic	mmu-miR-29b	||||--|||W-----|||W-|W	||||-|||W---|||W-|W-	-13	11	none	NA	NA	NA	NA	NA	0	5	-0.0268441
chr1_140380761_140380818_mmu-miR-9*	chr1	140380761	140380818	1	-	NA		downstream_10k	mmu-miR-9*	||||||--W|W||--||||||	||||||--W|W||----||||||-	-17.4	17	7merA1	35	NA	NA	NA	NA	1	5	1.34129
chr1_140380809_140380868_mmu-miR-124	chr1	140380809	140380868	1	-	NA		downstream_10k	mmu-miR-124	-|||||---W|||---||-	-|||||---W|||-||-	-17.3	8	5mer_2	19	NA	NA	NA	NA	0	5	0.864467
chr1_140380841_140380874_mmu-let-7b	chr1	140380841	140380874	1	-	NA		downstream_10k	mmu-let-7b	||||W|W-||W--|||W|--|	||||W|W||W|||W|--|-	-22.6	12	6mer.mm	25	NA	NA	6	T,G	0	2	0.827591
chr1_140380886_140380943_mmu-let-7e	chr1	140380886	140380943	1	-	NA		downstream_10k	mmu-let-7e	|||-W||--||||W||-----	|||---W||------||||W||-	-14.8	10	7merA1.indel	28	4	NA	NA	G	0	1	0.951866
chr1_140383520_140383551_mmu-let-7d	chr1	140383520	140383551	1	-	59125	Nek7	3'UTR	mmu-let-7d	||||||-----W||||W|W--	||||||----W||||W|W-	-22.2	23	6mer	36	NA	NA	NA	NA	1	3	0.758079
chr1_140383554_140383611_mmu-let-7g	chr1	140383554	140383611	1	-	59125	Nek7	CDS||3'UTR	mmu-let-7g	-|||------W||||||||||	-|||--W||||||||||-	-21	34	7merA1.mm	20	NA	NA	3	A,G	0	3	-0.185918
chr1_140383562_140383594_mmu-let-7a	chr1	140383562	140383594	1	-	59125	Nek7	CDS||3'UTR	mmu-let-7a	-|W||-W|-|||||W---||W	-|W||-W|---|||||W-||W-	-17.8	36	7merA1.mm	3	NA	NA	3	A,G	0	6	0.155348
chr1_140413146_140413204_mmu-miR-23a	chr1	140413146	140413204	1	-	59125	Nek7	CDS	mmu-miR-23a	---------||||||||-||	-||||||||--||-	-17.6	10	none	NA	NA	NA	NA	NA	0	4	1.18382
chr1_140429378_140429433_mmu-miR-9	chr1	140429378	140429433	1	-	59125	Nek7	CDS	mmu-miR-9	-||WW|W||||---||--||||	-||WW|W----||||||--||||-	-15.5	49	5mer_2	22	NA	NA	NA	NA	1	6	1.11892
chr1_140430960_140430992_mmu-miR-9	chr1	140430960	140430992	2	-	59125	Nek7	CDS	mmu-miR-9	|||||W|-|||-|||W||----	|||||W|---||||||-W||-	-17.9	15	6mer	9	NA	NA	NA	NA	1	2	1.44551
chr1_140440804_140440861_mmu-miR-384-3p	chr1	140440804	140440861	1	-	59125	Nek7	CDS	mmu-miR-384-3p	||||||--||||||W|||---	|||-|||||||||W|||-	-20.5	8	6mer_off.mm	46	NA	NA	6	T,T	1	2	1.4149
chr1_140440815_140440872_mmu-miR-340-5p	chr1	140440815	140440872	1	-	59125	Nek7	CDS	mmu-miR-340-5p	||||||-||-||-|||WW|||	||||||---||------||-----|||WW|||-	-12.5	11	6mer	38	NA	NA	NA	NA	1	6	1.3822
chr1_140440834_140440862_mmu-miR-219-5p	chr1	140440834	140440862	1	-	59125	Nek7	CDS	mmu-miR-219-5p	W||||||||-||-|||||--	W||||||||--|||||||-	-20.5	1	6mer_off	13	NA	NA	NA	NA	1	2	1.40977
chr1_140492729_140492779_mmu-miR-181d	chr1	140492729	140492779	2	-	59125	Nek7	intron	mmu-miR-181d	||||||--|||-|||W|||||W	||||||----|||-------------|||W|||||W-	-27.6	8	7merA1	39	NA	NA	NA	NA	0	6	-0.0460057
chr1_140748719_140748750_mmu-miR-127	chr1	140748719	140748750	1	-	69549	2310009B15Rik	CDS	mmu-miR-127	-|||||--||--|W||||||W	-|||||--||--|---W||||||W-	-29.2	9	7merA1.indel	28	2	NA	NA	C	0	6	1.24629
chr1_140882191_140882250_mmu-miR-124	chr1	140882191	140882250	1	+	329260	Dennd1b	intron	mmu-miR-124	-|||||---||||||WW|-	-|||||-||||||WW|-	-24.4	19	7merA1.indel	30	2	NA	NA	A	0	2	0.150512
chr1_140882468_140882499_mmu-miR-1196	chr1	140882468	140882499	1	+	329260	Dennd1b	intron	mmu-miR-1196	-|||W|---W||-||||||	-|||W|---------------W||||||||-	-19.4	21	6mer_off	68	NA	NA	NA	NA	0	6	0.086457
chr1_140895312_140895370_mmu-miR-128	chr1	140895312	140895370	1	+	329260	Dennd1b	intron	mmu-miR-128	-|||||W----|||||||W-	-|||||W---|||||||W-	-23.5	8	7merA1.indel	21	2	NA	NA	C	0	3	NA
chr1_140918259_140918290_mmu-miR-1839-5p	chr1	140918259	140918290	1	+	329260	Dennd1b	intron	mmu-miR-1839-5p	|||W|||||---||||||W||	|||W|||--||-----||||||W||-	-27.5	37	7merm8.mm	56	NA	NA	5	T,G	0	3	-0.1855
chr1_140959505_140959536_mmu-let-7f	chr1	140959505	140959536	1	+	329260	Dennd1b	CDS	mmu-let-7f	||||||W||W--||W------	||||||W||W---||W-	-19.7	11	6mer	22	NA	NA	NA	NA	1	1	0.658071
chr1_140963091_140963126_mmu-miR-124	chr1	140963091	140963126	1	+	329260	Dennd1b	intron	mmu-miR-124	||||||--|--||--|||-	||||||----------|--|||||-	-13.7	19	6mer	38	NA	NA	NA	NA	0	5	-0.0851711
chr1_140963256_140963297_mmu-miR-124	chr1	140963256	140963297	1	+	329260	Dennd1b	intron	mmu-miR-124	|||||||--W|||------	|||||||---W|||-	-21	25	8mer	33	NA	NA	NA	NA	1	1	-0.0278528
chr1_140982922_140982977_mmu-miR-382*	chr1	140982922	140982977	1	+	329260	Dennd1b	intron	mmu-miR-382*	||W||||||-|||--------	||W||||----|||||-	-14.4	2	7merm8.mm	12	NA	NA	4	T,G	0	1	-0.112485
chr1_141032759_141032790_mmu-let-7a	chr1	141032759	141032790	1	+	329260	Dennd1b	intron	mmu-let-7a	-|W-||-W|||||||------	-|W-||------W|||||||-	-14.3	12	6mer_off.mm	14	NA	NA	7	A,A	0	1	-0.00167695
chr1_141037044_141037088_mmu-miR-9	chr1	141037044	141037088	1	+	329260	Dennd1b	CDS	mmu-miR-9	|||||||W|-||-|||||----	|||||||W||||||||-	-23.8	5	7merm8	15	NA	NA	NA	NA	0	2	1.13644
chr1_141055872_141055909_mmu-miR-124	chr1	141055872	141055909	1	+	329260	Dennd1b	intron	mmu-miR-124	||||||---||||||||||	||||||----||||||||--||-	-24.1	9	6mer	26	NA	NA	NA	NA	0	6	-0.197979
chr1_141067275_141067334_mmu-miR-124	chr1	141067275	141067334	1	+	329260	Dennd1b	3'UTR	mmu-miR-124	||||||---W|||------	||||||---W|||-	-16.9	13	7merA1	21	NA	NA	NA	NA	1	1	1.38886
chr1_141069330_141069387_mmu-miR-30d	chr1	141069330	141069387	1	+	329260	Dennd1b	3'UTR||intron	mmu-miR-30d	-||---------|||||||||	-||-----------|||||||||-	-16.6	15	6mer.mm	22	NA	NA	5	A,C	0	3	0.269994
chr1_141071424_141071473_mmu-let-7a	chr1	141071424	141071473	1	+	329260	Dennd1b	3'UTR	mmu-let-7a	||||W|||--|||W||W|W|-	||||W|||--|||---W||W|W|-	-24.8	21	8mer.mm	38	NA	NA	6	T,G	1	3	0.987729
chr1_141071453_141071482_mmu-let-7i	chr1	141071453	141071482	1	+	329260	Dennd1b	3'UTR	mmu-let-7i	||||W|||---|W||------	||||W||||W||-	-20	3	8mer.mm	9	NA	NA	6	T,G	1	1	1.20014
chr1_141145051_141145108_mmu-miR-495	chr1	141145051	141145108	1	-	170788	Crb1	CDS	mmu-miR-495	--------||||||||||||W	-||||||||||||W-	-27.4	49	none	NA	NA	NA	NA	NA	0	4	0.2308
chr1_141320647_141320703_mmu-miR-9	chr1	141320647	141320703	1	+	226470	Zbtb41	CDS||5'UTR	mmu-miR-9	|||||----|||-|||-W-||-	|||||----||||||-W-||-	-17	39	8mer.indel	54	6	NA	NA	G	0	6	0.919435
chr1_141338377_141338434_mmu-miR-374c	chr1	141338377	141338434	1	+	226470	Zbtb41	CDS	mmu-miR-374c	||||-||-|||||------	||||-||-------------|||||-	-12.8	7	7merm8.mm	26	NA	NA	6	A,C	0	1	1.31024
chr1_141343482_141343542_mmu-miR-124	chr1	141343482	141343542	1	+	226470	Zbtb41	CDS	mmu-miR-124	|||||--||W||||||W||	|||||---||-----W||||||W-||-	-22	39	7merm8.indel	60	7	NA	NA	A	1	6	1.15763
chr1_141343570_141343627_mmu-miR-30b	chr1	141343570	141343627	1	+	226470	Zbtb41	CDS	mmu-miR-30b	-W|||||||----||||||||	-W|--||||---||--------|||-|||||-	-11.9	19	6mer_off.mm	42	NA	NA	4	A,C	1	3	1.16496
chr1_141343749_141343806_mmu-miR-127	chr1	141343749	141343806	1	+	226470	Zbtb41	CDS	mmu-miR-127	|W||W-|||||||||-|||||	|W||W-|||-|||-|||-------|||||-	-25.2	9	none	NA	NA	NA	NA	NA	1	6	0.940068
chr1_141343820_141343850_mmu-miR-124	chr1	141343820	141343850	1	+	226470	Zbtb41	CDS	mmu-miR-124	-||||||-||-||-|||--	-||||||-----||-||-|||-	-19.9	15	6mer_off	30	NA	NA	NA	NA	1	2	0.463755
chr1_141344194_141344252_mmu-miR-23a	chr1	141344194	141344252	1	+	226470	Zbtb41	3'UTR	mmu-miR-23a	----------||||------	-||||-	-11.1	10	none	NA	NA	NA	NA	NA	1	4	0.0628555
chr1_141344223_141344277_mmu-miR-30a	chr1	141344223	141344277	1	+	226470	Zbtb41	3'UTR	mmu-miR-30a	W|||||---||-||---||||	W|||||----||-||---||||-	-11.7	8	5mer_2	25	NA	NA	NA	NA	1	5	0.644797
chr1_141346714_141346744_mmu-miR-9	chr1	141346714	141346744	1	+	226470	Zbtb41	3'UTR	mmu-miR-9	-|||||----||||--|||---	-|||||---||||--------|||-	-13.2	41	7merA1.mm	60	NA	NA	2	C,A	0	5	0.508052
chr1_141346890_141346948_mmu-miR-218	chr1	141346890	141346948	1	+	226470	Zbtb41	3'UTR	mmu-miR-218	W||W|-|||||-||||||W-	W||W|---|||---||--------||||||W-	-15.2	13	none	NA	NA	NA	NA	NA	1	2	0.562874
chr1_141347013_141347056_mmu-let-7i*	chr1	141347013	141347056	1	+	226470	Zbtb41	3'UTR	mmu-let-7i*	-----------||||||WW||	-||||-||W----W||-	-13.4	12	none	NA	NA	NA	NA	NA	0	4	0.86614
chr1_141347114_141347170_mmu-miR-9	chr1	141347114	141347170	1	+	226470	Zbtb41	3'UTR	mmu-miR-9	-||WW||-|||W-|||||----	-||WW|||||W----------|||||-	-14.8	41	7merA1	32	NA	NA	NA	NA	1	2	0.710203
chr1_141347643_141347684_mmu-miR-30a	chr1	141347643	141347684	1	+	226470	Zbtb41	3'UTR	mmu-miR-30a	-------|||------||---	-|||-----||-	-10.2	64	none	NA	NA	NA	NA	NA	1	4	0.362777
chr1_141373944_141374001_mmu-miR-124	chr1	141373944	141374001	1	+	12316	Aspm	CDS	mmu-miR-124	||||-||--W|||---W||	||||---||-----W|||-----W||-	-13.5	18	7merA1.indel	68	NA	4,5	NA	T	0	5	0.600575
chr1_14150555_14150614_mmu-miR-124	chr1	14150555	14150614	1	-	NA		downstream_10k	mmu-miR-124	--|||||--W||||-----	-|||||-W||||-	-20.2	45	5mer_1	52	NA	NA	NA	NA	0	1	0.0353676
chr1_14160950_14161006_mmu-miR-9	chr1	14160950	14161006	1	-	14048	Eya1	CDS||3'UTR	mmu-miR-9	||W|||WW|W---||-||----	||W|||WW|W---||-||-	-20.1	38	7merA1.mm	51	NA	NA	4	T,G	0	2	0.464907
chr1_141702076_141702133_mmu-miR-130a	chr1	141702076	141702133	1	-	NA		downstream_10k	mmu-miR-130a	-W|||||||W||--|||W---	-W||||--|||W|||||W-	-19.1	27	7merm8.indel	39	NA	3,4	NA	T	0	2	NA
chr1_141819683_141819739_mmu-miR-9	chr1	141819683	141819739	1	+	NA		deep_intergenic	mmu-miR-9	-|W|||W||W----||W|----	-|W|||W||W-||W|-	-17.2	58	none	NA	NA	NA	NA	NA	0	2	-0.335677
chr1_141982856_141982888_mmu-miR-30b	chr1	141982856	141982888	1	-	12628	Cfh	3'UTR	mmu-miR-30b	-||||||--------|||W||	-||||||------|||W||-	-14.1	4	6mer_off	17	NA	NA	NA	NA	0	3	-0.345868
chr1_14198998_14199038_mmu-miR-128	chr1	14198998	14199038	1	-	14048	Eya1	CDS	mmu-miR-128	--||W||||---W||||||W	-||W--||||----W||||||W-	-16.2	9	none	NA	NA	NA	NA	NA	0	3	1.47241
chr1_141991152_141991203_mmu-miR-1196	chr1	141991152	141991203	1	-	12628	Cfh	intron	mmu-miR-1196	----|||-||||----||W	-|||-||||------||W-	-16.1	12	none	NA	NA	NA	NA	NA	0	4	NA
chr1_141995523_141995579_mmu-miR-181a	chr1	141995523	141995579	1	-	12628	Cfh	CDS	mmu-miR-181a	|||||||||||||||WW||---	|||||||--|||----|||||W--W||-	-22.2	27	8mer	48	NA	NA	NA	NA	1	2	0.368945
chr1_142157890_142157947_mmu-miR-139-5p	chr1	142157890	142157947	1	+	240776	Kcnt2	intron	mmu-miR-139-5p	-W|||||||--W|||||||--	-W|||-||||-W||||----|||-	-21.2	32	7merm8.mm	7	NA	NA	4	A,G	0	2	0.0948539
chr1_142162514_142162571_mmu-miR-153	chr1	142162514	142162571	1	+	240776	Kcnt2	intron	mmu-miR-153	-W||W|--||||---W|W---	-W||W|--||||---W|W-	-20.5	56	8mer	38	NA	NA	NA	NA	1	2	0.0547166
chr1_142167333_142167377_mmu-miR-30c	chr1	142167333	142167377	1	+	240776	Kcnt2	intron	mmu-miR-30c	|W||||||||W|||--||||--	|W||||||||W|--||---||||-	-25.6	11	7merm8.mm	28	NA	NA	3	T,G	0	5	0.40963
chr1_142172836_142172893_mmu-let-7b	chr1	142172836	142172893	1	+	240776	Kcnt2	intron	mmu-let-7b	-|W||||-||||-----||||	-|W||||-||||-||||-	-20	11	7merm8	15	NA	NA	NA	NA	0	5	-0.00831283
chr1_142175342_142175398_mmu-miR-9	chr1	142175342	142175398	1	+	240776	Kcnt2	intron	mmu-miR-9	-|||||W|--------------	-|||||W|-	-12.2	7	7merm8.mm	3	NA	NA	5	T,C	1	1	-0.238493
chr1_142180233_142180292_mmu-miR-124	chr1	142180233	142180292	1	+	240776	Kcnt2	intron	mmu-miR-124	||||--|W|W||--||||-	||||---|W|W||||||-	-18.7	33	none	NA	NA	NA	NA	NA	0	2	-0.033857
chr1_142184910_142184943_mmu-miR-124	chr1	142184910	142184943	1	+	240776	Kcnt2	intron	mmu-miR-124	|||||||W|W|||||-||-	|||||---||W-|W|||||-----||-	-22.6	2	7merm8.mm	57	NA	NA	6	C,T	0	2	-0.000786963
chr1_142198181_142198238_mmu-let-7b	chr1	142198181	142198238	2	+	240776	Kcnt2	intron	mmu-let-7b	||||W-||-|||--|||||||	||||W||||||||||||-	-25.9	27	8mer.indel	67	7	NA	NA	A	0	6	NA
chr1_142223130_142223174_mmu-miR-300	chr1	142223130	142223174	1	+	240776	Kcnt2	intron	mmu-miR-300	|||||||||||||--------	|||-||||-||||||-	-20	15	7merm8.mm	16	NA	NA	3	T,C	0	1	NA
chr1_142223801_142223831_mmu-miR-384-5p	chr1	142223801	142223831	1	+	240776	Kcnt2	intron	mmu-miR-384-5p	|||||||--||||||||---||	|||||||------||||||||---||-	-26.5	2	8mer	22	NA	NA	NA	NA	0	2	-0.110945
chr1_142234497_142234551_mmu-let-7a	chr1	142234497	142234551	1	+	240776	Kcnt2	intron	mmu-let-7a	|||||||W--W|||||W|W--	|||||||W--W|||---||W|W-	-21.9	16	7merm8	32	NA	NA	NA	NA	0	2	0.146585
chr1_142239691_142239722_mmu-let-7b	chr1	142239691	142239722	1	+	240776	Kcnt2	intron	mmu-let-7b	|||||||W|W---W||-|||-	|||||||-W|W---W|||||-	-22.2	8	7merm8	22	NA	NA	NA	NA	0	6	0.0649141
chr1_14225291_14225322_mmu-miR-674	chr1	14225291	14225322	1	-	14048	Eya1	intron	mmu-miR-674	-|||||||--||||-||||W|	-|||||||----||||||||W|-	-29.7	7	6mer_off	23	NA	NA	NA	NA	0	5	-0.215827
chr1_142272970_142273007_mmu-miR-124	chr1	142272970	142273007	7	+	240776	Kcnt2	CDS	mmu-miR-124	||||||-|-||WW|--|||	||||||-|---||WW||||-	-19.8	11	6mer	25	NA	NA	NA	NA	0	5	1.35354
chr1_142274315_142274372_mmu-miR-30e	chr1	142274315	142274372	1	+	240776	Kcnt2	intron	mmu-miR-30e	|||||||||--|W--||||||	|||||||-||--|W--||||||-	-19.8	10	8mer	26	NA	NA	NA	NA	0	5	-0.0157241
chr1_142276273_142276320_mmu-miR-124	chr1	142276273	142276320	1	+	240776	Kcnt2	intron	mmu-miR-124	|||||||W-||W----W||	|||||||W----||W-W||-	-20.5	10	7merm8	23	NA	NA	NA	NA	1	5	0.108671
chr1_142299744_142299802_mmu-miR-124	chr1	142299744	142299802	1	+	240776	Kcnt2	intron	mmu-miR-124	|||||----|W|W||||--	|||||-----|W|W||||-	-17.1	1	7merA1.indel	37	6	NA	NA	C	0	2	-0.234922
chr1_142302674_142302730_mmu-miR-9	chr1	142302674	142302730	1	+	240776	Kcnt2	intron	mmu-miR-9	-|||||W-----|||||--|||	-|||||W-----|||||----|||-	-20.1	17	6merA1	45	NA	NA	NA	NA	0	3	0.111228
chr1_142308745_142308788_mmu-miR-3473	chr1	142308745	142308788	1	+	240776	Kcnt2	intron	mmu-miR-3473	|||||W---|||||W|-	||-|||W--------||||--|W|-	-16.2	2	8mer.indel	21	5	NA	NA	G	0	6	NA
chr1_142330550_142330607_mmu-let-7i	chr1	142330550	142330607	1	+	240776	Kcnt2	intron	mmu-let-7i	---||-||-||||||||W---	-||||||||||||W-	-19.6	18	none	NA	NA	NA	NA	NA	0	4	0.108729
chr1_142380754_142380785_mmu-let-7i	chr1	142380754	142380785	2	+	240776	Kcnt2	CDS	mmu-let-7i	|||||-|||||-|||||||--	|||||--------|||||--------------|||-||||-	-18.3	7	6mer	42	NA	NA	NA	NA	1	2	1.36638
chr1_142386736_142386779_mmu-miR-212-3p	chr1	142386736	142386779	1	+	240776	Kcnt2	intron	mmu-miR-212-3p	-||||||W||||||||||||-	-|||||-|W||----||||||-|||-|-	-29.3	5	5mer_1	14	NA	NA	NA	NA	0	6	0.276389
chr1_142397630_142397687_mmu-miR-26a	chr1	142397630	142397687	1	+	240776	Kcnt2	intron	mmu-miR-26a	--||WW|-||||||||||||-	-||WW|--||||--||||||||-	-21.6	31	5mer_1	70	NA	NA	NA	NA	0	6	NA
chr1_142399891_142399942_mmu-miR-153	chr1	142399891	142399942	1	+	240776	Kcnt2	intron	mmu-miR-153	|||||---|||--|||-|||-	|||||--|||--||||||-	-18.2	9	7merA1.indel	5	3	NA	NA	G	0	6	0.102358
chr1_142406059_142406115_mmu-miR-9	chr1	142406059	142406115	1	+	240776	Kcnt2	CDS	mmu-miR-9	|||||||----||---W|||W|	|||||||--||---W|||W|	-15.1	1	8mer	14	NA	NA	NA	NA	1	3	1.52387
chr1_142415463_142415494_mmu-let-7c	chr1	142415463	142415494	1	+	240776	Kcnt2	CDS	mmu-let-7c	-|||-||||||-|||||||--	-|||--------||||||-----------|||||||-	-20.3	7	8mer.mm	41	NA	NA	4	G,T	1	2	1.22183
chr1_142419764_142419795_mmu-miR-125b-5p	chr1	142419764	142419795	1	+	240776	Kcnt2	CDS	mmu-miR-125b-5p	||||||||-------------	||||||||-	-18.7	10	7merm8	12	NA	NA	NA	NA	1	1	1.80314
chr1_142421810_142421867_mmu-miR-99b	chr1	142421810	142421867	1	+	240776	Kcnt2	intron	mmu-miR-99b	------|W||||||||||||-	-|W||||--||||||||-	-24.1	7	none	NA	NA	NA	NA	NA	0	4	-0.671981
chr1_142429992_142430048_mmu-miR-9	chr1	142429992	142430048	1	+	240776	Kcnt2	intron	mmu-miR-9	----W|W----W||||W|||--	-W|W--W||||W|||-	-16	59	none	NA	NA	NA	NA	NA	0	4	-0.327434
chr1_142430108_142430139_mmu-miR-130a	chr1	142430108	142430139	2	+	240776	Kcnt2	intron	mmu-miR-130a	||||||-|W||--|||||||-	||||||-|W||--|||||||-	-28.4	10	7merA1	25	NA	NA	NA	NA	1	6	-0.112052
chr1_142440600_142440631_mmu-let-7b	chr1	142440600	142440631	1	+	240776	Kcnt2	intron	mmu-let-7b	|||||||--W||||WW-|||-	|||||||W||||WW|||-	-25.5	6	7merm8	17	NA	NA	NA	NA	1	6	-0.010868
chr1_142440601_142440632_mmu-let-7c	chr1	142440601	142440632	1	+	240776	Kcnt2	intron	mmu-let-7c	|||||||--W||||W|-|||-	|||||||W||||W||||-	-26.8	5	7merm8	16	NA	NA	NA	NA	1	6	-0.010868
chr1_142440672_142440724_mmu-miR-3085-3p	chr1	142440672	142440724	1	-	NA		deep_intergenic	mmu-miR-3085-3p	----|||----W||||-|||	-|||W||||-----|||-	-15.3	57	none	NA	NA	NA	NA	NA	1	4	-0.214458
chr1_142475940_142475998_mmu-miR-222	chr1	142475940	142475998	1	+	240776	Kcnt2	intron	mmu-miR-222	---------||--|||W||-	-||--|||W||-	-14.3	11	none	NA	NA	NA	NA	NA	0	4	-0.0147851
chr1_142506224_142506255_mmu-miR-484	chr1	142506224	142506255	1	+	240776	Kcnt2	CDS	mmu-miR-484	|||W---|||--||||||||-	|||W----|||--||||||||-	-25.5	43	none	NA	NA	NA	NA	NA	0	6	1.15288
chr1_143235795_143235818_mmu-miR-30c	chr1	143235795	143235818	1	-	NA		deep_intergenic	mmu-miR-30c	-||||||W-||||---------	-||||||W---||||-	-14.3	58	6mer_off	67	NA	NA	NA	NA	0	1	-0.0940511
chr1_143444873_143444898_mmu-miR-128	chr1	143444873	143444898	1	-	NA		deep_intergenic	mmu-miR-128	--|||---||||||------	-|||---||||||-	-18.7	26	none	NA	NA	NA	NA	NA	0	1	NA
chr1_143700741_143700797_mmu-miR-9	chr1	143700741	143700797	1	-	NA		deep_intergenic	mmu-miR-9	-||-|||W|||W||--W||W--	-||-|||--W|||W||--W||W-	-15.8	35	6mer_off.mm	51	NA	NA	5	T,T	0	5	NA
chr1_144471808_144471839_mmu-miR-433	chr1	144471808	144471839	1	-	NA		deep_intergenic	mmu-miR-433	|||||---||||-|--W||||	|||||-||||-|--W||||-	-22.5	10	8mer.mm	33	NA	NA	7	A,A	0	5	-0.0117651
chr1_144487235_144487273_mmu-miR-709	chr1	144487235	144487273	1	+	NA		deep_intergenic	mmu-miR-709	-||W|||-|||-WW|W|-	-||W-|||---|||--WW|W|-	-16.3	9	6mer_off.mm	19	NA	NA	7	A,A	0	2	NA
chr1_144990242_144990273_mmu-miR-433	chr1	144990242	144990273	2	-	NA		deep_intergenic	mmu-miR-433	-||||||W||-||-||W|||-	-||||||----W||-||-||W|||-	-22.6	40	6mer_off	58	NA	NA	NA	NA	0	6	0.627255
chr1_144990257_144990313_mmu-miR-9	chr1	144990257	144990313	1	-	NA		deep_intergenic	mmu-miR-9	||W|||--||||---||W-||-	||W||-|----||||---||W-||-	-12.9	41	7merA1.mm	22	NA	NA	3	T,T	0	5	0.717026
chr1_145326634_145326659_mmu-miR-296-5p	chr1	145326634	145326659	1	-	NA		deep_intergenic	mmu-miR-296-5p	--W|--|--|||---||-|W	-W|--|--|||----||-|W-	-12.8	8	none	NA	NA	NA	NA	NA	0	5	-0.124773
chr1_145445961_145446024_mmu-miR-128	chr1	145445961	145446024	4	-	NA		downstream_10k	mmu-miR-128	-||||||-||-||||||W--	-||||||--||-||||||W-	-25.5	13	6mer_off	26	NA	NA	NA	NA	1	2	0.298331
chr1_145446091_145446122_mmu-let-7a	chr1	145446091	145446122	1	-	NA		downstream_10k	mmu-let-7a	W|||W|W||W|--||||----	W|||-W|W||W|----||||-	-16.9	32	7merA1.indel	34	4	NA	NA	G	0	2	0.123358
chr1_145448935_145448966_mmu-miR-124	chr1	145448935	145448966	2	-	NA		downstream_10k	mmu-miR-124	||||||-W|-W---||||-	||||||-W|-W--------||||-	-18.2	9	7merA1	27	NA	NA	NA	NA	0	2	0.261556
chr1_145457844_145457875_mmu-miR-136	chr1	145457844	145457875	1	-	214498	Cdc73	intron	mmu-miR-136	||||||W|-----||--||W-	||||||W|-----||--||W-	-16.2	52	7merA1	67	NA	NA	NA	NA	0	3	0.0231097
chr1_145487786_145487843_mmu-miR-30b	chr1	145487786	145487843	1	-	214498	Cdc73	intron	mmu-miR-30b	|W|||||---W|||||||||W	|W|||||--W||-----|||||||W-	-24.3	27	7merm8.mm	46	NA	NA	3	T,G	0	3	1.49282
chr1_145493441_145493484_mmu-miR-30e	chr1	145493441	145493484	2	+	26878	B3galt2	CDS	mmu-miR-30e	|||||||||||W|---|W|||	|||-|||---|||||W||W|||-	-16.9	3	7merA1.indel	19	NA	4,5	NA	C	1	5	0.7143
chr1_145493497_145493529_mmu-miR-128	chr1	145493497	145493529	1	+	26878	B3galt2	CDS	mmu-miR-128	-||-|||----||W|||---	-||--------------|||---||W|||-	-12.1	32	7merA1.mm	28	NA	NA	4	C,C	1	2	0.828336
chr1_145494245_145494303_mmu-miR-30c	chr1	145494245	145494303	2	+	26878	B3galt2	CDS	mmu-miR-30c	|W|||||W||||||----||--	|W||-|||---W||||||----||-	-16.8	34	7merA1.mm	19	NA	NA	3	T,G	0	1	1.19409
chr1_145494281_145494311_mmu-miR-9	chr1	145494281	145494311	1	+	26878	B3galt2	CDS	mmu-miR-9	-W||||W-|||W-W|-W|||W-	-W||||W-------|||W--W|W|||W	-14.1	1	7merA1.mm	52	NA	NA	3	T,T	0	6	1.11231
chr1_145494297_145494346_mmu-miR-127	chr1	145494297	145494346	1	+	26878	B3galt2	CDS	mmu-miR-127	-|||||--|||-|W||||||-	-|||||---|||-|W||||||-	-28.9	4	5mer_2	20	NA	NA	NA	NA	0	6	1.07984
chr1_145494352_145494383_mmu-miR-434-3p	chr1	145494352	145494383	1	+	26878	B3galt2	CDS	mmu-miR-434-3p	|||||-----|||||-|W---	|||||------||||||W-	-13.9	4	7merA1.mm	57	NA	NA	3	T,C	1	2	1.25622
chr1_145494481_145494511_mmu-miR-346	chr1	145494481	145494511	1	+	26878	B3galt2	CDS	mmu-miR-346	||||W||----|||||||||--	|||--|W|||||||||||-	-28.9	10	8mer.mm	12	NA	NA	3	T,G	0	3	1.19332
chr1_145494619_145494649_mmu-miR-9	chr1	145494619	145494649	1	+	26878	B3galt2	3'UTR	mmu-miR-9	|||||W---||W---|||||||	|||||W--||W----|||-||||-	-13.2	4	5mer_3	23	NA	NA	NA	NA	0	5	0.590688
chr1_145495830_145495862_mmu-miR-129-5p	chr1	145495830	145495862	1	+	26878	B3galt2	3'UTR	mmu-miR-129-5p	-|||W--W|||||||||||-	-|||W--W||--|||||||||-	-24.8	13	7merA1.mm	5	NA	NA	4	T,T	0	2	0.0265909
chr1_145596618_145596673_mmu-miR-1981	chr1	145596618	145596673	1	+	69367	Glrx2	3'UTR	mmu-miR-1981	|||||||||-||W----|-W|||	|||||||-||-||W------|-W|||-	-26.2	9	8mer	29	NA	NA	NA	NA	0	5	NA
chr1_145598021_145598053_mmu-miR-30a	chr1	145598021	145598053	1	-	20822	Trove2	3'UTR	mmu-miR-30a	-|||-|||||W|W|-|||||-	-|||-|||||W|W|--|||||-	-23.2	9	6mer_off.mm	24	NA	NA	6	A,C	0	5	0.261305
chr1_145598364_145598394_mmu-miR-181a	chr1	145598364	145598394	1	-	20822	Trove2	3'UTR	mmu-miR-181a	|||-||||--||W|-|||||W-	|||----||||-----||----W|-|||||W-	-15.2	33	none	NA	NA	NA	NA	NA	0	3	0.207631
chr1_145599184_145599234_mmu-miR-129-2-3p	chr1	145599184	145599234	1	-	20822	Trove2	3'UTR	mmu-miR-129-2-3p	||-||||-|||||----||--	||-||||---|||||-------||-	-19.4	6	7merm8.mm	24	NA	NA	4	C,A	1	5	0.662688
chr1_145599637_145599677_mmu-let-7d	chr1	145599637	145599677	1	-	20822	Trove2	3'UTR	mmu-let-7d	W|--|||W||--W|||||||W	W|--|||W||---W|||||||W-	-24.6	8	none	NA	NA	NA	NA	NA	0	6	0.0206613
chr1_145600059_145600089_mmu-miR-9	chr1	145600059	145600089	1	-	20822	Trove2	3'UTR	mmu-miR-9	-W||W||||W-|||||W|||||	-W||W||||W-----|||----||W|||||-	-18.1	6	none	NA	NA	NA	NA	NA	0	6	0.243206
chr1_145600167_145600200_mmu-miR-124	chr1	145600167	145600200	2	-	20822	Trove2	3'UTR	mmu-miR-124	|||||---|W|||------	|||||------------|W|||	-14.8	1	6merA1	18	NA	NA	NA	NA	0	1	0.0896194
chr1_145602009_145602043_mmu-miR-9*	chr1	145602009	145602043	2	-	20822	Trove2	3'UTR	mmu-miR-9*	||||||-------|||-----	||||||--------|||-	-14.2	10	7merA1	22	NA	NA	NA	NA	0	1	0.404877
chr1_145602151_145602178_mmu-let-7a	chr1	145602151	145602178	1	-	20822	Trove2	3'UTR	mmu-let-7a	||||||W||W|W||W------	||||||W||W-|W--||W-	-20.5	47	7merA1	60	NA	NA	NA	NA	1	1	0.254866
chr1_145602158_145602189_mmu-let-7b	chr1	145602158	145602189	1	-	20822	Trove2	3'UTR	mmu-let-7b	-|||||W||-|W|W|||||W|	|||||W||-------|W|W|||||W|-	-27.4	49	5mer_2	71	NA	NA	NA	NA	1	6	-0.00452558
chr1_145602441_145602484_mmu-miR-3470a	chr1	145602441	145602484	1	-	20822	Trove2	3'UTR	mmu-miR-3470a	|||||-|W|||---|||-||	|||||-----|W||||||-||-	-19	19	7merm8.mm	34	NA	NA	7	T,C	0	6	0.15624
chr1_145602680_145602732_mmu-miR-706	chr1	145602680	145602732	1	-	20822	Trove2	3'UTR	mmu-miR-706	W|||----||W|||-------	W|||---||W|||-	-12.7	39	none	NA	NA	NA	NA	NA	0	1	0.176503
chr1_145602852_145602909_mmu-miR-124	chr1	145602852	145602909	1	-	20822	Trove2	3'UTR	mmu-miR-124	-|||--|W|--||---|||	-|||----|W|--||--|||-	-15.6	34	none	NA	NA	NA	NA	NA	1	5	0.0283905
chr1_145603381_145603438_mmu-miR-30b	chr1	145603381	145603438	1	-	20822	Trove2	3'UTR	mmu-miR-30b	W|||||-||----|||||W--	W||---|||-||----|||||W-	-11.7	4	7merA1.indel	18	3	NA	NA	T	0	3	0.314352
chr1_145603883_145603913_mmu-miR-9	chr1	145603883	145603913	1	-	20822	Trove2	3'UTR	mmu-miR-9	|||||W--||||||||---||-	|||||W---------||||||||---||-	-20.4	7	5mer_1	59	NA	NA	NA	NA	0	6	0.489504
chr1_145604284_145604340_mmu-miR-384-5p	chr1	145604284	145604340	1	-	20822	Trove2	3'UTR	mmu-miR-384-5p	--|||||--||-----||-||-	-|||||||-----||-||-	-7.8	47	7merm8.mm	60	NA	NA	3	T,T	0	5	0.558163
chr1_145604421_145604494_mmu-miR-124	chr1	145604421	145604494	2	-	20822	Trove2	3'UTR	mmu-miR-124	-||-|||W-|||--||||-	-||-|||W-|||--|-|||-	-16.4	46	6mer_off.mm	59	NA	NA	5	G,A	1	2	1.42293
chr1_145604444_145604475_mmu-miR-130a	chr1	145604444	145604475	1	-	20822	Trove2	3'UTR	mmu-miR-130a	||||||--||-----||W|||	||||||-------||----||W|||-	-20.1	7	7merA1	27	NA	NA	NA	NA	1	5	1.15043
chr1_145604446_145604488_mmu-miR-125a-5p	chr1	145604446	145604488	1	-	20822	Trove2	3'UTR	mmu-miR-125a-5p	|||-|||-----||||-||||--	||-|-|||-------------||||--||||-	-10.3	8	6mer_off.mm	34	NA	NA	6	G,G	1	3	1.00401
chr1_145604456_145604513_mmu-miR-181c	chr1	145604456	145604513	1	-	20822	Trove2	3'UTR	mmu-miR-181c	|||||----||||||------	|||||-------||||||-	-15.2	31	7merm8.mm	12	NA	NA	7	C,A	1	1	0.894361
chr1_145604714_145604772_mmu-miR-124	chr1	145604714	145604772	1	-	20822	Trove2	3'UTR	mmu-miR-124	||||||--|-----||||-	|||-|||---|----||||-	-12.6	9	6mer_off.mm	8	NA	NA	4	G,A	1	3	0.239841
chr1_145607478_145607508_mmu-miR-138	chr1	145607478	145607508	1	-	20822	Trove2	CDS	mmu-miR-138	---W||||W-----|||W||||	-W||||W---------|||-W||||-	-19.4	12	none	NA	NA	NA	NA	NA	0	4	0.565099
chr1_145607499_145607530_mmu-miR-9*	chr1	145607499	145607530	1	-	20822	Trove2	CDS	mmu-miR-9*	||||W|W--------------	||||W|W-	-10.1	26	7merA1.mm	28	NA	NA	6	G,T	0	1	0.76902
chr1_145848175_145848204_mmu-miR-22	chr1	145848175	145848204	2	-	19735	Rgs2	3'UTR	mmu-miR-22	|||||||-|W--||||---||	|||||||-|W||||--||-	-23.8	5	8mer	17	NA	NA	NA	NA	1	6	1.08629
chr1_145848198_145848256_mmu-miR-128	chr1	145848198	145848256	1	-	19735	Rgs2	3'UTR	mmu-miR-128	|||||WW---|||||W----	|||||WW--|||||W-	-21	4	5mer_2	58	NA	NA	NA	NA	1	1	0.26439
chr1_145848202_145848231_mmu-miR-30d	chr1	145848202	145848231	1	-	19735	Rgs2	3'UTR	mmu-miR-30d	||||-||----||-||||---	||||||--||||||-	-14.4	7	7merm8.indel	16	4	NA	NA	A	1	2	0.166
chr1_145848208_145848266_mmu-miR-410	chr1	145848208	145848266	1	-	19735	Rgs2	3'UTR	mmu-miR-410	-------|||||W||||-|W	-||||-|W|||-|-|W-	-18	23	none	NA	NA	NA	NA	NA	1	4	0.256564
chr1_145848241_145848297_mmu-miR-30c	chr1	145848241	145848297	1	-	19735	Rgs2	3'UTR	mmu-miR-30c	-W||||||-||----||||||-	-W||||||-||||||||-	-18.6	6	5mer_1	17	NA	NA	NA	NA	1	5	0.277286
chr1_145848307_145848364_mmu-miR-350	chr1	145848307	145848364	1	-	19735	Rgs2	3'UTR	mmu-miR-350	|||----W|||-W||||----	|||--W|||---W||||-	-16.9	5	6mer_off.mm	5	NA	NA	7	A,G	1	2	0.32006
chr1_145848350_145848384_mmu-miR-30d	chr1	145848350	145848384	2	-	19735	Rgs2	3'UTR	mmu-miR-30d	||||||||-----|||-----	||||||||---------|||-	-12.8	4	7merm8	18	NA	NA	NA	NA	1	1	0.323295
chr1_145848439_145848490_mmu-miR-124	chr1	145848439	145848490	1	-	19735	Rgs2	3'UTR	mmu-miR-124	|||||||W-----|||-||	||||-|||W-|||-||-	-15.1	11	8mer.indel	20	NA	5,6	NA	G	1	3	0.917283
chr1_145912173_145912203_mmu-miR-200c	chr1	145912173	145912203	1	+	NA		deep_intergenic	mmu-miR-200c	|||||-|-|W|||--|||-||-	|||||-|-----|W||||||---||-	-16.6	14	8mer.mm	33	NA	NA	7	T,T	0	5	0.0393228
chr1_145956957_145957013_mmu-miR-9	chr1	145956957	145957013	1	-	NA		deep_intergenic	mmu-miR-9	-|||||---||W----------	-|||||------||W-	-10.3	44	7merA1.mm	54	NA	NA	2	C,A	0	1	NA
chr1_146109211_146109244_mmu-miR-124	chr1	146109211	146109244	1	-	NA		deep_intergenic	mmu-miR-124	---|||-||-||||--|||	-|||----||-|||||||-	-17.4	10	6mer_off.mm	9	NA	NA	5	G,G	0	4	NA
chr1_147031117_147031149_mmu-let-7b	chr1	147031117	147031149	1	+	NA		deep_intergenic	mmu-let-7b	|||||----|||W||-||W|-	|||||---------|||W||||W|-	-20.6	2	6merA1	22	NA	NA	NA	NA	0	6	-0.00148031
chr1_14743460_14743517_mmu-miR-29c	chr1	14743460	14743517	1	-	17681	Msc	3'UTR	mmu-miR-29c	||||||||-|W-----|||--	||||||||-|W---|||-	-19	2	7merm8	13	NA	NA	NA	NA	0	5	0.0901681
chr1_147643974_147644005_mmu-let-7b	chr1	147643974	147644005	1	-	NA		deep_intergenic	mmu-let-7b	-|||||-W||||---||||W|	-|||||-W||-||----||||W|-	-22.3	47	8mer.indel	28	3	NA	NA	A	0	5	NA
chr1_14767915_14767957_mmu-miR-218	chr1	14767915	14767957	1	+	NA		downstream_10k	mmu-miR-218	-||||||||||--|||----	|||||||||||||-	-23.3	62	6mer_off	70	NA	NA	NA	NA	0	1	0.117433
chr1_14771058_14771115_mmu-miR-674*	chr1	14771058	14771115	1	+	NA		downstream_10k	mmu-miR-674*	||||||||------|||||||	|||||||-|------|||||||-	-21.9	10	8mer	26	NA	NA	NA	NA	0	3	-0.130468
chr1_147861050_147861075_mmu-let-7c	chr1	147861050	147861075	1	+	NA		deep_intergenic	mmu-let-7c	W|W|-|W||--WW-W-|||||	W|W||W||--WW-W----|||||-	-12.2	34	none	NA	NA	NA	NA	NA	0	3	NA
chr1_147903840_147903896_mmu-miR-106a	chr1	147903840	147903896	1	+	NA		deep_intergenic	mmu-miR-106a	----|W||--------------	-|W||	-7.3	1	none	NA	NA	NA	NA	NA	0	1	-0.330957
chr1_147903841_147903897_mmu-miR-9	chr1	147903841	147903897	1	+	NA		deep_intergenic	mmu-miR-9	---|||--|||----|W||||-	-||||||-----|W||||-	-12.7	52	none	NA	NA	NA	NA	NA	0	4	-0.143172
[truncated: 128,144 more rows]
