# Supplementary material for: miRNA–target chimeras reveal miRNA 3′-end pairing as a major determinant of Argonaute target specificity
Source: Nat Commun. 2015 Nov 25;6:8864. doi: 10.1038/ncomms9864 (PMC4674787; doi:10.1038/ncomms9864)
Supplement: Supplementary Data 2 — Ago binding peaks in mouse brain, annotated with miRNA seed matches and overlapping chimeras. [file ncomms9864-s3.xlsx]

## Sheet: Sheet1
Column	Column	Description
chr	chr	chromosome
start	start	chromosome start position of 60 nt peak region (mm9)
end	end	chromosome end position of 60 nt peak region (mm9)
BC	BC	biological compexity-- the number of biological replicates supporting a peak
strand	strand	chromosome strand
miRNA	miRNA	miRNAs with chimeras overlapping a peak
gene.id	gene.id	Entrez gene ID for cluster
gene.symbol	gene.symbol	Offical gene symbol for cluster
miRNA	miRNA	miRNA with chimera(s) overlapping peaks
region	region	Transcript region of peak
7mer matches	7mer matches	miRNA 7mer seed matches (7mer-m8 or 7mer-A1) within 60 nt peak region, only considering top 35 expressed miRNA families
6mer matches	6mer matches	miRNA 6mer seed matches (core or offset) within 60 nt peak region, only considering top 35 expressed miRNA families
chr	chr	start	end	peak.ID	BC	strand	miRNA	gene.ID	gene.symbol	region	7mer matches	6mer matches
chr15	chr15	72928390	72928450	100303[gene=chr15_r_c1249][PH=85][PH0=8.09][P=1.0e-100]	15	-	.			downstream_10k	mmu-let-7a	mmu-miR-186, mmu-miR-23a
chr12	chr12	88221674	88221734	102751[gene=chr12_r_c1705][PH=220][PH0=0.06][P=1.7e-11]	15	-	mmu-miR-124	238330	Irf2bpl	3'UTR	mmu-miR-124	mmu-miR-22, mmu-miR-23a, mmu-miR-128
chr8	chr8	11448519	11448579	10328[gene=12827][PH=277][PH0=0.69][P=1.0e-100]	15	+	mmu-let-7c|mmu-let-7d|mmu-let-7e|mmu-let-7g|mmu-miR-124|mmu-miR-137|mmu-miR-138|mmu-miR-29b|mmu-miR-9	12827	Col4a2	3'UTR	mmu-let-7a	mmu-miR-9, mmu-miR-103
chr7	chr7	67120252	67120312	103376[gene=chr7_r_c3541][PH=201][PH0=0.07][P=1.0e-100]	15	-	mmu-let-7f|mmu-miR-431	52480	D7Ertd715e	exon_unclassified	mmu-let-7a	mmu-miR-126-5p
chr13	chr13	63401819	63401879	103579[gene=72061][PH=274][PH0=0.29][P=6.8e-13]	15	+	.	387217	Mir23b	exon_unclassified	NA	mmu-miR-26a
chr13	chr13	63402048	63402108	103600[gene=72061][PH=250][PH0=0.29][P=6.8e-13]	15	+	.	387221	Mir27b	intron	NA	NA
chr18	chr18	72456883	72456943	106614[gene=13176][PH=61][PH0=0.24][P=1.0e-100]	15	-	.	13176	Dcc	intron	mmu-miR-9	NA
chr10	chr10	70022007	70022067	109105[gene=chr10_r_c463][PH=41][PH0=0.06][P=9.6e-11]	15	-	mmu-miR-129-5p|mmu-miR-33	70911	Phyhipl	CDS	mmu-miR-33	NA
chr1	chr1	87698666	87698726	111697[gene=chr1_f_c295][PH=54][PH0=0.06][P=1.3e-10]	15	+	mmu-miR-149	12283	Cab39	intron	NA	mmu-miR-193
chr12	chr12	99672906	99672966	112243[gene=72258][PH=127][PH0=0.45][P=1.0e-100]	15	-	mmu-miR-124|mmu-miR-26a	72258	Kcnk10	3'UTR	mmu-miR-124	NA
chr16	chr16	33498072	33498132	113339[gene=22661][PH=55][PH0=0.62][P=1.0e-100]	15	+	mmu-let-7b	22661	Zfp148	3'UTR	NA	mmu-miR-153, mmu-miR-9
chr12	chr12	75396790	75396850	113860[gene=chr12_f_c550][PH=510][PH0=0.08][P=1.3e-10]	15	+	mmu-miR-124|mmu-miR-300	74284	1700086L19Rik	exon_unclassified	mmu-miR-124	mmu-miR-130a
chr14	chr14	55726867	55726927	115295[gene=chr14_r_c2220][PH=252][PH0=0.08][P=2.7e-10]	15	-	mmu-miR-128|mmu-miR-129-1-3p|mmu-miR-134|mmu-miR-30a|mmu-miR-30d	319984	Jph4	3'UTR	mmu-miR-30a	NA
chr16	chr16	57391603	57391663	115334[gene=66497][PH=1664][PH0=0.63][P=5.8e-13]	15	-	mmu-miR-124|mmu-miR-139-5p|mmu-miR-153|mmu-miR-16|mmu-miR-181a|mmu-miR-181b|mmu-miR-181d|mmu-miR-222|mmu-miR-23b|mmu-miR-421|mmu-miR-433|mmu-miR-673-5p|mmu-miR-9	66497	Cmss1	intron	NA	NA
chr15	chr15	9126856	9126916	11610[gene=320506][PH=110][PH0=0.48][P=1.0e-100]	15	+	mmu-miR-9	320506	Lmbrd2	3'UTR	mmu-miR-9	NA
chr10	chr10	72137547	72137607	116559[gene=chr10_f_c859][PH=354][PH0=0.10][P=1.6e-10]	15	+	mmu-miR-139-5p|mmu-miR-23a|mmu-miR-23b|mmu-miR-30c|mmu-miR-429	52696	Zwint	3'UTR	mmu-miR-23a, mmu-miR-128, mmu-miR-27a	mmu-miR-181a, mmu-miR-124
chr3	chr3	88019526	88019586	117065[gene=chr3_f_c1761][PH=99][PH0=0.06][P=5.6e-11]	15	+	.	387133	Mir9-1	intron	NA	NA
chr15	chr15	80763931	80763991	118810[gene=213988][PH=371][PH0=1.28][P=4.3e-13]	15	+	mmu-miR-124	213988	Tnrc6b	3'UTR	mmu-miR-124	NA
chr15	chr15	9128265	9128325	11957[gene=chr15_f_c158][PH=106][PH0=25.75][P=9.9e-15]	15	+	mmu-let-7a|mmu-let-7b|mmu-let-7c|mmu-let-7g|mmu-miR-124			downstream_10k	mmu-let-7a	NA
chr7	chr7	75376956	75377016	119765[gene=chr7_f_c2661][PH=127][PH0=0.08][P=1.5e-10]	15	+	mmu-let-7a|mmu-let-7b|mmu-miR-30a|mmu-miR-488	16001	Igf1r	3'UTR	mmu-miR-378	NA
chrX	chrX	154427375	154427435	120081[gene=245684][PH=118][PH0=0.84][P=1.0e-100]	15	-	mmu-miR-9	245684	Cnksr2	intron	mmu-miR-124	mmu-miR-9, mmu-miR-142-3p
chr6	chr6	22256569	22256629	12104[gene=27999][PH=170][PH0=0.65][P=1.9e-13]	15	-	.	27999	Fam3c	3'UTR	mmu-miR-137	mmu-miR-126-5p
chrX	chrX	18723415	18723475	12133[gene=chrX_r_c460][PH=227][PH0=0.02][P=5.4e-11]	15	-	.	723827	Mir221	intron	NA	mmu-let-7a
chrX	chrX	18724009	18724069	12152[gene=chrX_r_c460][PH=238][PH0=0.02][P=5.4e-11]	15	-	.	723828	Mir222	intron	mmu-miR-22	NA
chr5	chr5	67447137	67447197	122138[gene=chr5_f_c3682][PH=402][PH0=0.08][P=1.0e-100]	15	+	mmu-miR-124|mmu-miR-3068*	77569	Limch1	3'UTR	mmu-miR-124, mmu-miR-19a	mmu-miR-130a
chr15	chr15	76936194	76936254	122752[gene=93686][PH=54][PH0=0.79][P=1.0e-100]	15	-	.	93686	Rbfox2	intron	mmu-miR-124	mmu-miR-153, mmu-miR-23a
chr16	chr16	37882142	37882202	125366[gene=320184][PH=166][PH0=9.55][P=6.6e-13]	15	+	mmu-let-7a|mmu-let-7b|mmu-let-7c|mmu-let-7d|mmu-let-7e|mmu-miR-124|mmu-miR-128|mmu-miR-26a	320184	Lrrc58	3'UTR	mmu-miR-374, mmu-miR-128	mmu-miR-27a
chr15	chr15	77591070	77591130	125427[gene=17886][PH=1105][PH0=2.03][P=1.0e-100]	15	-	mmu-let-7b|mmu-miR-124|mmu-miR-128|mmu-miR-143*|mmu-miR-30a|mmu-miR-30c|mmu-miR-30d|mmu-miR-9	17886	Myh9	3'UTR	mmu-miR-124, mmu-miR-142-3p	mmu-miR-22, mmu-miR-340-5p
chr9	chr9	51895529	51895589	125641[gene=19684][PH=163][PH0=1.50][P=7.9e-14]	15	+	mmu-let-7a|mmu-let-7g|mmu-miR-185|mmu-miR-190	19684	Rdx	3'UTR	mmu-let-7a	NA
chr14	chr14	14734573	14734633	12589[gene=chr14_f_c147][PH=57][PH0=5.11][P=9.9e-15]	15	+	.			deep_intergenic	mmu-miR-15a	mmu-miR-124, mmu-miR-31, mmu-miR-103, mmu-miR-22, mmu-miR-23a
chr9	chr9	51896770	51896830	125980[gene=19684][PH=186][PH0=1.50][P=7.9e-14]	15	+	mmu-miR-136|mmu-miR-99a	19684	Rdx	3'UTR	mmu-miR-219-3p	NA
chr16	chr16	37884825	37884885	126349[gene=320184][PH=50][PH0=9.55][P=6.6e-13]	15	+	.	320184	Lrrc58	3'UTR	NA	mmu-miR-34a
chr16	chr16	66658476	66658536	126871[gene=chr16_r_c1630][PH=83][PH0=9.12][P=2.1e-14]	15	-	mmu-let-7a|mmu-let-7b|mmu-let-7c|mmu-let-7e|mmu-miR-124|mmu-miR-9	239857	Cadm2	3'UTR||intron	mmu-let-7a	mmu-miR-106a, mmu-miR-126-5p, mmu-miR-186
chrX	chrX	163645914	163645974	129447[gene=19241][PH=65][PH0=15.33][P=4.4e-14]	15	-	mmu-miR-23b|mmu-miR-30a|mmu-miR-30d	19241	Tmsb4x	CDS||5'UTR	NA	NA
chr17	chr17	80249396	80249456	129834[gene=56298][PH=86][PH0=1.14][P=1.0e-100]	15	-	mmu-miR-124|mmu-miR-9	56298	Atl2	3'UTR	mmu-miR-30a, mmu-miR-9	NA
chr11	chr11	64861089	64861149	130092[gene=chr11_r_c364][PH=34][PH0=0.11][P=1.0e-100]	15	-	.	216831	Arhgap44	intron	mmu-miR-124, mmu-miR-23a	mmu-miR-9
chr17	chr17	80252007	80252067	130094[gene=56298][PH=105][PH0=1.14][P=1.0e-100]	15	-	mmu-miR-125b-5p|mmu-miR-143|mmu-miR-30a	56298	Atl2	CDS	NA	mmu-miR-217, mmu-miR-125a-5p, mmu-miR-19a, mmu-miR-128
chr1	chr1	94746939	94746999	130121[gene=14733][PH=298][PH0=1.89][P=1.0e-100]	15	+	.	387167	Mir149	intron	mmu-miR-193	NA
chr12	chr12	105940993	105941053	130305[gene=192119][PH=275][PH0=2.49][P=1.2e-13]	15	-	mmu-let-7a|mmu-let-7b|mmu-let-7c|mmu-let-7e|mmu-let-7f|mmu-let-7g|mmu-miR-181a|mmu-miR-744|mmu-miR-9	192119	Dicer1	CDS	mmu-let-7a	NA
chr9	chr9	56467458	56467518	130319[gene=235402][PH=100][PH0=1.79][P=1.0e-100]	15	-	mmu-miR-124	235402	Lingo1	CDS	mmu-miR-124, mmu-miR-128	mmu-miR-27a
chr9	chr9	55906593	55906653	131615[gene=26611][PH=97][PH0=1.80][P=1.0e-100]	15	+	mmu-miR-33*	26611	Rcn2	3'UTR	mmu-miR-378	NA
chr16	chr16	39024916	39024976	132285[gene=207683][PH=64][PH0=0.52][P=1.0e-100]	15	+	.	207683	Igsf11	CDS	NA	NA
chr4	chr4	81941163	81941223	132636[gene=chr4_r_c983][PH=150][PH0=0.08][P=1.8e-10]	15	-	mmu-let-7a|mmu-miR-124	18028	Nfib	3'UTR	mmu-miR-124, mmu-miR-19a	mmu-miR-31, mmu-miR-130a
chr11	chr11	65506978	65507038	132662[gene=chr11_r_c364][PH=63][PH0=0.11][P=1.0e-100]	15	-	.	26398	Map2k4	CDS	NA	mmu-miR-22
chr2	chr2	65555678	65555738	134068[gene=110876][PH=172][PH0=1.58][P=1.9e-13]	15	+	mmu-miR-27a|mmu-miR-361	110876	Scn2a1	CDS	mmu-let-7a	NA
chr2	chr2	65602916	65602976	135065[gene=110876][PH=146][PH0=1.58][P=1.9e-13]	15	+	mmu-miR-30c	110876	Scn2a1	3'UTR	mmu-miR-30a	NA
chr18	chr18	67383175	67383235	135207[gene=14680][PH=180][PH0=0.51][P=1.0e-100]	15	+	mmu-miR-124|mmu-miR-9*	14680	Gnal	3'UTR	mmu-miR-124	NA
chr11	chr11	68629636	68629696	135736[gene=chr11_f_c2949][PH=123][PH0=0.11][P=1.0e-100]	15	+	mmu-miR-124	77579	Myh10	3'UTR	mmu-miR-124, mmu-miR-142-3p	NA
chr11	chr11	68886950	68887010	136480[gene=chr11_f_c2949][PH=148][PH0=0.11][P=1.0e-100]	15	+	.			downstream_10k	NA	NA
chr15	chr15	85537738	85537798	137452[gene=chr15_f_c2074][PH=403][PH0=36.20][P=3.1e-13]	15	+	.	387245	Mirlet7b	intron	NA	mmu-miR-125a-5p
chr13	chr13	97419189	97419249	139142[gene=chr13_r_c2460][PH=179][PH0=0.07][P=1.0e-100]	15	-	mmu-miR-124|mmu-miR-181c|mmu-miR-9	15357	Hmgcr	3'UTR	NA	mmu-miR-22
chr1	chr1	77370231	77370291	139524[gene=13838][PH=417][PH0=1.41][P=2.8e-13]	15	-	mmu-let-7a|mmu-let-7b|mmu-let-7g|mmu-let-7i|mmu-miR-106a|mmu-miR-106b|mmu-miR-17|mmu-miR-20a|mmu-miR-24|mmu-miR-30a|mmu-miR-30c|mmu-miR-30d|mmu-miR-320|mmu-miR-543|mmu-miR-93	13838	Epha4	3'UTR	mmu-let-7a, mmu-miR-106a	mmu-miR-30a, mmu-miR-130a
chr2	chr2	52257424	52257484	139908[gene=chr2_r_c1176][PH=67][PH0=0.07][P=1.0e-100]	15	-	.	75423	Arl5a	3'UTR	mmu-let-7a	NA
chr10	chr10	80861803	80861863	140064[gene=chr10_r_c1312][PH=199][PH0=0.09][P=1.0e-100]	15	-	mmu-miR-124|mmu-miR-9	18029	Nfic	3'UTR	mmu-miR-124, mmu-miR-19a	mmu-miR-130a
chr8	chr8	67073716	67073776	140680[gene=chr8_r_c1517][PH=179][PH0=0.07][P=1.0e-100]	15	-	mmu-let-7c|mmu-let-7e|mmu-let-7i|mmu-miR-137|mmu-miR-26a|mmu-miR-361|mmu-miR-9	12876	Cpe	CDS	NA	mmu-miR-28, mmu-let-7a
chr13	chr13	97960509	97960569	141039[gene=chr13_r_c2460][PH=3654][PH0=0.07][P=1.0e-100]	15	-	mmu-let-7b|mmu-let-7c|mmu-let-7e|mmu-let-7f|mmu-let-7i|mmu-miR-103-2*|mmu-miR-124|mmu-miR-1249|mmu-miR-125b-5p|mmu-miR-128|mmu-miR-135b|mmu-miR-138|mmu-miR-181a|mmu-miR-1983|mmu-miR-21|mmu-miR-212-3p|mmu-miR-23a|mmu-miR-23b|mmu-miR-26a|mmu-miR-27b|mmu-miR-300|mmu-miR-33|mmu-miR-370|mmu-miR-376b|mmu-miR-409-3p|mmu-miR-429|mmu-miR-434-3p|mmu-miR-676|mmu-miR-874|mmu-miR-92b	15212	Hexb	intron	mmu-miR-23a	NA
chr3	chr3	107466699	107466759	141200[gene=229709][PH=144][PH0=2.28][P=1.3e-13]	15	-	mmu-let-7b|mmu-miR-127*|mmu-miR-16|mmu-miR-300|mmu-miR-9*	229709	Ahcyl1	3'UTR	mmu-miR-31	NA
chr7	chr7	82261940	82262000	141230[gene=chr7_r_c3541][PH=91][PH0=0.07][P=1.0e-100]	15	-	mmu-miR-124|mmu-miR-381	64176	Sv2b	3'UTR	NA	NA
chr7	chr7	95279554	95279614	143906[gene=chr7_f_c2661][PH=111][PH0=0.08][P=1.5e-10]	15	+	mmu-miR-124|mmu-miR-138|mmu-miR-382|mmu-miR-9	108071	Grm5	3'UTR	NA	NA
chr10	chr10	82418034	82418094	144602[gene=chr10_r_c1312][PH=578][PH0=0.09][P=1.0e-100]	15	-	mmu-miR-124|mmu-miR-128|mmu-miR-219-5p|mmu-miR-26a|mmu-miR-29b|mmu-miR-30a|mmu-miR-30d|mmu-miR-33|mmu-miR-9			deep_intergenic	mmu-miR-9, mmu-miR-22	NA
chr4	chr4	88556500	88556560	147529[gene=chr4_r_c983][PH=152][PH0=0.08][P=1.8e-10]	15	-	.	723895	Mir31	intron	NA	mmu-miR-103
chr13	chr13	13604427	13604487	14806[gene=18073][PH=359][PH0=0.64][P=1.4e-13]	15	+	mmu-miR-23b|mmu-miR-30a|mmu-miR-30c|mmu-miR-30d|mmu-miR-30e	18073	Nid1	3'UTR	mmu-miR-30a	NA
chr13	chr13	100200737	100200797	149208[gene=chr13_r_c2460][PH=156][PH0=0.07][P=1.0e-100]	15	-	mmu-let-7f|mmu-miR-124|mmu-miR-340-5p|mmu-miR-708	17755	Map1b	CDS	mmu-miR-22, mmu-let-7a	mmu-miR-340-5p
chr18	chr18	69843805	69843865	149209[gene=21413][PH=143][PH0=1.13][P=1.0e-100]	15	+	mmu-miR-124|mmu-miR-451	21413	Tcf4	3'UTR	mmu-miR-124, mmu-miR-128	mmu-miR-340-5p, mmu-miR-30a, mmu-miR-27a
chr17	chr17	73592595	73592655	150875[gene=chr17_f_c2684][PH=203][PH0=0.24][P=1.0e-100]	15	+	mmu-miR-124|mmu-miR-330|mmu-miR-9*	225010	Lclat1	3'UTR	NA	NA
chr2	chr2	70439886	70439946	150968[gene=14415][PH=267][PH0=1.45][P=7.5e-14]	15	+	.	14415	Gad1	3'UTR	NA	mmu-miR-27a
chr9	chr9	64984106	64984166	154547[gene=56741][PH=240][PH0=3.00][P=6.9e-14]	15	+	mmu-let-7a|mmu-let-7b|mmu-let-7c|mmu-let-7g|mmu-miR-134|mmu-miR-144|mmu-miR-181a|mmu-miR-340-5p|mmu-miR-342-5p|mmu-miR-488|mmu-miR-541	56741	Igdcc4	3'UTR	mmu-let-7a, mmu-miR-153	NA
chr5	chr5	89665382	89665442	155206[gene=chr5_f_c3682][PH=108][PH0=0.08][P=1.0e-100]	15	+	.	54403	Slc4a4	3'UTR	mmu-let-7a	NA
chr4	chr4	101019546	101019606	155816[gene=chr4_r_c983][PH=335][PH0=0.08][P=1.8e-10]	15	-	.	77866	E130102H24Rik	exon_unclassified	mmu-miR-128, mmu-miR-27a, mmu-miR-101a	mmu-miR-135a, mmu-miR-22, mmu-miR-103
chr15	chr15	92170228	92170288	156131[gene=12805][PH=298][PH0=0.43][P=1.0e-100]	15	+	mmu-miR-23b|mmu-miR-376b|mmu-miR-9	12805	Cntn1	3'UTR	mmu-miR-27a, mmu-miR-124	NA
chr8	chr8	72618926	72618986	156422[gene=chr8_r_c1528][PH=143][PH0=0.07][P=1.0e-100]	15	-	mmu-miR-106a|mmu-miR-30a|mmu-miR-9	13004	Ncan	3'UTR	NA	NA
chr15	chr15	92171117	92171177	156482[gene=chr15_f_c2260][PH=128][PH0=22.91][P=1.4e-14]	15	+	mmu-miR-137|mmu-miR-33|mmu-miR-9	12805	Cntn1	3'UTR	mmu-miR-33	mmu-miR-181a, mmu-miR-137, mmu-miR-9
chr8	chr8	72621402	72621462	157110[gene=chr8_r_c1528][PH=64][PH0=0.07][P=1.0e-100]	15	-	.	13004	Ncan	CDS	mmu-miR-128	mmu-miR-27a
chr5	chr5	15752488	15752548	15747[gene=12293][PH=162][PH0=0.47][P=1.0e-100]	15	+	mmu-miR-124|mmu-miR-200a	12293	Cacna2d1	CDS	mmu-miR-124	NA
chr7	chr7	87857978	87858038	157568[gene=chr7_r_c3541][PH=103][PH0=0.07][P=1.0e-100]	15	-	mmu-let-7g|mmu-miR-181a|mmu-miR-221	29875	Iqgap1	3'UTR	mmu-miR-124, mmu-miR-9	NA
chr3	chr3	117022387	117022447	157602[gene=229791][PH=133][PH0=2.67][P=1.0e-100]	15	-	mmu-miR-124	229791	D3Bwg0562e	3'UTR	mmu-miR-30a	mmu-miR-126-5p
chr14	chr14	73766166	73766226	158996[gene=chr14_r_c2220][PH=120][PH0=0.08][P=2.7e-10]	15	-	mmu-miR-124|mmu-miR-128	16432	Itm2b	CDS	NA	mmu-miR-124
chr5	chr5	93603636	93603696	159583[gene=chr5_f_c3682][PH=75][PH0=0.08][P=1.0e-100]	15	+	mmu-miR-124	52398	2014-09-11	3'UTR	mmu-miR-124	mmu-miR-103
chr6	chr6	102115105	102115165	160024[gene=18488][PH=92][PH0=0.23][P=5.7e-13]	15	-	mmu-miR-124|mmu-miR-187	18488	Cntn3	3'UTR	mmu-miR-124, mmu-miR-9	NA
chr3	chr3	120908837	120908897	163092[gene=99887][PH=71][PH0=0.45][P=1.0e-100]	15	-	mmu-miR-26b|mmu-miR-9	99887	Tmem56	3'UTR	mmu-miR-26a	mmu-miR-9
chr9	chr9	67791170	67791230	163797[gene=320528][PH=100][PH0=0.35][P=1.0e-100]	15	+	mmu-miR-124	320528	Vps13c	CDS	mmu-miR-9, mmu-miR-15a, mmu-miR-101a	NA
chr6	chr6	86057389	86057449	164065[gene=chr6_f_c1843][PH=100][PH0=0.12][P=1.0e-100]	15	+	mmu-miR-124|mmu-miR-23a	11519	Add2	CDS	NA	mmu-miR-124
chr14	chr14	78895337	78895397	164177[gene=chr14_r_c2220][PH=91][PH0=0.08][P=2.7e-10]	15	-	.	219181	Akap11	3'UTR	mmu-miR-27a	NA
chr12	chr12	90327958	90328018	165070[gene=chr12_f_c550][PH=70][PH0=0.08][P=1.3e-10]	15	+	mmu-miR-124|mmu-miR-30c	18191	Nrxn3	intron	mmu-miR-124	mmu-miR-138
chr16	chr16	42174291	42174351	165433[gene=268890][PH=51][PH0=0.53][P=1.0e-100]	15	+	mmu-miR-128	268890	Lsamp	CDS	mmu-miR-128	mmu-miR-124, mmu-miR-15a, mmu-miR-27a, mmu-miR-22
chr15	chr15	90763934	90763994	165514[gene=16564][PH=53][PH0=0.48][P=1.0e-100]	15	-	mmu-miR-300	16564	Kif21a	3'UTR	NA	mmu-miR-31
chr18	chr18	15548564	15548624	16715[gene=11829][PH=74][PH0=4.45][P=1.0e-100]	15	-	mmu-miR-9|mmu-miR-92a	11829	Aqp4	3'UTR	mmu-miR-26a	NA
chr17	chr17	17660867	17660927	16738[gene=chr17_r_c1][PH=51][PH0=0.08][P=1.0e-100]	15	-	.			exon_unclassified	NA	mmu-miR-186, mmu-miR-138, mmu-miR-374
chr13	chr13	105920916	105920976	167840[gene=chr13_r_c2460][PH=43][PH0=0.07][P=1.0e-100]	15	-	mmu-miR-9	71816	Rnf180	3'UTR	mmu-miR-23a	mmu-miR-9
chr10	chr10	107936106	107936166	169885[gene=chr10_r_c1312][PH=563][PH0=0.09][P=1.0e-100]	15	-	mmu-let-7g|mmu-miR-124|mmu-miR-128|mmu-miR-139-5p|mmu-miR-21|mmu-miR-27a|mmu-miR-30c	20979	Syt1	3'UTR	mmu-miR-128, mmu-miR-27a	mmu-miR-34a
chr14	chr14	80167047	80167107	169906[gene=chr14_r_c2220][PH=245][PH0=0.08][P=2.7e-10]	15	-	mmu-miR-124|mmu-miR-128|mmu-miR-29a|mmu-miR-410|mmu-miR-9	18530	Pcdh8	3'UTR	mmu-miR-124, mmu-miR-153	NA
chr6	chr6	86937541	86937601	170093[gene=chr6_f_c1843][PH=86][PH0=0.12][P=1.0e-100]	15	+	mmu-let-7i|mmu-miR-107|mmu-miR-127*	269774	Aak1	3'UTR	NA	NA
chr18	chr18	20832272	20832332	17124[gene=22139][PH=3083][PH0=35.41][P=1.8e-12]	15	+	mmu-miR-106b|mmu-miR-124|mmu-miR-125a-5p|mmu-miR-125b-5p|mmu-miR-141|mmu-miR-186|mmu-miR-19b|mmu-miR-200a|mmu-miR-219-5p|mmu-miR-221|mmu-miR-24|mmu-miR-26a|mmu-miR-27a|mmu-miR-300|mmu-miR-322|mmu-miR-338-5p|mmu-miR-340-5p|mmu-miR-381|mmu-miR-429|mmu-miR-497|mmu-miR-500|mmu-miR-501-5p|mmu-miR-92b	22139	Ttr	3'UTR	NA	mmu-miR-9, mmu-miR-31
chr13	chr13	114586634	114586694	171256[gene=218639][PH=84][PH0=0.26][P=1.4e-12]	15	+	mmu-miR-124	218639	Arl15	intron	mmu-miR-124	mmu-miR-126-5p
chr15	chr15	3225629	3225689	172[gene=20363][PH=272][PH0=9.76][P=3.9e-13]	15	+	mmu-let-7b|mmu-let-7c|mmu-miR-200a|mmu-miR-9	20363	Sepp1	CDS	NA	NA
chr7	chr7	17147349	17147409	17215[gene=chr7_r_c3541][PH=123][PH0=0.07][P=1.0e-100]	15	-	mmu-let-7a|mmu-let-7c	232906	Grlf1	CDS	mmu-miR-9	mmu-let-7a, mmu-miR-137
chr3	chr3	108164306	108164366	172456[gene=20661][PH=189][PH0=1.19][P=1.5e-13]	15	+	mmu-miR-136|mmu-miR-361	20661	Sort1	3'UTR	NA	mmu-miR-30a, mmu-miR-101a
chr6	chr6	113697677	113697737	173272[gene=11941][PH=246][PH0=1.62][P=1.0e-100]	15	-	mmu-miR-181a|mmu-miR-211|mmu-miR-30a|mmu-miR-30c|mmu-miR-495	11941	Atp2b2	3'UTR	mmu-miR-30a, mmu-miR-181a	NA
chr10	chr10	108073651	108073711	173297[gene=chr10_r_c1312][PH=81][PH0=0.09][P=1.0e-100]	15	-	mmu-miR-219-5p|mmu-miR-30d|mmu-miR-433	20979	Syt1	CDS	mmu-miR-136	NA
chr6	chr6	113698157	113698217	173573[gene=11941][PH=136][PH0=1.62][P=1.0e-100]	15	-	mmu-miR-181a|mmu-miR-181b|mmu-miR-181d|mmu-miR-380-3p|mmu-miR-744	11941	Atp2b2	3'UTR	mmu-miR-181a	mmu-miR-138, mmu-miR-135a, mmu-miR-142-3p
chr3	chr3	126648037	126648097	174081[gene=109676][PH=175][PH0=2.04][P=1.0e-100]	15	-	mmu-miR-125b-5p|mmu-miR-9*	109676	Ank2	intron	NA	mmu-miR-125a-5p
chr3	chr3	126648289	126648349	174208[gene=109676][PH=107][PH0=2.04][P=1.0e-100]	15	-	mmu-miR-125b-5p|mmu-miR-29a|mmu-miR-29b|mmu-miR-760-3p|mmu-miR-9	109676	Ank2	intron	NA	NA
chr9	chr9	75414257	75414317	174406[gene=50876][PH=54][PH0=6.83][P=1.1e-12]	15	-	mmu-miR-30a|mmu-miR-30e|mmu-miR-344|mmu-miR-9	50876	Tmod2	3'UTR	NA	mmu-miR-106a, mmu-miR-135a
chr3	chr3	126649629	126649689	174769[gene=109676][PH=63][PH0=2.04][P=1.0e-100]	15	-	mmu-miR-129-5p	109676	Ank2	intron	NA	mmu-miR-138
chr3	chr3	126657910	126657970	175497[gene=109676][PH=110][PH0=2.04][P=1.0e-100]	15	-	mmu-miR-124|mmu-miR-9	109676	Ank2	CDS	NA	mmu-miR-124
chr3	chr3	126658858	126658918	175616[gene=109676][PH=116][PH0=2.04][P=1.0e-100]	15	-	mmu-miR-127	109676	Ank2	CDS	NA	mmu-miR-135a
chr5	chr5	104508186	104508246	175734[gene=13602][PH=1139][PH0=10.45][P=1.0e-100]	15	-	mmu-miR-103|mmu-miR-124|mmu-miR-145|mmu-miR-15a|mmu-miR-16|mmu-miR-26a|mmu-miR-26b|mmu-miR-30c|mmu-miR-7b|mmu-miR-9	13602	Sparcl1	3'UTR	NA	mmu-miR-153, mmu-miR-103
chr3	chr3	126661856	126661916	175787[gene=109676][PH=114][PH0=2.04][P=1.0e-100]	15	-	mmu-miR-125a-5p|mmu-miR-125b-5p|mmu-miR-127*	109676	Ank2	CDS	NA	mmu-miR-9, mmu-miR-135a
chr8	chr8	13019560	13019620	17584[gene=17207][PH=247][PH0=0.77][P=2.8e-13]	15	+	mmu-let-7f-2*|mmu-miR-124|mmu-miR-128|mmu-miR-139-5p|mmu-miR-181a|mmu-miR-330*|mmu-miR-9*	17207	Mcf2l	3'UTR	mmu-miR-30a, mmu-miR-128	mmu-miR-27a, mmu-miR-219-3p
chr6	chr6	113767240	113767300	176364[gene=11941][PH=255][PH0=1.62][P=1.0e-100]	15	-	mmu-let-7b|mmu-let-7i|mmu-miR-9	11941	Atp2b2	CDS	mmu-miR-9	mmu-let-7a, mmu-miR-22
chr5	chr5	104516061	104516121	176414[gene=13602][PH=477][PH0=10.45][P=1.0e-100]	15	-	mmu-let-7a|mmu-miR-138|mmu-miR-139-5p|mmu-miR-219-5p|mmu-miR-26a|mmu-miR-9	13602	Sparcl1	CDS	NA	mmu-miR-22, mmu-miR-9, mmu-miR-340-5p, mmu-miR-217
chr5	chr5	15877056	15877116	17699[gene=12293][PH=129][PH0=0.47][P=1.0e-100]	15	+	.	12293	Cacna2d1	3'UTR	mmu-miR-124	NA
chr3	chr3	126713857	126713917	177467[gene=109676][PH=885][PH0=2.04][P=1.0e-100]	15	-	mmu-let-7c|mmu-miR-124|mmu-miR-128|mmu-miR-135a-2*|mmu-miR-16|mmu-miR-195|mmu-miR-19b|mmu-miR-27b|mmu-miR-30a|mmu-miR-30d|mmu-miR-30e	109676	Ank2	CDS	mmu-miR-128, mmu-miR-27a, mmu-miR-142-3p	NA
chr5	chr5	104526730	104526790	177539[gene=13602][PH=101][PH0=10.45][P=1.0e-100]	15	-	mmu-let-7b|mmu-miR-151-5p	13602	Sparcl1	CDS||5'UTR	NA	NA
chr11	chr11	78381306	78381366	177637[gene=chr11_r_c364][PH=382][PH0=0.11][P=1.0e-100]	15	-	mmu-let-7a|mmu-let-7b|mmu-let-7c|mmu-let-7f|mmu-let-7i|mmu-miR-124|mmu-miR-26a|mmu-miR-29b	18099	Nlk	3'UTR	mmu-let-7a	NA
chr3	chr3	118136810	118136870	178838[gene=chr3_f_c2583][PH=360][PH0=1.48][P=1.8e-13]	15	+	.	387155	Mir137	exon_unclassified	NA	mmu-miR-138
chr4	chr4	120445243	120445303	179170[gene=chr4_r_c983][PH=879][PH0=0.08][P=1.8e-10]	15	-	.	723836	Mir30e	intron	mmu-miR-101a	NA
chr9	chr9	69230936	69230996	180762[gene=chr9_f_c1975][PH=58][PH0=4.52][P=3.4e-14]	15	+	mmu-miR-100			exon_unclassified||downstream_10k	NA	mmu-miR-137, mmu-miR-106a, mmu-miR-186
chr16	chr16	84954746	84954806	181333[gene=11820][PH=508][PH0=1.26][P=1.0e-100]	15	-	mmu-miR-181a|mmu-miR-30a|mmu-miR-30d|mmu-miR-9	11820	App	3'UTR	NA	NA
chr4	chr4	123027646	123027706	183085[gene=chr4_r_c983][PH=59][PH0=0.08][P=1.8e-10]	15	-	.	11426	Macf1	3'UTR	NA	mmu-miR-186
chr11	chr11	79394554	79394614	184129[gene=chr11_f_c2949][PH=119][PH0=0.11][P=1.0e-100]	15	+	.	18015	Nf1	3'UTR	mmu-miR-153	mmu-miR-136
chr7	chr7	103397940	103398000	186931[gene=chr7_f_c2661][PH=350][PH0=0.08][P=1.5e-10]	15	+	.	23966	Tenm4	intron	mmu-miR-130a	mmu-miR-34a, mmu-miR-19a, mmu-miR-106a
chr8	chr8	86702804	86702864	187153[gene=chr8_r_c1528][PH=131][PH0=0.07][P=1.0e-100]	15	-	.	723819	Mir181c	intron	mmu-miR-31, mmu-miR-22	NA
chr7	chr7	17500756	17500816	18865[gene=chr7_r_c3541][PH=496][PH0=0.07][P=1.0e-100]	15	-	mmu-miR-27a|mmu-miR-27b|mmu-miR-29c|mmu-miR-30a|mmu-miR-30c|mmu-miR-323-3p|mmu-miR-9	12315	Calm3	3'UTR	mmu-miR-27a	mmu-miR-137
chr4	chr4	123161298	123161358	188863[gene=chr4_r_c983][PH=209][PH0=0.08][P=1.8e-10]	15	-	mmu-let-7b|mmu-let-7i|mmu-miR-150	11426	Macf1	CDS	mmu-let-7a	mmu-miR-142-3p
chr1	chr1	122017519	122017579	189149[gene=chr1_r_c2295][PH=138][PH0=0.03][P=1.0e-100]	15	-	mmu-let-7a|mmu-let-7e|mmu-miR-34c	13167	Dbi	CDS||5'UTR	NA	mmu-miR-138, mmu-miR-125a-5p
chr4	chr4	123172158	123172218	189235[gene=chr4_r_c983][PH=202][PH0=0.08][P=1.8e-10]	15	-	mmu-miR-124|mmu-miR-26a|mmu-miR-320|mmu-miR-380-3p|mmu-miR-9	11426	Macf1	CDS	mmu-miR-138	mmu-miR-9, mmu-miR-26a
chr9	chr9	72595459	72595519	189659[gene=17999][PH=277][PH0=1.83][P=1.0e-100]	15	+	mmu-let-7c|mmu-let-7e|mmu-miR-124|mmu-miR-139-5p|mmu-miR-152*|mmu-miR-26a|mmu-miR-26b	17999	Nedd4	3'UTR	NA	NA
chr4	chr4	123189344	123189404	190133[gene=chr4_r_c983][PH=102][PH0=0.08][P=1.8e-10]	15	-	mmu-miR-9	11426	Macf1	CDS	mmu-miR-9	NA
chr11	chr11	80293960	80294020	190690[gene=chr11_f_c2949][PH=139][PH0=0.11][P=1.0e-100]	15	+	mmu-miR-139-5p|mmu-miR-187|mmu-miR-26a|mmu-miR-26b	12569	Cdk5r1	3'UTR	mmu-miR-15a, mmu-miR-103	mmu-miR-106a
chr10	chr10	98462521	98462581	191056[gene=chr10_f_c859][PH=57][PH0=0.10][P=1.6e-10]	15	+	.	67972	Atp2b1	CDS	mmu-miR-135a	mmu-miR-9, mmu-let-7a
chr10	chr10	98463954	98464014	191160[gene=chr10_f_c859][PH=144][PH0=0.10][P=1.6e-10]	15	+	mmu-miR-9	67972	Atp2b1	CDS	mmu-miR-124	NA
chr8	chr8	13174693	13174753	19117[gene=16783][PH=99][PH0=3.49][P=1.0e-100]	15	+	mmu-miR-9	16783	Lamp1	3'UTR	mmu-miR-153	NA
chr8	chr8	9714346	9714406	19174[gene=270028][PH=154][PH0=1.01][P=1.0e-100]	15	-	mmu-miR-29b|mmu-miR-30c	270028	Fam155a	intron	mmu-miR-9	mmu-miR-138
chr12	chr12	101441819	101441879	192735[gene=12313][PH=155][PH0=25.97][P=4.9e-13]	15	+	mmu-let-7b|mmu-miR-124|mmu-miR-128|mmu-miR-139-5p	12313	Calm1	CDS	NA	NA
chr12	chr12	101443866	101443926	192862[gene=12313][PH=170][PH0=25.97][P=4.9e-13]	15	+	mmu-miR-149	12313	Calm1	CDS	NA	NA
chr12	chr12	101444663	101444723	193088[gene=12313][PH=364][PH0=25.97][P=4.9e-13]	15	+	mmu-let-7a|mmu-let-7c|mmu-let-7e|mmu-miR-26a|mmu-miR-30a|mmu-miR-9	12313	Calm1	3'UTR	NA	mmu-let-7a
chr12	chr12	101445018	101445078	193335[gene=12313][PH=110][PH0=25.97][P=4.9e-13]	15	+	mmu-miR-30a|mmu-miR-344|mmu-miR-9	12313	Calm1	3'UTR	NA	NA
chr15	chr15	98780369	98780429	194396[gene=22142][PH=551][PH0=30.18][P=7.2e-13]	15	-	mmu-miR-124|mmu-miR-128|mmu-miR-26a|mmu-miR-30a|mmu-miR-30d	22142	Tuba1a	3'UTR	NA	NA
chr15	chr15	98782067	98782127	194778[gene=22142][PH=96][PH0=30.18][P=7.2e-13]	15	-	mmu-miR-127|mmu-miR-344|mmu-miR-667|mmu-miR-92b	22142	Tuba1a	CDS	mmu-miR-378	mmu-miR-193, mmu-miR-33
chr7	chr7	104555415	104555475	196215[gene=chr7_f_c2661][PH=31][PH0=0.08][P=1.5e-10]	15	+	.	68197	Ndufc2	CDS	mmu-miR-27a	mmu-miR-103
chr16	chr16	77116695	77116755	197256[gene=30940][PH=44][PH0=0.39][P=1.0e-100]	15	+	mmu-miR-9*	30940	Usp25	3'UTR	mmu-miR-27a	mmu-miR-374, mmu-miR-33, mmu-miR-103
chr1	chr1	153668120	153668180	198040[gene=chr1_f_c2341][PH=114][PH0=0.06][P=8.5e-11]	15	+	.	66967	Edem3	3'UTR	mmu-let-7a	NA
chr19	chr19	5851321	5851381	19908[gene=67457][PH=226][PH0=1.07][P=1.0e-100]	15	-	mmu-miR-124	67457	Frmd8	3'UTR	mmu-miR-124	NA
chr12	chr12	104317106	104317166	199835[gene=217843][PH=71][PH0=0.55][P=1.3e-12]	15	+	.	217843	Unc79	CDS	NA	NA
chr2	chr2	6755076	6755136	20151[gene=14007][PH=161][PH0=1.46][P=1.0e-100]	15	-	mmu-miR-124	14007	Celf2	intron	mmu-miR-124	NA
chr14	chr14	103555547	103555607	201539[gene=105689][PH=184][PH0=0.91][P=1.0e-100]	15	-	mmu-let-7b|mmu-let-7e|mmu-miR-434-5p|mmu-miR-9	105689	Mycbp2	CDS	mmu-let-7a, mmu-miR-28	NA
chr15	chr15	102359118	102359178	201982[gene=223922][PH=173][PH0=0.48][P=1.0e-100]	15	-	mmu-miR-124|mmu-miR-181a|mmu-miR-26a|mmu-miR-652	223922	Atf7	intron	NA	mmu-miR-124, mmu-miR-31
chr2	chr2	102577981	102578041	202368[gene=chr2_f_c2061][PH=72][PH0=0.12][P=1.2e-10]	15	+	mmu-miR-124|mmu-miR-425	20511	Slc1a2	CDS	NA	NA
chr2	chr2	91002330	91002390	203912[gene=chr2_r_c1176][PH=66][PH0=0.07][P=1.0e-100]	15	-	.	228355	Madd	CDS	mmu-miR-181a	NA
chr11	chr11	87570386	87570446	205272[gene=chr11_f_c2949][PH=822][PH0=0.11][P=1.0e-100]	15	+	.	387160	Mir142	intron	mmu-miR-128	mmu-miR-130a, mmu-miR-27a, mmu-miR-340-5p
chr2	chr2	102621823	102621883	205293[gene=chr2_f_c2061][PH=1022][PH0=0.12][P=1.2e-10]	15	+	mmu-miR-124|mmu-miR-128|mmu-miR-139-5p|mmu-miR-27a|mmu-miR-30a|mmu-miR-30b|mmu-miR-30c|mmu-miR-30e|mmu-miR-337-3p|mmu-miR-340-5p|mmu-miR-342-3p|mmu-miR-9|mmu-miR-92b	20511	Slc1a2	3'UTR	NA	NA
chr14	chr14	104215036	104215096	205521[gene=13618][PH=246][PH0=3.54][P=1.0e-100]	15	-	.	13618	Ednrb	3'UTR	mmu-miR-124	NA
chr14	chr14	104216194	104216254	206006[gene=13618][PH=65][PH0=3.54][P=1.0e-100]	15	-	mmu-miR-708|mmu-miR-9	13618	Ednrb	3'UTR	NA	mmu-miR-136
chr11	chr11	84799470	84799530	207441[gene=chr11_r_c364][PH=217][PH0=0.11][P=1.0e-100]	15	-	mmu-let-7a|mmu-let-7b|mmu-let-7c|mmu-let-7d|mmu-let-7f	237898	Usp32	3'UTR	NA	NA
chr10	chr10	107714621	107714681	208130[gene=chr10_f_c859][PH=211][PH0=0.10][P=1.6e-10]	15	+	mmu-miR-124|mmu-miR-222|mmu-miR-30b|mmu-miR-30d	17931	Ppp1r12a	3'UTR	NA	mmu-miR-193
chr4	chr4	129193134	129193194	208314[gene=chr4_f_c347][PH=86][PH0=0.07][P=1.0e-100]	15	+	mmu-miR-128|mmu-miR-24|mmu-miR-30d|mmu-miR-30e|mmu-miR-9	17357	Marcksl1	3'UTR	mmu-miR-101a	mmu-miR-186
chr16	chr16	87732213	87732273	209269[gene=12013][PH=116][PH0=1.09][P=6.5e-14]	15	+	.	12013	Bach1	3'UTR	mmu-let-7a	mmu-miR-136, mmu-miR-135a
chr10	chr10	110724885	110724945	210074[gene=chr10_f_c859][PH=100][PH0=0.10][P=1.6e-10]	15	+	.	237542	Osbpl8	CDS	mmu-miR-9	NA
chr7	chr7	125284924	125284984	212439[gene=chr7_r_c3541][PH=36][PH0=0.07][P=1.0e-100]	15	-	mmu-miR-124	233789	Smg1	CDS	NA	mmu-miR-34a, mmu-miR-103
chr11	chr11	86397597	86397657	213084[gene=chr11_r_c364][PH=245][PH0=0.11][P=1.0e-100]	15	-	.	387140	Mir21	3'UTR	NA	NA
chr3	chr3	28208034	28208094	21384[gene=chr3_f_c383][PH=65][PH0=0.60][P=1.0e-100]	15	+	mmu-miR-124|mmu-miR-30b	665113	Tnik	intron	mmu-miR-124	mmu-miR-136
chr10	chr10	122422735	122422795	214024[gene=chr10_r_c1312][PH=293][PH0=0.09][P=1.0e-100]	15	-	.	387251	Mirlet7i	intron	NA	NA
chr8	chr8	105158170	105158230	214495[gene=chr8_r_c1528][PH=153][PH0=0.07][P=1.0e-100]	15	-	mmu-miR-124|mmu-miR-139-5p	12552	Cdh11	CDS||3'UTR	NA	mmu-miR-126-5p, mmu-miR-128, mmu-miR-27a
chr2	chr2	5300349	5300409	2163[gene=227541][PH=3578][PH0=0.85][P=8.0e-13]	15	-	mmu-let-7f|mmu-miR-124|mmu-miR-130a|mmu-miR-132|mmu-miR-138|mmu-miR-144|mmu-miR-144*|mmu-miR-148a|mmu-miR-181a|mmu-miR-181b|mmu-miR-181c|mmu-miR-181d|mmu-miR-183|mmu-miR-19b|mmu-miR-221|mmu-miR-222|mmu-miR-26a|mmu-miR-29a|mmu-miR-29b|mmu-miR-29c|mmu-miR-30b|mmu-miR-30e|mmu-miR-320|mmu-miR-330|mmu-miR-433|mmu-miR-673-5p|mmu-miR-9	227541	Camk1d	intron	NA	mmu-miR-30a
chr4	chr4	133237181	133237241	216982[gene=chr4_r_c983][PH=104][PH0=0.08][P=1.8e-10]	15	-	mmu-miR-124|mmu-miR-128	93760	Arid1a	CDS	mmu-miR-128	mmu-miR-27a
chrX	chrX	34142184	34142244	21724[gene=53328][PH=311][PH0=6.37][P=1.0e-13]	15	+	mmu-let-7a|mmu-let-7b|mmu-miR-124|mmu-miR-128|mmu-miR-139-5p|mmu-miR-181b|mmu-miR-26a	53328	Pgrmc1	CDS	NA	NA
chr2	chr2	109737589	109737649	218664[gene=chr2_f_c2061][PH=63][PH0=0.12][P=1.2e-10]	15	+	mmu-miR-181a|mmu-miR-181b	22343	Lin7c	3'UTR	NA	mmu-miR-193, mmu-miR-26a
chrX	chrX	34144909	34144969	21915[gene=53328][PH=39][PH0=6.37][P=1.0e-13]	15	+	mmu-miR-30a|mmu-miR-30e	53328	Pgrmc1	3'UTR	NA	mmu-miR-19a
chr12	chr12	110831070	110831130	219711[gene=chr12_f_c2320][PH=223][PH0=22.86][P=1.4e-13]	15	+	.	76880	6430411K18Rik	exon_unclassified	NA	NA
chr11	chr11	94813106	94813166	221492[gene=chr11_f_c2949][PH=901][PH0=0.11][P=1.0e-100]	15	+	mmu-miR-128|mmu-miR-30a|mmu-miR-30c|mmu-miR-30d|mmu-miR-30e|mmu-miR-33|mmu-miR-382|mmu-miR-9|mmu-miR-9*	12842	Col1a1	3'UTR	NA	mmu-miR-9
chrX	chrX	34146000	34146060	22193[gene=53328][PH=82][PH0=6.37][P=1.0e-13]	15	+	.	53328	Pgrmc1	3'UTR	mmu-let-7a	mmu-miR-30a, mmu-miR-126-5p
chr8	chr8	108063312	108063372	222064[gene=11972][PH=135][PH0=1.14][P=1.0e-100]	15	-	mmu-let-7a	11972	Atp6v0d1	CDS	NA	NA
chr6	chr6	113078454	113078514	222281[gene=72895][PH=90][PH0=0.95][P=1.0e-100]	15	+	mmu-miR-26a|mmu-miR-9	72895	Setd5	CDS	mmu-miR-9	mmu-miR-186
chr7	chr7	117286000	117286060	224345[gene=chr7_f_c2482][PH=87][PH0=0.13][P=1.0e-100]	15	+	mmu-miR-222	22390	Wee1	3'UTR	NA	NA
chr2	chr2	104098071	104098131	224633[gene=chr2_r_c1176][PH=254][PH0=0.07][P=1.0e-100]	15	-	mmu-let-7b|mmu-let-7c|mmu-miR-124|mmu-miR-135b|mmu-miR-138|mmu-miR-3102-5p.2|mmu-miR-9	241589	D430041D05Rik	intron	mmu-miR-193, mmu-miR-9, mmu-miR-124	mmu-miR-138, mmu-miR-135a
chr16	chr16	94690511	94690571	225003[gene=22129][PH=98][PH0=2.15][P=1.9e-13]	15	+	.	22129	Ttc3	3'UTR	NA	mmu-miR-103, mmu-miR-15a
chr5	chr5	122906036	122906096	227004[gene=11938][PH=156][PH0=4.37][P=1.8e-13]	15	-	mmu-miR-124	11938	Atp2a2	exon_unclassified	NA	mmu-miR-9
chr12	chr12	110980608	110980668	227202[gene=chr12_f_c2340][PH=208][PH0=4.72][P=1.0e-100]	15	+	.	100040724	Mirg	intron	mmu-miR-31	NA
chr5	chr5	122906640	122906700	227348[gene=11938][PH=127][PH0=4.37][P=1.8e-13]	15	-	mmu-let-7b|mmu-let-7g|mmu-miR-124|mmu-miR-30e|mmu-miR-744	11938	Atp2a2	3'UTR	mmu-let-7a	mmu-miR-130a
chr2	chr2	104311918	104311978	230632[gene=chr2_r_c1176][PH=141][PH0=0.07][P=1.0e-100]	15	-	mmu-miR-124	15259	Hipk3	CDS	mmu-miR-124	mmu-miR-30a
chr9	chr9	106081155	106081215	231962[gene=77305][PH=247][PH0=2.37][P=1.0e-100]	15	+	.	77305	Wdr82	intron	NA	NA
chr3	chr3	156447289	156447349	232219[gene=320840][PH=66][PH0=0.62][P=1.0e-100]	15	+	mmu-miR-200c	320840	Negr1	intron	mmu-let-7a, mmu-miR-138, mmu-miR-153	NA
chr1	chr1	171625230	171625290	235244[gene=chr1_f_c3649][PH=70][PH0=21.04][P=1.6e-13]	15	+	.			downstream_10k	NA	NA
chr2	chr2	119430342	119430402	236382[gene=chr2_f_c2061][PH=180][PH0=0.12][P=1.2e-10]	15	+	mmu-miR-124|mmu-miR-30a|mmu-miR-30e|mmu-miR-382			downstream_10k	mmu-miR-30a	NA
chr8	chr8	11199603	11199663	23645[gene=12826][PH=831][PH0=1.81][P=1.0e-100]	15	-	mmu-let-7a|mmu-let-7b|mmu-let-7c|mmu-let-7d|mmu-let-7i|mmu-miR-103|mmu-miR-124|mmu-miR-128|mmu-miR-130a|mmu-miR-190|mmu-miR-26a|mmu-miR-30d|mmu-miR-337-3p|mmu-miR-9	12826	Col4a1	3'UTR	mmu-miR-124	NA
chr6	chr6	135677981	135678041	237594[gene=chr6_r_c3138][PH=74][PH0=21.74][P=2.0e-13]	15	-	.			downstream_10k	NA	mmu-miR-135a
chr4	chr4	33333321	33333381	23868[gene=108767][PH=190][PH0=9.56][P=1.0e-100]	15	-	mmu-let-7b|mmu-let-7c|mmu-miR-130a|mmu-miR-26a|mmu-miR-301b|mmu-miR-31|mmu-miR-9	108767	Pnrc1	CDS	mmu-miR-31	NA
chr1	chr1	23279096	23279156	23876[gene=chr1_f_c295][PH=879][PH0=0.06][P=1.3e-10]	15	+	.	387225	Mir30a	intron	mmu-miR-27a	mmu-miR-135a
chr3	chr3	157207229	157207289	239344[gene=53861][PH=200][PH0=2.42][P=2.6e-14]	15	+	.	53861	Zranb2	intron	mmu-miR-9	NA
chr5	chr5	130717250	130717310	240115[gene=chr5_f_c3682][PH=111][PH0=0.08][P=1.0e-100]	15	+	mmu-miR-544-3p|mmu-miR-9	71667	Tmem248	3'UTR	mmu-miR-9	mmu-miR-124, mmu-miR-31
chr15	chr15	31388694	31388754	24026[gene=chr15_r_c802][PH=112][PH0=0.04][P=1.0e-100]	15	-	mmu-miR-101a|mmu-miR-124|mmu-miR-24	223455	2014-03-06	3'UTR	NA	NA
chr1	chr1	174303984	174304044	241007[gene=16513][PH=160][PH0=3.16][P=6.2e-14]	15	+	mmu-miR-27b	16513	Kcnj10	3'UTR	NA	mmu-miR-186, mmu-miR-19a, mmu-miR-153, mmu-miR-103
chr8	chr8	124124446	124124506	243927[gene=142682][PH=123][PH0=1.66][P=1.0e-100]	15	-	mmu-miR-124|mmu-miR-92a	142682	Zcchc14	3'UTR	mmu-miR-124	mmu-miR-138
chr18	chr18	4681644	4681704	2450[gene=240185][PH=71][PH0=1.35][P=1.0e-100]	15	+	mmu-miR-24|mmu-miR-9	240185	9430020K01Rik	3'UTR	mmu-miR-217	NA
chr18	chr18	21287450	21287510	24577[gene=381126][PH=33][PH0=0.30][P=1.0e-100]	15	-	.	381126	Garem	3'UTR	mmu-miR-153	mmu-miR-217
chr2	chr2	121260547	121260607	248664[gene=chr2_f_c2061][PH=78][PH0=0.12][P=1.2e-10]	15	+	.	14827	Pdia3	CDS	NA	mmu-miR-181a
chr9	chr9	110052437	110052497	249844[gene=20588][PH=96][PH0=0.41][P=1.0e-100]	15	+	mmu-let-7a|mmu-let-7b|mmu-let-7c|mmu-miR-26a	20588	Smarcc1	CDS	mmu-let-7a	mmu-miR-9
chr9	chr9	110451953	110452013	252750[gene=235626][PH=126][PH0=0.84][P=1.3e-13]	15	+	.	235626	Setd2	CDS	mmu-miR-9, mmu-miR-103	mmu-miR-101a, mmu-miR-15a, mmu-miR-31, mmu-miR-186
chr6	chr6	133056695	133056755	254928[gene=chr6_f_c2505][PH=76][PH0=0.04][P=3.7e-11]	15	+	mmu-let-7d|mmu-miR-3099	381820	2700089E24Rik	3'UTR	mmu-let-7a, mmu-miR-101a, mmu-miR-126-5p, mmu-miR-23a	NA
chr9	chr9	111998280	111998340	255457[gene=74100][PH=160][PH0=3.10][P=3.2e-13]	15	-	mmu-let-7a|mmu-let-7c|mmu-miR-124|mmu-miR-141|mmu-miR-151-5p	74100	Arpp21	intron	mmu-let-7a	NA
chr12	chr12	118489314	118489374	256771[gene=chr12_f_c2498][PH=418][PH0=0.11][P=7.9e-12]	15	+	.	19276	Ptprn2	intron	mmu-miR-128, mmu-miR-27a	NA
chr9	chr9	112021726	112021786	258028[gene=74100][PH=61][PH0=3.10][P=3.2e-13]	15	-	mmu-let-7a|mmu-let-7c	74100	Arpp21	CDS	mmu-let-7a, mmu-miR-378	NA
chr2	chr2	124491749	124491809	258181[gene=chr2_f_c2061][PH=270][PH0=0.12][P=1.2e-10]	15	+	mmu-let-7g|mmu-miR-30c|mmu-miR-30d	214968	Sema6d	3'UTR	mmu-miR-30a	mmu-miR-136
chr7	chr7	149844488	149844548	259477[gene=16002][PH=129][PH0=17.23][P=8.7e-13]	15	-	mmu-let-7a|mmu-let-7c|mmu-miR-26a|mmu-miR-30a|mmu-miR-30d|mmu-miR-361	16002	Igf2	5'UTR	NA	NA
chr4	chr4	148551505	148551565	260029[gene=16561][PH=77][PH0=2.78][P=2.5e-13]	15	-	mmu-miR-665	16561	Kif1b	3'UTR	mmu-miR-19a	mmu-miR-130a
chr4	chr4	148650972	148651032	264545[gene=16561][PH=68][PH0=2.78][P=2.5e-13]	15	-	.	16561	Kif1b	CDS	mmu-miR-9	mmu-miR-374
chr5	chr5	141091400	141091460	264757[gene=chr5_f_c3682][PH=509][PH0=0.08][P=1.0e-100]	15	+	mmu-miR-125a-5p|mmu-miR-125b-5p	16848	Lfng	3'UTR	mmu-miR-125a-5p	NA
chr7	chr7	19766855	19766915	26924[gene=chr7_f_c427][PH=216][PH0=1.48][P=1.0e-100]	15	+	.	724063	Mir330	intron	NA	mmu-miR-28
chr2	chr2	126638674	126638734	269428[gene=chr2_r_c1176][PH=59][PH0=0.07][P=1.0e-100]	15	-	mmu-miR-124|mmu-miR-376b	58800	Trpm7	CDS	mmu-miR-124	NA
chr2	chr2	130854033	130854093	274525[gene=chr2_f_c2061][PH=138][PH0=0.12][P=1.2e-10]	15	+	.	11990	Atrn	3'UTR	mmu-miR-101a, mmu-miR-130a	mmu-miR-19a, mmu-miR-106a, mmu-miR-31
chr9	chr9	120869506	120869566	278563[gene=12387][PH=360][PH0=6.28][P=2.6e-13]	15	+	mmu-miR-124|mmu-miR-30a|mmu-miR-30d|mmu-miR-330|mmu-miR-9	12387	Ctnnb1	3'UTR	NA	mmu-miR-9, mmu-miR-27a, mmu-miR-124
chr9	chr9	25101305	25101365	27879[gene=235072][PH=76][PH0=1.06][P=1.0e-100]	15	+	mmu-miR-130a|mmu-miR-30c|mmu-miR-330|mmu-miR-541|mmu-miR-9	235072	2014-09-07	CDS	NA	mmu-miR-9, mmu-miR-138
chr1	chr1	196633709	196633769	280478[gene=18845][PH=176][PH0=1.11][P=3.7e-13]	15	+	mmu-let-7i|mmu-miR-128|mmu-miR-23a	18845	Plxna2	CDS	mmu-miR-128	mmu-miR-27a
chr1	chr1	196637069	196637129	280679[gene=18845][PH=139][PH0=1.11][P=3.7e-13]	15	+	mmu-let-7a|mmu-let-7b|mmu-let-7c|mmu-let-7d	18845	Plxna2	CDS	mmu-let-7a	mmu-miR-135a, mmu-miR-181a, mmu-miR-28
chr5	chr5	147072851	147072911	282160[gene=264064][PH=2910][PH0=5.18][P=8.1e-13]	15	+	mmu-miR-124|mmu-miR-154|mmu-miR-26a|mmu-miR-429|mmu-miR-9	264064	Cdk8	intron	NA	NA
chr4	chr4	154530297	154530357	282574[gene=20481][PH=117][PH0=2.22][P=2.6e-13]	15	-	mmu-miR-124|mmu-miR-139-5p|mmu-miR-30d	20481	Ski	3'UTR	mmu-miR-124	mmu-miR-33, mmu-miR-217
chr6	chr6	3151482	3151542	285[gene=chr6_f_c2][PH=11102][PH0=132.16][P=1.6e-11]	15	+	mmu-let-7a|mmu-let-7b|mmu-let-7c|mmu-let-7d|mmu-let-7g|mmu-let-7i|mmu-miR-101a|mmu-miR-103|mmu-miR-124|mmu-miR-125b-5p|mmu-miR-128|mmu-miR-129-5p|mmu-miR-132|mmu-miR-136|mmu-miR-138|mmu-miR-149|mmu-miR-152*|mmu-miR-154*|mmu-miR-15a|mmu-miR-16|mmu-miR-181a|mmu-miR-181c|mmu-miR-1839-5p|mmu-miR-1843-3p|mmu-miR-219-5p|mmu-miR-222|mmu-miR-23b|mmu-miR-26a|mmu-miR-26b|mmu-miR-30a|mmu-miR-30b|mmu-miR-30c…			deep_intergenic	NA	NA
chr11	chr11	117622720	117622780	287916[gene=chr11_f_c614][PH=130][PH0=0.12][P=3.5e-10]	15	+	mmu-miR-500	217351	Tnrc6c	3'UTR	mmu-miR-26a, mmu-miR-23a	NA
chr4	chr4	155540492	155540552	288156[gene=11603][PH=72][PH0=2.00][P=1.0e-100]	15	-	.	11603	Agrn	3'UTR	NA	mmu-miR-340-5p, mmu-miR-193
chr9	chr9	123371098	123371158	289041[gene=102436][PH=2215][PH0=2.57][P=1.0e-100]	15	+	mmu-miR-103|mmu-miR-124|mmu-miR-125a-5p|mmu-miR-125b-5p|mmu-miR-127|mmu-miR-135a|mmu-miR-138|mmu-miR-181a|mmu-miR-26a|mmu-miR-27a|mmu-miR-342-3p|mmu-miR-376a|mmu-miR-379*|mmu-miR-409-5p|mmu-miR-411*|mmu-miR-7b|mmu-miR-9	102436	Lars2	3'UTR	NA	NA
chr19	chr19	7500378	7500438	29037[gene=20168][PH=342][PH0=3.52][P=1.0e-100]	15	-	mmu-miR-101b	20168	Rtn3	3'UTR	mmu-miR-374	NA
chr11	chr11	108873038	108873098	290761[gene=chr11_r_c958][PH=2158][PH0=0.13][P=1.0e-100]	15	-	mmu-miR-129-1-3p|mmu-miR-2137|mmu-miR-26a|mmu-miR-30c|mmu-miR-433|mmu-miR-434-3p|mmu-miR-9|mmu-miR-92b			deep_intergenic	NA	NA
chr5	chr5	151161605	151161665	291934[gene=chr5_f_c3960][PH=129][PH0=0.52][P=7.2e-13]	15	+	mmu-miR-124	320365	Fry	CDS	NA	NA
chr5	chr5	138606783	138606843	293692[gene=17220][PH=188][PH0=3.39][P=1.0e-100]	15	-	.	17220	Mcm7	intron	NA	mmu-miR-9
chr11	chr11	119863721	119863781	294675[gene=108100][PH=120][PH0=0.95][P=1.0e-100]	15	+	.	108100	Baiap2	3'UTR	NA	mmu-miR-136
chr2	chr2	144076675	144076735	296001[gene=chr2_r_c1176][PH=89][PH0=0.07][P=1.0e-100]	15	-	mmu-miR-124|mmu-miR-380-3p	69178	Snx5	3'UTR	mmu-let-7a	mmu-miR-153
chr2	chr2	138109461	138109521	297509[gene=chr2_f_c2061][PH=130][PH0=0.12][P=1.2e-10]	15	+	mmu-miR-30e	228662	Btbd3	CDS	mmu-miR-9	mmu-miR-181a
chr11	chr11	121159943	121160003	298575[gene=68837][PH=101][PH0=1.03][P=1.0e-100]	15	+	mmu-let-7c|mmu-miR-124|mmu-miR-138|mmu-miR-187|mmu-miR-22	68837	Foxk2	CDS	NA	mmu-miR-128
chr19	chr19	7502227	7502287	29989[gene=20168][PH=93][PH0=3.52][P=1.0e-100]	15	-	mmu-miR-103-1*|mmu-miR-1224|mmu-miR-124|mmu-miR-27b|mmu-miR-411|mmu-miR-543|mmu-miR-9	20168	Rtn3	3'UTR	NA	NA
chr7	chr7	150252183	150252243	307296[gene=12520][PH=82][PH0=4.13][P=1.0e-100]	15	+	mmu-miR-770-5p|mmu-miR-9	12520	Cd81	CDS	NA	mmu-miR-27a, mmu-miR-33
chr5	chr5	143665828	143665888	309287[gene=11461][PH=739][PH0=85.17][P=2.7e-12]	15	-	mmu-let-7a|mmu-let-7b|mmu-let-7c|mmu-let-7d|mmu-let-7e|mmu-miR-128|mmu-miR-153|mmu-miR-21|mmu-miR-23a|mmu-miR-29a|mmu-miR-30a|mmu-miR-30c|mmu-miR-30e|mmu-miR-338-3p|mmu-miR-541	11461	Actb	CDS	NA	mmu-miR-153
chr5	chr5	143666236	143666296	309527[gene=11461][PH=1096][PH0=85.17][P=2.7e-12]	15	-	mmu-let-7a|mmu-let-7c|mmu-let-7d|mmu-miR-124|mmu-miR-134|mmu-miR-181a|mmu-miR-652|mmu-miR-9	11461	Actb	CDS	mmu-let-7a	NA
chr1	chr1	34211368	34211428	31069[gene=chr1_f_c295][PH=140][PH0=0.06][P=1.3e-10]	15	+	mmu-let-7a|mmu-let-7f	13518	Dst	CDS	mmu-let-7a	mmu-miR-136
chr2	chr2	143641276	143641336	315933[gene=chr2_f_c2061][PH=167][PH0=0.12][P=1.2e-10]	15	+	mmu-miR-124|mmu-miR-9	18549	Pcsk2	3'UTR	mmu-miR-9	NA
chr11	chr11	119400184	119400244	324401[gene=18164][PH=151][PH0=7.53][P=1.0e-100]	15	-	mmu-miR-124|mmu-miR-9	18164	Nptx1	3'UTR	mmu-miR-9	NA
chr1	chr1	172123626	172123686	327102[gene=chr1_r_c3507][PH=217][PH0=13.25][P=9.4e-14]	15	-	mmu-miR-124|mmu-miR-181c|mmu-miR-19b			downstream_10k	NA	mmu-miR-124, mmu-miR-219-3p
chr1	chr1	174129322	174129382	337864[gene=18611][PH=187][PH0=18.49][P=9.3e-13]	15	-	mmu-let-7f|mmu-miR-124	18611	Pea15a	CDS	NA	NA
chr1	chr1	174204486	174204546	338992[gene=98660][PH=100][PH0=5.08][P=1.0e-100]	15	-	mmu-miR-9	98660	Atp1a2	3'UTR	NA	mmu-miR-9, mmu-miR-125a-5p
chr7	chr7	26079072	26079132	34176[gene=chr7_f_c2661][PH=295][PH0=0.08][P=1.5e-10]	15	+	mmu-miR-124|mmu-miR-144|mmu-miR-32|mmu-miR-341	71722	Cic	3'UTR	NA	mmu-miR-101a, mmu-miR-137, mmu-miR-128, mmu-miR-27a
chr2	chr2	155643940	155644000	343873[gene=17391][PH=213][PH0=1.27][P=8.1e-14]	15	+	mmu-miR-124|mmu-miR-138|mmu-miR-30a|mmu-miR-30e	17391	Mmp24	3'UTR	NA	NA
chr7	chr7	3571665	3571725	3449[gene=66091][PH=568][PH0=19.32][P=7.9e-14]	15	+	mmu-let-7c|mmu-miR-124|mmu-miR-128|mmu-miR-23a|mmu-miR-23b	66091	Ndufa3	CDS||3'UTR	mmu-miR-27a	mmu-miR-181a
chr2	chr2	165609724	165609784	347035[gene=228880][PH=124][PH0=0.75][P=1.0e-100]	15	-	mmu-miR-124	228880	Zmynd8	3'UTR	NA	NA
chr2	chr2	158207923	158207983	357063[gene=319317][PH=144][PH0=10.99][P=6.0e-13]	15	+	mmu-miR-127|mmu-miR-19a	319317	Snhg11	3'UTR	NA	mmu-miR-22
chr1	chr1	179171996	179172056	357282[gene=23797][PH=153][PH0=0.77][P=1.0e-100]	15	-	mmu-let-7a|mmu-let-7c-2*|mmu-miR-146b|mmu-miR-181a|mmu-miR-181b|mmu-miR-26a	23797	Akt3	intron	mmu-miR-124	NA
chr2	chr2	158208751	158208811	357342[gene=319317][PH=52][PH0=10.99][P=6.0e-13]	15	+	mmu-miR-376a	319317	Snhg11	3'UTR	NA	mmu-miR-101a, mmu-miR-186
chr12	chr12	42178730	42178790	35801[gene=16981][PH=93][PH0=1.06][P=1.0e-100]	15	-	mmu-let-7b|mmu-let-7c	16981	Lrrn3	CDS||3'UTR	NA	mmu-miR-9
chr2	chr2	168010381	168010441	359823[gene=11538][PH=115][PH0=3.51][P=1.0e-100]	15	-	mmu-let-7i|mmu-miR-124|mmu-miR-221|mmu-miR-222|mmu-miR-770-3p	11538	Adnp	CDS	NA	NA
chr15	chr15	37919256	37919316	36309[gene=chr15_r_c802][PH=131][PH0=0.04][P=1.0e-100]	15	-	mmu-miR-124	70790	Ubr5	CDS	mmu-miR-135a, mmu-miR-124	mmu-let-7a
chr6	chr6	22950053	22950113	36887[gene=19283][PH=149][PH0=1.26][P=3.4e-13]	15	+	mmu-let-7b|mmu-let-7c|mmu-let-7f|mmu-miR-26a|mmu-miR-708	19283	Ptprz1	CDS	mmu-let-7a	NA
chr3	chr3	32236319	32236379	37000[gene=chr3_r_c760][PH=222][PH0=0.04][P=1.0e-100]	15	-	mmu-let-7c|mmu-miR-191|mmu-miR-9	22401	Zmat3	3'UTR	NA	mmu-miR-23a
chr17	chr17	17967312	17967372	37698[gene=chr17_f_c373][PH=110][PH0=53.37][P=2.6e-10]	15	+	.	387248	Mirlet7e	intron	NA	NA
chr17	chr17	17967763	17967823	37723[gene=chr17_f_c374][PH=338][PH0=243.00][P=7.2e-08]	15	+	.	387235	Mir125a	intron	mmu-miR-34a	mmu-miR-27a, mmu-miR-378
chr6	chr6	22953013	22953073	37968[gene=19283][PH=53][PH0=1.26][P=3.4e-13]	15	+	mmu-miR-26a	19283	Ptprz1	3'UTR	mmu-miR-217, mmu-miR-33	mmu-miR-153, mmu-miR-374
chrX	chrX	67597303	67597363	39204[gene=chrX_r_c1730][PH=1991][PH0=0.04][P=1.0e-100]	15	-	mmu-let-7a|mmu-let-7b|mmu-let-7c|mmu-let-7f|mmu-let-7i|mmu-miR-107|mmu-miR-130a|mmu-miR-149|mmu-miR-186|mmu-miR-188-5p|mmu-miR-190|mmu-miR-1981|mmu-miR-21|mmu-miR-23a|mmu-miR-3087*|mmu-miR-3099|mmu-miR-30e|mmu-miR-320|mmu-miR-330*|mmu-miR-361|mmu-miR-379|mmu-miR-382|mmu-miR-541|mmu-miR-7a|mmu-miR-9	15931	Ids	3'UTR	NA	NA
chr19	chr19	10946183	10946243	39515[gene=68539][PH=145][PH0=3.77][P=1.0e-100]	15	-	mmu-miR-124	68539	Tmem109	3'UTR	mmu-miR-9	mmu-miR-15a
chr11	chr11	29404127	29404187	39996[gene=chr11_f_c2949][PH=65][PH0=0.11][P=1.0e-100]	15	+	mmu-let-7e	108686	Ccdc88a	CDS	mmu-miR-106a	mmu-let-7a, mmu-miR-137
chr10	chr10	25995466	25995526	40144[gene=chr10_r_c463][PH=164][PH0=0.06][P=9.6e-11]	15	-	mmu-let-7a|mmu-let-7b|mmu-let-7c|mmu-miR-124|mmu-miR-190|mmu-miR-23a|mmu-miR-544-3p|mmu-miR-9	237339	L3mbtl3	3'UTR	NA	mmu-miR-9
chr4	chr4	41137696	41137756	41340[gene=chr4_f_c223][PH=195][PH0=0.05][P=1.0e-100]	15	+	mmu-miR-107|mmu-miR-124|mmu-miR-139-5p|mmu-miR-181a	67615	Ube2r2	CDS	mmu-miR-124	NA
chr11	chr11	29607937	29607997	41404[gene=chr11_f_c2949][PH=236][PH0=0.11][P=1.0e-100]	15	+	mmu-miR-128	68585	Rtn4	CDS	mmu-miR-128, mmu-miR-27a	mmu-miR-124
chr6	chr6	35461724	35461784	41666[gene=14489][PH=59][PH0=2.10][P=5.8e-14]	15	-	mmu-miR-124	14489	Mtpn	3'UTR	mmu-miR-124	mmu-miR-28, mmu-miR-130a, mmu-miR-33, mmu-miR-137
chr7	chr7	4074121	4074181	4275[gene=57776][PH=647][PH0=12.73][P=1.6e-13]	15	+	mmu-let-7a|mmu-let-7b|mmu-let-7c|mmu-let-7d|mmu-let-7e|mmu-let-7f|mmu-let-7g|mmu-let-7i|mmu-miR-138|mmu-miR-23b|mmu-miR-30e|mmu-miR-9	57776	Ttyh1	CDS||5'UTR	mmu-let-7a, mmu-miR-103, mmu-miR-15a	NA
chr6	chr6	36691344	36691404	42853[gene=19242][PH=202][PH0=0.95][P=1.8e-13]	15	-	mmu-miR-124	19242	Ptn	CDS	NA	mmu-miR-22
chr16	chr16	18327511	18327571	42856[gene=27883][PH=194][PH0=0.61][P=8.1e-14]	15	-	.	27883	Tango2	intron	NA	NA
chr6	chr6	36693324	36693384	42938[gene=19242][PH=188][PH0=0.95][P=1.8e-13]	15	-	mmu-miR-873	19242	Ptn	CDS	NA	NA
chr14	chr14	26531222	26531282	43123[gene=71918][PH=2011][PH0=3.82][P=1.0e-100]	15	-	mmu-miR-124|mmu-miR-128|mmu-miR-330|mmu-miR-9	71918	Zcchc24	3'UTR	mmu-miR-136	NA
chr2	chr2	12923430	12923490	43676[gene=chr2_r_c887][PH=74][PH0=0.11][P=1.0e-100]	15	-	mmu-miR-124|mmu-miR-26a|mmu-miR-9			downstream_10k	mmu-miR-374	mmu-miR-19a, mmu-miR-126-5p
chr18	chr18	33598120	33598180	43852[gene=27528][PH=86][PH0=5.90][P=2.0e-13]	15	-	mmu-miR-30e	27528	Nrep	3'UTR	mmu-miR-30a, mmu-miR-27a, mmu-miR-128	NA
chr5	chr5	24097926	24097986	44450[gene=100910][PH=51][PH0=2.88][P=2.2e-14]	15	+	.	100910	Chpf2	CDS	NA	mmu-miR-193
chr18	chr18	34409597	34409657	44617[gene=11789][PH=125][PH0=8.50][P=4.8e-12]	15	+	mmu-let-7a|mmu-let-7f|mmu-miR-124|mmu-miR-181a|mmu-miR-185	11789	Apc	intron	mmu-miR-124	mmu-miR-138
chrX	chrX	71109557	71109617	46193[gene=chrX_r_c1730][PH=109][PH0=0.04][P=1.0e-100]	15	-	mmu-let-7b|mmu-miR-130a	16728	L1cam	CDS	mmu-let-7a	mmu-miR-33, mmu-miR-23a
chr19	chr19	21932368	21932428	46897[gene=chr19_f_c1809][PH=221][PH0=0.09][P=1.0e-100]	15	+	mmu-let-7a|mmu-let-7f|mmu-miR-93	83921	Tmem2	3'UTR	mmu-let-7a	mmu-miR-27a
chr11	chr11	31832377	31832437	47120[gene=chr11_f_c2949][PH=71][PH0=0.11][P=1.0e-100]	15	+	mmu-let-7e|mmu-miR-26a			exon_unclassified	mmu-miR-374	NA
chr18	chr18	34471679	34471739	47138[gene=11789][PH=136][PH0=8.50][P=4.8e-12]	15	+	mmu-let-7i|mmu-miR-138|mmu-miR-26a	11789	Apc	CDS	mmu-miR-26a	mmu-miR-106a, mmu-miR-340-5p
chr11	chr11	29999482	29999542	47341[gene=chr11_r_c274][PH=2041][PH0=0.10][P=1.0e-100]	15	-	mmu-let-7a|mmu-let-7b|mmu-let-7c|mmu-let-7d|mmu-let-7e|mmu-let-7f|mmu-let-7i|mmu-miR-124|mmu-miR-1298|mmu-miR-136|mmu-miR-138|mmu-miR-15a|mmu-miR-20a|mmu-miR-218|mmu-miR-219-5p|mmu-miR-22|mmu-miR-26a|mmu-miR-29a|mmu-miR-337-3p|mmu-miR-770-5p|mmu-miR-9	20742	Sptbn1	3'UTR	NA	NA
chr18	chr18	34472015	34472075	47355[gene=11789][PH=190][PH0=8.50][P=4.8e-12]	15	+	mmu-let-7b|mmu-miR-181a	11789	Apc	CDS	NA	NA
chr18	chr18	34472527	34472587	47702[gene=11789][PH=213][PH0=8.50][P=4.8e-12]	15	+	mmu-miR-124|mmu-miR-132|mmu-miR-30b|mmu-miR-487b	11789	Apc	CDS	mmu-miR-124	mmu-miR-9, mmu-miR-153
chr3	chr3	40871792	40871852	48155[gene=chr3_r_c760][PH=156][PH0=0.04][P=1.0e-100]	15	-	mmu-miR-9	70804	Pgrmc2	3'UTR	mmu-miR-26a, mmu-miR-124	NA
chr3	chr3	9687906	9687966	4935[gene=chr3_r_c93][PH=145][PH0=18.99][P=1.0e-100]	15	-	.	94212	Pag1	3'UTR||intron	mmu-let-7a	NA
chr18	chr18	34475122	34475182	49395[gene=11789][PH=302][PH0=8.50][P=4.8e-12]	15	+	mmu-miR-7b|mmu-miR-9	11789	Apc	CDS	NA	mmu-miR-33
chr18	chr18	34476174	34476234	50103[gene=11789][PH=109][PH0=8.50][P=4.8e-12]	15	+	mmu-miR-129-5p|mmu-miR-137|mmu-miR-9	11789	Apc	CDS	mmu-miR-137, mmu-miR-135a	NA
chr11	chr11	32184313	32184373	50210[gene=chr11_f_c2949][PH=2157][PH0=0.11][P=1.0e-100]	15	+	mmu-let-7a|mmu-let-7b|mmu-let-7c|mmu-let-7d|mmu-let-7f|mmu-miR-124|mmu-miR-129-5p|mmu-miR-151-5p|mmu-miR-15a|mmu-miR-181a|mmu-miR-222|mmu-miR-23b|mmu-miR-26a|mmu-miR-27a|mmu-miR-29a|mmu-miR-29c|mmu-miR-350*|mmu-miR-382|mmu-miR-451|mmu-miR-500|mmu-miR-501-3p|mmu-miR-708	15122	Hba-a1	CDS	NA	mmu-miR-27a, mmu-miR-31
chr10	chr10	39284839	39284899	50349[gene=chr10_f_c1425][PH=38][PH0=0.07][P=1.0e-100]	15	+	mmu-miR-376b	14360	Fyn	3'UTR	NA	mmu-miR-101a
chr18	chr18	34476835	34476895	50414[gene=11789][PH=137][PH0=8.50][P=4.8e-12]	15	+	mmu-let-7f|mmu-miR-9	11789	Apc	CDS	NA	mmu-miR-9
chr16	chr16	22545058	22545118	50678[gene=110197][PH=82][PH0=0.26][P=3.6e-13]	15	-	.	110197	Dgkg	intron	mmu-miR-9	NA
chr18	chr18	34478573	34478633	51327[gene=11789][PH=107][PH0=8.50][P=4.8e-12]	15	+	mmu-let-7a|mmu-miR-124|mmu-miR-153	11789	Apc	3'UTR	mmu-miR-125a-5p, mmu-miR-153, mmu-miR-374	mmu-miR-106a
chr1	chr1	44028465	44028525	51982[gene=chr1_f_c295][PH=97][PH0=0.06][P=1.3e-10]	15	+	mmu-let-7c|mmu-miR-17	22019	Tpp2	CDS	mmu-let-7a	mmu-miR-101a, mmu-miR-378
chr19	chr19	22825081	22825141	52204[gene=chr19_f_c1809][PH=351][PH0=0.09][P=1.0e-100]	15	+	.	226025	Trpm3	intron	NA	mmu-miR-23a, mmu-miR-153
chr17	chr17	25958069	25958129	52222[gene=chr17_f_c2684][PH=419][PH0=0.24][P=1.0e-100]	15	+	mmu-let-7b|mmu-let-7c|mmu-let-7g|mmu-miR-30a	214931	Fbxl16	3'UTR	NA	NA
chr11	chr11	30051562	30051622	52435[gene=chr11_r_c274][PH=124][PH0=0.10][P=1.0e-100]	15	-	mmu-miR-124	20742	Sptbn1	CDS	mmu-miR-15a	mmu-miR-103
chr3	chr3	40574511	40574571	54206[gene=18415][PH=65][PH0=0.72][P=8.5e-14]	15	+	mmu-miR-124	18415	Hspa4l	CDS	mmu-miR-124	mmu-miR-340-5p, mmu-miR-19a
chr8	chr8	34527769	34527829	55011[gene=chr8_f_c1436][PH=206][PH0=0.05][P=1.0e-100]	15	+	mmu-miR-29c	75029	Purg	3'UTR	NA	mmu-miR-103
chr19	chr19	23796927	23796987	57254[gene=chr19_f_c1809][PH=203][PH0=0.09][P=1.0e-100]	15	+	mmu-let-7c|mmu-miR-9			downstream_10k||upstream_10k	mmu-let-7a	mmu-miR-125a-5p
chr10	chr10	41249277	41249337	57311[gene=chr10_f_c1425][PH=136][PH0=0.07][P=1.0e-100]	15	+	mmu-miR-124|mmu-miR-126-5p	53599	Cd164	3'UTR	mmu-miR-124	NA
chr1	chr1	51242386	51242446	57587[gene=chr1_f_c295][PH=77][PH0=0.06][P=1.3e-10]	15	+	mmu-miR-124	56363	Tmeff2	3'UTR	NA	mmu-miR-124
chr2	chr2	26446866	26446926	57978[gene=chr2_f_c985][PH=321][PH0=0.20][P=1.0e-100]	15	+	.	387145	Mir126	intron	NA	mmu-miR-27a
chr3	chr3	45224156	45224216	58396[gene=18526][PH=97][PH0=1.70][P=1.0e-100]	15	+	mmu-miR-30e	18526	Pcdh10	3'UTR	mmu-miR-9	mmu-miR-33
chr2	chr2	26768058	26768118	58426[gene=chr2_f_c985][PH=1100][PH0=0.20][P=1.0e-100]	15	+	mmu-let-7g|mmu-miR-124|mmu-miR-128|mmu-miR-30e*	27176	Rpl7a	intron	NA	NA
chr7	chr7	4086842	4086902	5864[gene=57776][PH=281][PH0=12.73][P=1.6e-13]	15	+	mmu-miR-128|mmu-miR-186	57776	Ttyh1	3'UTR	mmu-miR-27a, mmu-miR-128, mmu-miR-138, mmu-miR-103	mmu-miR-15a
chr16	chr16	11072354	11072414	59424[gene=20621][PH=122][PH0=3.99][P=1.0e-100]	15	+	mmu-miR-24	20621	Snn	CDS||5'UTR	mmu-miR-9	NA
chr17	chr17	10405115	10405175	6047[gene=chr17_r_c1][PH=79][PH0=0.08][P=1.0e-100]	15	-	mmu-miR-124|mmu-miR-9	19317	Qk	3'UTR	mmu-miR-9	mmu-miR-124
chr11	chr11	35598950	35599010	60799[gene=chr11_f_c2949][PH=70][PH0=0.11][P=1.0e-100]	15	+	mmu-miR-181b|mmu-miR-431	211347	Pank3	CDS||3'UTR	NA	NA
chr14	chr14	31985055	31985115	62094[gene=chr14_r_c2220][PH=206][PH0=0.08][P=2.7e-10]	15	-	mmu-miR-153|mmu-miR-26a|mmu-miR-30d|mmu-miR-708|mmu-miR-9	64652	Nisch	CDS	mmu-miR-9	NA
chr10	chr10	36854700	36854760	62227[gene=chr10_r_c463][PH=182][PH0=0.06][P=9.6e-11]	15	-	mmu-miR-219-5p|mmu-miR-26a	17118	Marcks	3'UTR	mmu-miR-181a	NA
chr3	chr3	55804465	55804525	63036[gene=26422][PH=170][PH0=0.53][P=1.0e-100]	15	-	mmu-let-7a|mmu-let-7g|mmu-let-7i	26422	Nbea	CDS	mmu-miR-219-3p	mmu-miR-374
chr7	chr7	52430891	52430951	64090[gene=chr7_f_c2661][PH=139][PH0=0.08][P=1.5e-10]	15	+	mmu-miR-124|mmu-miR-26a|mmu-miR-9	72961	Slc17a7	3'UTR	mmu-miR-138	mmu-miR-33
chr17	chr17	10406385	10406445	6498[gene=chr17_r_c1][PH=200][PH0=0.08][P=1.0e-100]	15	-	.	19317	Qk	3'UTR	mmu-miR-124	mmu-miR-101a, mmu-miR-128, mmu-miR-27a
chr2	chr2	25322248	25322308	65557[gene=chr2_r_c887][PH=389][PH0=0.11][P=1.0e-100]	15	-	mmu-let-7c|mmu-let-7d|mmu-let-7e|mmu-miR-124|mmu-miR-129-5p|mmu-miR-188-5p|mmu-miR-26a|mmu-miR-26b|mmu-miR-296-3p|mmu-miR-3099|mmu-miR-320|mmu-miR-541|mmu-miR-9	19215	Ptgds	3'UTR	NA	mmu-miR-9, mmu-let-7a, mmu-miR-124
chr7	chr7	51745919	51745979	65870[gene=chr7_r_c3541][PH=1064][PH0=0.07][P=1.0e-100]	15	-	mmu-let-7b|mmu-let-7c|mmu-let-7d|mmu-miR-124|mmu-miR-138|mmu-miR-181c|mmu-miR-185	69683	Emc10	3'UTR	mmu-miR-31	mmu-miR-106a, mmu-miR-124
chr16	chr16	30313934	30313994	66156[gene=224088][PH=85][PH0=0.98][P=1.0e-100]	15	-	mmu-miR-153|mmu-miR-99a	224088	Atp13a3	3'UTR	mmu-miR-153	mmu-miR-181a, mmu-miR-126-5p, mmu-miR-219-3p
chr19	chr19	27324037	27324097	66289[gene=chr19_f_c1809][PH=148][PH0=0.09][P=1.0e-100]	15	+	mmu-let-7b|mmu-miR-17|mmu-miR-9|mmu-miR-92a|mmu-miR-92b	22359	Vldlr	3'UTR	NA	mmu-miR-137
chr17	chr17	35975028	35975088	66953[gene=chr17_r_c28][PH=43][PH0=0.07][P=7.5e-11]	15	-	mmu-miR-129-5p|mmu-miR-9	22154	Tubb5	5'UTR	NA	mmu-miR-186
chr13	chr13	48631427	48631487	67774[gene=chr13_r_c2460][PH=172][PH0=0.07][P=1.0e-100]	15	-	.	387247	Mirlet7d	intron	NA	NA
chr13	chr13	48633239	48633299	67822[gene=chr13_r_c2460][PH=49][PH0=0.07][P=1.0e-100]	15	-	.	387252	Mirlet7f-1	intron	NA	NA
chr10	chr10	41905877	41905937	67991[gene=chr10_r_c463][PH=79][PH0=0.06][P=9.6e-11]	15	-	mmu-let-7a|mmu-let-7e	56484	Foxo3	3'UTR	mmu-miR-153	NA
chr17	chr17	28883323	28883383	68664[gene=chr17_f_c2684][PH=209][PH0=0.24][P=1.0e-100]	15	+	mmu-let-7f|mmu-miR-128|mmu-miR-143|mmu-miR-434-3p|mmu-miR-9	26416	Mapk14	3'UTR	NA	mmu-miR-124
chr18	chr18	37345887	37345947	69210[gene=116731][PH=97][PH0=0.72][P=4.9e-13]	15	+	mmu-miR-3099|mmu-miR-30a|mmu-miR-340-5p	12939	Pcdha7	3'UTR	mmu-miR-15a	mmu-miR-135a, mmu-miR-103
chr7	chr7	53684749	53684809	69312[gene=chr7_f_c2661][PH=91][PH0=0.08][P=1.5e-10]	15	+	mmu-let-7c|mmu-miR-124	16502	Kcnc1	3'UTR	mmu-let-7a	NA
chr18	chr18	37346334	37346394	69396[gene=116731][PH=68][PH0=0.72][P=4.9e-13]	15	+	mmu-miR-181a	353236	Pcdhac1	3'UTR	mmu-miR-33, mmu-miR-23a, mmu-miR-181a	NA
chr19	chr19	29209809	29209869	69469[gene=chr19_f_c1809][PH=263][PH0=0.09][P=1.0e-100]	15	+	.	59028	Rcl1	intron	mmu-miR-128, mmu-miR-27a, mmu-miR-101a	mmu-miR-103
chr6	chr6	51413033	51413093	69606[gene=53379][PH=28][PH0=2.98][P=7.2e-14]	15	-	mmu-miR-138	53379	Hnrnpa2b1	3'UTR	NA	mmu-miR-101a, mmu-miR-128, mmu-miR-27a, mmu-miR-126-5p
chr18	chr18	37347235	37347295	69778[gene=116731][PH=131][PH0=0.72][P=4.9e-13]	15	+	mmu-miR-101a|mmu-miR-191|mmu-miR-23b|mmu-miR-29a|mmu-miR-29c|mmu-miR-467a|mmu-miR-9|mmu-miR-9*	12939	Pcdha7	3'UTR	NA	mmu-miR-31, mmu-miR-126-5p
chr13	chr13	48359542	48359602	69846[gene=chr13_f_c1123][PH=113][PH0=11.57][P=1.0e-100]	15	+	mmu-miR-9			downstream_10k	mmu-miR-9	NA
chr12	chr12	73312761	73312821	71424[gene=104001][PH=387][PH0=0.84][P=3.7e-13]	15	-	mmu-miR-301a	104001	Rtn1	3'UTR	mmu-miR-26a, mmu-miR-19a, mmu-miR-130a	mmu-miR-181a, mmu-miR-106a, mmu-miR-136
chr7	chr7	6659216	6659276	7358[gene=chr7_r_c3541][PH=182][PH0=0.07][P=1.0e-100]	15	-	mmu-miR-124|mmu-miR-181a|mmu-miR-487b	18616	Peg3	3'UTR	NA	mmu-miR-124
chr11	chr11	36485129	36485189	74071[gene=chr11_r_c274][PH=45][PH0=0.10][P=1.0e-100]	15	-	mmu-let-7b	23964	Tenm2	intron	mmu-let-7a	mmu-miR-128
chr11	chr11	49883202	49883262	74221[gene=chr11_f_c2949][PH=175][PH0=0.11][P=1.0e-100]	15	+	.	59044	Rnf130	intron	mmu-miR-374	mmu-miR-26a, mmu-miR-137
chr7	chr7	53352545	53352605	74835[gene=chr7_r_c3541][PH=49][PH0=0.07][P=1.0e-100]	15	-	mmu-miR-490-5p	16514	Kcnj11	3'UTR	NA	mmu-miR-124
chr10	chr10	57957436	57957496	76444[gene=chr10_f_c1425][PH=116][PH0=0.07][P=1.0e-100]	15	+	mmu-let-7b|mmu-let-7c|mmu-let-7d|mmu-let-7e|mmu-let-7f|mmu-miR-194|mmu-miR-26a			downstream_10k||upstream_10k	mmu-let-7a	NA
chr3	chr3	72852161	72852221	76771[gene=386750][PH=186][PH0=6.34][P=1.0e-100]	15	-	mmu-miR-124|mmu-miR-9	386750	Slitrk3	3'UTR	mmu-miR-124	NA
chr18	chr18	38607346	38607406	77701[gene=65113][PH=78][PH0=0.93][P=1.7e-13]	15	+	.	65113	Ndfip1	CDS	NA	mmu-miR-9, mmu-miR-23a
chr8	chr8	56040565	56040625	78219[gene=chr8_f_c1436][PH=179][PH0=0.05][P=1.0e-100]	15	+	mmu-let-7e|mmu-miR-124|mmu-miR-186|mmu-miR-300|mmu-miR-411	234267	Gpm6a	5'UTR	NA	NA
chr13	chr13	54485176	54485236	78543[gene=12890][PH=404][PH0=20.57][P=1.7e-13]	15	+	mmu-miR-124|mmu-miR-33|mmu-miR-361	12890	Cplx2	3'UTR	mmu-miR-135a	mmu-miR-106a, mmu-miR-9
chrX	chrX	100768430	100768490	78764[gene=chrX_r_c1730][PH=138][PH0=0.04][P=1.0e-100]	15	-	.	78878	Ftx	intron	NA	mmu-miR-106a
chr12	chr12	76816334	76816394	78930[gene=81535][PH=121][PH0=1.33][P=1.0e-100]	15	-	mmu-miR-124|mmu-miR-128|mmu-miR-191	81535	Sgpp1	3'UTR	mmu-miR-128, mmu-miR-27a, mmu-miR-124	mmu-miR-101a, mmu-miR-186
chr2	chr2	29701183	29701243	79534[gene=chr2_r_c887][PH=318][PH0=0.11][P=1.0e-100]	15	-	.	723904	Mir219-2	intron	NA	mmu-miR-219-3p, mmu-miR-186
chr5	chr5	49328316	49328376	80050[gene=chr5_r_c1764][PH=193][PH0=0.07][P=1.0e-100]	15	-	mmu-miR-124|mmu-miR-135b	80334	Kcnip4	intron	mmu-miR-124	mmu-miR-15a, mmu-miR-135a
chr8	chr8	56140723	56140783	80663[gene=chr8_f_c1436][PH=117][PH0=0.05][P=1.0e-100]	15	+	.	234267	Gpm6a	CDS	NA	mmu-miR-22, mmu-miR-106a
chrX	chrX	10173624	10173684	8071[gene=chrX_f_c0][PH=467][PH0=0.03][P=5.4e-11]	15	+	mmu-miR-26b|mmu-miR-324-5p|mmu-miR-434-5p|mmu-miR-9	21912	Tspan7	3'UTR	NA	mmu-miR-126-5p, mmu-miR-33
chr17	chr17	34733318	34733378	81520[gene=chr17_f_c2684][PH=148][PH0=0.24][P=1.0e-100]	15	+	mmu-let-7a|mmu-let-7b|mmu-let-7c|mmu-miR-9	18515	Pbx2	3'UTR	NA	mmu-miR-22
chr8	chr8	56146091	56146151	81917[gene=chr8_f_c1436][PH=52][PH0=0.05][P=1.0e-100]	15	+	.	234267	Gpm6a	3'UTR	NA	mmu-miR-23a
chr13	chr13	55348737	55348797	82807[gene=18193][PH=184][PH0=1.40][P=1.0e-100]	15	+	mmu-miR-124|mmu-miR-138|mmu-miR-431*|mmu-miR-9	18193	Nsd1	CDS	NA	NA
chr9	chr9	4420107	4420167	831[gene=14802][PH=222][PH0=0.46][P=1.4e-12]	15	-	mmu-miR-124|mmu-miR-9	14802	Gria4	CDS||3'UTR	mmu-miR-124	mmu-miR-128, mmu-miR-9, mmu-miR-27a
chr9	chr9	36662254	36662314	85192[gene=235180][PH=64][PH0=0.70][P=1.7e-13]	15	+	.	235180	Fez1	intron	mmu-miR-124	mmu-miR-26a
chr10	chr10	59595761	59595821	85261[gene=chr10_f_c1425][PH=979][PH0=0.07][P=1.0e-100]	15	+	mmu-let-7c|mmu-miR-124|mmu-miR-350|mmu-miR-374|mmu-miR-374c|mmu-miR-376a	94214	Spock2	3'UTR	NA	NA
chr19	chr19	43574916	43574976	85532[gene=14718][PH=127][PH0=1.29][P=1.0e-100]	15	-	mmu-let-7b|mmu-let-7c|mmu-miR-124|mmu-miR-138|mmu-miR-9	14718	Got1	CDS	mmu-let-7a	mmu-miR-9
chr3	chr3	80514208	80514268	86375[gene=14800][PH=39][PH0=2.19][P=1.0e-100]	15	-	.	14800	Gria2	CDS	NA	mmu-miR-136, mmu-miR-219-3p
chr9	chr9	42776350	42776410	86833[gene=chr9_r_c80][PH=34][PH0=0.09][P=1.0e-100]	15	-	.	69632	Arhgef12	3'UTR	NA	mmu-miR-374, mmu-miR-106a
chr10	chr10	59763522	59763582	87632[gene=chr10_f_c1425][PH=281][PH0=0.07][P=1.0e-100]	15	+	mmu-miR-124|mmu-miR-16|mmu-miR-667	19156	Psap	CDS	mmu-miR-15a	mmu-miR-103
chr19	chr19	5092902	5092962	8768[gene=12794][PH=434][PH0=16.59][P=1.0e-100]	15	-	mmu-let-7b|mmu-let-7c|mmu-let-7i|mmu-miR-125a-3p|mmu-miR-138|mmu-miR-181a|mmu-miR-26a|mmu-miR-541|mmu-miR-9	12794	Cnih2	3'UTR	mmu-miR-378	NA
chr10	chr10	59764457	59764517	87719[gene=chr10_f_c1425][PH=112][PH0=0.07][P=1.0e-100]	15	+	mmu-miR-125b-5p|mmu-miR-16	19156	Psap	CDS||3'UTR	NA	mmu-miR-26a
chr19	chr19	44468940	44469000	87726[gene=20249][PH=353][PH0=7.92][P=1.0e-100]	15	-	mmu-miR-181b|mmu-miR-181d|mmu-miR-26a|mmu-miR-9	20249	Scd1	3'UTR	mmu-miR-101a	mmu-miR-126-5p
chrX	chrX	103072244	103072304	88018[gene=chrX_r_c1730][PH=84][PH0=0.04][P=1.0e-100]	15	-	.	22589	Atrx	CDS	mmu-miR-9	NA
chr1	chr1	66485847	66485907	88328[gene=chr1_f_c295][PH=150][PH0=0.06][P=1.3e-10]	15	+	mmu-let-7b|mmu-miR-124|mmu-miR-138|mmu-miR-195|mmu-miR-9*	17756	Map2	3'UTR	NA	mmu-miR-124
chrX	chrX	103163438	103163498	88672[gene=chrX_r_c1730][PH=177][PH0=0.04][P=1.0e-100]	15	-	mmu-miR-9	67075	Magt1	3'UTR||intron	NA	mmu-miR-9
chr13	chr13	57527643	57527703	89753[gene=chr13_r_c2460][PH=105][PH0=0.07][P=1.0e-100]	15	-	mmu-miR-103|mmu-miR-129-5p|mmu-miR-23a|mmu-miR-26a	20745	Spock1	3'UTR	NA	NA
chr16	chr16	35981797	35981857	89861[gene=chr16_r_c1031][PH=2043][PH0=7.32][P=1.0e-100]	15	-	mmu-miR-124|mmu-miR-128|mmu-miR-137|mmu-miR-143|mmu-miR-15b|mmu-miR-181a|mmu-miR-300|mmu-miR-3099|mmu-miR-30a|mmu-miR-30b|mmu-miR-30c|mmu-miR-339-5p|mmu-miR-376a|mmu-miR-409-5p|mmu-miR-9			exon_unclassified	NA	NA
chr15	chr15	68172797	68172857	90295[gene=chr15_r_c1203][PH=777][PH0=2.17][P=4.7e-14]	15	-	.	387228	Mir30d	intron	NA	mmu-miR-135a
chr17	chr17	39979943	39980003	91495[gene=chr17_f_c2684][PH=1145][PH0=0.24][P=1.0e-100]	15	+	mmu-miR-124|mmu-miR-128|mmu-miR-17|mmu-miR-29a|mmu-miR-29b|mmu-miR-29c|mmu-miR-874	100861531	Rn45s	intron	NA	mmu-miR-193
chr11	chr11	53417477	53417537	91714[gene=chr11_f_c2949][PH=76][PH0=0.11][P=1.0e-100]	15	+	mmu-miR-124|mmu-miR-9	16568	Kif3a	3'UTR	mmu-miR-124	mmu-miR-217
chr19	chr19	44377755	44377815	91773[gene=chr19_f_c1809][PH=185][PH0=0.09][P=1.0e-100]	15	+	mmu-miR-181d|mmu-miR-29b|mmu-miR-9	20250	Scd2	3'UTR	NA	NA
chr2	chr2	34629382	34629442	92994[gene=chr2_f_c985][PH=77][PH0=0.20][P=1.0e-100]	15	+	.	14828	Hspa5	CDS	mmu-miR-9, mmu-miR-181a	mmu-miR-103
chr9	chr9	44612625	44612685	94767[gene=chr9_r_c80][PH=141][PH0=0.09][P=1.0e-100]	15	-	mmu-miR-181a|mmu-miR-181b|mmu-miR-9	214162	Kmt2a	3'UTR	mmu-miR-181a	NA
chr4	chr4	75587283	75587343	94782[gene=chr4_r_c983][PH=103][PH0=0.08][P=1.8e-10]	15	-	.	19266	Ptprd	3'UTR	NA	mmu-let-7a, mmu-miR-219-3p
chr17	chr17	39984428	39984488	94929[gene=chr17_f_c2684][PH=24470][PH0=0.24][P=1.0e-100]	15	+	mmu-let-7a|mmu-let-7b|mmu-let-7c|mmu-let-7d|mmu-let-7d*|mmu-let-7e|mmu-let-7f|mmu-let-7g|mmu-let-7i|mmu-miR-100|mmu-miR-101a|mmu-miR-101b|mmu-miR-103|mmu-miR-106a|mmu-miR-107|mmu-miR-124|mmu-miR-1249|mmu-miR-125a-5p|mmu-miR-125b-5p|mmu-miR-127|mmu-miR-127*|mmu-miR-128|mmu-miR-132|mmu-miR-135a|mmu-miR-136*|mmu-miR-138|mmu-miR-139-5p|mmu-miR-144|mmu-miR-145|mmu-miR-149|mmu-miR-150|mmu-miR-153|mmu-m…	100861531	Rn45s	intron	mmu-miR-9, mmu-miR-22	NA
chr4	chr4	75588457	75588517	95216[gene=chr4_r_c983][PH=174][PH0=0.08][P=1.8e-10]	15	-	mmu-let-7a|mmu-let-7b|mmu-let-7g|mmu-miR-154	19266	Ptprd	3'UTR	mmu-let-7a	NA
chr10	chr10	66718607	66718667	95231[gene=chr10_f_c1425][PH=174][PH0=0.07][P=1.0e-100]	15	+	.	108829	Jmjd1c	3'UTR	mmu-miR-142-3p, mmu-miR-128, mmu-miR-27a	mmu-miR-101a
chr14	chr14	46079383	46079443	96300[gene=chr14_r_c2220][PH=353][PH0=0.08][P=2.7e-10]	15	-	mmu-let-7f|mmu-miR-124|mmu-miR-181a|mmu-miR-26a|mmu-miR-30a|mmu-miR-30d	218952	Fermt2	3'UTR	mmu-miR-124	mmu-miR-340-5p, mmu-miR-374
chr1	chr1	74440879	74440939	97494[gene=chr1_f_c295][PH=257][PH0=0.06][P=1.3e-10]	15	+	.	387219	Mir26b	exon_unclassified	NA	mmu-miR-138, mmu-miR-34a
chr15	chr15	72637009	72637069	98112[gene=76510][PH=228][PH0=0.38][P=8.9e-13]	15	-	mmu-miR-127|mmu-miR-30c|mmu-miR-410	353342	Peg13	exon_unclassified	NA	mmu-miR-138, mmu-miR-125a-5p
chr1	chr1	74443484	74443544	98141[gene=chr1_f_c295][PH=181][PH0=0.06][P=1.3e-10]	15	+	mmu-miR-124|mmu-miR-138	227292	Ctdsp1	3'UTR	mmu-miR-124	mmu-miR-27a
chr17	chr17	57183164	57183224	98359[gene=66972][PH=214][PH0=4.61][P=1.0e-100]	15	-	mmu-let-7a|mmu-let-7b|mmu-let-7c|mmu-miR-139-5p|mmu-miR-500	66972	Slc25a23	3'UTR	mmu-let-7a	NA
chr11	chr11	50108800	50108860	98591[gene=chr11_r_c364][PH=108][PH0=0.11][P=1.0e-100]	15	-	mmu-miR-22	12330	Canx	3'UTR	mmu-miR-153	mmu-miR-22
chrX	chrX	133372663	133372723	98714[gene=chrX_f_c897][PH=254][PH0=0.04][P=1.0e-100]	15	+	mmu-let-7a|mmu-let-7b|mmu-miR-103|mmu-miR-130a|mmu-miR-181a|mmu-miR-218|mmu-miR-362-5p|mmu-miR-411|mmu-miR-770-3p			downstream_10k	NA	NA
chr9	chr9	44444977	44445037	99047[gene=13209][PH=253][PH0=2.47][P=6.8e-14]	15	+	mmu-let-7b|mmu-miR-124	13209	Ddx6	3'UTR	mmu-miR-124	NA
chr17	chr17	43225240	43225300	99336[gene=chr17_f_c2684][PH=65][PH0=0.24][P=1.0e-100]	15	+	mmu-miR-124|mmu-miR-125b-5p	94185	Tnfrsf21	3'UTR	mmu-miR-106a	mmu-miR-130a, mmu-miR-103
chr15	chr15	74789657	74789717	100025[gene=17069][PH=317][PH0=13.63][P=2.7e-13]	14	+	mmu-let-7b|mmu-let-7c|mmu-miR-103|mmu-miR-124|mmu-miR-15a|mmu-miR-16|mmu-miR-503|mmu-miR-671-5p|mmu-miR-770-3p	17069	Ly6e	3'UTR	mmu-miR-217	mmu-miR-142-3p
chr12	chr12	71048480	71048540	100206[gene=chr12_f_c550][PH=89][PH0=0.08][P=1.3e-10]	14	+	mmu-let-7a|mmu-let-7b|mmu-let-7c|mmu-let-7d|mmu-let-7e|mmu-miR-9|mmu-miR-98	73991	Atl1	CDS	mmu-let-7a	NA
chr1	chr1	54531309	54531369	100623[gene=chr1_r_c927][PH=65][PH0=3.24][P=1.4e-14]	14	-	mmu-miR-9	241062	Pgap1	3'UTR||intron	mmu-miR-128, mmu-miR-27a	mmu-miR-9
chr5	chr5	49880367	49880427	101371[gene=chr5_r_c1764][PH=164][PH0=0.07][P=1.0e-100]	14	-	mmu-let-7a|mmu-let-7c|mmu-let-7e|mmu-let-7f			deep_intergenic	mmu-let-7a, mmu-miR-374	mmu-miR-142-3p
chr3	chr3	88551477	88551537	101883[gene=229521][PH=45][PH0=5.57][P=5.8e-14]	14	-	.	229521	Syt11	3'UTR	NA	NA
chr3	chr3	88551834	88551894	102049[gene=229521][PH=109][PH0=5.57][P=5.8e-14]	14	-	mmu-miR-124|mmu-miR-30e|mmu-miR-376c	229521	Syt11	CDS	mmu-miR-106a	mmu-miR-130a
chr7	chr7	7235862	7235922	10226[gene=chr7_r_c3541][PH=35][PH0=0.07][P=1.0e-100]	14	-	.	12727	Clcn4-2	3'UTR	NA	mmu-miR-135a, mmu-miR-125a-5p
chr2	chr2	48758676	48758736	102424[gene=11480][PH=86][PH0=0.72][P=1.0e-100]	14	+	mmu-miR-21|mmu-miR-30a|mmu-miR-30e	11480	Acvr2a	3'UTR	NA	NA
chr7	chr7	67115236	67115296	102725[gene=chr7_r_c3541][PH=51][PH0=0.07][P=1.0e-100]	14	-	mmu-miR-26a	52480	D7Ertd715e	exon_unclassified	mmu-miR-340-5p, mmu-miR-15a	mmu-miR-103, mmu-miR-19a, mmu-miR-219-3p
chr4	chr4	97780564	97780624	103098[gene=chr4_f_c347][PH=69][PH0=0.07][P=1.0e-100]	14	+	mmu-miR-124|mmu-miR-30c|mmu-miR-9	18027	Nfia	3'UTR	NA	NA
chr16	chr16	45383499	45383559	103235[gene=17470][PH=160][PH0=1.81][P=1.0e-100]	14	-	mmu-let-7e|mmu-miR-23b|mmu-miR-26a|mmu-miR-26b	17470	Cd200	3'UTR	mmu-miR-26a, mmu-miR-23a	mmu-miR-374
chr3	chr3	75445085	75445145	103277[gene=chr3_f_c1761][PH=133][PH0=0.06][P=5.6e-11]	14	+	mmu-miR-9	20713	Serpini1	3'UTR	mmu-miR-27a, mmu-miR-128, mmu-miR-137	mmu-miR-101a, mmu-miR-126-5p
chr10	chr10	66473219	66473279	103845[gene=chr10_r_c463][PH=103][PH0=0.06][P=9.6e-11]	14	-	mmu-miR-124|mmu-miR-138|mmu-miR-181b|mmu-miR-24	28193	Reep3	3'UTR||intron	mmu-miR-34a, mmu-miR-124	NA
chr5	chr5	8076304	8076364	10397[gene=11496][PH=64][PH0=0.43][P=1.0e-100]	14	-	mmu-miR-124	11496	Adam22	3'UTR	mmu-miR-124	mmu-miR-374
chr7	chr7	67123584	67123644	104131[gene=chr7_r_c3541][PH=71][PH0=0.07][P=1.0e-100]	14	-	mmu-miR-128|mmu-miR-139-5p|mmu-miR-30c			downstream_10k	NA	NA
chr7	chr7	67123676	67123736	104166[gene=chr7_r_c3541][PH=155][PH0=0.07][P=1.0e-100]	14	-	.	100217429	Snord64	intron	NA	mmu-miR-9
chr14	chr14	52525010	52525070	104398[gene=chr14_r_c2220][PH=504][PH0=0.08][P=2.7e-10]	14	-	mmu-let-7a|mmu-miR-124	29811	Ndrg2	3'UTR	mmu-let-7a, mmu-miR-128, mmu-miR-27a	mmu-miR-125a-5p, mmu-miR-101a
chr5	chr5	54510666	54510726	104809[gene=116873][PH=96][PH0=0.41][P=1.0e-100]	14	+	mmu-let-7a|mmu-let-7b	116873	Stim2	3'UTR	mmu-miR-128, mmu-miR-27a	mmu-miR-130a, mmu-miR-34a
chr11	chr11	53291151	53291211	105107[gene=chr11_r_c364][PH=257][PH0=0.11][P=1.0e-100]	14	-	mmu-let-7b|mmu-let-7c|mmu-miR-344b|mmu-miR-9	237761	Sowaha	3'UTR	mmu-let-7a	mmu-miR-142-3p, mmu-miR-135a
chr14	chr14	66600278	66600338	105646[gene=chr14_f_c2443][PH=445][PH0=0.05][P=1.0e-100]	14	+	mmu-miR-15b|mmu-miR-16|mmu-miR-26a|mmu-miR-93	12759	Clu	3'UTR	mmu-miR-15a	mmu-miR-130a, mmu-miR-103, mmu-miR-106a, mmu-miR-142-3p
chr13	chr13	64465409	64465469	105755[gene=chr13_r_c2460][PH=446][PH0=0.07][P=1.0e-100]	14	-	mmu-miR-128|mmu-miR-376a*	13039	Ctsl	CDS	mmu-miR-9, mmu-miR-31, mmu-miR-128	mmu-miR-27a, mmu-miR-193
chr6	chr6	55015459	55015519	106108[gene=353172][PH=124][PH0=0.71][P=1.0e-100]	14	+	mmu-let-7c|mmu-let-7d|mmu-let-7e|mmu-let-7f|mmu-let-7i	353172	Gars	CDS	mmu-let-7a	NA
chr12	chr12	73093214	73093274	106203[gene=chr12_f_c550][PH=93][PH0=0.08][P=1.3e-10]	14	+	mmu-miR-132	208846	Daam1	3'UTR	NA	NA
chr1	chr1	78703012	78703072	106398[gene=chr1_f_c295][PH=89][PH0=0.06][P=1.3e-10]	14	+	mmu-miR-124|mmu-miR-26a|mmu-miR-26b|mmu-miR-375|mmu-miR-9	74205	Acsl3	3'UTR	mmu-miR-26a	NA
chr7	chr7	71483461	71483521	106998[gene=chr7_f_c2661][PH=58][PH0=0.08][P=1.5e-10]	14	+	mmu-miR-124|mmu-miR-128|mmu-miR-9*	233315	Mtmr10	3'UTR	mmu-miR-124	mmu-miR-130a, mmu-miR-128
chr19	chr19	5041058	5041118	10716[gene=108902][PH=256][PH0=16.28][P=5.0e-14]	14	+	mmu-miR-124|mmu-miR-138|mmu-miR-326|mmu-miR-9	108902	B3gnt1	5'UTR||3'UTR	NA	mmu-miR-124, mmu-miR-15a
chr18	chr18	58103992	58104052	107585[gene=20496][PH=65][PH0=0.76][P=1.0e-100]	14	+	.	20496	Slc12a2	3'UTR	mmu-miR-124	mmu-miR-9
chr9	chr9	45670483	45670543	107866[gene=23821][PH=50][PH0=1.55][P=9.0e-14]	14	+	mmu-miR-128|mmu-miR-9	23821	Bace1	3'UTR	mmu-miR-374	NA
chr10	chr10	69449802	69449862	107921[gene=chr10_f_c1425][PH=202][PH0=0.07][P=1.0e-100]	14	+	mmu-let-7a|mmu-let-7b|mmu-let-7e|mmu-let-7f|mmu-let-7g|mmu-let-7i|mmu-miR-124|mmu-miR-181a|mmu-miR-298	11735	Ank3	intron	mmu-let-7a, mmu-miR-15a	mmu-miR-126-5p
chr9	chr9	49377928	49377988	108989[gene=17967][PH=105][PH0=1.10][P=1.0e-100]	14	-	mmu-miR-30a|mmu-miR-9	17967	Ncam1	CDS	NA	mmu-miR-186, mmu-miR-378
chr3	chr3	84782235	84782295	109279[gene=chr3_f_c1761][PH=108][PH0=0.06][P=5.6e-11]	14	+	mmu-miR-15a|mmu-miR-16|mmu-miR-195	50754	Fbxw7	3'UTR	mmu-miR-15a, mmu-miR-101a, mmu-miR-103	NA
chr10	chr10	69460910	69460970	110160[gene=chr10_f_c1425][PH=81][PH0=0.07][P=1.0e-100]	14	+	mmu-miR-23b|mmu-miR-381|mmu-miR-487b|mmu-miR-9	11735	Ank3	CDS	NA	NA
chr2	chr2	49630134	49630194	110282[gene=16574][PH=201][PH0=1.32][P=8.8e-13]	14	+	mmu-let-7b*|mmu-miR-23a|mmu-miR-23b|mmu-miR-9	16574	Kif5c	3'UTR	mmu-miR-9	NA
chr5	chr5	58520422	58520482	110309[gene=54216][PH=90][PH0=0.47][P=1.0e-100]	14	+	mmu-let-7c|mmu-miR-32|mmu-miR-9	54216	Pcdh7	CDS	mmu-miR-22	NA
chr17	chr17	66066851	66066911	110470[gene=106572][PH=83][PH0=0.34][P=1.0e-100]	14	-	mmu-miR-124	106572	Rab31	CDS	mmu-miR-124	mmu-miR-125a-5p, mmu-miR-9
chr18	chr18	10814030	10814090	11064[gene=225164][PH=66][PH0=1.35][P=1.8e-13]	14	+	mmu-miR-30b	225164	Mib1	exon_unclassified	mmu-miR-30a	mmu-miR-31
chr1	chr1	82892253	82892313	110771[gene=chr1_f_c295][PH=228][PH0=0.06][P=1.3e-10]	14	+	mmu-miR-124	15463	Agfg1	3'UTR	mmu-miR-103, mmu-miR-9	mmu-miR-124, mmu-miR-15a, mmu-miR-31, mmu-miR-33
chr17	chr17	6138439	6138499	11123[gene=68842][PH=101][PH0=0.53][P=1.0e-100]	14	+	mmu-miR-124|mmu-miR-129-5p|mmu-miR-26a|mmu-miR-26b	68842	Tulp4	5'UTR	mmu-miR-26a	mmu-miR-186
chr11	chr11	57874647	57874707	111938[gene=chr11_f_c2949][PH=234][PH0=0.11][P=1.0e-100]	14	+	mmu-miR-26a|mmu-miR-26b|mmu-miR-30b|mmu-miR-30c	73158	Larp1	3'UTR	mmu-miR-26a	mmu-miR-27a
chr8	chr8	47294763	47294823	112966[gene=chr8_r_c1517][PH=55][PH0=0.07][P=1.0e-100]	14	-	mmu-miR-124	11739	Slc25a4	CDS	NA	NA
chr7	chr7	73317439	73317499	113208[gene=chr7_f_c2661][PH=70][PH0=0.08][P=1.5e-10]	14	+	mmu-miR-124	269941	Chsy1	3'UTR	mmu-miR-23a	mmu-miR-124
chr14	chr14	55681492	55681552	113297[gene=chr14_r_c2220][PH=140][PH0=0.08][P=2.7e-10]	14	-	mmu-miR-3099|mmu-miR-9	239102	Zfhx2	CDS	mmu-miR-9, mmu-let-7a	mmu-miR-15a, mmu-miR-34a
chr12	chr12	8504535	8504595	11378[gene=11852][PH=107][PH0=40.17][P=2.9e-13]	14	-	mmu-miR-29a|mmu-miR-30a|mmu-miR-30b|mmu-miR-30c|mmu-miR-30e|mmu-miR-9	11852	Rhob	3'UTR	mmu-miR-30a	NA
chr17	chr17	66686593	66686653	114032[gene=68617][PH=122][PH0=0.73][P=1.0e-100]	14	-	mmu-let-7d|mmu-miR-124	68617	Soga2	3'UTR	NA	mmu-miR-34a
chr8	chr8	48268840	48268900	114068[gene=chr8_r_c1517][PH=135][PH0=0.07][P=1.0e-100]	14	-	.	71069	Stox2	3'UTR	mmu-let-7a	mmu-miR-22
chr18	chr18	61111795	61111855	114261[gene=12322][PH=114][PH0=6.39][P=3.5e-13]	14	+	mmu-miR-770-5p	12322	Camk2a	CDS	NA	NA
chr2	chr2	37765996	37766056	114357[gene=227801][PH=54][PH0=0.25][P=1.0e-100]	14	-	mmu-let-7c|mmu-miR-124	227801	Dennd1a	intron	mmu-miR-124	mmu-miR-142-3p
chr12	chr12	8504638	8504698	11452[gene=11852][PH=133][PH0=40.17][P=2.9e-13]	14	-	mmu-miR-26a|mmu-miR-30c	11852	Rhob	3'UTR	NA	NA
chr2	chr2	52992624	52992684	114548[gene=71409][PH=44][PH0=0.33][P=1.0e-100]	14	+	mmu-miR-758	71409	Fmnl2	3'UTR	NA	mmu-miR-9, mmu-miR-34a, mmu-miR-15a
chr2	chr2	6529130	6529190	11521[gene=14007][PH=83][PH0=1.46][P=1.0e-100]	14	-	.	14007	Celf2	intron	mmu-miR-9, mmu-miR-27a, mmu-miR-128, mmu-miR-30a	NA
chr18	chr18	77697167	77697227	115296[gene=chr18_r_c1963][PH=92][PH0=1.28][P=2.1e-13]	14	-	mmu-let-7b|mmu-miR-124|mmu-miR-30c	225743	Rnf165	3'UTR||intron	mmu-miR-28, mmu-let-7a	NA
chrX	chrX	12731231	12731291	11558[gene=chrX_f_c0][PH=81][PH0=0.03][P=5.4e-11]	14	+	.	22284	Usp9x	CDS	mmu-miR-181a, mmu-miR-186	mmu-miR-9
chr12	chr12	8504961	8505021	11643[gene=11852][PH=122][PH0=40.17][P=2.9e-13]	14	-	mmu-miR-26a	11852	Rhob	3'UTR	mmu-miR-19a	mmu-miR-186, mmu-miR-130a, mmu-miR-219-3p
chrX	chrX	154260686	154260746	116804[gene=245684][PH=110][PH0=0.84][P=1.0e-100]	14	-	mmu-miR-107|mmu-miR-181a|mmu-miR-22	245684	Cnksr2	3'UTR	mmu-miR-22	NA
chr9	chr9	52485444	52485504	117305[gene=330941][PH=56][PH0=9.11][P=1.0e-100]	14	-	mmu-miR-219-5p|mmu-miR-410	330941	AI593442	3'UTR	NA	NA
chr5	chr5	65986275	65986335	117362[gene=chr5_f_c3682][PH=43][PH0=0.08][P=1.0e-100]	14	+	mmu-miR-124|mmu-miR-30d	53323	Ube2k	3'UTR	mmu-miR-31	mmu-miR-186
chr13	chr13	74440984	74441044	117959[gene=chr13_r_c2460][PH=97][PH0=0.07][P=1.0e-100]	14	-	.	18570	Pdcd6	3'UTR	mmu-miR-124	NA
chr12	chr12	8505377	8505437	11858[gene=11852][PH=101][PH0=40.17][P=1.1e-12]	14	-	.	11852	Rhob	3'UTR	NA	NA
chr12	chr12	101539030	101539090	118580[gene=chr12_r_c2276][PH=72][PH0=0.44][P=4.2e-13]	14	-	mmu-miR-124|mmu-miR-132|mmu-miR-219-5p	104718	Ttc7b	3'UTR||intron	NA	mmu-miR-136
chr8	chr8	82201472	82201532	118723[gene=73945][PH=107][PH0=1.50][P=1.0e-100]	14	+	mmu-miR-103|mmu-miR-107	73945	Otud4	3'UTR	mmu-miR-181a, mmu-miR-103	mmu-miR-374, mmu-miR-15a, mmu-miR-33
chr5	chr5	67070944	67071004	118927[gene=chr5_f_c3682][PH=69][PH0=0.08][P=1.0e-100]	14	+	.	22223	Uchl1	CDS||5'UTR	NA	mmu-miR-30a
chr8	chr8	49313581	49313641	119171[gene=chr8_r_c1517][PH=126][PH0=0.07][P=1.0e-100]	14	-	mmu-miR-9|mmu-miR-9*	23965	Tenm3	3'UTR	mmu-miR-30a	mmu-miR-130a
chr11	chr11	60970693	60970753	119246[gene=chr11_r_c364][PH=144][PH0=0.11][P=1.0e-100]	14	-	mmu-miR-124	216825	Usp22	CDS	NA	NA
chr2	chr2	39051977	39052037	119763[gene=chr2_r_c1171][PH=20][PH0=4.86][P=1.0e-04]	14	-	.			downstream_10k	mmu-miR-34a	mmu-miR-124
chr7	chr7	75378226	75378286	120115[gene=chr7_f_c2661][PH=44][PH0=0.08][P=1.5e-10]	14	+	.	16001	Igf1r	3'UTR	mmu-miR-126-5p	NA
chr5	chr5	8160297	8160357	12013[gene=11496][PH=41][PH0=0.43][P=1.0e-100]	14	-	.	11496	Adam22	intron	mmu-miR-124	mmu-miR-142-3p, mmu-miR-219-3p
chr19	chr19	5492704	5492764	12215[gene=12631][PH=85][PH0=10.04][P=3.4e-14]	14	+	mmu-miR-33|mmu-miR-369-3p|mmu-miR-676|mmu-miR-93	12631	Cfl1	CDS	mmu-miR-153, mmu-miR-103	mmu-miR-34a, mmu-miR-130a, mmu-miR-15a
chr14	chr14	76907475	76907535	122218[gene=chr14_f_c2443][PH=204][PH0=0.05][P=1.0e-100]	14	+	mmu-let-7b|mmu-let-7c|mmu-miR-101a|mmu-miR-124|mmu-miR-150*|mmu-miR-17|mmu-miR-181a|mmu-miR-20a|mmu-miR-379|mmu-miR-669l	21807	Tsc22d1	3'UTR	NA	mmu-miR-128
chr10	chr10	77732526	77732586	122404[gene=chr10_r_c976][PH=78][PH0=0.06][P=6.4e-11]	14	-	mmu-miR-26a|mmu-miR-27a|mmu-miR-27b			downstream_10k	mmu-miR-130a, mmu-miR-26a	mmu-miR-33
chr7	chr7	71036180	71036240	122568[gene=chr7_r_c3541][PH=85][PH0=0.07][P=1.0e-100]	14	-	.	50794	Klf13	3'UTR||intron	mmu-miR-19a	mmu-miR-130a
chr18	chr18	63113355	63113415	122684[gene=494504][PH=140][PH0=2.65][P=1.0e-100]	14	+	.	494504	Apcdd1	3'UTR	mmu-miR-26a	mmu-miR-374
chr4	chr4	77474149	77474209	122910[gene=chr4_r_c983][PH=68][PH0=0.08][P=1.8e-10]	14	-	mmu-miR-103|mmu-miR-124	19266	Ptprd	intron	mmu-miR-124	mmu-miR-181a, mmu-miR-340-5p, mmu-miR-23a
chr12	chr12	103075675	103075735	124199[gene=chr12_r_c2290][PH=56][PH0=0.42][P=1.0e-100]	14	-	mmu-miR-106b|mmu-miR-128|mmu-miR-219-5p|mmu-miR-30c	109181	Trip11	3'UTR	mmu-miR-106a	mmu-miR-340-5p, mmu-miR-128
chr2	chr2	59149780	59149840	124361[gene=227937][PH=105][PH0=0.67][P=1.0e-100]	14	+	mmu-miR-103|mmu-miR-107|mmu-miR-9	227937	Pkp4	CDS	mmu-miR-9, mmu-miR-22	mmu-let-7a, mmu-miR-153
chr16	chr16	37877183	37877243	124779[gene=320184][PH=78][PH0=9.55][P=6.6e-13]	14	+	mmu-miR-124|mmu-miR-181b|mmu-miR-26a	320184	Lrrc58	CDS	NA	mmu-miR-9, mmu-miR-124, mmu-miR-26a
chr16	chr16	37878483	37878543	124885[gene=320184][PH=53][PH0=9.55][P=6.6e-13]	14	+	mmu-miR-21	320184	Lrrc58	CDS	NA	NA
chr16	chr16	37881401	37881461	124997[gene=320184][PH=60][PH0=9.55][P=6.6e-13]	14	+	mmu-miR-671-5p	320184	Lrrc58	CDS	mmu-miR-130a	mmu-miR-28, mmu-miR-22
chr10	chr10	74594293	74594353	125184[gene=chr10_f_c859][PH=50][PH0=0.10][P=1.6e-10]	14	+	.	110279	Bcr	CDS	NA	mmu-miR-124
chr18	chr18	64431402	64431462	125633[gene=20451][PH=192][PH0=2.38][P=1.0e-100]	14	+	mmu-miR-124|mmu-miR-129-1-3p|mmu-miR-129-2-3p|mmu-miR-29c	20451	St8sia3	CDS||3'UTR	mmu-miR-128	mmu-miR-27a, mmu-miR-124
chr16	chr16	37885364	37885424	126533[gene=320184][PH=100][PH0=9.55][P=6.6e-13]	14	+	mmu-miR-380-3p|mmu-miR-488|mmu-miR-665	320184	Lrrc58	3'UTR	NA	NA
chr2	chr2	60072025	60072085	126717[gene=57438][PH=80][PH0=1.16][P=1.5e-13]	14	+	mmu-miR-124|mmu-miR-143|mmu-miR-30c|mmu-miR-9	57438	2014-03-07	CDS	NA	mmu-miR-124
chr3	chr3	89475892	89475952	127593[gene=chr3_f_c1761][PH=55][PH0=0.06][P=5.6e-11]	14	+	.	140493	Kcnn3	3'UTR	mmu-miR-9	mmu-miR-103
chr19	chr19	3781283	3781343	1277[gene=225888][PH=34][PH0=1.04][P=1.0e-100]	14	+	.	225888	Suv420h1	intron	mmu-miR-124	mmu-let-7a
chr16	chr16	66663077	66663137	127786[gene=239857][PH=38][PH0=0.80][P=1.8e-12]	14	-	mmu-let-7c|mmu-miR-124|mmu-miR-26a|mmu-miR-335-5p|mmu-miR-9	239857	Cadm2	3'UTR	NA	NA
chr8	chr8	86457471	86457531	127872[gene=330814][PH=56][PH0=5.96][P=1.6e-13]	14	+	mmu-miR-125b-5p|mmu-miR-134|mmu-miR-434-3p	330814	Lphn1	CDS	mmu-miR-101a	NA
chr15	chr15	82028537	82028597	128108[gene=20788][PH=171][PH0=1.30][P=2.2e-13]	14	+	.	20788	Srebf2	intron	mmu-miR-22	mmu-miR-137
chr8	chr8	86463889	86463949	128987[gene=330814][PH=201][PH0=5.96][P=1.6e-13]	14	+	.	330814	Lphn1	3'UTR	mmu-miR-26a	mmu-miR-135a
chrX	chrX	163645119	163645179	129195[gene=19241][PH=43][PH0=15.33][P=3.4e-06]	14	-	mmu-miR-9	19241	Tmsb4x	3'UTR	NA	NA
chrX	chrX	163645368	163645428	129348[gene=19241][PH=147][PH0=15.33][P=4.4e-14]	14	-	mmu-miR-181a|mmu-miR-19a	19241	Tmsb4x	3'UTR	NA	mmu-miR-124, mmu-miR-153, mmu-miR-130a, mmu-miR-128
chr8	chr8	86465700	86465760	129774[gene=330814][PH=145][PH0=5.96][P=1.6e-13]	14	+	mmu-let-7c|mmu-miR-153|mmu-miR-219-5p|mmu-miR-296-3p|mmu-miR-434-3p	330814	Lphn1	3'UTR	NA	NA
chr12	chr12	11332499	11332559	13016[gene=26950][PH=46][PH0=0.59][P=1.0e-100]	14	-	mmu-miR-124|mmu-miR-320	26950	Vsnl1	3'UTR	mmu-let-7a, mmu-miR-124	mmu-miR-186
chr12	chr12	105941248	105941308	130466[gene=192119][PH=116][PH0=2.49][P=1.2e-13]	14	-	mmu-let-7i|mmu-miR-103|mmu-miR-107|mmu-miR-124|mmu-miR-30c	192119	Dicer1	CDS	mmu-miR-101a, mmu-miR-103	mmu-miR-15a
chr1	chr1	72904665	72904725	130954[gene=16011][PH=71][PH0=3.62][P=1.0e-100]	14	-	mmu-miR-124|mmu-miR-300	16011	Igfbp5	3'UTR	NA	mmu-miR-28
chr14	chr14	84932817	84932877	131007[gene=chr14_f_c2443][PH=151][PH0=0.05][P=1.0e-100]	14	+	mmu-miR-128|mmu-miR-218	219228	Pcdh17	CDS	mmu-miR-27a, mmu-miR-128	NA
chr10	chr10	77061375	77061435	131162[gene=chr10_f_c859][PH=579][PH0=0.10][P=1.6e-10]	14	+	mmu-let-7a|mmu-let-7b|mmu-let-7c|mmu-let-7i|mmu-miR-124|mmu-miR-138|mmu-miR-181a|mmu-miR-26a|mmu-miR-330|mmu-miR-330*|mmu-miR-9	108705	Pttg1ip	3'UTR	NA	mmu-let-7a, mmu-miR-124, mmu-miR-135a
chr8	chr8	86732608	86732668	131412[gene=chr8_f_c1894][PH=343][PH0=95.09][P=4.3e-13]	14	+	.	387220	Mir27a	intron	NA	NA
chr12	chr12	83097638	83097698	131469[gene=chr12_f_c550][PH=56][PH0=0.08][P=1.3e-10]	14	+	.	54604	Pcnx	3'UTR	mmu-miR-130a	NA
chr12	chr12	83098724	83098784	131760[gene=chr12_f_c550][PH=53][PH0=0.08][P=1.3e-10]	14	+	mmu-miR-124	54604	Pcnx	3'UTR	mmu-miR-124	mmu-miR-23a
chr4	chr4	81936872	81936932	131959[gene=chr4_r_c983][PH=59][PH0=0.08][P=1.8e-10]	14	-	mmu-miR-9	18028	Nfib	3'UTR	mmu-miR-138, mmu-miR-30a	mmu-miR-9, mmu-miR-124
chr12	chr12	11333175	11333235	13260[gene=26950][PH=55][PH0=0.59][P=1.0e-100]	14	-	mmu-miR-431*|mmu-miR-9	26950	Vsnl1	CDS	NA	NA
chr15	chr15	79191255	79191315	132839[gene=223693][PH=79][PH0=0.90][P=1.0e-100]	14	-	mmu-miR-381	223693	Tmem184b	3'UTR	mmu-miR-26a	NA
chrX	chrX	162782911	162782971	133282[gene=14758][PH=36][PH0=1.63][P=1.0e-100]	14	+	mmu-miR-30c	14758	Gpm6b	CDS||5'UTR	NA	mmu-miR-135a
chr17	chr17	81004888	81004948	134088[gene=225028][PH=43][PH0=0.36][P=2.8e-13]	14	-	.	225028	Map4k3	intron	mmu-let-7a	NA
chr12	chr12	83442265	83442325	134135[gene=chr12_f_c550][PH=208][PH0=0.08][P=1.3e-10]	14	+	mmu-miR-124	217692	Sipa1l1	CDS	NA	mmu-miR-9, mmu-miR-124, mmu-miR-135a
chr10	chr10	80295628	80295688	134217[gene=chr10_r_c1312][PH=466][PH0=0.09][P=1.0e-100]	14	-	mmu-let-7a|mmu-let-7b|mmu-miR-124|mmu-miR-665|mmu-miR-9	237403	Lingo3	3'UTR	NA	mmu-miR-130a
chr10	chr10	79245252	79245312	134434[gene=chr10_f_c859][PH=42][PH0=0.10][P=1.6e-10]	14	+	mmu-miR-124	83554	Fstl3	3'UTR||intron	mmu-miR-124	NA
chrX	chrX	162825383	162825443	135279[gene=14758][PH=30][PH0=1.63][P=1.0e-100]	14	+	.	14758	Gpm6b	3'UTR	NA	NA
chr3	chr3	14900171	14900231	13595[gene=12349][PH=55][PH0=1.40][P=1.0e-100]	14	+	mmu-miR-181a	12349	Car2	3'UTR	NA	mmu-let-7a
chr14	chr14	65430540	65430600	136039[gene=chr14_r_c2220][PH=108][PH0=0.08][P=2.7e-10]	14	-	mmu-miR-124	219150	Hmbox1	3'UTR	mmu-miR-124	NA
chr6	chr6	71758133	71758193	136054[gene=52250][PH=62][PH0=1.14][P=1.0e-100]	14	+	mmu-miR-103	52250	Reep1	3'UTR	mmu-miR-15a, mmu-miR-103	NA
chrX	chrX	162826751	162826811	136058[gene=14758][PH=254][PH0=1.63][P=1.0e-100]	14	+	mmu-let-7f|mmu-miR-124|mmu-miR-129-2-3p|mmu-miR-30a|mmu-miR-30e	14758	Gpm6b	3'UTR	NA	NA
chr7	chr7	94751523	94751583	136145[gene=chr7_f_c2661][PH=39][PH0=0.08][P=1.5e-10]	14	+	.	108071	Grm5	CDS	mmu-let-7a	NA
chr6	chr6	71759985	71760045	136554[gene=52250][PH=79][PH0=1.14][P=1.0e-100]	14	+	mmu-miR-139-5p|mmu-miR-181a|mmu-miR-26a|mmu-miR-30c	52250	Reep1	3'UTR	NA	mmu-miR-128
chr6	chr6	71760595	71760655	136883[gene=52250][PH=188][PH0=1.14][P=1.0e-100]	14	+	mmu-miR-26a|mmu-miR-30c	52250	Reep1	3'UTR	mmu-miR-217	mmu-miR-9
chr9	chr9	57810441	57810501	137336[gene=20361][PH=351][PH0=4.49][P=1.0e-100]	14	+	mmu-miR-128|mmu-miR-27a|mmu-miR-27b	20361	Sema7a	3'UTR	mmu-miR-27a, mmu-miR-128	NA
chr14	chr14	105707339	105707399	137367[gene=76273][PH=51][PH0=0.72][P=1.0e-100]	14	+	mmu-miR-26a	76273	Ndfip2	3'UTR	mmu-miR-26a	NA
chr15	chr15	85537030	85537090	137388[gene=chr15_f_c2074][PH=142][PH0=36.20][P=3.1e-13]	14	+	.	723966	Mirlet7c-2	intron	NA	NA
chr10	chr10	80493509	80493569	137430[gene=chr10_r_c1312][PH=63][PH0=0.09][P=1.0e-100]	14	-	mmu-miR-124	106947	Slc39a3	3'UTR	mmu-miR-9	NA
chr2	chr2	65860609	65860669	137647[gene=77771][PH=32][PH0=0.37][P=6.7e-13]	14	+	mmu-let-7c|mmu-miR-298	77771	Csrnp3	CDS	NA	mmu-miR-9
chr11	chr11	7045065	7045125	13766[gene=chr11_f_c2949][PH=31][PH0=0.11][P=1.0e-100]	14	+	.	432530	Adcy1	CDS	mmu-miR-124, mmu-miR-138	NA
chr3	chr3	95127021	95127081	137901[gene=76893][PH=101][PH0=2.63][P=1.0e-100]	14	+	mmu-miR-124|mmu-miR-381	76893	Cers2	3'UTR	NA	mmu-miR-124, mmu-miR-135a
chr8	chr8	63408014	63408074	138786[gene=chr8_r_c1517][PH=42][PH0=0.07][P=1.0e-100]	14	-	mmu-miR-128	12725	Clcn3	CDS||3'UTR	mmu-miR-30a	NA
chr9	chr9	58725055	58725115	139079[gene=18007][PH=68][PH0=0.48][P=3.1e-13]	14	-	mmu-miR-26a	18007	Neo1	CDS||3'UTR	NA	NA
chr4	chr4	104867422	104867482	139566[gene=chr4_f_c347][PH=109][PH0=0.07][P=1.0e-100]	14	+	mmu-miR-124|mmu-miR-434-5p	67916	Ppap2b	CDS	NA	NA
chr1	chr1	77377482	77377542	139814[gene=13838][PH=81][PH0=1.41][P=2.8e-13]	14	-	mmu-miR-128	13838	Epha4	CDS	mmu-let-7a	mmu-miR-193
chr14	chr14	115443678	115443738	140073[gene=chr14_f_c2616][PH=113][PH0=2.91][P=1.3e-14]	14	+	.	75957	Mir17hg	intron	mmu-miR-130a	mmu-miR-19a, mmu-miR-106a
chr3	chr3	95738736	95738796	141007[gene=66471][PH=161][PH0=1.12][P=1.0e-100]	14	+	mmu-let-7a	66471	Anp32e	CDS	mmu-let-7a	NA
chr9	chr9	58500561	58500621	141383[gene=20320][PH=222][PH0=1.82][P=1.0e-100]	14	+	mmu-miR-27b	20320	Nptn	3'UTR	NA	mmu-miR-26a
chr8	chr8	67096373	67096433	141455[gene=chr8_r_c1517][PH=209][PH0=0.07][P=1.0e-100]	14	-	mmu-miR-138|mmu-miR-219-5p|mmu-miR-300|mmu-miR-540-3p|mmu-miR-9	12876	Cpe	CDS	NA	NA
chr18	chr18	69520174	69520234	141928[gene=21413][PH=59][PH0=1.13][P=1.0e-100]	14	+	mmu-miR-411	21413	Tcf4	intron	mmu-miR-9	NA
chr15	chr15	12082595	12082655	14204[gene=22763][PH=32][PH0=1.10][P=1.0e-100]	14	+	.	22763	Zfr	CDS	NA	mmu-miR-103, mmu-miR-128, mmu-miR-27a, mmu-miR-15a
chr11	chr11	69832359	69832419	142238[gene=chr11_f_c2949][PH=57][PH0=0.11][P=1.0e-100]	14	+	.	13385	Dlg4	5'UTR	NA	mmu-miR-193
chr11	chr11	69858167	69858227	143070[gene=chr11_f_c2949][PH=49][PH0=0.11][P=1.0e-100]	14	+	mmu-miR-124|mmu-miR-128|mmu-miR-199a-3p|mmu-miR-24	13385	Dlg4	CDS||3'UTR	NA	NA
chr8	chr8	67218771	67218831	143746[gene=chr8_r_c1517][PH=70][PH0=0.07][P=1.0e-100]	14	-	.	77113	Klhl2	3'UTR	mmu-miR-15a	mmu-miR-136
chr2	chr2	3144416	3144476	1438[gene=269233][PH=105][PH0=0.88][P=1.0e-100]	14	+	mmu-miR-27b|mmu-miR-598|mmu-miR-9*	269233	Fam171a1	3'UTR	NA	NA
chr12	chr12	114146243	114146303	143828[gene=chr12_r_c2724][PH=109][PH0=31.15][P=1.7e-13]	14	-	mmu-miR-27a			downstream_10k	NA	mmu-miR-128, mmu-miR-27a
chr3	chr3	95999342	95999402	143891[gene=chr3_f_c1913][PH=288][PH0=101.57][P=2.0e-13]	14	+	mmu-miR-9			downstream_10k	mmu-miR-23a	NA
chr11	chr11	69413304	69413364	144338[gene=chr11_r_c364][PH=153][PH0=0.11][P=1.0e-100]	14	-	mmu-miR-124|mmu-miR-26a	11932	Atp1b2	3'UTR	NA	mmu-miR-217
chr3	chr3	108193884	108193944	144658[gene=53883][PH=118][PH0=4.92][P=1.9e-13]	14	-	mmu-miR-136|mmu-miR-181a|mmu-miR-9	53883	Celsr2	3'UTR	NA	mmu-miR-26a, mmu-miR-103
chr3	chr3	108194480	108194540	144922[gene=53883][PH=70][PH0=4.92][P=1.9e-13]	14	-	mmu-miR-124	53883	Celsr2	3'UTR	NA	NA
chr11	chr11	69414825	69414885	145046[gene=chr11_r_c364][PH=83][PH0=0.11][P=1.0e-100]	14	-	mmu-miR-124|mmu-miR-16|mmu-miR-23a	11932	Atp1b2	CDS	mmu-miR-181a, mmu-miR-23a	NA
chr5	chr5	15551913	15551973	14522[gene=12293][PH=72][PH0=0.47][P=1.0e-100]	14	+	mmu-miR-124	12293	Cacna2d1	intron	mmu-miR-124	NA
chr11	chr11	69416958	69417018	145346[gene=chr11_r_c364][PH=79][PH0=0.11][P=1.0e-100]	14	-	mmu-let-7a|mmu-miR-103	11932	Atp1b2	CDS	mmu-miR-103	mmu-miR-15a
chr7	chr7	85337280	85337340	145668[gene=chr7_r_c3541][PH=121][PH0=0.07][P=1.0e-100]	14	-	mmu-miR-124|mmu-miR-9	18213	Ntrk3	3'UTR	NA	mmu-miR-124
chr9	chr9	59772693	59772753	145904[gene=chr9_f_c1619][PH=49][PH0=1.02][P=1.0e-100]	14	+	.	270163	Myo9a	CDS	mmu-miR-9, mmu-miR-23a	mmu-miR-181a
chr6	chr6	95983230	95983290	146136[gene=chr6_r_c2090][PH=107][PH0=0.03][P=1.0e-100]	14	-	mmu-miR-92b			deep_intergenic	NA	mmu-miR-103
chr4	chr4	88366293	88366353	147139[gene=chr4_r_c983][PH=29][PH0=0.08][P=1.8e-10]	14	-	mmu-miR-323-3p	242521	Klhl9	CDS	mmu-miR-15a	mmu-miR-103, mmu-miR-153
chr3	chr3	108261162	108261222	147347[gene=229722][PH=49][PH0=0.35][P=1.0e-100]	14	-	mmu-miR-124|mmu-miR-16	229722	5330417C22Rik	3'UTR	NA	NA
chr15	chr15	89294088	89294148	147702[gene=chr15_f_c2200][PH=88][PH0=10.30][P=3.6e-14]	14	+	mmu-let-7f			downstream_10k	mmu-miR-15a	mmu-miR-103
chrX	chrX	7218222	7218282	1479[gene=chrX_f_c0][PH=104][PH0=0.03][P=5.4e-11]	14	+	mmu-miR-124|mmu-miR-30c	20977	Syp	CDS	mmu-miR-22	NA
chr16	chr16	67620893	67620953	148444[gene=239857][PH=66][PH0=0.80][P=1.8e-12]	14	-	mmu-miR-124	239857	Cadm2	5'UTR	NA	mmu-miR-103, mmu-miR-15a
chr9	chr9	62643966	62644026	148588[gene=14155][PH=170][PH0=4.00][P=1.0e-100]	14	-	mmu-miR-27a	14155	Fem1b	CDS	NA	mmu-miR-124
chr9	chr9	64025548	64025608	149568[gene=67891][PH=63][PH0=5.89][P=9.8e-14]	14	+	mmu-miR-26a|mmu-miR-26b|mmu-miR-433|mmu-miR-9	67891	Rpl4	CDS	mmu-miR-9	NA
chr18	chr18	69846774	69846834	150076[gene=21413][PH=129][PH0=1.13][P=1.0e-100]	14	+	mmu-miR-124|mmu-miR-181a|mmu-miR-181c	21413	Tcf4	3'UTR	NA	mmu-miR-128, mmu-miR-26a, mmu-miR-27a, mmu-miR-186
chr2	chr2	3144537	3144597	1504[gene=269233][PH=124][PH0=0.88][P=1.0e-100]	14	+	mmu-let-7i|mmu-miR-124|mmu-miR-128|mmu-miR-23a	269233	Fam171a1	3'UTR	mmu-miR-124	mmu-miR-219-3p
chr10	chr10	86153805	86153865	150918[gene=chr10_r_c1312][PH=24][PH0=0.09][P=1.0e-100]	14	-	.	22027	Hsp90b1	CDS||3'UTR	NA	mmu-miR-181a, mmu-miR-374, mmu-miR-23a
chr10	chr10	86159488	86159548	151265[gene=chr10_r_c1312][PH=43][PH0=0.09][P=1.0e-100]	14	-	.	22027	Hsp90b1	CDS	mmu-miR-9	NA
chr17	chr17	90435520	90435580	151634[gene=18189][PH=67][PH0=0.92][P=1.0e-100]	14	-	.	18189	Nrxn1	3'UTR	mmu-miR-128, mmu-miR-27a	mmu-miR-340-5p, mmu-miR-30a
chr9	chr9	64983688	64983748	154342[gene=56741][PH=234][PH0=3.00][P=6.9e-14]	14	+	mmu-miR-124|mmu-miR-30c	56741	Igdcc4	3'UTR	NA	NA
chr15	chr15	92076195	92076255	154719[gene=12805][PH=53][PH0=0.43][P=1.0e-100]	14	+	.	12805	Cntn1	CDS	mmu-miR-23a	NA
chr3	chr3	116334143	116334203	155353[gene=15247][PH=86][PH0=1.14][P=1.0e-100]	14	-	mmu-miR-124|mmu-miR-29b	15247	Hiat1	3'UTR	NA	mmu-miR-34a
chr3	chr3	116334436	116334496	155500[gene=15247][PH=42][PH0=1.14][P=1.0e-100]	14	-	mmu-miR-26b	15247	Hiat1	3'UTR	mmu-miR-23a	mmu-miR-374
chr1	chr1	129700403	129700463	157299[gene=chr1_f_c2341][PH=107][PH0=0.06][P=8.5e-11]	14	+	mmu-miR-30c	72949	Ccnt2	3'UTR	NA	mmu-miR-181a
chr1	chr1	88248601	88248661	157305[gene=17975][PH=45][PH0=2.23][P=5.6e-14]	14	-	.	17975	Ncl	intron	NA	mmu-miR-126-5p
chr15	chr15	84779618	84779678	157333[gene=223739][PH=153][PH0=1.60][P=1.0e-100]	14	-	.	223739	5031439G07Rik	CDS||3'UTR	NA	NA
chr4	chr4	106417210	106417270	158094[gene=chr4_r_c983][PH=116][PH0=0.08][P=1.8e-10]	14	-	mmu-let-7a|mmu-let-7b|mmu-let-7c|mmu-let-7f	329910	Acot11	3'UTR	mmu-let-7a	NA
chr11	chr11	7072990	7073050	15847[gene=chr11_f_c2949][PH=265][PH0=0.11][P=1.0e-100]	14	+	mmu-miR-153|mmu-miR-770-5p|mmu-miR-9	432530	Adcy1	3'UTR	NA	mmu-miR-9, mmu-miR-138
chr8	chr8	96491944	96492004	158646[gene=14681][PH=54][PH0=1.67][P=1.0e-100]	14	+	mmu-let-7c|mmu-miR-124|mmu-miR-185	14681	Gnao1	3'UTR	NA	NA
chr14	chr14	73765606	73765666	158921[gene=chr14_r_c2220][PH=61][PH0=0.08][P=2.7e-10]	14	-	mmu-miR-124|mmu-miR-34c*	16432	Itm2b	CDS	NA	mmu-miR-34a
chr3	chr3	117031159	117031219	158926[gene=229791][PH=90][PH0=2.67][P=1.0e-100]	14	-	mmu-miR-143|mmu-miR-9	229791	D3Bwg0562e	CDS||5'UTR	mmu-miR-181a	mmu-let-7a, mmu-miR-128, mmu-miR-27a, mmu-miR-135a
chr11	chr11	74488835	74488895	159061[gene=chr11_r_c364][PH=123][PH0=0.11][P=1.0e-100]	14	-	mmu-miR-125b-5p	18472	Pafah1b1	3'UTR	mmu-miR-125a-5p	NA
chr8	chr8	72909671	72909731	160166[gene=chr8_r_c1528][PH=78][PH0=0.07][P=1.0e-100]	14	-	mmu-miR-9	382056	Crtc1	3'UTR	NA	mmu-miR-9, mmu-miR-23a
chr9	chr9	67084488	67084548	160747[gene=70549][PH=300][PH0=0.33][P=1.0e-100]	14	-	.	70549	Tln2	intron	NA	NA
chr4	chr4	107938967	107939027	160866[gene=chr4_r_c983][PH=72][PH0=0.08][P=1.8e-10]	14	-	mmu-miR-138	414872	Zyg11b	CDS	NA	mmu-miR-103
chr3	chr3	104719883	104719943	160923[gene=229681][PH=35][PH0=0.26][P=1.2e-13]	14	+	mmu-miR-181a	229681	St7l	intron	mmu-let-7a, mmu-miR-30a	NA
chr16	chr16	41955338	41955398	161678[gene=268890][PH=115][PH0=0.53][P=1.0e-100]	14	+	mmu-let-7a	268890	Lsamp	CDS	mmu-miR-9, mmu-miR-27a, mmu-miR-128	mmu-miR-181a, mmu-miR-22, mmu-miR-137
chr15	chr15	96202308	96202368	162058[gene=77044][PH=94][PH0=1.21][P=9.2e-14]	14	+	.	77044	Arid2	CDS	mmu-miR-125a-5p, mmu-let-7a	NA
chr8	chr8	97301948	97302008	163371[gene=20312][PH=192][PH0=12.04][P=5.0e-13]	14	+	mmu-let-7d|mmu-miR-124	20312	Cx3cl1	CDS	NA	NA
chr2	chr2	65298501	65298561	163432[gene=chr2_r_c1176][PH=42][PH0=0.07][P=1.0e-100]	14	-	mmu-miR-212-3p	20269	Scn3a	3'UTR	mmu-miR-30a	NA
chr11	chr11	75570359	75570419	163665[gene=chr11_f_c2949][PH=70][PH0=0.11][P=1.0e-100]	14	+	mmu-miR-124|mmu-miR-125a-5p|mmu-miR-342-5p	22627	Ywhae	CDS	mmu-miR-15a	mmu-miR-22
chr6	chr6	112668003	112668063	164406[gene=259302][PH=206][PH0=0.98][P=1.0e-100]	14	-	mmu-miR-124|mmu-miR-495|mmu-miR-9	259302	Srgap3	3'UTR	NA	mmu-miR-124
chr17	chr17	91029304	91029364	164433[gene=18189][PH=59][PH0=0.92][P=1.0e-100]	14	-	mmu-miR-124|mmu-miR-431|mmu-miR-433|mmu-miR-496	18189	Nrxn1	CDS	mmu-miR-124, mmu-miR-135a	mmu-miR-137
chr18	chr18	82753633	82753693	165463[gene=17196][PH=118][PH0=2.16][P=1.0e-100]	14	+	mmu-miR-106a|mmu-miR-124|mmu-miR-153|mmu-miR-20a	17196	Mbp	3'UTR	NA	mmu-miR-193
chr7	chr7	91259044	91259104	165702[gene=chr7_r_c3541][PH=77][PH0=0.07][P=1.0e-100]	14	-	mmu-miR-181a	70178	Abhd17c	CDS||3'UTR	mmu-let-7a, mmu-miR-27a, mmu-miR-128	mmu-miR-101a
chr14	chr14	78913720	78913780	165983[gene=chr14_r_c2220][PH=75][PH0=0.08][P=2.7e-10]	14	-	mmu-miR-181a|mmu-miR-27a|mmu-miR-27b	219181	Akap11	CDS	NA	mmu-miR-26a, mmu-miR-27a
chr18	chr18	82754903	82754963	166222[gene=17196][PH=835][PH0=2.16][P=1.0e-100]	14	+	mmu-miR-181b|mmu-miR-219-5p|mmu-miR-26a|mmu-miR-26b|mmu-miR-331-5p|mmu-miR-378|mmu-miR-541	17196	Mbp	3'UTR	mmu-miR-378, mmu-miR-217	mmu-miR-22, mmu-miR-31
chr18	chr18	20823951	20824011	16685[gene=22139][PH=439][PH0=35.41][P=1.8e-12]	14	+	mmu-let-7a|mmu-let-7i*|mmu-miR-124|mmu-miR-1298|mmu-miR-181a|mmu-miR-181b|mmu-miR-30a|mmu-miR-34c*	22139	Ttr	CDS	NA	NA
chr1	chr1	94913745	94913805	166875[gene=16560][PH=104][PH0=4.26][P=1.0e-100]	14	-	mmu-miR-541	16560	Kif1a	3'UTR	NA	mmu-miR-101a
chr6	chr6	24901178	24901238	16756[gene=319832][PH=105][PH0=8.11][P=1.0e-100]	14	-	mmu-miR-9	319832	Tmem229a	3'UTR	NA	NA
chr18	chr18	20824980	20825040	16771[gene=22139][PH=470][PH0=35.41][P=1.8e-12]	14	+	mmu-miR-107|mmu-miR-124|mmu-miR-181a|mmu-miR-200a|mmu-miR-211|mmu-miR-222|mmu-miR-23b|mmu-miR-26a|mmu-miR-30c|mmu-miR-34b-3p|mmu-miR-34c*|mmu-miR-434-3p	22139	Ttr	CDS	NA	mmu-miR-22, mmu-miR-103
chr15	chr15	99529502	99529562	168145[gene=11419][PH=54][PH0=1.96][P=1.0e-100]	14	+	mmu-miR-124	11419	Asic1	CDS	mmu-let-7a	NA
chr8	chr8	98238781	98238841	168523[gene=234593][PH=113][PH0=2.53][P=1.0e-100]	14	+	mmu-miR-128|mmu-miR-27a|mmu-miR-33	234593	Ndrg4	3'UTR	mmu-miR-33	mmu-miR-128, mmu-miR-27a
chr3	chr3	106911684	106911744	168585[gene=chr3_f_c2287][PH=52][PH0=8.16][P=1.4e-14]	14	+	mmu-miR-9	16490	Kcna2	3'UTR||intron	NA	mmu-miR-9, mmu-miR-153
chr18	chr18	85049153	85049213	168663[gene=109672][PH=247][PH0=1.11][P=1.0e-100]	14	+	mmu-let-7b|mmu-let-7f|mmu-miR-124|mmu-miR-30d|mmu-miR-434-3p	109672	Cyb5	3'UTR	mmu-miR-142-3p, mmu-miR-124	mmu-miR-23a
chr14	chr14	17261050	17261110	16887[gene=21974][PH=71][PH0=0.73][P=3.7e-13]	14	+	mmu-miR-9	21974	Top2b	CDS	mmu-miR-9	NA
chr18	chr18	20828524	20828584	16900[gene=22139][PH=206][PH0=35.41][P=1.8e-12]	14	+	mmu-miR-124|mmu-miR-139-5p|mmu-miR-141|mmu-miR-17|mmu-miR-181a|mmu-miR-322|mmu-miR-434-3p|mmu-miR-9	22139	Ttr	CDS	NA	mmu-miR-9, mmu-miR-101a
chr1	chr1	134094661	134094721	169511[gene=chr1_f_c2341][PH=176][PH0=0.06][P=8.5e-11]	14	+	.	723818	Mir135b	intron	mmu-miR-15a	mmu-miR-103, mmu-miR-23a
chr9	chr9	73328044	73328104	170225[gene=208898][PH=47][PH0=0.18][P=1.0e-100]	14	-	mmu-miR-30c	208898	Unc13c	3'UTR	mmu-miR-27a, mmu-miR-128	NA
chr13	chr13	108515104	108515164	170505[gene=chr13_r_c2460][PH=42][PH0=0.07][P=1.0e-100]	14	-	mmu-miR-124|mmu-miR-133b|mmu-miR-31	67263	Zswim6	3'UTR||intron	mmu-miR-31	mmu-miR-124, mmu-miR-9
chr3	chr3	126626446	126626506	170699[gene=109676][PH=433][PH0=2.04][P=1.0e-100]	14	-	mmu-let-7a|mmu-let-7c|mmu-miR-124|mmu-miR-1249|mmu-miR-222|mmu-miR-9	109676	Ank2	3'UTR	NA	mmu-miR-103
chr5	chr5	105916699	105916759	170704[gene=chr5_f_c3682][PH=111][PH0=0.08][P=1.0e-100]	14	+	.			downstream_10k	NA	mmu-miR-181a, mmu-miR-124, mmu-miR-31
chr2	chr2	3144953	3145013	1711[gene=269233][PH=127][PH0=0.88][P=1.0e-100]	14	+	mmu-miR-124	269233	Fam171a1	3'UTR	mmu-miR-101a	NA
chr6	chr6	113693849	113693909	171760[gene=chr6_r_c2432][PH=179][PH0=26.34][P=4.0e-14]	14	-	mmu-miR-124|mmu-miR-9			downstream_10k	mmu-miR-137	mmu-miR-124, mmu-miR-33, mmu-miR-142-3p
chr14	chr14	93413510	93413570	172033[gene=chr14_r_c2220][PH=37][PH0=0.08][P=2.7e-10]	14	-	mmu-let-7c	211712	Pcdh9	3'UTR	mmu-miR-124	mmu-miR-23a
chr14	chr14	93414420	93414480	172249[gene=chr14_r_c2220][PH=52][PH0=0.08][P=2.7e-10]	14	-	mmu-miR-186	211712	Pcdh9	3'UTR	mmu-miR-15a	mmu-miR-186, mmu-miR-103
chr3	chr3	126645126	126645186	172292[gene=109676][PH=280][PH0=2.04][P=1.0e-100]	14	-	mmu-miR-9	109676	Ank2	CDS	mmu-miR-9	mmu-miR-22, mmu-miR-378
chr12	chr12	8758141	8758201	17231[gene=chr12_f_c906][PH=64][PH0=0.05][P=9.8e-11]	14	+	mmu-miR-124	80913	Pum2	3'UTR||intron	mmu-miR-374	NA
chr6	chr6	87844088	87844148	172562[gene=54161][PH=66][PH0=1.17][P=4.9e-14]	14	+	mmu-miR-9	54161	Copg1	CDS	mmu-miR-9	mmu-miR-217, mmu-miR-135a
chr6	chr6	113696668	113696728	172707[gene=11941][PH=226][PH0=1.62][P=1.0e-100]	14	-	mmu-miR-29a*|mmu-miR-29c|mmu-miR-32|mmu-miR-9	11941	Atp2b2	3'UTR	NA	NA
chr3	chr3	126646707	126646767	173340[gene=109676][PH=140][PH0=2.04][P=1.0e-100]	14	-	mmu-miR-181a|mmu-miR-361	109676	Ank2	intron	NA	mmu-miR-26a
chr16	chr16	43638103	43638163	173371[gene=56490][PH=53][PH0=0.38][P=1.0e-100]	14	+	mmu-miR-103|mmu-miR-107	56490	Zbtb20	intron	mmu-miR-103	mmu-miR-217, mmu-miR-15a
chr10	chr10	108079392	108079452	173500[gene=chr10_r_c1312][PH=251][PH0=0.09][P=1.0e-100]	14	-	mmu-let-7d|mmu-miR-124|mmu-miR-127|mmu-miR-16|mmu-miR-181a|mmu-miR-30a|mmu-miR-30e	20979	Syt1	CDS	mmu-miR-135a	mmu-miR-103, mmu-miR-15a
chr6	chr6	113698541	113698601	173792[gene=11941][PH=152][PH0=1.62][P=1.0e-100]	14	-	mmu-let-7c|mmu-miR-345-5p	11941	Atp2b2	CDS	mmu-let-7a, mmu-miR-378	NA
chr7	chr7	17147854	17147914	17389[gene=chr7_r_c3541][PH=66][PH0=0.07][P=1.0e-100]	14	-	mmu-miR-124|mmu-miR-127	232906	Grlf1	CDS	mmu-miR-124	mmu-miR-186
chr17	chr17	87230823	87230883	174120[gene=chr17_f_c2684][PH=110][PH0=0.24][P=1.0e-100]	14	+	mmu-miR-124|mmu-miR-329	13819	Epas1	3'UTR	mmu-miR-9	NA
chr9	chr9	75413695	75413755	174185[gene=50876][PH=52][PH0=6.83][P=1.1e-12]	14	-	mmu-miR-127*|mmu-miR-376a*	50876	Tmod2	3'UTR	mmu-miR-128, mmu-miR-27a	mmu-miR-124, mmu-miR-31
chr3	chr3	126648599	126648659	174329[gene=109676][PH=103][PH0=2.04][P=1.0e-100]	14	-	mmu-miR-125a-5p	109676	Ank2	intron	NA	mmu-miR-374
chr13	chr13	110846586	110846646	174373[gene=chr13_r_c2538][PH=170][PH0=26.08][P=2.1e-13]	14	-	mmu-let-7c|mmu-let-7i|mmu-miR-124|mmu-miR-328|mmu-miR-92a	67295	Rab3c	3'UTR||intron	NA	mmu-miR-137
chr17	chr17	87232612	87232672	174774[gene=chr17_f_c2684][PH=203][PH0=0.24][P=1.0e-100]	14	+	mmu-let-7a|mmu-miR-124|mmu-miR-138|mmu-miR-181b|mmu-miR-26a|mmu-miR-9	13819	Epas1	3'UTR	NA	NA
chr2	chr2	73268001	73268061	175078[gene=chr2_r_c1176][PH=57][PH0=0.07][P=1.0e-100]	14	-	mmu-miR-26a|mmu-miR-30c	215280	Wipf1	3'UTR	mmu-miR-124	NA
chr2	chr2	90855207	90855267	175594[gene=chr2_f_c2061][PH=70][PH0=0.12][P=1.2e-10]	14	+	mmu-miR-124|mmu-miR-26a	13046	Celf1	3'UTR	mmu-miR-26a	mmu-miR-130a
chr6	chr6	90332825	90332885	175856[gene=80292][PH=57][PH0=0.52][P=1.0e-100]	14	+	mmu-miR-124	80292	Zxdc	3'UTR	NA	NA
chr9	chr9	75417495	75417555	175912[gene=50876][PH=165][PH0=6.83][P=1.1e-12]	14	-	mmu-miR-300|mmu-miR-9	50876	Tmod2	3'UTR	NA	mmu-miR-101a, mmu-miR-9, mmu-miR-128
chr5	chr5	104508490	104508550	175961[gene=13602][PH=363][PH0=10.45][P=1.0e-100]	14	-	mmu-let-7a|mmu-let-7b|mmu-let-7c|mmu-miR-124|mmu-miR-128|mmu-miR-151-5p|mmu-miR-185|mmu-miR-187|mmu-miR-300|mmu-miR-30c|mmu-miR-9*	13602	Sparcl1	3'UTR	NA	mmu-miR-135a
chr9	chr9	75418100	75418160	176228[gene=50876][PH=72][PH0=6.83][P=1.1e-12]	14	-	mmu-miR-30e	50876	Tmod2	3'UTR	mmu-miR-26a	NA
chr5	chr5	104519425	104519485	176735[gene=13602][PH=66][PH0=10.45][P=1.0e-100]	14	-	mmu-miR-9	13602	Sparcl1	CDS	NA	mmu-miR-9, mmu-miR-103
chr9	chr9	75421686	75421746	177129[gene=50876][PH=84][PH0=6.83][P=1.1e-12]	14	-	mmu-miR-191|mmu-miR-19b	50876	Tmod2	3'UTR	NA	mmu-miR-28
chr5	chr5	104521970	104522030	177174[gene=13602][PH=180][PH0=10.45][P=1.0e-100]	14	-	mmu-miR-1249|mmu-miR-181a|mmu-miR-181b|mmu-miR-29a|mmu-miR-9	13602	Sparcl1	CDS	NA	NA
chr13	chr13	112536878	112536938	177598[gene=26401][PH=123][PH0=0.81][P=1.0e-100]	14	-	mmu-let-7a	26401	Map3k1	3'UTR	mmu-miR-9	NA
chr1	chr1	10178908	10178968	17770[gene=211673][PH=29][PH0=0.65][P=3.6e-13]	14	-	mmu-miR-153	211673	Arfgef1	CDS	mmu-miR-22	NA
chr3	chr3	126719781	126719841	177760[gene=109676][PH=151][PH0=2.04][P=1.0e-100]	14	-	mmu-miR-143|mmu-miR-26b|mmu-miR-300	109676	Ank2	CDS	mmu-miR-142-3p	NA
chr5	chr5	104542512	104542572	177833[gene=13602][PH=157][PH0=10.45][P=1.0e-100]	14	-	mmu-miR-15b|mmu-miR-16|mmu-miR-181a|mmu-miR-378*	13602	Sparcl1	5'UTR	mmu-miR-181a	mmu-miR-23a
chr1	chr1	104524818	104524878	177989[gene=chr1_r_c2161][PH=1113][PH0=212.51][P=2.1e-13]	14	-	mmu-miR-128|mmu-miR-29a|mmu-miR-30b			deep_intergenic	NA	NA
chr18	chr18	15556615	15556675	17875[gene=11829][PH=112][PH0=4.45][P=1.0e-100]	14	-	mmu-miR-124|mmu-miR-30a|mmu-miR-9|mmu-miR-9*	11829	Aqp4	CDS	NA	mmu-miR-137
chr9	chr9	75529817	75529877	178883[gene=20255][PH=127][PH0=1.24][P=7.7e-14]	14	-	mmu-miR-128|mmu-miR-361|mmu-miR-9	20255	Scg3	CDS	NA	mmu-miR-9
chr11	chr11	7078405	7078465	17970[gene=chr11_f_c2949][PH=332][PH0=0.11][P=1.0e-100]	14	+	mmu-let-7a|mmu-let-7e|mmu-miR-124|mmu-miR-19a|mmu-miR-30d|mmu-miR-9*|mmu-miR-98	432530	Adcy1	3'UTR	mmu-miR-181a, mmu-miR-130a, mmu-miR-19a	NA
chr2	chr2	74360108	74360168	179760[gene=chr2_r_c1176][PH=66][PH0=0.07][P=1.0e-100]	14	-	mmu-miR-124|mmu-miR-383	69605	Lnp	CDS||3'UTR	NA	NA
chr13	chr13	114383803	114383863	179774[gene=170625][PH=78][PH0=1.34][P=1.0e-100]	14	-	mmu-miR-128	170625	Snx18	3'UTR	mmu-miR-128, mmu-miR-27a	mmu-miR-30a, mmu-miR-181a, mmu-miR-136
chr14	chr14	93951967	93952027	179957[gene=chr14_r_c2220][PH=45][PH0=0.08][P=2.7e-10]	14	-	.	211712	Pcdh9	intron	mmu-miR-124, mmu-miR-9	NA
chr4	chr4	120731889	120731949	180433[gene=chr4_r_c983][PH=238][PH0=0.08][P=1.8e-10]	14	-	mmu-miR-124|mmu-miR-27b|mmu-miR-33	230709	Zmpste24	3'UTR	mmu-miR-124	mmu-miR-27a, mmu-miR-34a
chr15	chr15	100875607	100875667	181539[gene=20273][PH=132][PH0=1.60][P=1.0e-100]	14	+	.	20273	Scn8a	3'UTR	NA	mmu-miR-34a
chr9	chr9	78326823	78326883	181708[gene=13627][PH=132][PH0=11.99][P=8.7e-14]	14	-	mmu-miR-100|mmu-miR-106a|mmu-miR-124|mmu-miR-23a	13627	Eef1a1	CDS	mmu-miR-103	mmu-miR-15a
chr9	chr9	78326928	78326988	181763[gene=13627][PH=101][PH0=11.99][P=8.7e-14]	14	-	.	13627	Eef1a1	CDS	NA	mmu-miR-28
chr10	chr10	109140488	109140548	182093[gene=chr10_r_c1312][PH=50][PH0=0.09][P=1.0e-100]	14	-	.	260315	Nav3	CDS	NA	mmu-miR-9, mmu-miR-136, mmu-miR-135a
chr6	chr6	115905009	115905069	182724[gene=67784][PH=324][PH0=1.71][P=1.0e-100]	14	-	mmu-let-7b|mmu-miR-126-5p	67784	Plxnd1	3'UTR	mmu-miR-27a, mmu-miR-128	mmu-miR-153
chr5	chr5	108243080	108243140	182735[gene=14020][PH=64][PH0=0.38][P=1.0e-100]	14	-	.	14020	Evi5	intron	mmu-miR-124, mmu-miR-374	NA
chr15	chr15	96518392	96518452	183116[gene=67760][PH=45][PH0=5.51][P=1.0e-100]	14	-	mmu-let-7g|mmu-miR-7a|mmu-miR-7b	67760	Slc38a2	3'UTR	mmu-miR-219-3p	mmu-miR-128
chr1	chr1	138074475	138074535	183171[gene=chr1_f_c2341][PH=303][PH0=0.06][P=8.5e-11]	14	+	mmu-miR-26a|mmu-miR-493*	16565	Kif21b	3'UTR	NA	mmu-miR-103
chr7	chr7	109165979	109166039	183417[gene=chr7_r_c3541][PH=81][PH0=0.07][P=1.0e-100]	14	-	mmu-miR-124|mmu-miR-3059|mmu-miR-30b|mmu-miR-667	16068	Il18bp	5'UTR	mmu-miR-138, mmu-miR-124	NA
chr15	chr15	101043970	101044030	183479[gene=chr15_f_c2628][PH=255][PH0=26.49][P=2.4e-13]	14	+	mmu-let-7b|mmu-let-7c|mmu-miR-153|mmu-miR-187|mmu-miR-26a|mmu-miR-330			downstream_10k||upstream_10k	mmu-miR-106a, mmu-miR-153	mmu-let-7a
chr15	chr15	96520164	96520224	183662[gene=67760][PH=65][PH0=5.51][P=1.0e-100]	14	-	mmu-miR-30c	67760	Slc38a2	3'UTR	mmu-miR-26a, mmu-miR-181a	mmu-miR-30a, mmu-miR-124, mmu-miR-23a
chr9	chr9	79619035	79619095	183820[gene=69981][PH=88][PH0=2.41][P=1.0e-100]	14	-	mmu-miR-124|mmu-miR-128|mmu-miR-9	69981	Tmem30a	CDS||3'UTR	mmu-miR-193	mmu-miR-340-5p, mmu-miR-9
chr5	chr5	108551197	108551257	183981[gene=73130][PH=38][PH0=2.23][P=1.0e-100]	14	-	.	73130	Tmed5	3'UTR	NA	NA
chr5	chr5	108794634	108794694	184506[gene=chr5_r_c2391][PH=115][PH0=7.96][P=1.0e-100]	14	-	mmu-let-7f-1*|mmu-miR-124|mmu-miR-190|mmu-miR-9			deep_intergenic	mmu-miR-23a, mmu-miR-181a	NA
chr4	chr4	123059880	123059940	184611[gene=chr4_r_c983][PH=112][PH0=0.08][P=1.8e-10]	14	-	mmu-let-7c|mmu-miR-128	11426	Macf1	CDS	mmu-miR-128, mmu-miR-27a	NA
chr9	chr9	70627360	70627420	184646[gene=11487][PH=93][PH0=0.82][P=1.0e-100]	14	+	mmu-miR-126-5p|mmu-miR-30c	11487	Adam10	3'UTR	mmu-miR-30a, mmu-miR-23a	NA
chr7	chr7	110961037	110961097	185453[gene=chr7_r_c3541][PH=140][PH0=0.07][P=1.0e-100]	14	-	.	15129	Hbb-b1	3'UTR	NA	mmu-miR-101a, mmu-miR-126-5p
chr1	chr1	139831972	139832032	185478[gene=chr1_f_c2341][PH=51][PH0=0.06][P=8.5e-11]	14	+	mmu-miR-124			deep_intergenic	mmu-miR-9	mmu-miR-124, mmu-miR-340-5p, mmu-miR-153, mmu-miR-103
chr4	chr4	123078708	123078768	185553[gene=chr4_r_c983][PH=58][PH0=0.08][P=1.8e-10]	14	-	.	11426	Macf1	CDS	mmu-miR-124	NA
chr7	chr7	110975149	110975209	185701[gene=chr7_r_c3541][PH=792][PH0=0.07][P=1.0e-100]	14	-	mmu-let-7c|mmu-miR-124|mmu-miR-126-3p|mmu-miR-144|mmu-miR-185|mmu-miR-26b|mmu-miR-300|mmu-miR-301b|mmu-miR-376b|mmu-miR-451|mmu-miR-540-3p	100503605	Hbb-bs	CDS||3'UTR	mmu-miR-27a, mmu-miR-31	NA
chr1	chr1	139863208	139863268	186124[gene=chr1_f_c2341][PH=114][PH0=0.06][P=8.5e-11]	14	+	.	735252	Mir181a-1	intron	NA	mmu-miR-128, mmu-miR-27a
chr3	chr3	122628481	122628541	186929[gene=67704][PH=83][PH0=3.89][P=3.4e-15]	14	+	mmu-miR-181a|mmu-miR-26b	67704	1810037I17Rik	3'UTR	NA	NA
chr15	chr15	98568084	98568144	187813[gene=11842][PH=340][PH0=6.13][P=1.0e-100]	14	-	mmu-let-7f|mmu-miR-26a|mmu-miR-33	11842	Arf3	3'UTR	mmu-miR-33	mmu-miR-124, mmu-miR-31, mmu-miR-128, mmu-miR-27a, mmu-miR-126-5p, mmu-miR-23a
chr4	chr4	25536512	25536572	18878[gene=14348][PH=149][PH0=0.59][P=1.0e-100]	14	-	mmu-miR-181a|mmu-miR-181c|mmu-miR-26a	14348	Fut9	3'UTR	mmu-miR-181a, mmu-miR-23a	mmu-miR-126-5p, mmu-miR-33
chr4	chr4	123183630	123183690	189670[gene=chr4_r_c983][PH=52][PH0=0.08][P=1.8e-10]	14	-	mmu-miR-143	11426	Macf1	CDS	NA	mmu-miR-181a
chr4	chr4	18043887	18043947	19076[gene=chr4_f_c223][PH=72][PH0=0.05][P=1.0e-100]	14	+	mmu-miR-125b-5p|mmu-miR-9	17389	Mmp16	3'UTR||intron	mmu-miR-9	mmu-miR-27a
chr1	chr1	145494365	145494425	191955[gene=chr1_f_c2341][PH=74][PH0=0.06][P=8.5e-11]	14	+	mmu-miR-127	26878	B3galt2	CDS	NA	mmu-let-7a
chr14	chr14	94287813	94287873	192110[gene=chr14_r_c2220][PH=56][PH0=0.08][P=2.7e-10]	14	-	mmu-miR-124|mmu-miR-381|mmu-miR-433	211712	Pcdh9	CDS	mmu-miR-9	mmu-miR-142-3p, mmu-miR-23a
chr10	chr10	98477195	98477255	192222[gene=chr10_f_c859][PH=51][PH0=0.10][P=1.6e-10]	14	+	mmu-miR-181d	67972	Atp2b1	CDS	NA	mmu-miR-101a
chr10	chr10	98481779	98481839	192657[gene=chr10_f_c859][PH=94][PH0=0.10][P=1.6e-10]	14	+	mmu-miR-124	67972	Atp2b1	intron	mmu-miR-124, mmu-miR-31	NA
chr10	chr10	98485731	98485791	193012[gene=chr10_f_c859][PH=91][PH0=0.10][P=1.6e-10]	14	+	mmu-miR-124|mmu-miR-181a|mmu-miR-181b|mmu-miR-181d	67972	Atp2b1	CDS||3'UTR	NA	mmu-miR-181a, mmu-miR-142-3p
chr12	chr12	101445098	101445158	193395[gene=12313][PH=190][PH0=25.97][P=4.9e-13]	14	+	mmu-miR-129-1-3p|mmu-miR-30d	12313	Calm1	3'UTR	mmu-let-7a	mmu-miR-30a, mmu-miR-125a-5p
chr8	chr8	87447870	87447930	193648[gene=chr8_r_c1528][PH=193][PH0=0.07][P=1.0e-100]	14	-	.	56527	Mast1	CDS||5'UTR	NA	NA
chr15	chr15	98761970	98762030	194129[gene=22143][PH=171][PH0=7.10][P=6.7e-14]	14	-	mmu-let-7b	22143	Tuba1b	CDS||3'UTR	NA	mmu-miR-378
chr15	chr15	98762385	98762445	194207[gene=22143][PH=148][PH0=7.10][P=6.7e-14]	14	-	mmu-miR-140*	22143	Tuba1b	CDS	mmu-miR-9	mmu-miR-103, mmu-miR-15a
chr2	chr2	80410308	80410368	194283[gene=chr2_r_c1176][PH=73][PH0=0.07][P=1.0e-100]	14	-	mmu-miR-124|mmu-miR-139-5p|mmu-miR-143|mmu-miR-23b	50884	Nckap1	CDS||5'UTR	mmu-miR-27a	mmu-let-7a
chr15	chr15	98783885	98783945	194838[gene=22142][PH=146][PH0=30.18][P=7.2e-13]	14	-	mmu-let-7d|mmu-let-7f|mmu-miR-124|mmu-miR-181a|mmu-miR-221|mmu-miR-33	22142	Tuba1a	5'UTR	NA	mmu-miR-22
chr10	chr10	98729823	98729883	194927[gene=chr10_f_c859][PH=107][PH0=0.10][P=1.6e-10]	14	+	mmu-let-7c|mmu-let-7g|mmu-miR-351	67603	Dusp6	3'UTR	NA	mmu-let-7a, mmu-miR-186
chr6	chr6	103679534	103679594	195226[gene=12661][PH=90][PH0=0.39][P=1.0e-100]	14	+	mmu-miR-20a|mmu-miR-9	12661	Chl1	3'UTR	NA	mmu-miR-9, mmu-miR-106a, mmu-miR-33, mmu-miR-217
chr16	chr16	6318505	6318565	19527[gene=268859][PH=36][PH0=1.10][P=1.0e-100]	14	+	mmu-miR-124	268859	Rbfox1	intron	mmu-miR-124	mmu-miR-30a
chr8	chr8	87813605	87813665	195435[gene=chr8_r_c1528][PH=145][PH0=0.07][P=1.0e-100]	14	-	mmu-let-7f|mmu-miR-129-2-3p	65114	Vps35	CDS	mmu-miR-9	mmu-miR-28, mmu-miR-153, mmu-miR-103
chr16	chr16	73045376	73045436	195815[gene=19876][PH=73][PH0=0.22][P=7.2e-13]	14	+	mmu-miR-153|mmu-miR-541	19876	Robo1	3'UTR	NA	mmu-miR-33, mmu-miR-136
chr18	chr18	16798948	16799008	19597[gene=12558][PH=137][PH0=0.56][P=1.0e-100]	14	-	mmu-miR-128|mmu-miR-30a|mmu-miR-30c|mmu-miR-30e	12558	Cdh2	CDS	mmu-miR-30a, mmu-miR-128	mmu-miR-27a
chr7	chr7	17423192	17423252	19598[gene=97387][PH=61][PH0=1.32][P=1.0e-100]	14	+	mmu-miR-124|mmu-miR-449a	97387	Strn4	CDS	mmu-miR-138	NA
chr12	chr12	103510303	103510363	196308[gene=chr12_f_c2078][PH=72][PH0=3.24][P=1.0e-100]	14	+	mmu-miR-128			exon_unclassified	mmu-miR-27a, mmu-miR-128	mmu-miR-130a, mmu-miR-181a
chr10	chr10	101235318	101235378	196750[gene=chr10_f_c859][PH=156][PH0=0.10][P=1.6e-10]	14	+	mmu-miR-3059|mmu-miR-335-5p	100526516	Mir3059	intron	NA	NA
chr8	chr8	13321098	13321158	19679[gene=234076][PH=47][PH0=0.36][P=1.0e-100]	14	+	mmu-miR-124	234076	Tmco3	3'UTR	mmu-miR-124	mmu-miR-34a
chr9	chr9	94420829	94420889	197431[gene=68861][PH=111][PH0=2.25][P=7.6e-14]	14	-	mmu-let-7c|mmu-miR-382	68861	1190002N15Rik	CDS	mmu-miR-9	NA
chr8	chr8	88249430	88249490	197981[gene=chr8_r_c1528][PH=22][PH0=0.07][P=1.0e-100]	14	-	.	71927	Itfg1	CDS	NA	mmu-miR-137
chr2	chr2	84581254	84581314	198011[gene=chr2_r_c1176][PH=116][PH0=0.07][P=1.0e-100]	14	-	.	387149	Mir130a	intron	NA	NA
chr7	chr7	118218861	118218921	198564[gene=chr7_r_c3541][PH=35][PH0=0.07][P=1.0e-100]	14	-	mmu-miR-124|mmu-miR-127|mmu-miR-129-5p	13690	Eif4g2	CDS	NA	mmu-miR-135a
chr16	chr16	77599166	77599226	198930[gene=chr16_f_c1741][PH=165][PH0=0.23][P=1.0e-100]	14	+	.	387229	Mir99a	intron	NA	NA
chr16	chr16	77599898	77599958	198963[gene=chr16_f_c1741][PH=107][PH0=0.23][P=1.0e-100]	14	+	.	77994	2810055G20Rik	intron	NA	NA
chr5	chr5	116457574	116457634	198976[gene=chr5_f_c3682][PH=131][PH0=0.08][P=1.0e-100]	14	+	mmu-let-7b|mmu-let-7c|mmu-miR-124|mmu-miR-335-3p			downstream_10k	NA	NA
chr2	chr2	90235292	90235352	199359[gene=chr2_r_c1176][PH=1273][PH0=0.07][P=1.0e-100]	14	-	mmu-miR-33			deep_intergenic	NA	NA
chr6	chr6	119305598	119305658	199448[gene=68465][PH=68][PH0=0.53][P=1.2e-13]	14	-	.	68465	Adipor2	3'UTR	mmu-let-7a	mmu-miR-33
chr16	chr16	77646504	77646564	199589[gene=chr16_f_c1741][PH=50][PH0=0.23][P=1.0e-100]	14	+	.	77994	2810055G20Rik	intron	NA	NA
chr4	chr4	25547427	25547487	19973[gene=14348][PH=137][PH0=0.59][P=1.0e-100]	14	-	.	14348	Fut9	CDS	mmu-miR-124	NA
chr4	chr4	126427823	126427883	200333[gene=chr4_r_c983][PH=90][PH0=0.08][P=1.8e-10]	14	-	mmu-miR-124	26562	Ncdn	CDS	mmu-miR-103	mmu-miR-15a
chr9	chr9	77832218	77832278	200850[gene=68801][PH=164][PH0=0.95][P=1.3e-13]	14	+	mmu-miR-128|mmu-miR-29b|mmu-miR-374	68801	Elovl5	3'UTR	NA	NA
chr3	chr3	136531591	136531651	201047[gene=19055][PH=59][PH0=0.71][P=1.0e-100]	14	+	.	19055	Ppp3ca	CDS	mmu-let-7a	mmu-miR-26a
chr3	chr3	136539091	136539151	201180[gene=19055][PH=58][PH0=0.71][P=1.0e-100]	14	+	mmu-let-7a|mmu-miR-181a|mmu-miR-3099	19055	Ppp3ca	CDS	mmu-miR-181a	mmu-miR-128
chr4	chr4	128060230	128060290	201956[gene=chr4_f_c347][PH=48][PH0=0.07][P=1.0e-100]	14	+	mmu-let-7b|mmu-let-7c|mmu-miR-124|mmu-miR-138			exon_unclassified	mmu-miR-138	mmu-miR-30a
chr2	chr2	102576130	102576190	202233[gene=chr2_f_c2061][PH=322][PH0=0.12][P=1.2e-10]	14	+	mmu-let-7c|mmu-let-7i|mmu-miR-126-3p|mmu-miR-142-3p|mmu-miR-24|mmu-miR-9	20511	Slc1a2	CDS	NA	mmu-miR-9, mmu-miR-28
chr11	chr11	86926542	86926602	202471[gene=chr11_f_c2949][PH=185][PH0=0.11][P=1.0e-100]	14	+	.	723834	Mir301	intron	mmu-miR-19a	mmu-miR-137, mmu-miR-130a
chr3	chr3	136598573	136598633	202503[gene=19055][PH=67][PH0=0.71][P=1.0e-100]	14	+	mmu-let-7i|mmu-miR-30a|mmu-miR-30c	19055	Ppp3ca	3'UTR	mmu-miR-30a	mmu-miR-136
chr3	chr3	136598869	136598929	202642[gene=chr3_f_c2957][PH=45][PH0=18.66][P=8.7e-05]	14	+	mmu-miR-125b-5p			downstream_10k	mmu-let-7a, mmu-miR-186	mmu-miR-181a, mmu-miR-125a-5p
chr3	chr3	136599076	136599136	202733[gene=chr3_f_c2957][PH=47][PH0=18.66][P=1.5e-05]	14	+	mmu-miR-26a|mmu-miR-770-5p			downstream_10k	NA	mmu-miR-217
chr3	chr3	136599631	136599691	202944[gene=chr3_f_c2957][PH=90][PH0=18.66][P=7.0e-14]	14	+	mmu-miR-124			downstream_10k	mmu-miR-142-3p	mmu-miR-378, mmu-miR-219-3p
chr1	chr1	16122383	16122443	20303[gene=98711][PH=35][PH0=0.40][P=5.0e-14]	14	+	.	98711	Rdh10	3'UTR	mmu-miR-124	NA
chr6	chr6	119875511	119875571	203148[gene=232341][PH=154][PH0=0.98][P=1.0e-100]	14	-	mmu-miR-23b	232341	Wnk1	3'UTR	mmu-miR-26a, mmu-miR-101a	NA
chr1	chr1	155756722	155756782	203702[gene=chr1_f_c2341][PH=544][PH0=0.06][P=8.5e-11]	14	+	mmu-let-7b|mmu-let-7g|mmu-let-7i|mmu-miR-101b|mmu-miR-17|mmu-miR-181a|mmu-miR-181b|mmu-miR-181c|mmu-miR-340-5p|mmu-miR-9|mmu-miR-92a	14645	Glul	3'UTR	mmu-miR-34a	mmu-miR-22, mmu-miR-128
chr2	chr2	102617665	102617725	204302[gene=chr2_f_c2061][PH=299][PH0=0.12][P=1.2e-10]	14	+	mmu-miR-124|mmu-miR-154|mmu-miR-181a|mmu-miR-185|mmu-miR-26a|mmu-miR-301a|mmu-miR-30c|mmu-miR-9	20511	Slc1a2	CDS	NA	mmu-miR-33, mmu-miR-217
chr15	chr15	103025311	103025371	204476[gene=12419][PH=48][PH0=2.43][P=1.8e-13]	14	-	.	12419	Cbx5	3'UTR	mmu-let-7a	mmu-miR-101a
chr2	chr2	102619249	102619309	204699[gene=chr2_f_c2061][PH=178][PH0=0.12][P=1.2e-10]	14	+	mmu-let-7i|mmu-miR-297c|mmu-miR-9	20511	Slc1a2	intron	mmu-let-7a	mmu-miR-153, mmu-miR-217
chr7	chr7	107411497	107411557	205485[gene=chr7_f_c2482][PH=43][PH0=0.13][P=1.0e-100]	14	+	mmu-miR-181a|mmu-miR-30c	70974	Pgm2l1	CDS	mmu-miR-30a, mmu-miR-23a	mmu-miR-181a, mmu-miR-9, mmu-miR-128
chr10	chr10	117254436	117254496	205624[gene=chr10_r_c1312][PH=55][PH0=0.09][P=1.0e-100]	14	-	mmu-miR-124|mmu-miR-181a|mmu-miR-19a	215449	Rap1b	CDS	NA	mmu-miR-124
chr6	chr6	120439921	120439981	205672[gene=94047][PH=84][PH0=11.73][P=1.0e-100]	14	-	mmu-miR-149|mmu-miR-27a	94047	Cecr6	3'UTR	mmu-miR-27a, mmu-miR-128	mmu-miR-135a
chr11	chr11	84654816	84654876	206532[gene=chr11_r_c364][PH=26][PH0=0.11][P=1.0e-100]	14	-	mmu-miR-124	217039	Ggnbp2	intron	mmu-miR-124	mmu-miR-153
chr2	chr2	91770134	91770194	206642[gene=chr2_r_c1176][PH=135][PH0=0.07][P=1.0e-100]	14	-	mmu-miR-124|mmu-miR-16|mmu-miR-181b|mmu-miR-9	17242	Mdk	3'UTR	mmu-miR-124	mmu-miR-138
chr11	chr11	84798126	84798186	207191[gene=chr11_r_c364][PH=87][PH0=0.11][P=1.0e-100]	14	-	mmu-let-7f	237898	Usp32	3'UTR	mmu-miR-33	mmu-miR-130a
chr10	chr10	120360956	120361016	208639[gene=chr10_r_c1312][PH=78][PH0=0.09][P=1.0e-100]	14	-	.	380664	Lemd3	3'UTR	mmu-miR-124	mmu-miR-30a
chr2	chr2	92244587	92244647	208804[gene=chr2_r_c1176][PH=101][PH0=0.07][P=1.0e-100]	14	-	mmu-miR-3099	12953	Cry2	3'UTR	mmu-let-7a	mmu-miR-27a
chr11	chr11	90138564	90138624	209565[gene=chr11_f_c2949][PH=37][PH0=0.11][P=1.0e-100]	14	+	.	67468	Mmd	3'UTR	mmu-miR-128	mmu-miR-9, mmu-miR-27a
chr4	chr4	131507477	131507537	210349[gene=chr4_r_c983][PH=32][PH0=0.08][P=1.8e-10]	14	-	mmu-let-7i	269587	Epb4.1	3'UTR	mmu-let-7a	NA
chr8	chr8	121869534	121869594	211284[gene=68196][PH=117][PH0=4.68][P=2.5e-14]	14	+	mmu-miR-124|mmu-miR-139-5p|mmu-miR-26a	68196	Hsbp1	CDS	NA	NA
chr16	chr16	91560825	91560885	212714[gene=15980][PH=64][PH0=2.59][P=1.0e-100]	14	+	mmu-miR-30c	15980	Ifngr2	CDS	mmu-miR-30a, mmu-miR-135a	NA
chr11	chr11	86521049	86521109	215162[gene=chr11_r_c364][PH=149][PH0=0.11][P=1.0e-100]	14	-	.	67300	Cltc	CDS	mmu-miR-27a, mmu-miR-128	mmu-miR-125a-5p
chr11	chr11	86531463	86531523	215598[gene=chr11_r_c364][PH=78][PH0=0.11][P=1.0e-100]	14	-	mmu-miR-204|mmu-miR-20a|mmu-miR-30a|mmu-miR-431	67300	Cltc	CDS	mmu-miR-106a	mmu-miR-130a
chr3	chr3	145554589	145554649	215629[gene=69219][PH=104][PH0=0.19][P=2.5e-13]	14	+	mmu-miR-128|mmu-miR-219-5p|mmu-miR-30c	69219	Ddah1	3'UTR	mmu-miR-30a, mmu-miR-128	mmu-miR-27a
chr2	chr2	107136287	107136347	216127[gene=chr2_f_c2061][PH=87][PH0=0.12][P=1.2e-10]	14	+	.	16492	Kcna4	CDS	mmu-miR-124	NA
chr8	chr8	106873542	106873602	217773[gene=chr8_r_c2475][PH=176][PH0=11.73][P=1.6e-13]	14	-	mmu-miR-124|mmu-miR-24|mmu-miR-29c	97487	Cmtm4	3'UTR||intron	mmu-miR-124	NA
chr5	chr5	121007832	121007892	218536[gene=252972][PH=75][PH0=0.84][P=1.0e-100]	14	-	.	252972	Tpcn1	CDS	NA	mmu-miR-28, mmu-miR-15a, mmu-miR-136
chr12	chr12	12379737	12379797	21855[gene=chr12_f_c906][PH=49][PH0=0.05][P=9.8e-11]	14	+	mmu-miR-129-5p|mmu-miR-138|mmu-miR-9	76820	Fam49a	3'UTR	NA	mmu-miR-26a
chrX	chrX	34144816	34144876	21862[gene=53328][PH=68][PH0=6.37][P=1.0e-13]	14	+	mmu-miR-9	53328	Pgrmc1	CDS	NA	mmu-miR-101a, mmu-miR-128, mmu-miR-9, mmu-miR-27a
chr11	chr11	93987311	93987371	218941[gene=chr11_f_c2949][PH=88][PH0=0.11][P=1.0e-100]	14	+	mmu-miR-124|mmu-miR-23a	70834	Spag9	3'UTR	mmu-miR-181a	mmu-miR-374
chr14	chr14	122050669	122050729	219568[gene=105445][PH=38][PH0=0.47][P=4.8e-13]	14	-	mmu-miR-124	105445	Dock9	intron	mmu-miR-124	mmu-miR-186
chr11	chr11	94201567	94201627	220072[gene=chr11_f_c2949][PH=79][PH0=0.11][P=1.0e-100]	14	+	mmu-let-7g	71452	Ankrd40	3'UTR	NA	mmu-miR-9
chr6	chr6	17616191	17616251	22035[gene=12343][PH=38][PH0=1.27][P=1.1e-13]	14	+	.	12343	Capza2	3'UTR	mmu-miR-374	mmu-miR-135a
chr6	chr6	111516690	111516750	220408[gene=108073][PH=61][PH0=0.41][P=1.0e-100]	14	+	mmu-miR-128	108073	Grm7	3'UTR	NA	mmu-miR-128, mmu-miR-9, mmu-miR-27a
chr10	chr10	126662822	126662882	221405[gene=chr10_r_c1312][PH=344][PH0=0.09][P=1.0e-100]	14	-	mmu-miR-16|mmu-miR-9	16572	Kif5a	3'UTR	NA	mmu-miR-9
chr6	chr6	126590174	126590234	222187[gene=16485][PH=90][PH0=7.91][P=1.0e-100]	14	-	mmu-miR-124	16485	Kcna1	3'UTR	mmu-miR-124	mmu-miR-26a, mmu-miR-340-5p
chr2	chr2	103988421	103988481	222472[gene=chr2_r_c1176][PH=125][PH0=0.07][P=1.0e-100]	14	-	mmu-miR-124|mmu-miR-24|mmu-miR-330*|mmu-miR-9*	241589	D430041D05Rik	3'UTR	NA	mmu-miR-135a
chr1	chr1	20926263	20926323	22317[gene=chr1_f_c295][PH=78][PH0=0.06][P=1.3e-10]	14	+	mmu-miR-218|mmu-miR-92b	74229	Paqr8	3'UTR	mmu-miR-9	NA
chr11	chr11	95247133	95247193	223685[gene=chr11_f_c2949][PH=98][PH0=0.11][P=1.0e-100]	14	+	mmu-miR-124|mmu-miR-219-5p|mmu-miR-671-5p	110172	Slc35b1	CDS||5'UTR	mmu-miR-124	NA
chrX	chrX	39885607	39885667	22436[gene=chrX_r_c1730][PH=73][PH0=0.04][P=1.0e-100]	14	-	mmu-miR-124	23963	Tenm1	CDS||3'UTR	mmu-miR-9	mmu-miR-124
chr16	chr16	94684142	94684202	224485[gene=22129][PH=197][PH0=2.15][P=1.9e-13]	14	+	mmu-miR-149|mmu-miR-191|mmu-miR-219-5p|mmu-miR-22|mmu-miR-26a|mmu-miR-9	22129	Ttc3	CDS	mmu-miR-22	mmu-miR-15a, mmu-miR-378
chr7	chr7	119254002	119254062	226735[gene=chr7_f_c2482][PH=77][PH0=0.13][P=1.0e-100]	14	+	mmu-let-7c	74996	Usp47	3'UTR	mmu-let-7a	mmu-miR-30a, mmu-miR-181a
chr8	chr8	126867413	126867473	226940[gene=108148][PH=106][PH0=0.52][P=1.0e-100]	14	+	mmu-let-7c|mmu-let-7f|mmu-let-7i|mmu-miR-770-5p	108148	Galnt2	3'UTR	mmu-let-7a	NA
chr5	chr5	122906369	122906429	227184[gene=11938][PH=95][PH0=4.37][P=1.8e-13]	14	-	mmu-miR-124|mmu-miR-19b	11938	Atp2a2	3'UTR	NA	mmu-miR-106a
chr12	chr12	110981954	110982014	227318[gene=chr12_f_c2340][PH=123][PH0=4.72][P=1.0e-100]	14	+	.	723863	Mir410	exon_unclassified	NA	mmu-miR-340-5p
chr2	chr2	117952247	117952307	227717[gene=chr2_f_c2061][PH=84][PH0=0.12][P=1.2e-10]	14	+	.	21825	Thbs1	3'UTR	mmu-let-7a	NA
chr14	chr14	124777503	124777563	229670[gene=14169][PH=54][PH0=0.90][P=1.3e-12]	14	-	mmu-miR-124	14169	Fgf14	intron	mmu-miR-103, mmu-miR-124	mmu-miR-26a, mmu-miR-15a
chr3	chr3	157981428	157981488	229708[gene=242274][PH=45][PH0=0.75][P=1.8e-12]	14	-	mmu-miR-26a	242274	Lrrc7	CDS	NA	NA
chr4	chr4	136911280	136911340	231247[gene=chr4_r_c983][PH=38][PH0=0.08][P=1.8e-10]	14	-	mmu-miR-30d|mmu-miR-495	12540	Cdc42	intron	mmu-miR-124	mmu-miR-219-3p
chr8	chr8	113684545	113684605	231676[gene=20340][PH=111][PH0=0.56][P=1.0e-100]	14	-	mmu-miR-124	20340	Glg1	CDS	mmu-miR-124, mmu-miR-128	mmu-miR-27a
chr8	chr8	113712628	113712688	232264[gene=20340][PH=60][PH0=0.56][P=1.0e-100]	14	-	mmu-miR-26a	20340	Glg1	CDS	mmu-miR-26a	mmu-miR-23a
chr6	chr6	134400501	134400561	232814[gene=16974][PH=228][PH0=0.43][P=1.0e-100]	14	-	mmu-miR-153	16974	Lrp6	3'UTR	mmu-miR-124	mmu-miR-19a
chr5	chr5	126268447	126268507	233155[gene=chr5_f_c3682][PH=138][PH0=0.08][P=1.0e-100]	14	+	mmu-miR-124	208151	Tmem132b	3'UTR||intron	NA	mmu-miR-124, mmu-miR-340-5p
chr2	chr2	119412661	119412721	233913[gene=chr2_f_c2061][PH=361][PH0=0.12][P=1.2e-10]	14	+	mmu-miR-124|mmu-miR-181a	56398	Chp1	3'UTR	mmu-miR-124	NA
chr2	chr2	119425700	119425760	234324[gene=chr2_f_c2061][PH=53][PH0=0.12][P=1.2e-10]	14	+	mmu-miR-125b-5p	66602	1700020I14Rik	exon_unclassified	mmu-miR-374	mmu-miR-142-3p
chr1	chr1	171625829	171625889	235458[gene=chr1_f_c3649][PH=238][PH0=21.04][P=1.2e-13]	14	+	mmu-miR-26a|mmu-miR-30c|mmu-miR-9			downstream_10k	NA	NA
chr9	chr9	107467701	107467761	235663[gene=80385][PH=133][PH0=8.58][P=1.0e-100]	14	+	mmu-let-7b|mmu-let-7c|mmu-let-7e	80385	Tusc2	3'UTR	mmu-let-7a	NA
chr11	chr11	96680848	96680908	236760[gene=chr11_r_c364][PH=77][PH0=0.11][P=1.0e-100]	14	-	mmu-miR-9	18023	Nfe2l1	CDS	NA	mmu-miR-138, mmu-miR-15a
chr12	chr12	112501371	112501431	236934[gene=22031][PH=114][PH0=0.98][P=3.8e-13]	14	+	mmu-miR-124|mmu-miR-434-3p	22031	Traf3	3'UTR	mmu-miR-124, mmu-miR-15a, mmu-miR-103	mmu-miR-23a
chr5	chr5	124568732	124568792	237119[gene=19679][PH=133][PH0=1.13][P=1.8e-13]	14	-	mmu-miR-124|mmu-miR-181a|mmu-miR-30a	19679	Pitpnm2	3'UTR	NA	mmu-miR-103
chr8	chr8	131029273	131029333	237739[gene=chr8_f_c3172][PH=353][PH0=26.63][P=3.3e-13]	14	+	mmu-let-7a|mmu-let-7b|mmu-let-7g|mmu-miR-181a|mmu-miR-181b|mmu-miR-181c|mmu-miR-532-5p|mmu-miR-9	18186	Nrp1	3'UTR||intron	NA	NA
chr12	chr12	112782842	112782902	238180[gene=217869][PH=34][PH0=3.63][P=1.0e-100]	14	+	.	217869	Eif5	3'UTR	mmu-miR-103	mmu-miR-15a
chr1	chr1	6238396	6238456	2386[gene=12421][PH=71][PH0=0.75][P=1.0e-100]	14	+	mmu-let-7b	12421	Rb1cc1	CDS	mmu-let-7a	mmu-miR-142-3p, mmu-miR-9
chr8	chr8	131256154	131256214	238664[gene=16412][PH=123][PH0=1.82][P=1.0e-100]	14	+	mmu-miR-124|mmu-miR-132|mmu-miR-9	16412	Itgb1	3'UTR	NA	mmu-miR-26a, mmu-miR-340-5p
chr2	chr2	119638954	119639014	238744[gene=chr2_f_c2061][PH=139][PH0=0.12][P=1.2e-10]	14	+	mmu-let-7a	22174	Tyro3	CDS	mmu-let-7a	NA
chr8	chr8	131256987	131257047	239102[gene=16412][PH=235][PH0=1.82][P=1.0e-100]	14	+	mmu-miR-124|mmu-miR-26a	16412	Itgb1	3'UTR	mmu-miR-124	NA
chr1	chr1	174299165	174299225	239633[gene=16513][PH=125][PH0=3.16][P=6.2e-14]	14	+	mmu-let-7c|mmu-miR-296-5p	16513	Kcnj10	CDS	mmu-let-7a, mmu-miR-136	NA
chr2	chr2	119827157	119827217	240725[gene=chr2_f_c2061][PH=53][PH0=0.12][P=1.2e-10]	14	+	.	26390	Mapkbp1	intron	mmu-miR-22	mmu-miR-9
chr7	chr7	124816986	124817046	241846[gene=chr7_f_c3203][PH=201][PH0=13.79][P=1.0e-100]	14	+	mmu-miR-9			downstream_10k	mmu-miR-101a, mmu-miR-374	mmu-miR-9
chr9	chr9	108009856	108009916	243401[gene=12217][PH=41][PH0=3.56][P=1.0e-100]	14	-	mmu-miR-138	12217	Bsn	CDS	NA	mmu-let-7a
chr8	chr8	124128424	124128484	244665[gene=142682][PH=130][PH0=1.66][P=1.0e-100]	14	-	mmu-miR-107|mmu-miR-124|mmu-miR-137|mmu-miR-138|mmu-miR-377|mmu-miR-9	142682	Zcchc14	CDS	mmu-miR-9	mmu-miR-124
chr10	chr10	127547879	127547939	245010[gene=chr10_f_c859][PH=112][PH0=0.10][P=1.6e-10]	14	+	mmu-let-7c|mmu-let-7d|mmu-miR-124	116848	Baz2a	CDS	NA	NA
chr9	chr9	108754233	108754293	245177[gene=107934][PH=36][PH0=1.92][P=1.0e-13]	14	+	mmu-miR-124	107934	Celsr3	3'UTR	mmu-miR-124	mmu-miR-34a, mmu-miR-136, mmu-miR-103
chr10	chr10	127564177	127564237	245648[gene=chr10_f_c859][PH=86][PH0=0.10][P=1.6e-10]	14	+	.	116848	Baz2a	3'UTR	mmu-miR-181a, mmu-miR-101a, mmu-miR-137	mmu-miR-128, mmu-miR-27a, mmu-miR-23a
chr1	chr1	179378843	179378903	247112[gene=30928][PH=55][PH0=7.09][P=2.5e-13]	14	+	mmu-miR-23b	30928	Zbtb18	3'UTR	NA	NA
chr6	chr6	124885821	124885881	248413[gene=chr6_f_c2505][PH=73][PH0=0.04][P=3.7e-11]	14	+	mmu-let-7c|mmu-let-7e|mmu-miR-124|mmu-miR-26a|mmu-miR-421	30853	Mlf2	3'UTR	mmu-miR-15a	mmu-miR-26a, mmu-miR-103
chr10	chr10	127831024	127831084	248878[gene=chr10_f_c859][PH=90][PH0=0.10][P=1.6e-10]	14	+	mmu-miR-124|mmu-miR-181a	237615	Ankrd52	3'UTR	mmu-miR-9	mmu-miR-124, mmu-miR-128
chr8	chr8	125407323	125407383	249474[gene=77087][PH=245][PH0=0.90][P=1.0e-100]	14	-	mmu-miR-124|mmu-miR-19a			exon_unclassified||downstream_10k	NA	mmu-miR-124, mmu-miR-340-5p, mmu-miR-103, mmu-miR-15a
chr2	chr2	121731715	121731775	249954[gene=chr2_f_c2061][PH=72][PH0=0.12][P=1.2e-10]	14	+	mmu-miR-124	319996	Casc4	CDS	NA	mmu-miR-136, mmu-miR-124, mmu-miR-23a
chr9	chr9	108980621	108980681	250471[gene=66167][PH=255][PH0=4.02][P=1.0e-100]	14	-	mmu-let-7c|mmu-let-7d|mmu-miR-26a	66167	Tma7	3'UTR	mmu-miR-33	mmu-miR-126-5p, mmu-miR-219-3p, mmu-miR-137, mmu-miR-128
chr3	chr3	25779498	25779558	25196[gene=192167][PH=113][PH0=0.71][P=3.4e-12]	14	-	mmu-miR-124|mmu-miR-137	192167	Nlgn1	intron	mmu-miR-124	NA
chr4	chr4	149021492	149021552	252306[gene=65945][PH=316][PH0=1.75][P=1.2e-13]	14	+	mmu-miR-484|mmu-miR-9	65945	Clstn1	CDS	NA	NA
chr9	chr9	111967866	111967926	253576[gene=74100][PH=81][PH0=3.10][P=3.2e-13]	14	-	.	74100	Arpp21	3'UTR	mmu-miR-9	mmu-miR-136
chr5	chr5	137735603	137735663	254724[gene=chr5_f_c3682][PH=167][PH0=0.08][P=1.0e-100]	14	+	mmu-miR-124	11423	Ache	3'UTR	mmu-miR-124	mmu-miR-28
chr15	chr15	31520641	31520701	25520[gene=chr15_r_c802][PH=377][PH0=0.04][P=1.0e-100]	14	-	mmu-miR-128|mmu-miR-139-5p|mmu-miR-222|mmu-miR-9	12465	Cct5	CDS||3'UTR	mmu-miR-128, mmu-miR-27a	NA
chr8	chr8	126527293	126527353	255246[gene=102162][PH=98][PH0=0.66][P=1.0e-100]	14	-	mmu-let-7a|mmu-let-7b|mmu-let-7d|mmu-let-7e|mmu-let-7f|mmu-let-7i|mmu-miR-221	102162	Taf5l	CDS	mmu-let-7a	mmu-miR-9, mmu-miR-219-3p
chr5	chr5	130357109	130357169	255420[gene=14004][PH=110][PH0=1.41][P=1.0e-100]	14	-	mmu-miR-124|mmu-miR-128|mmu-miR-381	14004	Chchd2	3'UTR	NA	mmu-miR-128, mmu-miR-27a
chr6	chr6	142438811	142438871	255535[gene=16832][PH=198][PH0=1.64][P=1.0e-100]	14	-	mmu-miR-30e|mmu-miR-361	16832	Ldhb	3'UTR	NA	mmu-miR-23a
chr5	chr5	137969048	137969108	255863[gene=chr5_f_c3682][PH=146][PH0=0.08][P=1.0e-100]	14	+	mmu-let-7a|mmu-let-7b|mmu-let-7c|mmu-let-7e|mmu-let-7i|mmu-miR-30a|mmu-miR-30c	57330	Gigyf1	3'UTR	mmu-let-7a	mmu-miR-30a
chr5	chr5	138200823	138200883	257408[gene=chr5_f_c3682][PH=630][PH0=0.08][P=1.0e-100]	14	+	mmu-miR-124|mmu-miR-128|mmu-miR-146b|mmu-miR-3099	78829	Tsc22d4	3'UTR	NA	NA
chr4	chr4	148550468	148550528	259464[gene=16561][PH=377][PH0=2.78][P=2.5e-13]	14	-	mmu-miR-128|mmu-miR-129-5p|mmu-miR-137|mmu-miR-181c|mmu-miR-26a|mmu-miR-27a	16561	Kif1b	3'UTR	NA	mmu-miR-33, mmu-miR-128, mmu-miR-27a, mmu-miR-217
chr6	chr6	136509451	136509511	260152[gene=54343][PH=205][PH0=0.74][P=1.0e-100]	14	+	mmu-let-7d|mmu-let-7i	54343	Atf7ip	CDS	mmu-let-7a	NA
chr9	chr9	113828742	113828802	260951[gene=76499][PH=148][PH0=0.81][P=1.0e-100]	14	+	mmu-let-7b|mmu-miR-129-5p|mmu-miR-137|mmu-miR-320|mmu-miR-500|mmu-miR-9	76499	Clasp2	3'UTR	mmu-miR-137	mmu-miR-340-5p, mmu-miR-101a, mmu-miR-153
chr7	chr7	25763343	25763403	26100[gene=chr7_r_c3541][PH=264][PH0=0.07][P=1.0e-100]	14	-	mmu-let-7a|mmu-let-7b|mmu-let-7c|mmu-let-7d|mmu-let-7f|mmu-let-7i|mmu-miR-103|mmu-miR-1224|mmu-miR-124|mmu-miR-181a|mmu-miR-31|mmu-miR-378	232975	Atp1a3	3'UTR	NA	NA
chr7	chr7	130330888	130330948	261145[gene=chr7_f_c3335][PH=58][PH0=0.11][P=3.3e-11]	14	+	mmu-miR-26a|mmu-miR-488	233833	Tnrc6a	CDS	NA	NA
chr11	chr11	102150636	102150696	261351[gene=chr11_r_c958][PH=261][PH0=0.13][P=1.0e-100]	14	-	mmu-miR-103|mmu-miR-124	217218	Atxn7l3	3'UTR	NA	mmu-miR-15a
chr9	chr9	112083837	112083897	262551[gene=74100][PH=107][PH0=3.10][P=3.2e-13]	14	-	mmu-miR-124|mmu-miR-139-5p|mmu-miR-181a|mmu-miR-181c	74100	Arpp21	3'UTR	NA	mmu-miR-124, mmu-miR-340-5p, mmu-miR-33, mmu-miR-23a
chr7	chr7	25763966	25764026	26301[gene=chr7_r_c3541][PH=51][PH0=0.07][P=1.0e-100]	14	-	mmu-let-7c|mmu-miR-124	232975	Atp1a3	CDS	mmu-miR-124	NA
chr1	chr1	145848323	145848383	263222[gene=19735][PH=31][PH0=6.01][P=7.2e-10]	14	-	mmu-miR-30d|mmu-miR-350	19735	Rgs2	3'UTR	mmu-miR-30a	mmu-miR-101a, mmu-miR-128, mmu-miR-27a
chr5	chr5	140449205	140449265	263409[gene=chr5_f_c3682][PH=270][PH0=0.08][P=1.0e-100]	14	+	mmu-miR-124	243312	Elfn1	CDS	mmu-miR-128, mmu-miR-27a	NA
chrX	chrX	39029648	39029708	26631[gene=53623][PH=427][PH0=0.75][P=1.6e-12]	14	+	mmu-miR-124|mmu-miR-29c|mmu-miR-32	53623	Gria3	3'UTR	mmu-miR-124	NA
chr2	chr2	129037275	129037335	267637[gene=chr2_f_c2061][PH=112][PH0=0.12][P=1.2e-10]	14	+	mmu-let-7a|mmu-let-7b|mmu-let-7c|mmu-let-7g|mmu-miR-92a	20515	Slc20a1	3'UTR	mmu-let-7a	NA
chr7	chr7	19766816	19766876	26910[gene=chr7_f_c427][PH=212][PH0=1.48][P=1.0e-100]	14	+	.	724063	Mir330	intron	NA	NA
chr6	chr6	142712867	142712927	269453[gene=12764][PH=108][PH0=1.38][P=1.0e-100]	14	+	mmu-let-7b	12764	Cmas	CDS	mmu-miR-9, mmu-let-7a	NA
chr7	chr7	25773027	25773087	27023[gene=chr7_r_c3541][PH=95][PH0=0.07][P=1.0e-100]	14	-	.	232975	Atp1a3	CDS	NA	NA
chr5	chr5	143734781	143734841	271131[gene=chr5_f_c3682][PH=53][PH0=0.08][P=1.0e-100]	14	+	mmu-miR-124|mmu-miR-181a|mmu-miR-99a*	14086	Fscn1	3'UTR	NA	NA
chr6	chr6	143156961	143157021	271452[gene=chr6_f_c3425][PH=75][PH0=1.21][P=2.5e-13]	14	+	mmu-miR-29b|mmu-miR-9|mmu-miR-9*	75320	Etnk1	3'UTR	mmu-miR-181a	mmu-miR-340-5p
chr3	chr3	28569392	28569452	27244[gene=chr3_f_c383][PH=33][PH0=0.60][P=1.0e-100]	14	+	mmu-miR-30c|mmu-miR-9	665113	Tnik	3'UTR	mmu-miR-30a	NA
chr1	chr1	16994030	16994090	27286[gene=57339][PH=57][PH0=0.28][P=1.0e-100]	14	-	mmu-miR-23a|mmu-miR-23b	57339	Jph1	CDS	mmu-miR-9	NA
chr1	chr1	193736676	193736736	272917[gene=22782][PH=119][PH0=9.42][P=3.3e-13]	14	+	.	22782	Slc30a1	3'UTR	NA	mmu-miR-9
chr1	chr1	156237940	156238000	273393[gene=chr1_r_c3149][PH=189][PH0=24.48][P=1.0e-100]	14	-	mmu-let-7i|mmu-miR-127			downstream_10k	NA	NA
chr11	chr11	109528930	109528990	273564[gene=chr11_f_c614][PH=64][PH0=0.12][P=3.5e-10]	14	+	mmu-miR-185|mmu-miR-26a	19084	Prkar1a	3'UTR	NA	mmu-miR-378
chr1	chr1	194330893	194330953	276091[gene=16510][PH=50][PH0=0.37][P=6.0e-13]	14	+	mmu-miR-9	16510	Kcnh1	3'UTR	NA	NA
chr9	chr9	120483254	120483314	276269[gene=67115][PH=443][PH0=9.69][P=1.0e-100]	14	+	mmu-let-7d|mmu-miR-33|mmu-miR-9	67115	Rpl14	CDS	NA	mmu-miR-9, mmu-miR-22
chr9	chr9	120860016	120860076	277109[gene=12387][PH=45][PH0=6.28][P=2.6e-13]	14	+	.	12387	Ctnnb1	CDS	mmu-miR-153	NA
chr9	chr9	120860822	120860882	277355[gene=12387][PH=58][PH0=6.28][P=2.6e-13]	14	+	mmu-let-7a|mmu-let-7c|mmu-let-7e|mmu-let-7f|mmu-miR-124|mmu-miR-23a	12387	Ctnnb1	CDS	NA	mmu-miR-34a, mmu-miR-124, mmu-miR-186
chr2	chr2	131763277	131763337	277471[gene=chr2_f_c2061][PH=370][PH0=0.12][P=1.2e-10]	14	+	mmu-miR-128|mmu-miR-204|mmu-miR-9	19122	Prnp	3'UTR	mmu-miR-9	mmu-miR-135a, mmu-miR-128
chr9	chr9	120864491	120864551	277541[gene=12387][PH=162][PH0=6.28][P=2.6e-13]	14	+	mmu-let-7d|mmu-let-7i|mmu-miR-153	12387	Ctnnb1	CDS	NA	mmu-miR-22, mmu-miR-23a
chr9	chr9	120866643	120866703	277842[gene=12387][PH=132][PH0=6.28][P=2.6e-13]	14	+	mmu-miR-148a*	12387	Ctnnb1	CDS	mmu-miR-9, mmu-miR-27a	mmu-miR-125a-5p
chr11	chr11	106645268	106645328	278804[gene=chr11_r_c958][PH=43][PH0=0.13][P=1.0e-100]	14	-	.	13207	Ddx5	CDS||5'UTR	mmu-miR-28	NA
chr3	chr3	25930911	25930971	27919[gene=192167][PH=94][PH0=0.71][P=3.4e-12]	14	-	mmu-miR-124|mmu-miR-26a|mmu-miR-9	192167	Nlgn1	intron	mmu-miR-9	mmu-miR-124
chr7	chr7	25786108	25786168	28106[gene=chr7_r_c3541][PH=126][PH0=0.07][P=1.0e-100]	14	-	mmu-miR-329*	232975	Atp1a3	CDS	mmu-miR-9	NA
chr1	chr1	196639428	196639488	281080[gene=18845][PH=90][PH0=1.11][P=3.7e-13]	14	+	mmu-miR-128|mmu-miR-30a|mmu-miR-30c	18845	Plxna2	3'UTR	mmu-miR-30a, mmu-miR-26a, mmu-miR-137	mmu-miR-128
chr11	chr11	117020466	117020526	284567[gene=chr11_f_c614][PH=113][PH0=0.12][P=3.5e-10]	14	+	mmu-miR-124|mmu-miR-137|mmu-miR-26a	74136	Sec14l1	3'UTR	mmu-let-7a	NA
chr1	chr1	157692731	157692791	285030[gene=chr1_r_c3183][PH=120][PH0=0.67][P=1.0e-100]	14	-	mmu-miR-124|mmu-miR-26a	74081	Cep350	3'UTR	mmu-miR-26a	mmu-miR-106a, mmu-miR-137, mmu-miR-19a
chr2	chr2	132355847	132355907	285179[gene=chr2_r_c1176][PH=73][PH0=0.07][P=1.0e-100]	14	-	mmu-let-7a|mmu-let-7c|mmu-miR-98	74182	Gpcpd1	3'UTR	mmu-let-7a, mmu-miR-19a, mmu-miR-130a, mmu-miR-33	NA
chr5	chr5	136386908	136386968	285647[gene=22628][PH=196][PH0=5.38][P=1.0e-100]	14	-	mmu-let-7a|mmu-let-7c|mmu-let-7i|mmu-miR-666-3p	22628	Ywhag	CDS	NA	mmu-miR-22, mmu-miR-15a, mmu-miR-217
chr5	chr5	148359359	148359419	286247[gene=72587][PH=92][PH0=0.60][P=1.0e-100]	14	+	.	72587	Pan3	3'UTR	NA	mmu-miR-125a-5p
chr7	chr7	137978024	137978084	286385[gene=chr7_f_c3335][PH=62][PH0=0.11][P=3.3e-11]	14	+	mmu-miR-125a-5p|mmu-miR-129-2-3p			downstream_10k	mmu-miR-125a-5p	NA
chr2	chr2	134424188	134424248	287497[gene=chr2_r_c1176][PH=24][PH0=0.07][P=1.0e-100]	14	-	.	52837	Tmx4	3'UTR	NA	mmu-miR-217
chr7	chr7	139178825	139178885	290454[gene=chr7_f_c3335][PH=40][PH0=0.11][P=3.3e-11]	14	+	mmu-let-7b			downstream_10k	NA	mmu-miR-19a, mmu-miR-130a
chr1	chr1	160176700	160176760	292276[gene=240843][PH=32][PH0=0.62][P=1.0e-100]	14	-	.	240843	Fam5b	CDS	mmu-miR-30a	mmu-miR-28, mmu-miR-378
chr2	chr2	140485143	140485203	293209[gene=chr2_r_c1176][PH=81][PH0=0.07][P=1.0e-100]	14	-	.	71436	Flrt3	3'UTR	mmu-miR-27a, mmu-miR-128	NA
chr5	chr5	138606995	138607055	293711[gene=17220][PH=89][PH0=3.39][P=1.0e-100]	14	-	.	17220	Mcm7	intron	NA	mmu-miR-138
chr15	chr15	36528714	36528774	29460[gene=chr15_r_c802][PH=54][PH0=0.04][P=1.0e-100]	14	-	mmu-miR-9	18458	Pabpc1	CDS	mmu-miR-125a-5p	NA
chr2	chr2	136606923	136606983	295628[gene=chr2_f_c2061][PH=165][PH0=0.12][P=1.2e-10]	14	+	mmu-miR-124|mmu-miR-19a|mmu-miR-30c	20614	Snap25	3'UTR	mmu-miR-19a, mmu-miR-28	mmu-miR-31, mmu-miR-130a
chr19	chr19	7501507	7501567	29591[gene=20168][PH=130][PH0=3.52][P=1.0e-100]	14	-	mmu-miR-124|mmu-miR-219-5p|mmu-miR-24	20168	Rtn3	3'UTR	mmu-let-7a	mmu-miR-374, mmu-miR-126-5p
chr2	chr2	138104900	138104960	297212[gene=chr2_f_c2061][PH=90][PH0=0.12][P=1.2e-10]	14	+	mmu-let-7a|mmu-let-7b|mmu-let-7c|mmu-let-7e|mmu-let-7i	228662	Btbd3	CDS	mmu-miR-138	mmu-miR-378, mmu-miR-128
chr19	chr19	7501825	7501885	29781[gene=20168][PH=139][PH0=3.52][P=1.0e-100]	14	-	mmu-miR-125b-5p	20168	Rtn3	3'UTR	mmu-miR-124	NA
chr8	chr8	4258165	4258225	2983[gene=330695][PH=124][PH0=37.62][P=2.7e-13]	14	-	mmu-let-7a|mmu-miR-124|mmu-miR-877	330695	Ctxn1	3'UTR	mmu-miR-124	mmu-miR-193, mmu-miR-340-5p
chr19	chr19	10059405	10059465	29833[gene=chr19_f_c1809][PH=344][PH0=0.09][P=1.0e-100]	14	+	mmu-miR-124|mmu-miR-187|mmu-miR-27b|mmu-miR-300|mmu-miR-700*|mmu-miR-9|mmu-miR-99a	14319	Fth1	CDS||3'UTR	NA	mmu-miR-9, mmu-miR-135a
chr5	chr5	141096916	141096976	300417[gene=78339][PH=87][PH0=6.03][P=3.2e-13]	14	-	mmu-let-7f	78339	Ttyh3	3'UTR	mmu-miR-153	mmu-miR-9, mmu-miR-31, mmu-miR-219-3p, mmu-miR-28, mmu-miR-186
chr2	chr2	148698561	148698621	302404[gene=chr2_r_c1176][PH=155][PH0=0.07][P=1.0e-100]	14	-	mmu-miR-126-3p|mmu-miR-129-1-3p|mmu-miR-186|mmu-miR-23b|mmu-miR-328|mmu-miR-380-3p	13010	Cst3	CDS	NA	mmu-miR-138
chr1	chr1	164602527	164602587	302536[gene=226562][PH=55][PH0=1.55][P=1.0e-100]	14	-	.	226562	Prrc2c	3'UTR	mmu-miR-374	mmu-miR-124, mmu-miR-126-5p
chr19	chr19	7509481	7509541	30340[gene=20168][PH=110][PH0=3.52][P=1.0e-100]	14	-	mmu-miR-30a|mmu-miR-770-5p	20168	Rtn3	CDS	mmu-let-7a	NA
chr14	chr14	22664676	22664736	30389[gene=22334][PH=34][PH0=1.05][P=1.0e-100]	14	+	.	22334	Vdac2	3'UTR	NA	mmu-miR-23a
chr2	chr2	140938815	140938875	304813[gene=chr2_f_c2061][PH=54][PH0=0.12][P=1.2e-10]	14	+	.	72899	Macrod2	intron	mmu-miR-9, mmu-miR-340-5p	mmu-miR-374
chr15	chr15	36701336	36701396	30488[gene=chr15_r_c802][PH=101][PH0=0.04][P=1.0e-100]	14	-	mmu-miR-22|mmu-miR-9	22631	Ywhaz	3'UTR	mmu-miR-22	mmu-miR-9
chr1	chr1	166367402	166367462	306005[gene=11931][PH=1552][PH0=16.64][P=9.2e-13]	14	-	mmu-let-7e|mmu-miR-153|mmu-miR-30b|mmu-miR-30d|mmu-miR-33|mmu-miR-9	11931	Atp1b1	3'UTR	mmu-miR-9	mmu-miR-340-5p
chr7	chr7	149190041	149190101	306658[gene=75770][PH=116][PH0=0.93][P=1.0e-100]	14	+	mmu-miR-139-5p|mmu-miR-26a	75770	Brsk2	3'UTR	NA	mmu-miR-136
chr1	chr1	166368323	166368383	306667[gene=11931][PH=297][PH0=16.64][P=9.2e-13]	14	-	mmu-let-7c|mmu-miR-124|mmu-miR-128|mmu-miR-129-5p|mmu-miR-138|mmu-miR-15a|mmu-miR-181b|mmu-miR-181d|mmu-miR-190|mmu-miR-218|mmu-miR-26a|mmu-miR-30c|mmu-miR-374|mmu-miR-467h|mmu-miR-92a	11931	Atp1b1	3'UTR	NA	mmu-miR-135a, mmu-miR-126-5p
chr1	chr1	166369440	166369500	306940[gene=11931][PH=87][PH0=16.64][P=9.2e-13]	14	-	.	11931	Atp1b1	CDS	NA	NA
chr1	chr1	166373337	166373397	307180[gene=11931][PH=190][PH0=16.64][P=9.2e-13]	14	-	mmu-miR-124|mmu-miR-128|mmu-miR-143|mmu-miR-676	11931	Atp1b1	CDS	NA	NA
chr7	chr7	150253714	150253774	307693[gene=12520][PH=336][PH0=4.13][P=1.0e-100]	14	+	mmu-let-7c|mmu-miR-101a|mmu-miR-127*|mmu-miR-130a|mmu-miR-186|mmu-miR-20a|mmu-miR-501-3p|mmu-miR-9	12520	Cd81	3'UTR	mmu-miR-186, mmu-miR-33	mmu-miR-124, mmu-miR-130a, mmu-miR-106a
chr1	chr1	166383645	166383705	307822[gene=11931][PH=130][PH0=16.64][P=9.2e-13]	14	-	mmu-miR-149|mmu-miR-15b|mmu-miR-16|mmu-miR-30b|mmu-miR-429|mmu-miR-433|mmu-miR-497	11931	Atp1b1	CDS	mmu-miR-15a, mmu-miR-103	NA
chr5	chr5	143664863	143664923	308794[gene=11461][PH=958][PH0=85.17][P=2.7e-12]	14	-	mmu-miR-124|mmu-miR-128|mmu-miR-137|mmu-miR-23a|mmu-miR-26a|mmu-miR-26b|mmu-miR-9	11461	Actb	3'UTR	NA	mmu-miR-26a
chr5	chr5	143666135	143666195	309442[gene=11461][PH=140][PH0=85.17][P=4.4e-05]	14	-	mmu-let-7c|mmu-miR-124|mmu-miR-126-3p|mmu-miR-128|mmu-miR-181a|mmu-miR-300|mmu-miR-30c|mmu-miR-9	11461	Actb	CDS	NA	mmu-miR-34a
chr1	chr1	167796460	167796520	311486[gene=chr1_r_c3427][PH=79][PH0=8.85][P=1.6e-13]	14	-	mmu-miR-9	18986	Pou2f1	3'UTR||intron	mmu-miR-9, mmu-miR-126-5p	mmu-miR-186, mmu-miR-217, mmu-miR-219-3p
chr19	chr19	10271011	10271071	31282[gene=chr19_f_c1809][PH=322][PH0=0.09][P=1.0e-100]	14	+	mmu-miR-124|mmu-miR-128|mmu-miR-143	76267	Fads1	3'UTR	mmu-miR-128, mmu-miR-27a	NA
chr5	chr5	144471910	144471970	312947[gene=76800][PH=119][PH0=1.46][P=1.0e-100]	14	-	mmu-miR-107|mmu-miR-126-5p|mmu-miR-137|mmu-miR-16|mmu-miR-181b|mmu-miR-26a	76800	Usp42	3'UTR	mmu-miR-15a, mmu-miR-103	mmu-miR-126-5p
chr7	chr7	151611684	151611744	315029[gene=chr7_f_c4067][PH=123][PH0=19.23][P=3.5e-13]	14	+	mmu-miR-124|mmu-miR-9			downstream_10k	mmu-miR-124	NA
chr11	chr11	118423351	118423411	315082[gene=52897][PH=100][PH0=0.74][P=1.0e-100]	14	-	mmu-miR-124	52897	Rbfox3	intron	mmu-miR-124	NA
chr2	chr2	14997997	14998057	31524[gene=75869][PH=51][PH0=0.64][P=1.0e-100]	14	+	.	75869	Arl5b	3'UTR	NA	mmu-miR-30a, mmu-miR-22
chr13	chr13	21988866	21988926	31861[gene=chr13_r_c2460][PH=61][PH0=0.07][P=1.0e-100]	14	-	.	100316716	Mir1983	intron	NA	NA
chr11	chr11	118634315	118634375	319079[gene=52897][PH=39][PH0=0.74][P=1.0e-100]	14	-	mmu-miR-124	52897	Rbfox3	intron	mmu-miR-124	NA
chr5	chr5	148400105	148400165	319189[gene=14254][PH=67][PH0=0.35][P=1.0e-100]	14	-	.	14254	Flt1	CDS	mmu-let-7a	NA
chr19	chr19	10487853	10487913	31944[gene=chr19_f_c1809][PH=149][PH0=0.09][P=1.0e-100]	14	+	mmu-let-7d|mmu-miR-124|mmu-miR-24|mmu-miR-92a	54525	Syt7	CDS	NA	NA
chr11	chr11	118941514	118941574	322574[gene=12418][PH=120][PH0=1.98][P=1.0e-100]	14	-	mmu-miR-139-5p|mmu-miR-26a|mmu-miR-322	12418	Cbx4	3'UTR	mmu-miR-15a	mmu-miR-103
chr2	chr2	156838795	156838855	323488[gene=chr2_r_c4209][PH=54][PH0=1.32][P=1.0e-100]	14	-	mmu-miR-128	320706	Soga1	3'UTR||intron	NA	mmu-miR-15a, mmu-let-7a
chr5	chr5	150426056	150426116	324887[gene=15505][PH=107][PH0=1.90][P=1.0e-100]	14	-	mmu-let-7c	15505	Hsph1	CDS	mmu-let-7a	NA
chr14	chr14	26482472	26482532	33115[gene=chr14_f_c806][PH=111][PH0=0.10][P=1.0e-100]	14	+	.	328365	Zmiz1	CDS	mmu-miR-137	NA
chr9	chr9	27163954	27164014	33495[gene=chr9_f_c563][PH=40][PH0=6.89][P=1.0e-100]	14	+	mmu-miR-124|mmu-miR-29a|mmu-miR-29b	102623	AI414108	intron	mmu-miR-9	NA
chr12	chr12	36850546	36850606	33803[gene=66912][PH=45][PH0=0.31][P=2.5e-13]	14	-	mmu-miR-128	66912	Bzw2	CDS	mmu-miR-128	mmu-miR-27a
chr2	chr2	155215424	155215484	342417[gene=68728][PH=136][PH0=11.48][P=4.5e-14]	14	+	.	68728	Trp53inp2	3'UTR	NA	NA
chr15	chr15	25742628	25742688	34591[gene=17909][PH=68][PH0=0.57][P=1.0e-100]	14	+	mmu-miR-153	17909	Myo10	3'UTR	mmu-miR-106a	mmu-miR-27a
chr2	chr2	156365912	156365972	347751[gene=13821][PH=154][PH0=1.44][P=1.0e-100]	14	+	mmu-miR-128|mmu-miR-16|mmu-miR-181a|mmu-miR-181b	13821	Epb4.1l1	3'UTR	NA	NA
chr2	chr2	157222368	157222428	352899[gene=69161][PH=122][PH0=0.61][P=1.1e-13]	14	+	mmu-let-7f|mmu-miR-124|mmu-miR-23b	69161	Manbal	3'UTR	mmu-miR-124	NA
chr17	chr17	15907507	15907567	35379[gene=chr17_f_c284][PH=54][PH0=10.06][P=3.0e-14]	14	+	mmu-let-7d	12648	Chd1	3'UTR||intron	mmu-miR-30a, mmu-miR-34a	mmu-miR-186, mmu-miR-153, mmu-miR-136
chr13	chr13	34975944	34976004	35430[gene=19134][PH=33][PH0=0.62][P=1.0e-100]	14	+	mmu-miR-124|mmu-miR-434-3p	19134	Prpf4b	CDS	mmu-miR-9	NA
chr2	chr2	166928398	166928458	354604[gene=chr2_r_c4572][PH=365][PH0=34.92][P=1.4e-13]	14	-	mmu-miR-124|mmu-miR-222	16500	Kcnb1	3'UTR||intron	mmu-miR-137	mmu-miR-130a, mmu-miR-106a
chr2	chr2	166928829	166928889	354775[gene=chr2_r_c4572][PH=80][PH0=34.92][P=2.7e-08]	14	-	mmu-miR-331-3p	16500	Kcnb1	3'UTR	mmu-miR-106a	mmu-miR-340-5p, mmu-miR-126-5p
chr2	chr2	157388133	157388193	354832[gene=18111][PH=263][PH0=12.54][P=6.8e-14]	14	+	mmu-miR-124|mmu-miR-320|mmu-miR-339-5p|mmu-miR-708|mmu-miR-9|mmu-miR-99b	18111	Nnat	3'UTR	mmu-miR-28	mmu-miR-9
chr2	chr2	167307864	167307924	357397[gene=263876][PH=29][PH0=3.08][P=1.0e-100]	14	-	mmu-miR-300	263876	Spata2	3'UTR	mmu-let-7a, mmu-miR-374	NA
chr2	chr2	158211777	158211837	358292[gene=319317][PH=153][PH0=10.99][P=6.0e-13]	14	+	mmu-let-7g|mmu-miR-124|mmu-miR-181c|mmu-miR-30a|mmu-miR-9	319317	Snhg11	3'UTR	mmu-miR-124	mmu-miR-136
chr1	chr1	180262261	180262321	358958[gene=51810][PH=50][PH0=4.33][P=1.0e-100]	14	-	mmu-let-7c|mmu-miR-26a	51810	Hnrnpu	CDS	NA	NA
chr19	chr19	10319804	10319864	36258[gene=269060][PH=101][PH0=1.22][P=1.0e-100]	14	-	mmu-miR-124|mmu-miR-126-5p|mmu-miR-153|mmu-miR-381	269060	Dagla	3'UTR	NA	NA
chr15	chr15	3229100	3229160	368[gene=20363][PH=114][PH0=9.76][P=3.9e-13]	14	+	mmu-let-7g	20363	Sepp1	CDS	mmu-miR-34a, mmu-miR-128, mmu-miR-27a	NA
chr1	chr1	183835286	183835346	368204[gene=13800][PH=50][PH0=0.59][P=4.4e-13]	14	-	mmu-miR-124	13800	Enah	3'UTR	NA	mmu-miR-124, mmu-miR-9, mmu-miR-33
chr1	chr1	184397409	184397469	370707[gene=12334][PH=136][PH0=0.47][P=9.5e-14]	14	-	mmu-let-7a|mmu-let-7b|mmu-let-7c|mmu-let-7d|mmu-miR-124|mmu-miR-9	12334	Capn2	3'UTR	mmu-miR-124, mmu-miR-101a	NA
chr2	chr2	164824656	164824716	373067[gene=57138][PH=45][PH0=3.60][P=1.2e-13]	14	+	.	57138	Slc12a5	3'UTR	mmu-miR-9	NA
chr13	chr13	25345085	25345145	37442[gene=chr13_r_c2460][PH=72][PH0=0.07][P=1.0e-100]	14	-	mmu-miR-138|mmu-miR-185|mmu-miR-434-5p	22360	Nrsn1	3'UTR	NA	NA
chrX	chrX	61523434	61523494	37447[gene=chrX_r_c1730][PH=139][PH0=0.04][P=1.0e-100]	14	-	mmu-let-7b|mmu-miR-340-5p	245446	Slitrk4	3'UTR	mmu-miR-340-5p	mmu-miR-9
chr10	chr10	23506287	23506347	37996[gene=chr10_r_c463][PH=325][PH0=0.06][P=9.6e-11]	14	-	mmu-miR-9	20042	Rps12	3'UTR	mmu-miR-26a	NA
chr2	chr2	169709858	169709918	381821[gene=228911][PH=145][PH0=0.26][P=1.0e-100]	14	+	mmu-miR-124|mmu-miR-128	228911	Tshz2	CDS	mmu-miR-124	mmu-miR-9
chr6	chr6	22954132	22954192	38260[gene=19283][PH=19][PH0=1.26][P=1.0e-11]	14	+	mmu-miR-374c|mmu-miR-9	19283	Ptprz1	3'UTR	mmu-miR-136	NA
chrX	chrX	58436661	58436721	38272[gene=chrX_f_c882][PH=827][PH0=2.95][P=3.3e-13]	14	+	mmu-miR-124|mmu-miR-125b-5p|mmu-miR-138|mmu-miR-186|mmu-miR-30a|mmu-miR-30d|mmu-miR-30e|mmu-miR-330|mmu-miR-376b|mmu-miR-410|mmu-miR-7a|mmu-miR-9			downstream_10k	NA	NA
chr17	chr17	21088313	21088373	38412[gene=51792][PH=159][PH0=2.03][P=1.0e-100]	14	+	mmu-miR-124	51792	Ppp2r1a	CDS	NA	mmu-miR-124, mmu-miR-219-3p
chr10	chr10	4989766	4989826	3862[gene=64009][PH=45][PH0=0.42][P=1.0e-12]	14	+	.	64009	Syne1	CDS	mmu-miR-9	NA
chr6	chr6	22972197	22972257	38731[gene=19283][PH=30][PH0=1.26][P=3.4e-13]	14	+	.	19283	Ptprz1	CDS	NA	mmu-miR-9, mmu-miR-219-3p, mmu-miR-137
chr11	chr11	3615131	3615191	3899[gene=74309][PH=61][PH0=0.34][P=1.0e-100]	14	-	mmu-let-7f|mmu-miR-124	74309	Osbp2	CDS	NA	NA
chr3	chr3	8545638	8545698	3955[gene=20257][PH=69][PH0=1.08][P=9.8e-14]	14	+	mmu-let-7a|mmu-miR-674|mmu-miR-9	20257	Stmn2	CDS	mmu-miR-9	mmu-miR-28
chr19	chr19	4131632	4131692	3957[gene=66990][PH=200][PH0=2.81][P=1.2e-14]	14	+	mmu-miR-124|mmu-miR-125b-2-3p	66990	Tmem134	3'UTR	mmu-miR-124	NA
chr2	chr2	179896763	179896823	397950[gene=228983][PH=54][PH0=0.61][P=1.6e-13]	14	+	.	228983	Osbpl2	3'UTR	mmu-miR-26a	NA
chrX	chrX	58439242	58439302	40102[gene=chrX_f_c882][PH=227][PH0=2.95][P=3.3e-13]	14	+	mmu-miR-107|mmu-miR-124|mmu-miR-138|mmu-miR-139-3p|mmu-miR-26a|mmu-miR-30a|mmu-miR-30e|mmu-miR-379|mmu-miR-7a|mmu-miR-7b			deep_intergenic	NA	mmu-miR-340-5p
chr2	chr2	181287409	181287469	402397[gene=chr2_f_c4922][PH=98][PH0=13.24][P=9.1e-14]	14	+	mmu-miR-26a	13002	Dnajc5	3'UTR||intron	mmu-miR-128, mmu-miR-27a	mmu-miR-101a
chrX	chrX	67599504	67599564	40479[gene=chrX_r_c1730][PH=98][PH0=0.04][P=1.0e-100]	14	-	mmu-miR-128	15931	Ids	CDS	mmu-miR-128	mmu-miR-27a
chrX	chrX	61750432	61750492	40817[gene=chrX_f_c897][PH=63][PH0=0.04][P=1.0e-100]	14	+	mmu-miR-181a|mmu-miR-219-5p			deep_intergenic	NA	mmu-miR-15a, mmu-miR-126-5p
chr6	chr6	35459066	35459126	40944[gene=14489][PH=132][PH0=2.10][P=5.8e-14]	14	-	mmu-miR-101b|mmu-miR-124|mmu-miR-181a	14489	Mtpn	3'UTR	mmu-miR-26a	mmu-miR-101a, mmu-miR-128, mmu-miR-30a, mmu-miR-27a, mmu-miR-136
chr13	chr13	30005310	30005370	41298[gene=chr13_r_c2460][PH=63][PH0=0.07][P=1.0e-100]	14	-	mmu-miR-124|mmu-miR-212-3p|mmu-miR-26a	13557	E2f3	CDS	NA	mmu-miR-9
chr11	chr11	29633674	29633734	42060[gene=chr11_f_c2949][PH=104][PH0=0.11][P=1.0e-100]	14	+	mmu-miR-149|mmu-miR-16|mmu-miR-410	68585	Rtn4	CDS	mmu-miR-15a	mmu-miR-103
chr12	chr12	52855997	52856057	42311[gene=chr12_r_c906][PH=150][PH0=0.84][P=1.0e-100]	14	-	mmu-miR-218	207304	Hectd1	CDS	mmu-miR-9	mmu-miR-26a, mmu-miR-33, mmu-let-7a, mmu-miR-217
chr18	chr18	33339147	33339207	42434[gene=12326][PH=46][PH0=0.51][P=4.9e-13]	14	+	.	12326	Camk4	CDS	NA	NA
chr6	chr6	36665650	36665710	42561[gene=19242][PH=35][PH0=0.95][P=1.8e-13]	14	-	.	19242	Ptn	CDS||3'UTR	NA	NA
chr11	chr11	29642836	29642896	42712[gene=chr11_f_c2949][PH=222][PH0=0.11][P=1.0e-100]	14	+	mmu-miR-139-5p|mmu-miR-384-3p	68585	Rtn4	3'UTR	NA	mmu-miR-33, mmu-miR-30a
chr17	chr17	23957288	23957348	42759[gene=chr17_f_c2684][PH=69][PH0=0.24][P=1.0e-100]	14	+	mmu-miR-26a|mmu-miR-382	75956	Srrm2	CDS	NA	NA
chr18	chr18	33596928	33596988	43135[gene=27528][PH=145][PH0=5.90][P=2.0e-13]	14	-	mmu-miR-124|mmu-miR-132	27528	Nrep	3'UTR	NA	mmu-miR-130a, mmu-miR-128
chr18	chr18	33597825	33597885	43676[gene=27528][PH=703][PH0=5.90][P=2.0e-13]	14	-	mmu-miR-124|mmu-miR-16|mmu-miR-222|mmu-miR-29a|mmu-miR-29b	27528	Nrep	3'UTR	NA	NA
chr19	chr19	21351487	21351547	44435[gene=chr19_f_c1809][PH=247][PH0=0.09][P=1.0e-100]	14	+	mmu-let-7b	22682	Zfand5	CDS	mmu-let-7a, mmu-miR-27a, mmu-miR-128	mmu-miR-103
chr19	chr19	21354960	21355020	44667[gene=chr19_f_c1809][PH=47][PH0=0.09][P=1.0e-100]	14	+	.	22682	Zfand5	CDS	NA	NA
chr18	chr18	34504613	34504673	44898[gene=13476][PH=132][PH0=2.46][P=1.0e-100]	14	-	mmu-miR-124	13476	Reep5	3'UTR	NA	mmu-miR-186, mmu-miR-23a, mmu-miR-101a
chr13	chr13	34167036	34167096	45131[gene=chr13_r_c2460][PH=93][PH0=0.07][P=1.0e-100]	14	-	mmu-let-7b|mmu-miR-107|mmu-miR-132|mmu-miR-26a|mmu-miR-9	22151	Tubb2a	CDS	NA	NA
chrX	chrX	71102004	71102064	45419[gene=chrX_r_c1730][PH=154][PH0=0.04][P=1.0e-100]	14	-	mmu-miR-136|mmu-miR-9	16728	L1cam	CDS	NA	mmu-miR-9, mmu-miR-136
chr17	chr17	10401280	10401340	4545[gene=chr17_r_c1][PH=94][PH0=0.08][P=1.0e-100]	14	-	mmu-miR-124	19317	Qk	3'UTR	mmu-miR-124	NA
chr18	chr18	34506649	34506709	45496[gene=13476][PH=54][PH0=2.46][P=1.0e-100]	14	-	mmu-miR-124	13476	Reep5	3'UTR	NA	mmu-miR-181a, mmu-miR-124, mmu-miR-136, mmu-miR-23a
chr7	chr7	4079773	4079833	4633[gene=57776][PH=81][PH0=12.73][P=1.6e-13]	14	+	mmu-miR-26a	57776	Ttyh1	CDS	mmu-miR-15a	mmu-miR-103
chr6	chr6	11850491	11850551	4674[gene=17992][PH=251][PH0=4.41][P=2.7e-14]	14	-	mmu-miR-124|mmu-miR-135a|mmu-miR-147|mmu-miR-153|mmu-miR-27a|mmu-miR-376b	17992	Ndufa4	CDS||3'UTR	NA	mmu-miR-15a, mmu-miR-128
chrX	chrX	7500264	7500324	4674[gene=chrX_f_c0][PH=198][PH0=0.03][P=5.4e-11]	14	+	mmu-let-7b|mmu-miR-1224|mmu-miR-138|mmu-miR-148b|mmu-miR-181a|mmu-miR-20a|mmu-miR-541	30052	Pcsk1n	3'UTR	NA	mmu-miR-15a
chr18	chr18	34470353	34470413	46962[gene=11789][PH=164][PH0=8.50][P=4.8e-12]	14	+	mmu-miR-124	11789	Apc	CDS	mmu-miR-124	mmu-miR-130a, mmu-miR-34a
chr2	chr2	22548711	22548771	47987[gene=14417][PH=18][PH0=0.46][P=1.4e-13]	14	+	.	14417	Gad2	3'UTR	mmu-miR-19a	mmu-miR-130a
chr18	chr18	34473486	34473546	48371[gene=11789][PH=182][PH0=8.50][P=4.8e-12]	14	+	.	11789	Apc	CDS	NA	mmu-miR-217, mmu-miR-128
chr11	chr11	31917667	31917727	48441[gene=chr11_f_c2949][PH=72][PH0=0.11][P=1.0e-100]	14	+	mmu-miR-124|mmu-miR-9	18197	Nsg2	CDS	mmu-miR-9	mmu-miR-138
chr13	chr13	42840379	42840439	48768[gene=218194][PH=58][PH0=1.46][P=1.7e-12]	14	+	.	218194	Phactr1	intron	mmu-miR-153	mmu-miR-340-5p, mmu-miR-374
chr11	chr11	30013880	30013940	48923[gene=chr11_r_c274][PH=109][PH0=0.10][P=1.0e-100]	14	-	mmu-miR-320	20742	Sptbn1	CDS	NA	NA
chr18	chr18	34474457	34474517	48948[gene=11789][PH=293][PH0=8.50][P=4.8e-12]	14	+	mmu-let-7a|mmu-let-7b|mmu-let-7c|mmu-let-7i|mmu-miR-103|mmu-miR-126-5p|mmu-miR-129-5p|mmu-miR-137|mmu-miR-29b|mmu-miR-488|mmu-miR-9	11789	Apc	CDS	NA	mmu-let-7a, mmu-miR-135a
chr11	chr11	31936165	31936225	48991[gene=chr11_f_c2949][PH=50][PH0=0.11][P=1.0e-100]	14	+	mmu-miR-26a	18197	Nsg2	intron	mmu-miR-124	NA
chr12	chr12	60059987	60060047	49267[gene=20334][PH=61][PH0=0.57][P=1.0e-100]	14	-	mmu-miR-30a|mmu-miR-30d	20334	Sec23a	3'UTR	mmu-miR-30a	mmu-miR-26a
chr11	chr11	30017702	30017762	49293[gene=chr11_r_c274][PH=493][PH0=0.10][P=1.0e-100]	14	-	mmu-let-7i|mmu-miR-124|mmu-miR-125b-5p|mmu-miR-128|mmu-miR-153|mmu-miR-30b|mmu-miR-30e	20742	Sptbn1	CDS	NA	NA
chr11	chr11	31955046	31955106	49313[gene=chr11_f_c2949][PH=51][PH0=0.11][P=1.0e-100]	14	+	mmu-miR-30b|mmu-miR-376b|mmu-miR-384-5p	18197	Nsg2	CDS	mmu-miR-30a	NA
chr10	chr10	39249280	39249340	49446[gene=chr10_f_c1425][PH=127][PH0=0.07][P=1.0e-100]	14	+	mmu-miR-127|mmu-miR-9	14360	Fyn	CDS	mmu-miR-9	NA
chr11	chr11	30019422	30019482	49591[gene=chr11_r_c274][PH=61][PH0=0.10][P=1.0e-100]	14	-	.	20742	Sptbn1	CDS	mmu-miR-138, mmu-miR-153	mmu-miR-217
chr11	chr11	31958944	31959004	49870[gene=chr11_f_c2949][PH=65][PH0=0.11][P=1.0e-100]	14	+	.	18197	Nsg2	3'UTR	NA	NA
chr2	chr2	18138753	18138813	50373[gene=chr2_r_c887][PH=93][PH0=0.11][P=1.0e-100]	14	-	mmu-let-7f|mmu-miR-200b|mmu-miR-219-5p	13418	Dnajc1	3'UTR	mmu-let-7a, mmu-miR-124	NA
chr11	chr11	30036027	30036087	50483[gene=chr11_r_c274][PH=162][PH0=0.10][P=1.0e-100]	14	-	mmu-let-7c|mmu-miR-124|mmu-miR-181b	20742	Sptbn1	CDS	NA	NA
chr7	chr7	37554481	37554541	50697[gene=chr7_f_c2661][PH=85][PH0=0.08][P=1.5e-10]	14	+	.	243931	Tshz3	CDS	mmu-miR-142-3p	mmu-miR-9, mmu-miR-124
chr11	chr11	30038411	30038471	51080[gene=chr11_r_c274][PH=102][PH0=0.10][P=1.0e-100]	14	-	mmu-miR-124|mmu-miR-690	20742	Sptbn1	CDS	mmu-miR-22	mmu-miR-19a, mmu-miR-130a
chr18	chr18	34478179	34478239	51085[gene=11789][PH=139][PH0=8.50][P=4.8e-12]	14	+	mmu-miR-128|mmu-miR-151-3p|mmu-miR-16|mmu-miR-181a|mmu-miR-26a|mmu-miR-30e	11789	Apc	CDS||3'UTR	NA	mmu-miR-9, mmu-let-7a, mmu-miR-30a
chr10	chr10	39542565	39542625	51729[gene=chr10_f_c1425][PH=43][PH0=0.07][P=1.0e-100]	14	+	.	19714	Rev3l	CDS	mmu-miR-128, mmu-miR-27a	mmu-miR-26a
chr19	chr19	24169492	24169552	51833[gene=21873][PH=55][PH0=0.18][P=1.0e-100]	14	-	.	21873	Tjp2	3'UTR	mmu-miR-124	mmu-miR-23a
chr19	chr19	22765501	22765561	51861[gene=chr19_f_c1809][PH=33][PH0=0.09][P=1.0e-100]	14	+	.	226025	Trpm3	intron	mmu-miR-124, mmu-miR-128	mmu-miR-27a
chr18	chr18	34480452	34480512	52215[gene=11789][PH=66][PH0=8.50][P=4.8e-12]	14	+	.	11789	Apc	3'UTR	NA	NA
chr11	chr11	30049510	30049570	52320[gene=chr11_r_c274][PH=90][PH0=0.10][P=1.0e-100]	14	-	mmu-miR-124	20742	Sptbn1	CDS	NA	mmu-miR-33
chr12	chr12	4840129	4840189	5253[gene=14226][PH=54][PH0=1.00][P=1.0e-100]	14	-	mmu-miR-124|mmu-miR-297c	14226	Fkbp1b	3'UTR	mmu-miR-124, mmu-miR-19a	mmu-miR-130a, mmu-miR-106a, mmu-miR-135a
chr18	chr18	34481698	34481758	52792[gene=11789][PH=326][PH0=8.50][P=4.8e-12]	14	+	mmu-miR-29a|mmu-miR-29c	11789	Apc	3'UTR	NA	mmu-miR-186, mmu-miR-103
chr12	chr12	67572378	67572438	52811[gene=320772][PH=99][PH0=0.38][P=1.0e-100]	14	-	mmu-miR-124|mmu-miR-139-5p|mmu-miR-9	320772	Mdga2	3'UTR	mmu-miR-9	mmu-miR-136
chr15	chr15	50492602	50492662	53439[gene=83925][PH=51][PH0=0.36][P=1.0e-100]	14	-	.	83925	Trps1	CDS	mmu-miR-124, mmu-miR-31	NA
chr17	chr17	26332466	26332526	53472[gene=chr17_f_c2684][PH=74][PH0=0.24][P=1.0e-100]	14	+	mmu-miR-124	12005	Axin1	3'UTR	mmu-miR-124, mmu-miR-31, mmu-miR-128	mmu-miR-27a
chr4	chr4	46676795	46676855	54462[gene=chr4_r_c983][PH=158][PH0=0.08][P=1.8e-10]	14	-	mmu-miR-181a	242425	Gabbr2	3'UTR	mmu-miR-106a	mmu-miR-15a, mmu-miR-130a
chr6	chr6	38645922	38645982	55218[gene=chr6_r_c710][PH=38][PH0=0.44][P=1.0e-100]	14	-	mmu-miR-27a			downstream_10k	mmu-miR-27a	NA
chr2	chr2	25303946	25304006	55322[gene=chr2_f_c985][PH=305][PH0=0.20][P=1.0e-100]	14	+	mmu-miR-124|mmu-miR-218|mmu-miR-300|mmu-miR-450a	11305	Abca2	3'UTR	NA	mmu-miR-124, mmu-miR-378
chr18	chr18	35023919	35023979	55359[gene=13653][PH=60][PH0=11.24][P=1.7e-13]	14	+	.	13653	Egr1	3'UTR	NA	mmu-miR-135a
chr7	chr7	4086449	4086509	5614[gene=57776][PH=190][PH0=12.73][P=1.6e-13]	14	+	.	57776	Ttyh1	3'UTR	mmu-miR-126-5p	mmu-miR-374
chr19	chr19	23242516	23242576	56379[gene=chr19_f_c1809][PH=389][PH0=0.09][P=1.0e-100]	14	+	mmu-let-7g|mmu-miR-128|mmu-miR-19a|mmu-miR-323-3p|mmu-miR-331-3p|mmu-miR-369-3p|mmu-miR-9			downstream_10k	mmu-miR-374	NA
chr18	chr18	35741612	35741672	56946[gene=17184][PH=109][PH0=1.69][P=1.0e-100]	14	+	mmu-let-7a|mmu-miR-124|mmu-miR-26a|mmu-miR-27a|mmu-miR-27b	17184	Matr3	CDS	mmu-let-7a	mmu-miR-137
chr13	chr13	44964966	44965026	57184[gene=chr13_r_c2460][PH=1786][PH0=0.07][P=1.0e-100]	14	-	mmu-miR-100|mmu-miR-124|mmu-miR-137|mmu-miR-139-5p|mmu-miR-181a|mmu-miR-187|mmu-miR-221|mmu-miR-434-3p|mmu-miR-9|mmu-miR-92b			deep_intergenic	NA	NA
chr2	chr2	24460984	24461044	57588[gene=chr2_r_c887][PH=39][PH0=0.11][P=1.0e-100]	14	-	.	12287	Cacna1b	3'UTR	mmu-miR-125a-5p, mmu-miR-106a	NA
chr10	chr10	41250166	41250226	57596[gene=chr10_f_c1425][PH=80][PH0=0.07][P=1.0e-100]	14	+	mmu-miR-9	53599	Cd164	3'UTR	mmu-miR-124	mmu-miR-30a, mmu-miR-26a
chr2	chr2	26446901	26446961	57990[gene=chr2_f_c985][PH=312][PH0=0.20][P=1.0e-100]	14	+	.	353156	Egfl7	intron	mmu-miR-126-5p	mmu-miR-27a
chr11	chr11	33295045	33295105	57993[gene=chr11_r_c274][PH=85][PH0=0.10][P=1.0e-100]	14	-	mmu-miR-181a|mmu-miR-26a	66011	Ranbp17	intron	mmu-miR-9	mmu-miR-125a-5p
chr9	chr9	28482852	28482912	58066[gene=330908][PH=41][PH0=0.85][P=1.0e-100]	14	+	mmu-miR-9	330908	Opcml	CDS	NA	mmu-miR-181a, mmu-miR-23a
chr18	chr18	38349426	38349486	58331[gene=75599][PH=1901][PH0=13.22][P=1.6e-12]	14	-	mmu-let-7c|mmu-let-7i|mmu-miR-124|mmu-miR-130a|mmu-miR-26a|mmu-miR-30c|mmu-miR-484|mmu-miR-877|mmu-miR-9	75599	Pcdh1	CDS	mmu-miR-124	NA
chr4	chr4	9557606	9557666	5849[gene=65973][PH=68][PH0=0.31][P=4.2e-13]	14	-	mmu-miR-138	65973	Asph	3'UTR	NA	NA
chr17	chr17	26910827	26910887	58606[gene=chr17_f_c2684][PH=58][PH0=0.24][P=1.0e-100]	14	+	mmu-miR-135a|mmu-miR-135b|mmu-miR-15a|mmu-miR-16|mmu-miR-195	77128	Crebrf	3'UTR||intron	mmu-miR-15a	mmu-miR-340-5p, mmu-miR-103
chr17	chr17	10404685	10404745	5867[gene=chr17_r_c1][PH=159][PH0=0.08][P=1.0e-100]	14	-	mmu-let-7b|mmu-miR-26a	19317	Qk	3'UTR	mmu-miR-101a	NA
chr1	chr1	25780445	25780505	58949[gene=210933][PH=138][PH0=0.71][P=1.0e-100]	14	-	mmu-let-7g|mmu-miR-101b|mmu-miR-124|mmu-miR-200a|mmu-miR-30a|mmu-miR-30e|mmu-miR-434-3p	210933	Bai3	intron	mmu-miR-124	mmu-miR-181a
chr4	chr4	47427684	47427744	59136[gene=chr4_f_c347][PH=94][PH0=0.07][P=1.0e-100]	14	+	mmu-miR-219-5p|mmu-miR-33|mmu-miR-9	21812	Tgfbr1	3'UTR	NA	NA
chr19	chr19	29684708	29684768	59549[gene=226090][PH=48][PH0=1.00][P=1.0e-100]	14	-	.	226090	Ermp1	3'UTR	mmu-miR-124	NA
chr16	chr16	11072938	11072998	59693[gene=20621][PH=103][PH0=3.99][P=1.0e-100]	14	+	mmu-miR-16|mmu-miR-26a|mmu-miR-27a|mmu-miR-9	20621	Snn	3'UTR	mmu-miR-101a	mmu-miR-181a, mmu-miR-136
chr13	chr13	43173040	43173100	59913[gene=218194][PH=212][PH0=1.46][P=1.7e-12]	14	+	mmu-let-7b|mmu-let-7d|mmu-miR-103|mmu-miR-124	218194	Phactr1	CDS	mmu-miR-9, mmu-let-7a	mmu-miR-193, mmu-miR-124
chr2	chr2	5792674	5792734	6037[gene=57743][PH=76][PH0=1.14][P=1.0e-100]	14	-	mmu-miR-222|mmu-miR-30a	57743	Sec61a2	3'UTR	mmu-miR-30a, mmu-miR-124	mmu-miR-138
chr2	chr2	28085502	28085562	61503[gene=chr2_f_c985][PH=87][PH0=0.20][P=1.0e-100]	14	+	mmu-let-7a|mmu-let-7c|mmu-miR-16|mmu-miR-20a	56177	Olfm1	3'UTR	NA	NA
chr19	chr19	4725925	4725985	6172[gene=20743][PH=89][PH0=7.40][P=1.0e-100]	14	+	mmu-miR-23a|mmu-miR-23b|mmu-miR-744	20743	Sptbn2	CDS	mmu-miR-15a	mmu-miR-103
chr17	chr17	27108943	27109003	61826[gene=chr17_f_c2684][PH=101][PH0=0.24][P=1.0e-100]	14	+	mmu-let-7b|mmu-let-7c|mmu-miR-124|mmu-miR-27a|mmu-miR-92b			upstream_10k	mmu-miR-23a	NA
chr4	chr4	48675009	48675069	62027[gene=chr4_f_c347][PH=30][PH0=0.07][P=1.0e-100]	14	+	mmu-let-7b|mmu-let-7c	230157	Tmeff1	3'UTR	NA	mmu-miR-136
chr4	chr4	48675202	48675262	62086[gene=chr4_f_c347][PH=35][PH0=0.07][P=1.0e-100]	14	+	mmu-miR-26a	230157	Tmeff1	3'UTR	mmu-miR-181a	mmu-miR-19a
chr19	chr19	24023841	24023901	62109[gene=chr19_f_c1809][PH=114][PH0=0.09][P=1.0e-100]	14	+	mmu-let-7a|mmu-miR-181a	319924	Apba1	3'UTR	NA	mmu-miR-181a
chr3	chr3	55771968	55772028	62545[gene=26422][PH=48][PH0=0.53][P=1.0e-100]	14	-	mmu-miR-9	26422	Nbea	CDS	mmu-miR-23a, mmu-miR-9	mmu-miR-103
chr7	chr7	52377112	52377172	63138[gene=chr7_f_c2661][PH=94][PH0=0.08][P=1.5e-10]	14	+	.	387168	Mir150	intron	NA	mmu-miR-124, mmu-miR-33
chr6	chr6	38456462	38456522	63472[gene=320538][PH=35][PH0=0.83][P=1.0e-100]	14	+	.	320538	Ubn2	3'UTR	mmu-miR-15a	mmu-miR-181a, mmu-miR-103, mmu-miR-26a
chr8	chr8	42003321	42003381	64201[gene=chr8_f_c1436][PH=32][PH0=0.05][P=1.0e-100]	14	+	mmu-miR-9	11988	Slc7a2	3'UTR	NA	mmu-miR-9, mmu-miR-219-3p
chr12	chr12	41571585	41571645	64235[gene=chr12_f_c906][PH=59][PH0=0.05][P=9.8e-11]	14	+	mmu-miR-26a|mmu-miR-26b	238130	Dock4	3'UTR	mmu-miR-26a	NA
chr13	chr13	44997779	44997839	64289[gene=16468][PH=200][PH0=0.58][P=3.6e-13]	14	+	mmu-let-7a|mmu-miR-125b-5p|mmu-miR-15a|mmu-miR-674|mmu-miR-7a-2*|mmu-miR-9	16468	Jarid2	CDS	mmu-miR-125a-5p	mmu-miR-137, mmu-miR-33
chr13	chr13	44998220	44998280	64491[gene=16468][PH=58][PH0=0.58][P=3.6e-13]	14	+	.	16468	Jarid2	CDS	mmu-miR-27a, mmu-let-7a	NA
chr15	chr15	38918409	38918469	64504[gene=68588][PH=54][PH0=0.88][P=1.0e-100]	14	+	mmu-miR-9	68588	Cthrc1	3'UTR	mmu-miR-30a, mmu-miR-9	mmu-miR-181a
chr2	chr2	25159368	25159428	64761[gene=chr2_r_c887][PH=414][PH0=0.11][P=1.0e-100]	14	-	mmu-miR-124|mmu-miR-1843-5p|mmu-miR-296-5p|mmu-miR-29c|mmu-miR-376b|mmu-miR-378|mmu-miR-484|mmu-miR-496	14810	Grin1	CDS	NA	NA
chr13	chr13	45006546	45006606	64799[gene=16468][PH=62][PH0=0.58][P=3.6e-13]	14	+	.	16468	Jarid2	CDS	mmu-let-7a	mmu-miR-9, mmu-miR-103
chrX	chrX	82450283	82450343	65450[gene=chrX_f_c897][PH=816][PH0=0.04][P=1.0e-100]	14	+	mmu-let-7d|mmu-let-7f|mmu-miR-101a|mmu-miR-124|mmu-miR-125b-5p|mmu-miR-142-3p|mmu-miR-21|mmu-miR-297c|mmu-miR-9|mmu-miR-9*	13405	Dmd	3'UTR	mmu-miR-124, mmu-miR-374	mmu-miR-9
chr2	chr2	25324528	25324588	65820[gene=chr2_r_c887][PH=138][PH0=0.11][P=1.0e-100]	14	-	mmu-let-7b|mmu-let-7c|mmu-miR-125b-5p|mmu-miR-218	19215	Ptgds	CDS	NA	NA
chr19	chr19	27322404	27322464	65997[gene=chr19_f_c1809][PH=197][PH0=0.09][P=1.0e-100]	14	+	mmu-miR-219-5p|mmu-miR-26a|mmu-miR-26b|mmu-miR-92b	22359	Vldlr	CDS	mmu-miR-26a	NA
chr17	chr17	35972190	35972250	66400[gene=chr17_r_c28][PH=184][PH0=0.07][P=7.5e-11]	14	-	mmu-let-7c|mmu-miR-124|mmu-miR-219-5p|mmu-miR-92b	22154	Tubb5	CDS	mmu-miR-22	mmu-miR-27a, mmu-miR-136
chr11	chr11	43518261	43518321	66671[gene=chr11_f_c2949][PH=92][PH0=0.11][P=1.0e-100]	14	+	mmu-let-7e|mmu-let-7g|mmu-let-7i|mmu-miR-98	70802	Pwwp2a	CDS	mmu-let-7a, mmu-miR-125a-5p	mmu-miR-30a
chr14	chr14	34194026	34194086	67031[gene=chr14_r_c2220][PH=35][PH0=0.08][P=2.7e-10]	14	-	.	26419	Mapk8	3'UTR	mmu-miR-30a, mmu-miR-15a	mmu-miR-28, mmu-miR-340-5p, mmu-miR-103
chr1	chr1	59761632	59761692	67116[gene=chr1_f_c295][PH=79][PH0=0.06][P=1.3e-10]	14	+	mmu-let-7a|mmu-let-7i|mmu-miR-9	55989	Nop58	intron	mmu-miR-22	mmu-miR-126-5p
chr2	chr2	29565699	29565759	67304[gene=chr2_f_c985][PH=72][PH0=0.20][P=1.0e-100]	14	+	mmu-miR-124	107746	Rapgef1	CDS	NA	mmu-miR-101a, mmu-miR-378, mmu-miR-128, mmu-miR-27a
chr1	chr1	59902415	59902475	67953[gene=chr1_f_c295][PH=100][PH0=0.06][P=1.3e-10]	14	+	mmu-miR-124	12168	Bmpr2	CDS	mmu-miR-340-5p, mmu-miR-124	NA
chr9	chr9	36540234	36540294	68057[gene=chr9_r_c80][PH=64][PH0=0.09][P=1.0e-100]	14	-	.	16430	Stt3a	3'UTR	mmu-miR-124	mmu-miR-23a
chr19	chr19	29040562	29040622	68224[gene=chr19_f_c1809][PH=105][PH0=0.09][P=1.0e-100]	14	+	mmu-miR-30c	74411	Ppapdc2	3'UTR	mmu-miR-9	NA
chr18	chr18	37305293	37305353	68277[gene=116731][PH=249][PH0=0.72][P=4.9e-13]	14	+	mmu-let-7a|mmu-let-7b|mmu-miR-128|mmu-miR-652	12937	Pcdha6	CDS	mmu-miR-128, mmu-miR-27a	mmu-miR-181a
chr1	chr1	34876731	34876791	68320[gene=214469][PH=59][PH0=1.98][P=1.0e-100]	14	-	mmu-miR-124|mmu-miR-138	214469	Fam168b	CDS	NA	mmu-miR-124
chr6	chr6	5780786	5780846	6833[gene=13426][PH=56][PH0=0.28][P=5.7e-13]	14	+	.	13426	Dync1i1	intron	mmu-miR-124	mmu-let-7a, mmu-miR-340-5p
chr1	chr1	59924826	59924886	68557[gene=chr1_f_c295][PH=146][PH0=0.06][P=1.3e-10]	14	+	mmu-miR-9	12168	Bmpr2	CDS	NA	mmu-miR-124, mmu-miR-9
chr7	chr7	53683471	53683531	69014[gene=chr7_f_c2661][PH=143][PH0=0.08][P=1.5e-10]	14	+	.	16502	Kcnc1	CDS	mmu-miR-9	mmu-miR-135a
chrX	chrX	91783026	91783086	69039[gene=chrX_r_c1730][PH=76][PH0=0.04][P=1.0e-100]	14	-	mmu-miR-124|mmu-miR-145|mmu-miR-874	94275	Maged1	CDS||5'UTR	NA	mmu-miR-181a
chrX	chrX	91783311	91783371	69086[gene=chrX_r_c1730][PH=48][PH0=0.04][P=1.0e-100]	14	-	mmu-miR-9	94275	Maged1	CDS||5'UTR	NA	NA
chr2	chr2	6460946	6461006	6936[gene=14007][PH=317][PH0=1.46][P=1.0e-100]	14	-	mmu-miR-139-5p|mmu-miR-153|mmu-miR-219-5p	14007	Celf2	3'UTR	mmu-miR-153	mmu-miR-130a, mmu-miR-106a
chr18	chr18	43480679	43480739	69492[gene=chr18_r_c985][PH=141][PH0=13.91][P=2.5e-13]	14	-	mmu-miR-181a|mmu-miR-181b|mmu-miR-30c			exon_unclassified	NA	NA
chr18	chr18	37346703	37346763	69542[gene=116731][PH=49][PH0=0.72][P=4.9e-13]	14	+	.	12936	Pcdha4	3'UTR	NA	mmu-miR-19a
chr4	chr4	55021916	55021976	69708[gene=chr4_f_c347][PH=31][PH0=0.07][P=1.0e-100]	14	+	.	242466	Zfp462	CDS	NA	NA
chr10	chr10	42722812	42722872	69825[gene=chr10_r_c463][PH=89][PH0=0.06][P=9.6e-11]	14	-	mmu-miR-126-5p|mmu-miR-30b	109205	Sobp	3'UTR	mmu-miR-30a	NA
chr14	chr14	37692117	37692177	70216[gene=chr14_r_c2220][PH=44][PH0=0.08][P=2.7e-10]	14	-	.	72972	Ccser2	CDS||3'UTR	mmu-miR-9	mmu-miR-135a
chr7	chr7	4646319	4646379	7037[gene=381979][PH=150][PH0=1.66][P=1.0e-100]	14	+	mmu-miR-193b	381979	Brsk1	CDS	NA	NA
chrX	chrX	96142477	96142537	70404[gene=chrX_f_c897][PH=24][PH0=0.04][P=1.0e-100]	14	+	.	77929	Yipf6	3'UTR	mmu-miR-153	NA
chr7	chr7	52381744	52381804	70517[gene=chr7_r_c3541][PH=62][PH0=0.07][P=1.0e-100]	14	-	.	22121	Rpl13a	exon_unclassified	NA	NA
chr2	chr2	29843896	29843956	70736[gene=chr2_f_c985][PH=66][PH0=0.20][P=1.0e-100]	14	+	mmu-miR-130a|mmu-miR-191|mmu-miR-33	20740	Sptan1	CDS	mmu-miR-33	mmu-miR-217
chr2	chr2	29846477	29846537	70815[gene=chr2_f_c985][PH=66][PH0=0.20][P=1.0e-100]	14	+	mmu-miR-124	20740	Sptan1	CDS	NA	NA
chr10	chr10	56108924	56108984	71055[gene=chr10_f_c1425][PH=42][PH0=0.07][P=1.0e-100]	14	+	.	14609	Gja1	3'UTR	NA	mmu-miR-340-5p
chr17	chr17	45678950	45679010	72374[gene=210573][PH=543][PH0=16.43][P=1.8e-13]	14	-	mmu-miR-124|mmu-miR-126-3p|mmu-miR-128|mmu-miR-138|mmu-miR-181a|mmu-miR-181d|mmu-miR-26a|mmu-miR-29a|mmu-miR-29c	210573	Tmem151b	3'UTR	mmu-miR-128	mmu-miR-27a
chr9	chr9	37360163	37360223	72613[gene=chr9_r_c80][PH=112][PH0=0.09][P=1.0e-100]	14	-	mmu-miR-124|mmu-miR-127|mmu-miR-128|mmu-miR-370	64011	Nrgn	5'UTR	NA	NA
chr19	chr19	32589026	32589086	72624[gene=chr19_f_c1809][PH=77][PH0=0.09][P=1.0e-100]	14	+	mmu-miR-135a|mmu-miR-99a	17330	Minpp1	3'UTR	mmu-miR-126-5p	NA
chr10	chr10	48820773	48820833	74038[gene=chr10_r_c463][PH=76][PH0=0.06][P=9.6e-11]	14	-	.	14806	Grik2	3'UTR	mmu-let-7a, mmu-miR-153	NA
chr10	chr10	57886586	57886646	74491[gene=chr10_f_c1425][PH=75][PH0=0.07][P=1.0e-100]	14	+	mmu-miR-124|mmu-miR-200c	110829	Lims1	3'UTR	mmu-miR-124	mmu-miR-9
chr12	chr12	53617778	53617838	74781[gene=chr12_f_c906][PH=59][PH0=0.05][P=9.8e-11]	14	+	mmu-miR-9	11855	Arhgap5	CDS	NA	mmu-miR-27a, mmu-miR-378, mmu-miR-23a
chr7	chr7	53359929	53359989	75096[gene=chr7_r_c3541][PH=50][PH0=0.07][P=1.0e-100]	14	-	.	20927	Abcc8	3'UTR	mmu-miR-101a	mmu-miR-31
chr17	chr17	10409149	10409209	7520[gene=chr17_r_c1][PH=224][PH0=0.08][P=1.0e-100]	14	-	mmu-miR-103|mmu-miR-124|mmu-miR-128|mmu-miR-138|mmu-miR-33|mmu-miR-9	19317	Qk	CDS	NA	mmu-miR-124
chr5	chr5	34078220	34078280	75339[gene=14184][PH=143][PH0=3.86][P=1.0e-100]	14	+	mmu-miR-30c|mmu-miR-874|mmu-miR-9	14184	Fgfr3	3'UTR	mmu-miR-30a	NA
chr17	chr17	31252098	31252158	75341[gene=chr17_f_c2684][PH=69][PH0=0.24][P=1.0e-100]	14	+	mmu-let-7i	11307	Abcg1	3'UTR	mmu-let-7a	NA
chr12	chr12	53620308	53620368	75431[gene=chr12_f_c906][PH=106][PH0=0.05][P=9.8e-11]	14	+	mmu-let-7a	11855	Arhgap5	CDS	NA	mmu-miR-124
chr18	chr18	38000486	38000546	75746[gene=93709][PH=54][PH0=1.05][P=1.0e-100]	14	+	mmu-miR-124|mmu-miR-27a	93702	Pcdhgb5	3'UTR	NA	mmu-miR-27a, mmu-miR-34a, mmu-miR-103
chr16	chr16	16924962	16925022	75939[gene=68606][PH=122][PH0=1.84][P=5.8e-14]	14	+	mmu-miR-124|mmu-miR-23b	68606	Ppm1f	3'UTR	mmu-miR-124	mmu-miR-126-5p, mmu-miR-135a
chr13	chr13	54482308	54482368	77045[gene=12890][PH=54][PH0=20.57][P=3.0e-06]	14	+	mmu-miR-181d	12890	Cplx2	3'UTR	NA	mmu-miR-9, mmu-miR-135a
chr16	chr16	17026492	17026552	77169[gene=26413][PH=157][PH0=1.37][P=1.0e-100]	14	+	mmu-miR-124|mmu-miR-26a|mmu-miR-3057-5p|mmu-miR-9	26413	Mapk1	CDS	NA	NA
chr18	chr18	47406605	47406665	77543[gene=20358][PH=77][PH0=0.70][P=1.0e-100]	14	-	mmu-let-7d*|mmu-miR-124	20358	Sema6a	3'UTR	mmu-miR-27a, mmu-miR-124	NA
chrX	chrX	98865097	98865157	77663[gene=chrX_f_c897][PH=34][PH0=0.04][P=1.0e-100]	14	+	mmu-miR-9	108155	Ogt	CDS	mmu-miR-26a	NA
chr17	chr17	46591109	46591169	77940[gene=chr17_r_c1721][PH=78][PH0=2.76][P=2.6e-13]	14	-	.	106763	Ttbk1	intron	mmu-miR-124	mmu-miR-217
chr18	chr18	38620204	38620264	78009[gene=65113][PH=40][PH0=0.93][P=1.7e-13]	14	+	mmu-miR-124|mmu-miR-128	65113	Ndfip1	CDS	NA	NA
chr7	chr7	54333770	54333830	78051[gene=chr7_r_c3541][PH=223][PH0=0.07][P=1.0e-100]	14	-	mmu-miR-128|mmu-miR-9	19259	Ptpn5	3'UTR	mmu-miR-128	mmu-miR-9, mmu-miR-27a
chr4	chr4	59234093	59234153	78115[gene=chr4_f_c347][PH=139][PH0=0.07][P=1.0e-100]	14	+	mmu-miR-128|mmu-miR-26a	22234	Ugcg	3'UTR	mmu-miR-128	mmu-miR-27a
chrX	chrX	98878315	98878375	78123[gene=chrX_f_c897][PH=30][PH0=0.04][P=1.0e-100]	14	+	mmu-miR-185	108155	Ogt	3'UTR	NA	mmu-miR-27a, mmu-miR-28
chr2	chr2	6464692	6464752	7823[gene=14007][PH=74][PH0=1.46][P=1.0e-100]	14	-	mmu-miR-376b	14007	Celf2	3'UTR	NA	mmu-miR-9, mmu-miR-219-3p
chr9	chr9	41773452	41773512	78801[gene=chr9_r_c80][PH=39][PH0=0.09][P=1.0e-100]	14	-	.			exon_unclassified	mmu-miR-153	mmu-miR-135a
chr9	chr9	41774576	41774636	79047[gene=chr9_r_c80][PH=55][PH0=0.09][P=1.0e-100]	14	-	.			exon_unclassified	mmu-miR-101a	NA
chr4	chr4	63654096	63654156	79555[gene=chr4_r_c983][PH=54][PH0=0.08][P=1.8e-10]	14	-	.	21923	Tnc	CDS	mmu-let-7a, mmu-miR-125a-5p	mmu-miR-101a
chr9	chr9	41784490	41784550	79879[gene=chr9_r_c80][PH=89][PH0=0.09][P=1.0e-100]	14	-	mmu-miR-124	20660	Sorl1	CDS	mmu-miR-124	NA
chr14	chr14	55059854	55059914	80054[gene=chr14_f_c2443][PH=43][PH0=0.05][P=1.0e-100]	14	+	.	17387	Mmp14	3'UTR	NA	mmu-miR-125a-5p
chr2	chr2	31148134	31148194	80478[gene=chr2_f_c985][PH=43][PH0=0.20][P=1.0e-100]	14	+	mmu-miR-30e	14299	Ncs1	3'UTR	NA	mmu-let-7a
chr8	chr8	56140143	56140203	80612[gene=chr8_f_c1436][PH=201][PH0=0.05][P=1.0e-100]	14	+	mmu-miR-19b|mmu-miR-23b|mmu-miR-30c|mmu-miR-342-3p|mmu-miR-376a	234267	Gpm6a	CDS	NA	mmu-miR-34a, mmu-miR-101a
chrX	chrX	100584865	100584925	80693[gene=chrX_f_c897][PH=65][PH0=0.04][P=1.0e-100]	14	+	mmu-miR-124|mmu-miR-26a|mmu-miR-425	12212	Chic1	3'UTR	mmu-miR-124, mmu-miR-136	NA
chr8	chr8	56144279	56144339	80874[gene=chr8_f_c1436][PH=181][PH0=0.05][P=1.0e-100]	14	+	mmu-let-7a|mmu-miR-124|mmu-miR-204|mmu-miR-24|mmu-miR-26a|mmu-miR-3072|mmu-miR-328|mmu-miR-9	234267	Gpm6a	CDS||3'UTR	NA	NA
chr17	chr17	10431802	10431862	8091[gene=chr17_r_c1][PH=169][PH0=0.08][P=1.0e-100]	14	-	mmu-miR-124|mmu-miR-125a-5p|mmu-miR-150	19317	Qk	CDS	mmu-miR-128	mmu-miR-27a
chr19	chr19	41288849	41288909	81165[gene=107358][PH=66][PH0=1.02][P=1.0e-100]	14	-	mmu-miR-124|mmu-miR-138|mmu-miR-9	107358	Tm9sf3	3'UTR	mmu-miR-9	mmu-miR-138
chr11	chr11	51935495	51935555	81304[gene=chr11_f_c2949][PH=65][PH0=0.11][P=1.0e-100]	14	+	.	19052	Ppp2ca	3'UTR	NA	mmu-miR-136
chr2	chr2	30257928	30257988	81546[gene=chr2_r_c887][PH=70][PH0=0.11][P=1.0e-100]	14	-	mmu-miR-124	12908	Crat	3'UTR	mmu-miR-124	NA
chr12	chr12	54242414	54242474	81622[gene=chr12_f_c906][PH=58][PH0=0.05][P=9.8e-11]	14	+	.	238161	Akap6	CDS	NA	NA
chr6	chr6	60765701	60765761	81675[gene=20617][PH=48][PH0=0.49][P=1.0e-100]	14	-	mmu-miR-9	20617	Snca	CDS	mmu-miR-9	NA
chr11	chr11	52050369	52050429	81780[gene=chr11_f_c2949][PH=65][PH0=0.11][P=1.0e-100]	14	+	mmu-miR-219-5p|mmu-miR-26a|mmu-miR-27a|mmu-miR-338-3p	21402	Skp1a	CDS	NA	mmu-miR-27a
chr3	chr3	61170478	61170538	82036[gene=74012][PH=93][PH0=4.70][P=1.0e-100]	14	+	mmu-miR-124	74012	Rap2b	3'UTR	mmu-miR-23a	mmu-miR-125a-5p
chr7	chr7	58103857	58103917	83118[gene=chr7_f_c2661][PH=69][PH0=0.08][P=1.5e-10]	14	+	mmu-miR-124	338352	Nell1	CDS	mmu-miR-124, mmu-miR-181a	mmu-miR-23a
chr12	chr12	80064893	80064953	83563[gene=268567][PH=119][PH0=0.84][P=1.0e-100]	14	-	mmu-miR-124|mmu-miR-149|mmu-miR-540-5p	268567	Tmem229b	3'UTR	NA	mmu-miR-22
chr2	chr2	6466513	6466573	8372[gene=14007][PH=47][PH0=1.46][P=1.0e-100]	14	-	.	14007	Celf2	3'UTR	mmu-miR-23a	mmu-miR-19a
chr3	chr3	80490658	80490718	83813[gene=14800][PH=96][PH0=2.19][P=1.0e-100]	14	-	mmu-miR-124|mmu-miR-125b-5p|mmu-miR-9	14800	Gria2	3'UTR	mmu-miR-126-5p	mmu-miR-9
chr15	chr15	58730736	58730796	84222[gene=75841][PH=57][PH0=2.42][P=1.0e-100]	14	+	mmu-miR-124|mmu-miR-1839-5p	75841	Rnf139	CDS	mmu-miR-124	mmu-miR-217
chr3	chr3	80492491	80492551	84526[gene=14800][PH=194][PH0=2.19][P=1.0e-100]	14	-	mmu-miR-30c	14800	Gria2	3'UTR	mmu-miR-181a	mmu-miR-9, mmu-miR-103
chr1	chr1	66445968	66446028	84720[gene=chr1_f_c295][PH=36][PH0=0.06][P=1.3e-10]	14	+	mmu-miR-150	17756	Map2	CDS||5'UTR	NA	NA
chr15	chr15	59147332	59147392	85028[gene=20775][PH=104][PH0=2.06][P=1.0e-100]	14	+	mmu-miR-128	20775	Sqle	5'UTR	mmu-miR-9	NA
chr17	chr17	47823879	47823939	85357[gene=66119][PH=120][PH0=7.19][P=2.5e-14]	14	-	mmu-let-7b|mmu-let-7c|mmu-miR-181a	66119	Tomm6	3'UTR	mmu-miR-9	mmu-miR-27a, mmu-miR-101a, mmu-let-7a
chr1	chr1	66459079	66459139	85360[gene=chr1_f_c295][PH=198][PH0=0.06][P=1.3e-10]	14	+	mmu-let-7b|mmu-miR-103|mmu-miR-124|mmu-miR-125b-5p|mmu-miR-26a	17756	Map2	CDS	mmu-miR-124, mmu-miR-103	mmu-miR-15a
chr12	chr12	81210169	81210229	85826[gene=12192][PH=195][PH0=7.93][P=1.7e-13]	14	-	mmu-let-7g|mmu-miR-124|mmu-miR-27a|mmu-miR-30a|mmu-miR-30e	12192	Zfp36l1	3'UTR	mmu-miR-128, mmu-miR-27a, mmu-miR-124	mmu-let-7a
chr10	chr10	57235622	57235682	85856[gene=chr10_r_c463][PH=308][PH0=0.06][P=9.6e-11]	14	-	mmu-miR-124|mmu-miR-219-3p	56442	Serinc1	3'UTR	NA	NA
chr2	chr2	32086437	32086497	86596[gene=chr2_f_c985][PH=58][PH0=0.20][P=1.0e-100]	14	+	mmu-let-7c|mmu-miR-181b	227723	Prrc2b	3'UTR	NA	NA
chr13	chr13	55576592	55576652	86895[gene=chr13_r_c2460][PH=165][PH0=0.07][P=1.0e-100]	14	-	mmu-let-7b|mmu-let-7i|mmu-miR-128|mmu-miR-382|mmu-miR-9	56320	Dbn1	CDS	mmu-miR-34a	mmu-miR-142-3p
chr10	chr10	59762943	59763003	87491[gene=chr10_f_c1425][PH=162][PH0=0.07][P=1.0e-100]	14	+	mmu-miR-124|mmu-miR-3059|mmu-miR-92b	19156	Psap	CDS	NA	NA
chr2	chr2	32089955	32090015	87751[gene=chr2_f_c985][PH=197][PH0=0.20][P=1.0e-100]	14	+	mmu-miR-124|mmu-miR-181c	227723	Prrc2b	3'UTR	NA	mmu-miR-23a
chr9	chr9	40096486	40096546	88066[gene=235281][PH=35][PH0=2.68][P=1.0e-100]	14	+	.	235281	Scn3b	3'UTR	NA	mmu-miR-31
chr19	chr19	44469874	44469934	88085[gene=20249][PH=92][PH0=7.92][P=1.0e-100]	14	-	mmu-miR-124|mmu-miR-181a	20249	Scd1	3'UTR	mmu-miR-181a, mmu-miR-124	NA
chr5	chr5	49552319	49552379	88342[gene=chr5_r_c1764][PH=57][PH0=0.07][P=1.0e-100]	14	-	mmu-let-7a|mmu-let-7c|mmu-miR-222	80334	Kcnip4	intron	mmu-let-7a	mmu-miR-126-5p
chr3	chr3	80647587	80647647	88345[gene=14658][PH=38][PH0=0.65][P=1.3e-13]	14	-	mmu-miR-30b|mmu-miR-30c|mmu-miR-9	14658	Glrb	3'UTR	mmu-miR-101a, mmu-miR-135a	NA
chr9	chr9	40098024	40098084	88460[gene=235281][PH=55][PH0=2.68][P=1.0e-100]	14	+	mmu-miR-138	235281	Scn3b	3'UTR	NA	mmu-miR-27a, mmu-miR-128
chr19	chr19	44471442	44471502	88536[gene=20249][PH=39][PH0=7.92][P=1.3e-11]	14	-	mmu-miR-124	20249	Scd1	3'UTR	NA	mmu-miR-124, mmu-miR-23a
chr1	chr1	66486358	66486418	88561[gene=chr1_f_c295][PH=91][PH0=0.06][P=1.3e-10]	14	+	mmu-miR-26a	17756	Map2	3'UTR	mmu-miR-26a	NA
chr3	chr3	80648818	80648878	88616[gene=14658][PH=75][PH0=0.65][P=1.3e-13]	14	-	mmu-miR-154*|mmu-miR-23b|mmu-miR-9	14658	Glrb	3'UTR	mmu-miR-33, mmu-miR-219-3p	NA
chr19	chr19	44471620	44471680	88626[gene=20249][PH=90][PH0=7.92][P=1.0e-100]	14	-	mmu-miR-124|mmu-miR-9	20249	Scd1	3'UTR	mmu-miR-9, mmu-miR-135a	NA
chr7	chr7	63185404	63185464	88641[gene=chr7_f_c2661][PH=203][PH0=0.08][P=1.5e-10]	14	+	mmu-miR-26a|mmu-miR-26b	20430	Cyfip1	CDS	mmu-miR-26a	NA
chr6	chr6	72907518	72907578	88681[gene=19240][PH=264][PH0=17.77][P=2.2e-14]	14	-	mmu-miR-128|mmu-miR-181d|mmu-miR-27b|mmu-miR-770-5p|mmu-miR-9	19240	Tmsb10	3'UTR	NA	NA
chr18	chr18	61451163	61451223	88893[gene=chr18_r_c1359][PH=74][PH0=15.24][P=2.4e-14]	14	-	mmu-miR-139-5p|mmu-miR-30d			downstream_10k	mmu-miR-30a, mmu-miR-101a	mmu-miR-153
chr16	chr16	35697491	35697551	89008[gene=224132][PH=58][PH0=0.47][P=1.4e-13]	14	-	.	224132	Dirc2	3'UTR	mmu-miR-142-3p	NA
chr18	chr18	61557471	61557531	90356[gene=170826][PH=148][PH0=0.44][P=1.0e-100]	14	-	.	170826	Ppargc1b	intron	NA	mmu-let-7a
chr13	chr13	58961528	58961588	90421[gene=18212][PH=101][PH0=1.01][P=1.0e-100]	14	+	mmu-miR-127	18212	Ntrk2	CDS	NA	mmu-miR-28
chr19	chr19	44369516	44369576	91210[gene=chr19_f_c1809][PH=72][PH0=0.09][P=1.0e-100]	14	+	.	20250	Scd2	CDS	NA	NA
chr2	chr2	34631227	34631287	93359[gene=chr2_f_c985][PH=121][PH0=0.20][P=1.0e-100]	14	+	mmu-let-7a|mmu-miR-26b	14828	Hspa5	CDS	NA	mmu-miR-9, mmu-miR-219-3p
chr10	chr10	66682921	66682981	93660[gene=chr10_f_c1425][PH=71][PH0=0.07][P=1.0e-100]	14	+	.	108829	Jmjd1c	CDS	mmu-miR-124	mmu-miR-30a
chrX	chrX	119508511	119508571	93927[gene=chrX_r_c877][PH=32][PH0=0.04][P=1.0e-100]	14	-	mmu-miR-124	54561	Nap1l3	3'UTR	mmu-miR-130a, mmu-miR-124	mmu-miR-19a
chr4	chr4	86437078	86437138	93956[gene=chr4_f_c347][PH=22][PH0=0.07][P=1.0e-100]	14	+	mmu-let-7a|mmu-let-7c	329877	Dennd4c	intron	mmu-let-7a, mmu-miR-186	NA
chr15	chr15	72332621	72332681	94085[gene=chr15_r_c1242][PH=76][PH0=6.34][P=1.5e-14]	14	-	.			downstream_10k	NA	mmu-miR-124
chr10	chr10	66688584	66688644	94103[gene=chr10_f_c1425][PH=91][PH0=0.07][P=1.0e-100]	14	+	mmu-let-7e|mmu-miR-874	108829	Jmjd1c	CDS	mmu-let-7a	NA
chr2	chr2	32992468	32992528	94260[gene=241308][PH=57][PH0=0.51][P=4.4e-13]	14	-	.	241308	Ralgps1	3'UTR	mmu-miR-124, mmu-miR-101a	mmu-miR-186, mmu-miR-33
chrX	chrX	132335622	132335682	94354[gene=chrX_f_c897][PH=76][PH0=0.04][P=1.0e-100]	14	+	mmu-miR-26a|mmu-miR-26b	67298	Gprasp1	CDS	NA	NA
chr9	chr9	44611545	44611605	94405[gene=chr9_r_c80][PH=136][PH0=0.09][P=1.0e-100]	14	-	mmu-miR-126-3p|mmu-miR-181a|mmu-miR-30b	214162	Kmt2a	3'UTR	mmu-miR-181a, mmu-miR-126-5p	mmu-miR-103
chr15	chr15	72337437	72337497	94603[gene=chr15_r_c1243][PH=53][PH0=14.08][P=2.4e-12]	14	-	.			downstream_10k	NA	mmu-miR-153
chr15	chr15	72337735	72337795	94703[gene=chr15_r_c1243][PH=33][PH0=14.08][P=5.5e-03]	14	-	mmu-miR-9			downstream_10k	mmu-miR-126-5p	NA
chr19	chr19	45016197	45016257	94912[gene=chr19_f_c1809][PH=56][PH0=0.09][P=1.0e-100]	14	+	mmu-miR-23b|mmu-miR-9	226151	Fam178a	CDS||5'UTR	NA	mmu-miR-186, mmu-miR-378, mmu-miR-103
chr5	chr5	49741728	49741788	95160[gene=chr5_r_c1764][PH=83][PH0=0.07][P=1.0e-100]	14	-	.			deep_intergenic	mmu-miR-9	NA
chr9	chr9	43856562	43856622	95243[gene=21838][PH=332][PH0=13.21][P=1.0e-100]	14	+	mmu-let-7a|mmu-let-7b|mmu-let-7i|mmu-miR-181c|mmu-miR-26b|mmu-miR-30e|mmu-miR-9*	21838	Thy1	3'UTR	NA	mmu-miR-22, mmu-miR-34a
chr5	chr5	37682411	37682471	95338[gene=12933][PH=33][PH0=1.36][P=1.0e-100]	14	+	mmu-let-7b|mmu-miR-138	12933	Crmp1	CDS||3'UTR	mmu-miR-153, mmu-miR-138	NA
chr4	chr4	75589365	75589425	95526[gene=chr4_r_c983][PH=81][PH0=0.08][P=1.8e-10]	14	-	mmu-miR-124|mmu-miR-142-5p|mmu-miR-30a|mmu-miR-30e	19266	Ptprd	3'UTR	NA	mmu-miR-19a, mmu-miR-135a
chr6	chr6	48491669	48491729	95605[gene=76252][PH=183][PH0=9.70][P=1.0e-100]	14	+	mmu-miR-26a|mmu-miR-30e	76252	Atp6v0e2	3'UTR	NA	NA
chr18	chr18	45829906	45829966	95849[gene=140492][PH=72][PH0=0.20][P=1.0e-100]	14	+	mmu-miR-9	140492	Kcnn2	CDS	mmu-miR-9	mmu-miR-219-3p
chrX	chrX	132529184	132529244	95939[gene=chrX_f_c897][PH=21][PH0=0.04][P=1.0e-100]	14	+	mmu-miR-124	76976	Arxes2	3'UTR	NA	NA
chr13	chr13	59230103	59230163	96974[gene=18212][PH=135][PH0=1.01][P=1.0e-100]	14	+	mmu-miR-124|mmu-miR-211|mmu-miR-410	18212	Ntrk2	3'UTR	NA	mmu-miR-124, mmu-miR-33
chr9	chr9	44654963	44655023	97092[gene=chr9_r_c80][PH=151][PH0=0.09][P=1.0e-100]	14	-	mmu-let-7d|mmu-miR-124|mmu-miR-30b	214162	Kmt2a	CDS	mmu-miR-124	NA
chr9	chr9	44656243	44656303	97472[gene=chr9_r_c80][PH=147][PH0=0.09][P=1.0e-100]	14	-	mmu-let-7c|mmu-let-7f|mmu-miR-124	214162	Kmt2a	CDS	mmu-miR-124, mmu-miR-31	NA
chr14	chr14	46222410	46222470	97533[gene=chr14_r_c2220][PH=162][PH0=0.08][P=2.7e-10]	14	-	mmu-let-7c|mmu-let-7i|mmu-miR-138	114874	Ddhd1	CDS	mmu-let-7a	mmu-miR-135a
chr17	chr17	42640615	42640675	97752[gene=chr17_f_c2684][PH=72][PH0=0.24][P=1.0e-100]	14	+	mmu-miR-124|mmu-miR-128	627626	Ptchd4	CDS||intron	mmu-miR-124	NA
chr17	chr17	57161539	57161599	97930[gene=16549][PH=113][PH0=3.16][P=1.0e-100]	14	-	mmu-miR-181a|mmu-miR-361	16549	Khsrp	3'UTR	mmu-miR-181a	NA
chr7	chr7	65079873	65079933	98018[gene=chr7_f_c2661][PH=73][PH0=0.08][P=1.5e-10]	14	+	.	14402	Gabrb3	CDS	mmu-miR-137	mmu-miR-125a-5p
chr3	chr3	69359891	69359951	98137[gene=chr3_f_c1761][PH=74][PH0=0.06][P=5.6e-11]	14	+	mmu-miR-9	242083	Ppm1l	exon_unclassified	mmu-miR-128, mmu-miR-27a	mmu-miR-9, mmu-miR-138
chr5	chr5	43679996	43680056	98143[gene=chr5_f_c892][PH=101][PH0=9.01][P=2.9e-14]	14	+	mmu-miR-26a	231207	Cpeb2	3'UTR||intron	NA	mmu-miR-26a
chr13	chr13	59235207	59235267	98217[gene=chr13_f_c1506][PH=300][PH0=28.80][P=1.9e-13]	14	+	mmu-miR-124|mmu-miR-181a|mmu-miR-181b|mmu-miR-181c|mmu-miR-34c*|mmu-miR-541|mmu-miR-671-5p			downstream_10k	NA	mmu-miR-181a, mmu-miR-138, mmu-miR-23a
chr3	chr3	87791470	87791530	98240[gene=12032][PH=83][PH0=3.65][P=9.7e-14]	14	-	.	12032	Bcan	3'UTR	mmu-miR-138	mmu-miR-136
chr3	chr3	87796501	87796561	98584[gene=12032][PH=148][PH0=3.65][P=9.7e-14]	14	-	mmu-miR-124|mmu-miR-181a	12032	Bcan	3'UTR	mmu-miR-9, mmu-miR-27a	mmu-miR-142-3p, mmu-miR-135a
chr11	chr11	50109051	50109111	98715[gene=chr11_r_c364][PH=30][PH0=0.11][P=1.0e-100]	14	-	.	12330	Canx	3'UTR	NA	mmu-miR-217
chr11	chr11	50109727	50109787	98912[gene=chr11_r_c364][PH=49][PH0=0.11][P=1.0e-100]	14	-	mmu-miR-27b	12330	Canx	CDS||3'UTR	NA	mmu-miR-26a, mmu-miR-27a
chr4	chr4	95669129	95669189	99053[gene=chr4_f_c347][PH=46][PH0=0.07][P=1.0e-100]	14	+	mmu-miR-136*	77963	Hook1	CDS	mmu-miR-26a, mmu-miR-128, mmu-miR-27a	NA
chr17	chr17	57219584	57219644	99597[gene=22153][PH=503][PH0=14.17][P=4.4e-13]	14	-	mmu-let-7c|mmu-miR-338-5p|mmu-miR-9	22153	Tubb4a	3'UTR	mmu-miR-124	NA
chr19	chr19	46339278	46339338	99808[gene=chr19_f_c1809][PH=123][PH0=0.09][P=1.0e-100]	14	+	mmu-let-7b|mmu-miR-103|mmu-miR-124|mmu-miR-128	107338	Gbf1	CDS	mmu-miR-124, mmu-miR-136	mmu-miR-128
chr6	chr6	52701082	52701142	100013[gene=52440][PH=52][PH0=0.54][P=1.0e-13]	13	+	.	52440	Tax1bp1	CDS	mmu-miR-31, mmu-miR-137, mmu-miR-136	NA
chrX	chrX	13191658	13191718	10051[gene=chrX_r_c460][PH=44][PH0=0.02][P=5.4e-11]	13	-	mmu-miR-124|mmu-miR-361	12361	Cask	CDS	mmu-miR-9, mmu-miR-135a	NA
chr18	chr18	10644800	10644860	10070[gene=106861][PH=66][PH0=0.29][P=1.0e-100]	13	-	mmu-let-7c|mmu-miR-130a|mmu-miR-9	106861	Abhd3	3'UTR	mmu-miR-124	mmu-miR-9, mmu-miR-153
chr15	chr15	72932113	72932173	100838[gene=chr15_r_c1249][PH=41][PH0=8.09][P=6.7e-13]	13	-	mmu-let-7d|mmu-let-7e	239528	Ago2	3'UTR||intron	mmu-let-7a	NA
chr3	chr3	88549275	88549335	100963[gene=229521][PH=66][PH0=5.57][P=5.8e-14]	13	-	mmu-let-7e	229521	Syt11	3'UTR	mmu-let-7a	mmu-miR-125a-5p
chr3	chr3	88549550	88549610	101117[gene=229521][PH=176][PH0=5.57][P=5.8e-14]	13	-	mmu-miR-124	229521	Syt11	3'UTR	mmu-miR-28	mmu-miR-22, mmu-miR-23a
chr2	chr2	34137964	34138024	101854[gene=18516][PH=77][PH0=0.21][P=1.0e-100]	13	-	mmu-miR-124	18516	Pbx3	intron	mmu-miR-34a, mmu-miR-124	mmu-miR-128, mmu-miR-27a
chr2	chr2	48755773	48755833	101953[gene=11480][PH=54][PH0=0.72][P=1.0e-100]	13	+	mmu-miR-16|mmu-miR-181a	11480	Acvr2a	3'UTR	mmu-miR-181a, mmu-miR-15a	mmu-miR-103, mmu-miR-23a
chr15	chr15	72954602	72954662	102119[gene=239528][PH=37][PH0=0.44][P=1.0e-100]	13	-	.	239528	Ago2	CDS	NA	NA
chr9	chr9	45203209	45203269	102218[gene=59095][PH=26][PH0=1.06][P=1.0e-100]	13	+	mmu-miR-153	59095	Fxyd6	3'UTR	NA	mmu-miR-34a
chr17	chr17	44175317	44175377	102234[gene=chr17_f_c2684][PH=28][PH0=0.24][P=1.0e-100]	13	+	.	53901	Rcan2	3'UTR	NA	mmu-miR-9
chr4	chr4	11440605	11440665	10227[gene=66185][PH=75][PH0=0.46][P=1.2e-13]	13	+	.	66185	1110037F02Rik	CDS	NA	NA
chr16	chr16	30602400	30602460	102310[gene=224093][PH=59][PH0=8.04][P=1.0e-100]	13	+	mmu-let-7a|mmu-miR-20a	224093	Fam43a	3'UTR	mmu-let-7a, mmu-miR-106a, mmu-miR-30a	mmu-miR-186
chr19	chr19	46728487	46728547	102451[gene=chr19_f_c1809][PH=85][PH0=0.09][P=1.0e-100]	13	+	mmu-let-7f|mmu-miR-124|mmu-miR-3106	226178	Wbp1l	CDS	mmu-miR-124	mmu-miR-28
chr6	chr6	82861918	82861978	102511[gene=20355][PH=169][PH0=2.34][P=1.6e-13]	13	-	mmu-let-7g|mmu-miR-124|mmu-miR-129-5p	20355	Sema4f	3'UTR	mmu-let-7a, mmu-miR-103, mmu-miR-125a-5p	mmu-miR-15a
chr14	chr14	65209539	65209599	102706[gene=chr14_f_c2443][PH=128][PH0=0.05][P=1.0e-100]	13	+	.	387233	Mir124a-1	3'UTR	NA	mmu-miR-181a, mmu-miR-219-3p
chr8	chr8	39315213	39315273	102710[gene=chr8_r_c1517][PH=136][PH0=0.07][P=1.0e-100]	13	-	.	723860	Mir383	intron	NA	mmu-miR-28, mmu-miR-128, mmu-miR-27a
chr4	chr4	97779955	97780015	102946[gene=chr4_f_c347][PH=61][PH0=0.07][P=1.0e-100]	13	+	mmu-miR-124	18027	Nfia	3'UTR	mmu-miR-124	mmu-miR-19a, mmu-miR-31, mmu-miR-130a, mmu-miR-23a
chr7	chr7	67118619	67118679	102973[gene=chr7_r_c3541][PH=50][PH0=0.07][P=1.0e-100]	13	-	.	52480	D7Ertd715e	exon_unclassified	NA	mmu-miR-124
chr8	chr8	73282058	73282118	103152[gene=19339][PH=32][PH0=5.36][P=6.8e-12]	13	+	.	19339	Rab3a	3'UTR	NA	mmu-miR-28
chr19	chr19	55142852	55142912	103201[gene=14732][PH=45][PH0=1.43][P=1.0e-100]	13	-	.	14732	Gpam	intron	NA	mmu-miR-34a, mmu-miR-125a-5p
chr13	chr13	63069831	63069891	103222[gene=chr13_r_c2460][PH=67][PH0=0.07][P=1.0e-100]	13	-	mmu-miR-195			deep_intergenic	NA	mmu-miR-15a, mmu-miR-23a
chr19	chr19	55143558	55143618	103423[gene=14732][PH=55][PH0=1.43][P=1.0e-100]	13	-	.	14732	Gpam	intron	mmu-miR-9	NA
chr4	chr4	97783226	97783286	103458[gene=chr4_f_c347][PH=39][PH0=0.07][P=1.0e-100]	13	+	mmu-miR-29a|mmu-miR-33	18027	Nfia	3'UTR	mmu-miR-33, mmu-miR-23a	mmu-miR-181a
chr15	chr15	73085230	73085290	103551[gene=14083][PH=57][PH0=0.51][P=4.1e-13]	13	-	.	14083	Ptk2	intron	NA	mmu-miR-28
chr10	chr10	66472575	66472635	103660[gene=chr10_r_c463][PH=49][PH0=0.06][P=9.6e-11]	13	-	.	28193	Reep3	3'UTR||intron	mmu-miR-106a, mmu-miR-137	NA
chr1	chr1	55143651	55143711	103727[gene=15510][PH=35][PH0=0.90][P=1.0e-100]	13	-	mmu-miR-124	15510	Hspd1	CDS	mmu-miR-9	mmu-miR-153
chr16	chr16	45729901	45729961	104268[gene=213012][PH=116][PH0=1.40][P=2.5e-14]	13	-	mmu-miR-124	213012	Abhd10	3'UTR	NA	mmu-miR-186
chr19	chr19	46952603	46952663	104391[gene=chr19_f_c1809][PH=64][PH0=0.09][P=1.0e-100]	13	+	mmu-miR-103|mmu-miR-124|mmu-miR-300	94219	Cnnm2	3'UTR	mmu-miR-9, mmu-miR-103	mmu-miR-15a
chr9	chr9	49310315	49310375	104768[gene=chr9_r_c80][PH=176][PH0=0.09][P=1.0e-100]	13	-	mmu-miR-26a|mmu-miR-27b	17967	Ncam1	3'UTR	NA	mmu-miR-34a
chr15	chr15	12303626	12303686	10489[gene=chr15_r_c802][PH=36][PH0=0.04][P=1.0e-100]	13	-	.	68070	Pdzd2	CDS	mmu-miR-9	mmu-miR-33
chr9	chr9	49310671	49310731	104912[gene=chr9_r_c80][PH=66][PH0=0.09][P=1.0e-100]	13	-	mmu-miR-124|mmu-miR-9	17967	Ncam1	3'UTR	NA	NA
chr19	chr19	47098112	47098172	104978[gene=chr19_f_c1809][PH=44][PH0=0.09][P=1.0e-100]	13	+	mmu-miR-138|mmu-miR-181d	226180	Ina	CDS||3'UTR	NA	mmu-miR-15a, mmu-miR-135a
chr14	chr14	66592204	66592264	105115[gene=chr14_f_c2443][PH=86][PH0=0.05][P=1.0e-100]	13	+	mmu-miR-125b-5p|mmu-miR-429	12759	Clu	CDS	NA	mmu-miR-378
chr19	chr19	47098984	47099044	105138[gene=chr19_f_c1809][PH=24][PH0=0.09][P=1.0e-100]	13	+	.			downstream_10k	mmu-miR-106a	NA
chrX	chrX	141883344	141883404	105178[gene=chrX_r_c877][PH=115][PH0=0.04][P=1.0e-100]	13	-	mmu-let-7a|mmu-let-7f	27494	Amot	3'UTR	mmu-let-7a	mmu-miR-137
chr9	chr9	49311701	49311761	105181[gene=17967][PH=28][PH0=1.10][P=1.0e-100]	13	-	.	17967	Ncam1	3'UTR	NA	NA
chr10	chr10	67009841	67009901	105339[gene=chr10_r_c463][PH=76][PH0=0.06][P=9.6e-11]	13	-	mmu-miR-124|mmu-miR-181b|mmu-miR-181d|mmu-miR-9	211488	Ado	3'UTR	NA	mmu-miR-126-5p, mmu-miR-153
chr14	chr14	66598598	66598658	105449[gene=chr14_f_c2443][PH=57][PH0=0.05][P=1.0e-100]	13	+	mmu-miR-30d	12759	Clu	CDS	NA	mmu-miR-22
chr9	chr9	49312523	49312583	105475[gene=17967][PH=61][PH0=1.10][P=1.0e-100]	13	-	.	17967	Ncam1	3'UTR	mmu-miR-30a	NA
chr1	chr1	56954819	56954879	105493[gene=212712][PH=98][PH0=0.41][P=1.0e-100]	13	-	mmu-miR-124	212712	Satb2	CDS	mmu-miR-124	mmu-miR-33
chr5	chr5	58112144	58112204	105681[gene=54216][PH=65][PH0=0.47][P=1.0e-100]	13	+	.	54216	Pcdh7	CDS	mmu-miR-9, mmu-miR-103	mmu-miR-15a
chr9	chr9	49315592	49315652	105985[gene=17967][PH=42][PH0=1.10][P=1.0e-100]	13	-	mmu-let-7a|mmu-let-7e|mmu-miR-124	17967	Ncam1	CDS	mmu-miR-142-3p	mmu-miR-128, mmu-miR-27a
chr12	chr12	73092787	73092847	106051[gene=chr12_f_c550][PH=34][PH0=0.08][P=1.3e-10]	13	+	.	208846	Daam1	3'UTR	mmu-miR-186	mmu-miR-378
chrX	chrX	12698553	12698613	10612[gene=chrX_f_c0][PH=40][PH0=0.03][P=5.4e-11]	13	+	.	22284	Usp9x	CDS	mmu-miR-128, mmu-miR-27a	NA
chr10	chr10	69401559	69401619	106420[gene=chr10_f_c1425][PH=35][PH0=0.07][P=1.0e-100]	13	+	.	11735	Ank3	intron	mmu-miR-124	mmu-miR-136
chr15	chr15	73436271	73436331	106677[gene=106068][PH=81][PH0=0.72][P=8.2e-14]	13	-	mmu-miR-135a|mmu-miR-135b|mmu-miR-9	106068	Slc45a4	5'UTR	mmu-miR-30a, mmu-miR-103	mmu-miR-130a, mmu-miR-9, mmu-miR-106a, mmu-miR-15a
chr14	chr14	52823797	52823857	106861[gene=chr14_r_c2220][PH=27][PH0=0.08][P=2.7e-10]	13	-	.	67772	Chd8	CDS	mmu-miR-125a-5p	NA
chr15	chr15	78859882	78859942	107022[gene=14958][PH=47][PH0=18.67][P=1.8e-05]	13	+	.	14958	H1f0	3'UTR	NA	NA
chrX	chrX	12700498	12700558	10706[gene=chrX_f_c0][PH=39][PH0=0.03][P=5.4e-11]	13	+	mmu-miR-101b	22284	Usp9x	CDS	mmu-miR-27a	mmu-miR-186
chr18	chr18	58079097	58079157	107147[gene=20496][PH=38][PH0=0.76][P=1.0e-100]	13	+	mmu-miR-124	20496	Slc12a2	CDS	mmu-miR-124	NA
chr14	chr14	52837427	52837487	107242[gene=chr14_r_c2220][PH=25][PH0=0.08][P=2.7e-10]	13	-	.	67772	Chd8	CDS	NA	mmu-miR-9, mmu-miR-136
chr4	chr4	76385644	76385704	107444[gene=chr4_r_c983][PH=66][PH0=0.08][P=1.8e-10]	13	-	mmu-let-7a|mmu-let-7c	19266	Ptprd	intron	mmu-miR-124	mmu-miR-9
chr13	chr13	69952580	69952640	107743[gene=28077][PH=60][PH0=1.87][P=1.0e-100]	13	+	mmu-miR-541	28077	Med10	CDS	mmu-miR-9	NA
chr11	chr11	57141373	57141433	107743[gene=chr11_f_c2949][PH=42][PH0=0.11][P=1.0e-100]	13	+	.	14799	Gria1	3'UTR	mmu-miR-137, mmu-miR-103	mmu-miR-153, mmu-miR-15a
chr4	chr4	76405115	76405175	107872[gene=chr4_r_c983][PH=60][PH0=0.08][P=1.8e-10]	13	-	.	19266	Ptprd	intron	mmu-miR-124	NA
chr3	chr3	89762242	89762302	107979[gene=54667][PH=52][PH0=2.47][P=4.5e-14]	13	-	mmu-miR-124|mmu-miR-26a	54667	Atp8b2	CDS	mmu-miR-124	NA
chr2	chr2	37229017	37229077	108156[gene=319817][PH=56][PH0=1.22][P=1.0e-13]	13	-	mmu-miR-124|mmu-miR-125b-5p|mmu-miR-1983|mmu-miR-26a|mmu-miR-29b|mmu-miR-496	319817	Rc3h2	3'UTR	NA	NA
chr9	chr9	49359537	49359597	108203[gene=17967][PH=82][PH0=1.10][P=1.0e-100]	13	-	mmu-miR-124	17967	Ncam1	intron	NA	mmu-miR-125a-5p, mmu-miR-128
chr2	chr2	37229952	37230012	108337[gene=319817][PH=44][PH0=1.22][P=1.0e-13]	13	-	.	319817	Rc3h2	3'UTR	NA	mmu-miR-124
chr17	chr17	64658350	64658410	108455[gene=224938][PH=31][PH0=1.30][P=1.0e-100]	13	-	mmu-miR-139-5p	224938	Pja2	CDS	NA	mmu-miR-128, mmu-miR-27a, mmu-miR-217
chr16	chr16	32683274	32683334	108466[gene=51789][PH=70][PH0=1.04][P=7.3e-14]	13	+	.	51789	Tnk2	3'UTR	mmu-miR-27a, mmu-miR-128, mmu-miR-23a	mmu-miR-181a
chr11	chr11	57343811	57343871	108469[gene=chr11_f_c2949][PH=20][PH0=0.11][P=1.0e-100]	13	+	mmu-miR-9	216760	Mfap3	3'UTR	NA	mmu-miR-9
chr12	chr12	92814064	92814124	108510[gene=83602][PH=31][PH0=0.34][P=1.0e-100]	13	-	mmu-let-7b|mmu-miR-222	83602	Gtf2a1	CDS	mmu-let-7a, mmu-miR-138	NA
chr15	chr15	74499557	74499617	108764[gene=11838][PH=417][PH0=16.38][P=2.8e-13]	13	-	mmu-let-7a|mmu-let-7b|mmu-let-7c|mmu-let-7d|mmu-miR-103|mmu-miR-124|mmu-miR-138|mmu-miR-26a|mmu-miR-26b|mmu-miR-379|mmu-miR-410|mmu-miR-541|mmu-miR-700*|mmu-miR-708	11838	Arc	3'UTR	mmu-let-7a	NA
chr9	chr9	49374819	49374879	108848[gene=17967][PH=52][PH0=1.10][P=1.0e-100]	13	-	.	17967	Ncam1	CDS	NA	mmu-miR-27a
chr8	chr8	74845068	74845128	108949[gene=16598][PH=77][PH0=9.47][P=1.6e-13]	13	+	mmu-miR-126-5p	16598	Klf2	3'UTR	NA	mmu-miR-30a, mmu-miR-124, mmu-miR-101a
chr6	chr6	55451349	55451409	109004[gene=11517][PH=186][PH0=2.01][P=1.0e-100]	13	+	mmu-miR-103|mmu-miR-136|mmu-miR-30e|mmu-miR-338-3p|mmu-miR-362-5p|mmu-miR-665	11517	Adcyap1r1	3'UTR	NA	mmu-miR-103, mmu-miR-15a
chr11	chr11	55208085	55208145	109298[gene=chr11_r_c364][PH=434][PH0=0.11][P=1.0e-100]	13	-	mmu-miR-29c|mmu-miR-322|mmu-miR-410	20692	Sparc	3'UTR	NA	NA
chr10	chr10	70033612	70033672	109424[gene=chr10_r_c463][PH=77][PH0=0.06][P=9.6e-11]	13	-	.	70911	Phyhipl	CDS	NA	mmu-miR-142-3p
chrX	chrX	12709307	12709367	10946[gene=chrX_f_c0][PH=41][PH0=0.03][P=5.4e-11]	13	+	mmu-miR-29b	22284	Usp9x	CDS	mmu-let-7a	mmu-miR-33, mmu-miR-9, mmu-miR-124, mmu-miR-217
chr2	chr2	49627972	49628032	109492[gene=16574][PH=62][PH0=1.32][P=8.8e-13]	13	+	mmu-miR-128	16574	Kif5c	3'UTR	NA	NA
chr11	chr11	5179268	5179328	10974[gene=407821][PH=35][PH0=0.33][P=1.0e-100]	13	-	mmu-miR-124	407821	Znrf3	3'UTR	mmu-miR-103	mmu-miR-34a, mmu-miR-15a
chr16	chr16	33011406	33011466	109876[gene=70144][PH=28][PH0=0.38][P=1.0e-100]	13	+	.	70144	Lrch3	intron	mmu-miR-181a, mmu-miR-124	mmu-miR-34a, mmu-miR-26a, mmu-miR-126-5p
chr11	chr11	55209337	55209397	109888[gene=chr11_r_c364][PH=101][PH0=0.11][P=1.0e-100]	13	-	mmu-miR-15a|mmu-miR-16|mmu-miR-29a|mmu-miR-376b*	20692	Sparc	CDS	NA	mmu-miR-27a, mmu-miR-19a, mmu-miR-186, mmu-miR-130a
chr2	chr2	49629194	49629254	109927[gene=16574][PH=50][PH0=1.32][P=8.8e-13]	13	+	mmu-let-7a|mmu-let-7f	16574	Kif5c	3'UTR	NA	mmu-miR-30a
chr2	chr2	49629488	49629548	110040[gene=16574][PH=55][PH0=1.32][P=8.8e-13]	13	+	mmu-miR-181a	16574	Kif5c	3'UTR	mmu-miR-181a	mmu-miR-126-5p
chr11	chr11	55215487	55215547	110104[gene=chr11_r_c364][PH=62][PH0=0.11][P=1.0e-100]	13	-	mmu-miR-149|mmu-miR-328|mmu-miR-7b	20692	Sparc	CDS	NA	mmu-miR-186
chr2	chr2	37431107	37431167	110149[gene=20744][PH=50][PH0=0.56][P=1.0e-100]	13	-	.	20744	Strbp	3'UTR||intron	mmu-miR-124	mmu-miR-136
chr19	chr19	58871782	58871842	110328[gene=73442][PH=93][PH0=0.53][P=2.8e-13]	13	-	mmu-let-7c|mmu-miR-124|mmu-miR-181a|mmu-miR-31|mmu-miR-544-3p	73442	Hspa12a	3'UTR	mmu-miR-23a	mmu-miR-181a, mmu-miR-31, mmu-miR-186
chr12	chr12	4686030	4686090	11143[gene=20403][PH=38][PH0=0.49][P=1.0e-100]	13	+	mmu-miR-500	20403	Itsn2	3'UTR	NA	mmu-miR-181a, mmu-miR-124
chr7	chr7	71899313	71899373	111528[gene=chr7_f_c2661][PH=163][PH0=0.08][P=1.5e-10]	13	+	.			downstream_10k	mmu-miR-128, mmu-miR-27a	NA
chr9	chr9	49606898	49606958	112060[gene=17967][PH=53][PH0=1.10][P=1.0e-100]	13	-	mmu-miR-124|mmu-miR-126-5p	17967	Ncam1	5'UTR	NA	mmu-miR-28
chr3	chr3	94688826	94688886	112134[gene=chr3_r_c1866][PH=30][PH0=0.05][P=1.0e-100]	13	-	.	19172	Psmb4	CDS	NA	NA
chrX	chrX	147753172	147753232	112385[gene=chrX_f_c897][PH=29][PH0=0.04][P=1.0e-100]	13	+	.	279561	Wnk3	3'UTR||intron	mmu-miR-26a	NA
chr14	chr14	55526838	55526898	112413[gene=chr14_r_c2220][PH=35][PH0=0.08][P=2.7e-10]	13	-	mmu-let-7c	59049	Slc22a17	CDS||3'UTR	mmu-miR-193	mmu-miR-26a, mmu-miR-22
chr8	chr8	47292690	47292750	112639[gene=chr8_r_c1517][PH=178][PH0=0.07][P=1.0e-100]	13	-	mmu-let-7a|mmu-let-7b|mmu-let-7c|mmu-miR-124|mmu-miR-125b-5p|mmu-miR-128|mmu-miR-300|mmu-miR-3099	11739	Slc25a4	3'UTR	mmu-let-7a	NA
chrX	chrX	149046941	149047001	112658[gene=chrX_r_c877][PH=35][PH0=0.04][P=1.0e-100]	13	-	mmu-miR-124|mmu-miR-139-5p|mmu-miR-149	110380	Shroom2	3'UTR	NA	NA
chr1	chr1	87804268	87804328	112727[gene=chr1_f_c295][PH=32][PH0=0.06][P=1.3e-10]	13	+	mmu-miR-20a	64294	Itm2c	3'UTR	mmu-miR-106a	mmu-miR-23a
chr11	chr11	59026905	59026965	113004[gene=chr11_r_c364][PH=35][PH0=0.11][P=1.0e-100]	13	-	.	11840	Arf1	CDS	mmu-miR-103	mmu-miR-15a
chr7	chr7	73316863	73316923	113073[gene=chr7_f_c2661][PH=44][PH0=0.08][P=1.5e-10]	13	+	.	269941	Chsy1	CDS	mmu-miR-9, mmu-miR-193	mmu-miR-340-5p, mmu-miR-30a
chr1	chr1	87805077	87805137	113190[gene=chr1_f_c295][PH=183][PH0=0.06][P=1.3e-10]	13	+	mmu-miR-16|mmu-miR-181a|mmu-miR-29b|mmu-miR-9	64294	Itm2c	3'UTR	NA	NA
chr19	chr19	59372960	59373020	113353[gene=107368][PH=58][PH0=0.88][P=1.0e-100]	13	-	mmu-let-7c|mmu-miR-124	107368	Pdzd8	3'UTR	mmu-miR-30a	mmu-miR-374
chr15	chr15	76002366	76002426	113447[gene=18810][PH=88][PH0=2.49][P=1.0e-100]	13	-	.	18810	Plec	3'UTR	mmu-miR-378	NA
chr17	chr17	66438600	66438660	113640[gene=72900][PH=33][PH0=0.61][P=1.0e-100]	13	-	mmu-miR-181a|mmu-miR-30a|mmu-miR-30e	72900	Ndufv2	CDS||5'UTR	NA	mmu-miR-9, mmu-miR-15a
chr16	chr16	33726795	33726855	114335[gene=77446][PH=85][PH0=0.54][P=1.0e-100]	13	+	mmu-let-7a|mmu-let-7c|mmu-miR-124	77446	Heg1	CDS	mmu-let-7a	mmu-miR-135a
chr11	chr11	59146892	59146952	114386[gene=chr11_f_c2949][PH=97][PH0=0.11][P=1.0e-100]	13	+	mmu-let-7c|mmu-miR-124	216795	Wnt9a	3'UTR	mmu-let-7a	mmu-miR-27a, mmu-miR-128
chrX	chrX	152009481	152009541	114492[gene=chrX_r_c877][PH=41][PH0=0.04][P=1.0e-100]	13	-	mmu-let-7c	211612	Ptchd1	CDS	mmu-let-7a	NA
chr18	chr18	61117821	61117881	114741[gene=12322][PH=136][PH0=6.39][P=3.5e-13]	13	+	mmu-let-7a|mmu-let-7c|mmu-miR-107*|mmu-miR-124|mmu-miR-361|mmu-miR-540-3p	12322	Camk2a	CDS	NA	mmu-miR-135a, mmu-miR-103
chrX	chrX	148292375	148292435	115039[gene=chrX_f_c897][PH=30][PH0=0.04][P=1.0e-100]	13	+	mmu-miR-130a|mmu-miR-143|mmu-miR-330	59026	Huwe1	CDS	mmu-miR-9	mmu-miR-135a
chr15	chr15	80629163	80629223	115071[gene=213988][PH=49][PH0=1.28][P=4.3e-13]	13	+	mmu-let-7c|mmu-miR-106a	213988	Tnrc6b	5'UTR	NA	mmu-let-7a, mmu-miR-34a
chr1	chr1	64076055	64076115	115130[gene=chr1_r_c1252][PH=46][PH0=6.47][P=1.0e-100]	13	-	.			downstream_10k	mmu-miR-181a, mmu-miR-153	mmu-miR-23a
chr8	chr8	9515313	9515373	11514[gene=270028][PH=72][PH0=1.01][P=1.0e-100]	13	-	mmu-miR-124	270028	Fam155a	intron	mmu-miR-124	mmu-miR-378, mmu-miR-128
chr19	chr19	54000722	54000782	115471[gene=chr19_f_c1809][PH=72][PH0=0.09][P=1.0e-100]	13	+	mmu-miR-145	18569	Pdcd4	CDS	mmu-let-7a, mmu-miR-124, mmu-miR-34a	NA
chr8	chr8	81255645	81255705	115524[gene=76775][PH=32][PH0=0.11][P=1.0e-100]	13	+	mmu-miR-124	76775	Slc10a7	3'UTR	mmu-miR-124	mmu-miR-30a
chr5	chr5	65558741	65558801	116015[gene=71778][PH=56][PH0=0.57][P=1.0e-100]	13	+	.	71778	Klhl5	3'UTR	NA	mmu-miR-26a, mmu-miR-9
chr4	chr4	102278297	102278357	116306[gene=chr4_f_c347][PH=56][PH0=0.07][P=1.0e-100]	13	+	mmu-miR-124|mmu-miR-181a	18578	Pde4b	3'UTR	mmu-miR-124	NA
chr13	chr13	77170912	77170972	116360[gene=78771][PH=43][PH0=0.17][P=1.0e-100]	13	+	mmu-miR-487b	78771	Mctp1	3'UTR	NA	NA
chr18	chr18	77722946	77723006	116506[gene=chr18_r_c1963][PH=54][PH0=1.28][P=2.1e-13]	13	-	mmu-let-7d*	225743	Rnf165	CDS||intron	mmu-let-7a, mmu-miR-138	mmu-miR-217, mmu-miR-125a-5p
chrX	chrX	154259972	154260032	116532[gene=245684][PH=53][PH0=0.84][P=1.0e-100]	13	-	mmu-miR-124|mmu-miR-19b	245684	Cnksr2	3'UTR	mmu-miR-19a	mmu-miR-130a
chrX	chrX	154260126	154260186	116605[gene=245684][PH=79][PH0=0.84][P=1.0e-100]	13	-	mmu-miR-181a|mmu-miR-26a|mmu-miR-9	245684	Cnksr2	3'UTR	mmu-miR-181a	mmu-miR-340-5p
chrX	chrX	148346888	148346948	116716[gene=chrX_f_c897][PH=65][PH0=0.04][P=1.0e-100]	13	+	.	387253	Mirlet7f-2	intron	NA	NA
chr5	chr5	53536700	53536760	116740[gene=chr5_r_c1764][PH=81][PH0=0.07][P=1.0e-100]	13	-	mmu-miR-127	231238	Sel1l3	CDS	mmu-miR-9	mmu-miR-340-5p, mmu-miR-378
chr6	chr6	61978286	61978346	117088[gene=chr6_f_c1281][PH=20][PH0=0.18][P=1.0e-100]	13	+	.	232035	Ccser1	intron	mmu-miR-9, mmu-miR-33	mmu-miR-106a
chr9	chr9	52485347	52485407	117256[gene=330941][PH=42][PH0=9.11][P=5.6e-12]	13	-	.	330941	AI593442	3'UTR	NA	NA
chr15	chr15	80748940	80749000	117261[gene=213988][PH=67][PH0=1.28][P=4.3e-13]	13	+	mmu-miR-124	213988	Tnrc6b	CDS	NA	mmu-miR-124
chr9	chr9	52485598	52485658	117375[gene=330941][PH=62][PH0=9.11][P=1.0e-100]	13	-	mmu-miR-128|mmu-miR-30a|mmu-miR-30e	330941	AI593442	3'UTR	mmu-miR-128	mmu-miR-27a
chrX	chrX	154291093	154291153	117642[gene=245684][PH=105][PH0=0.84][P=1.0e-100]	13	-	mmu-miR-124	245684	Cnksr2	CDS	NA	mmu-miR-27a, mmu-miR-138, mmu-miR-124
chr15	chr15	80760109	80760169	117725[gene=213988][PH=148][PH0=1.28][P=4.3e-13]	13	+	mmu-miR-124|mmu-miR-190|mmu-miR-23b|mmu-miR-26a|mmu-miR-9	213988	Tnrc6b	3'UTR	mmu-miR-26a	NA
chrX	chrX	148364672	148364732	117839[gene=chrX_f_c897][PH=76][PH0=0.04][P=1.0e-100]	13	+	mmu-let-7a|mmu-let-7c|mmu-let-7d|mmu-miR-124|mmu-miR-9	59026	Huwe1	CDS	mmu-let-7a	mmu-miR-124
chr6	chr6	8543696	8543756	11818[gene=170772][PH=71][PH0=0.22][P=1.0e-100]	13	+	.	170772	Glcci1	3'UTR	mmu-miR-19a	mmu-miR-130a
chr6	chr6	86642826	86642886	118311[gene=23885][PH=37][PH0=0.61][P=7.9e-14]	13	-	mmu-miR-128	23885	Gmcl1	3'UTR	NA	mmu-miR-128, mmu-miR-27a
chr3	chr3	88132448	88132508	118552[gene=chr3_f_c1761][PH=104][PH0=0.06][P=5.6e-11]	13	+	mmu-miR-26a|mmu-miR-26b	56700	0610031J06Rik	3'UTR	mmu-miR-26a	NA
chr3	chr3	97007611	97007671	118673[gene=chr3_r_c2064][PH=27][PH0=8.56][P=6.9e-05]	13	-	.	77578	Bcl9	3'UTR||intron	NA	mmu-miR-138
chr7	chr7	6756327	6756387	11923[gene=57775][PH=71][PH0=0.29][P=1.0e-100]	13	+	mmu-miR-30c	57775	Usp29	intron	NA	NA
chr1	chr1	65217742	65217802	119238[gene=15926][PH=29][PH0=0.66][P=1.6e-13]	13	-	.	15926	Idh1	CDS	mmu-miR-9, mmu-miR-103	mmu-miR-15a
chr12	chr12	8505519	8505579	11942[gene=11852][PH=99][PH0=40.17][P=5.4e-12]	13	-	mmu-miR-30c	11852	Rhob	3'UTR	NA	NA
chr18	chr18	61735103	61735163	119428[gene=93687][PH=75][PH0=1.34][P=1.0e-100]	13	+	mmu-let-7a|mmu-let-7b|mmu-let-7c	93687	Csnk1a1	CDS	mmu-miR-34a	NA
chrX	chrX	6731227	6731287	1198[gene=chrX_r_c460][PH=75][PH0=0.02][P=5.4e-11]	13	-	mmu-let-7d			deep_intergenic	NA	mmu-miR-124, mmu-miR-153
chr17	chr17	71323370	71323430	119885[gene=67938][PH=79][PH0=1.02][P=1.0e-100]	13	-	mmu-miR-128	67938	Myl12b	3'UTR	mmu-miR-27a, mmu-miR-128	mmu-miR-101a
chr15	chr15	80771066	80771126	120114[gene=213988][PH=49][PH0=1.28][P=4.3e-13]	13	+	.	213988	Tnrc6b	3'UTR	NA	NA
chr16	chr16	60381834	60381894	120772[gene=13840][PH=55][PH0=0.16][P=1.8e-12]	13	-	mmu-miR-124	13840	Epha6	intron	mmu-miR-124, mmu-miR-186	NA
chr9	chr9	53760474	53760534	120865[gene=270162][PH=47][PH0=0.92][P=1.2e-13]	13	-	mmu-let-7b|mmu-miR-124|mmu-miR-29a|mmu-miR-9	270162	Elmod1	CDS||3'UTR	mmu-miR-34a	NA
chrX	chrX	156560192	156560252	121002[gene=18597][PH=140][PH0=1.81][P=1.0e-100]	13	-	mmu-miR-219-5p|mmu-miR-376a	18597	Pdha1	3'UTR	NA	NA
chr17	chr17	56398097	56398157	121084[gene=chr17_f_c2684][PH=58][PH0=0.24][P=1.0e-100]	13	+	mmu-miR-124	14154	Fem1a	CDS	NA	mmu-miR-34a, mmu-miR-124, mmu-miR-15a, mmu-miR-33
chr16	chr16	36035882	36035942	121565[gene=16646][PH=54][PH0=0.63][P=1.0e-100]	13	+	mmu-miR-30c	16646	Kpna1	3'UTR	mmu-miR-15a	mmu-miR-30a, mmu-miR-103
chr7	chr7	71033424	71033484	121692[gene=chr7_r_c3541][PH=36][PH0=0.07][P=1.0e-100]	13	-	.	50794	Klf13	3'UTR||intron	NA	mmu-miR-124
chr14	chr14	76906471	76906531	121712[gene=chr14_f_c2443][PH=147][PH0=0.05][P=1.0e-100]	13	+	mmu-miR-29a|mmu-miR-29c|mmu-miR-666-3p	21807	Tsc22d1	CDS||3'UTR	mmu-miR-15a	mmu-miR-103
chr13	chr13	81809633	81809693	122159[gene=80289][PH=66][PH0=0.79][P=1.0e-100]	13	+	mmu-miR-124|mmu-miR-497	80289	Lysmd3	3'UTR	mmu-miR-124	NA
chr18	chr18	63111975	63112035	122193[gene=494504][PH=163][PH0=2.65][P=1.0e-100]	13	+	mmu-let-7b|mmu-miR-124|mmu-miR-200b|mmu-miR-26a|mmu-miR-26b|mmu-miR-300	494504	Apcdd1	3'UTR	mmu-miR-26a, mmu-miR-186	mmu-miR-124, mmu-miR-130a, mmu-miR-181a, mmu-miR-106a
chr5	chr5	67448296	67448356	122525[gene=chr5_f_c3682][PH=436][PH0=0.08][P=1.0e-100]	13	+	mmu-miR-124|mmu-miR-181a|mmu-miR-30a|mmu-miR-30c|mmu-miR-328|mmu-miR-376b|mmu-miR-431	77569	Limch1	3'UTR	NA	NA
chr6	chr6	88453644	88453704	122646[gene=53421][PH=60][PH0=2.10][P=1.0e-100]	13	-	.	53421	Sec61a1	3'UTR	mmu-miR-128	mmu-miR-9, mmu-miR-27a
chr11	chr11	61589804	61589864	122814[gene=chr11_r_c364][PH=114][PH0=0.11][P=1.0e-100]	13	-	mmu-let-7f-2*	29869	Ulk2	3'UTR	mmu-let-7a	mmu-miR-186
chr10	chr10	77735713	77735773	123268[gene=chr10_r_c976][PH=43][PH0=0.06][P=6.4e-11]	13	-	.	28169	Agpat3	3'UTR	NA	NA
chr11	chr11	61600985	61601045	123532[gene=chr11_r_c364][PH=72][PH0=0.11][P=1.0e-100]	13	-	mmu-let-7f|mmu-miR-124	29869	Ulk2	CDS	mmu-miR-124	mmu-miR-28
chr16	chr16	37819017	37819077	123931[gene=14314][PH=73][PH0=0.77][P=1.0e-100]	13	+	mmu-miR-107	14314	Fstl1	CDS	mmu-let-7a, mmu-miR-27a, mmu-miR-128	NA
chr3	chr3	100371513	100371573	124059[gene=17156][PH=60][PH0=0.45][P=1.0e-100]	13	-	mmu-miR-186	17156	Man1a2	CDS||3'UTR	NA	NA
chr2	chr2	59172826	59172886	124835[gene=227937][PH=115][PH0=0.67][P=1.0e-100]	13	+	mmu-miR-219-5p	227937	Pkp4	CDS	NA	mmu-miR-103, mmu-miR-128
chr11	chr11	62079509	62079569	125022[gene=chr11_f_c2949][PH=96][PH0=0.11][P=1.0e-100]	13	+	mmu-let-7e|mmu-miR-433	11541	Adora2b	3'UTR	mmu-miR-27a, mmu-miR-128	mmu-miR-101a
chr14	chr14	14447823	14447883	12506[gene=72003][PH=42][PH0=0.16][P=1.0e-100]	13	+	mmu-let-7e	72003	Synpr	3'UTR	mmu-miR-128, mmu-miR-27a, mmu-miR-101a	mmu-miR-30a
chr2	chr2	41791608	41791668	125266[gene=chr2_r_c1176][PH=48][PH0=0.07][P=1.0e-100]	13	-	mmu-let-7b|mmu-let-7c	94217	Lrp1b	intron	mmu-let-7a	NA
chr6	chr6	89292601	89292661	125284[gene=18844][PH=77][PH0=1.28][P=1.0e-100]	13	-	.	18844	Plxna1	CDS	mmu-miR-103	mmu-miR-378, mmu-miR-217, mmu-miR-15a, mmu-miR-23a
chr8	chr8	86094771	86094831	125368[gene=66916][PH=144][PH0=2.59][P=1.0e-100]	13	+	mmu-let-7a|mmu-let-7b|mmu-let-7d|mmu-let-7i	66916	Ndufb7	CDS	mmu-let-7a	mmu-miR-15a, mmu-miR-101a, mmu-miR-142-3p, mmu-miR-128, mmu-miR-27a
chr5	chr5	68013125	68013185	125503[gene=chr5_r_c1764][PH=81][PH0=0.07][P=1.0e-100]	13	-	mmu-miR-124|mmu-miR-128|mmu-miR-30a|mmu-miR-30d	11980	Atp8a1	3'UTR	NA	mmu-miR-27a, mmu-miR-19a, mmu-miR-130a
chr6	chr6	89306846	89306906	125613[gene=18844][PH=106][PH0=1.28][P=1.0e-100]	13	-	mmu-let-7c	18844	Plxna1	CDS	mmu-let-7a, mmu-miR-22	NA
chr16	chr16	37883371	37883431	125849[gene=320184][PH=119][PH0=9.55][P=6.6e-13]	13	+	.	320184	Lrrc58	3'UTR	NA	NA
chr16	chr16	37883547	37883607	125933[gene=320184][PH=143][PH0=9.55][P=6.6e-13]	13	+	mmu-miR-190	320184	Lrrc58	3'UTR	mmu-miR-28	NA
chr11	chr11	62158271	62158331	126238[gene=chr11_r_c364][PH=44][PH0=0.11][P=1.0e-100]	13	-	.	20185	Ncor1	CDS	mmu-miR-9	NA
chr7	chr7	86508693	86508753	126343[gene=chr7_f_c2661][PH=60][PH0=0.08][P=1.5e-10]	13	+	mmu-miR-124|mmu-miR-30b			downstream_10k	mmu-miR-186	mmu-miR-31
chr13	chr13	89832363	89832423	126496[gene=chr13_r_c2460][PH=75][PH0=0.07][P=1.0e-100]	13	-	mmu-let-7b|mmu-let-7e|mmu-miR-9	13003	Vcan	CDS	mmu-miR-9, mmu-let-7a	mmu-miR-106a
chr2	chr2	60067858	60067918	126561[gene=57438][PH=133][PH0=1.16][P=1.5e-13]	13	+	mmu-miR-128	57438	2014-03-07	CDS	mmu-let-7a	mmu-miR-128, mmu-miR-27a
chr16	chr16	37885674	37885734	126620[gene=320184][PH=70][PH0=9.55][P=6.6e-13]	13	+	mmu-miR-434-3p	320184	Lrrc58	3'UTR	mmu-miR-186	mmu-miR-217, mmu-miR-340-5p
chr16	chr16	37886790	37886850	126871[gene=320184][PH=59][PH0=9.55][P=6.6e-13]	13	+	mmu-let-7c|mmu-miR-30a|mmu-miR-30c	320184	Lrrc58	3'UTR	NA	mmu-miR-28, mmu-miR-374
chr7	chr7	86650157	86650217	126959[gene=chr7_f_c2661][PH=71][PH0=0.08][P=1.5e-10]	13	+	.	101694	AI854517	intron	NA	NA
chr11	chr11	62215517	62215577	127029[gene=chr11_r_c364][PH=52][PH0=0.11][P=1.0e-100]	13	-	mmu-miR-181c	20185	Ncor1	3'UTR	mmu-miR-124	NA
chr3	chr3	101393733	101393793	127141[gene=11928][PH=44][PH0=3.62][P=1.1e-13]	13	-	.	11928	Atp1a1	CDS	NA	NA
chr7	chr7	72441387	72441447	127196[gene=chr7_r_c3541][PH=45][PH0=0.07][P=1.0e-100]	13	-	mmu-miR-24|mmu-miR-26a|mmu-miR-297c	21872	Tjp1	3'UTR	mmu-miR-137	mmu-let-7a
chr12	chr12	81979674	81979734	127229[gene=chr12_f_c550][PH=42][PH0=0.08][P=1.3e-10]	13	+	.	217684	4933426M11Rik	3'UTR	mmu-miR-106a, mmu-miR-33	mmu-miR-34a, mmu-miR-130a
chr6	chr6	90611724	90611784	127438[gene=chr6_r_c1979][PH=34][PH0=0.76][P=1.0e-100]	13	-	mmu-miR-124|mmu-miR-9	232227	Iqsec1	3'UTR||intron	mmu-miR-128	mmu-miR-27a
chr10	chr10	75400375	75400435	127875[gene=chr10_f_c859][PH=79][PH0=0.10][P=1.6e-10]	13	+	mmu-miR-181a|mmu-miR-181c|mmu-miR-181d	103172	Chchd10	3'UTR	NA	mmu-miR-23a
chr9	chr9	55993619	55993679	128009[gene=56434][PH=148][PH0=2.20][P=1.0e-100]	13	-	mmu-let-7g|mmu-miR-15b|mmu-miR-9	56434	Tspan3	CDS	mmu-miR-34a, mmu-miR-103	mmu-miR-15a
chr15	chr15	82030054	82030114	128135[gene=20788][PH=26][PH0=1.30][P=2.2e-13]	13	+	mmu-miR-124	20788	Srebf2	CDS	NA	mmu-miR-27a, mmu-miR-101a
chr8	chr8	86462320	86462380	128328[gene=330814][PH=82][PH0=5.96][P=1.6e-13]	13	+	.	330814	Lphn1	CDS	NA	NA
chr9	chr9	56071387	56071447	128840[gene=244895][PH=284][PH0=0.29][P=1.0e-100]	13	-	mmu-miR-128	244895	C230081A13Rik	intron	NA	mmu-miR-22, mmu-miR-28
chr15	chr15	82090377	82090437	128901[gene=chr15_f_c1900][PH=93][PH0=2.95][P=1.0e-100]	13	+	mmu-miR-124|mmu-miR-29c	76505	1500009C09Rik	exon_unclassified	NA	mmu-miR-124, mmu-miR-153
chr17	chr17	65102690	65102750	128938[gene=chr17_f_c2684][PH=55][PH0=0.24][P=1.0e-100]	13	+	mmu-miR-124	17158	Man2a1	3'UTR	mmu-miR-124, mmu-miR-340-5p	mmu-miR-23a
chr9	chr9	54757564	54757624	129045[gene=64602][PH=58][PH0=0.77][P=1.0e-100]	13	+	mmu-miR-181a|mmu-miR-181c|mmu-miR-770-5p	64602	Ireb2	3'UTR	NA	NA
chr14	chr14	62250893	62250953	129458[gene=chr14_r_c2220][PH=168][PH0=0.08][P=2.7e-10]	13	-	.	387174	Mir15a	intron	NA	NA
chr3	chr3	103546509	103546569	129461[gene=15257][PH=73][PH0=1.51][P=1.0e-100]	13	-	.	15257	Hipk1	3'UTR	mmu-miR-181a, mmu-miR-23a	mmu-miR-9, mmu-miR-26a
chr14	chr14	63159840	63159900	129932[gene=chr14_r_c2220][PH=63][PH0=0.08][P=2.7e-10]	13	-	.			deep_intergenic	mmu-miR-9, mmu-miR-33	mmu-miR-135a
chr15	chr15	78497805	78497865	130055[gene=chr15_r_c1545][PH=68][PH0=8.52][P=1.0e-100]	13	-	.			downstream_10k	mmu-miR-136	NA
chr15	chr15	82124490	82124550	130189[gene=24050][PH=64][PH0=3.10][P=7.4e-14]	13	+	mmu-let-7a	24050	2014-09-03	3'UTR	mmu-miR-137	mmu-miR-340-5p
chr15	chr15	82124909	82124969	130392[gene=chr15_f_c1902][PH=113][PH0=65.29][P=1.0e-06]	13	+	mmu-let-7b			downstream_10k||upstream_10k	NA	mmu-miR-135a
chr18	chr18	65373247	65373307	130399[gene=83814][PH=51][PH0=0.50][P=6.2e-13]	13	+	.	83814	Nedd4l	3'UTR	mmu-miR-26a	NA
chr16	chr16	9571676	9571736	13040[gene=chr16_r_c162][PH=72][PH0=9.36][P=1.0e-100]	13	-	.			downstream_10k	mmu-miR-106a	mmu-miR-130a, mmu-miR-33, mmu-miR-124
chr16	chr16	66876151	66876211	130541[gene=239857][PH=38][PH0=0.80][P=1.8e-12]	13	-	mmu-miR-124	239857	Cadm2	intron	NA	mmu-miR-124
chr16	chr16	38768744	38768804	130774[gene=56375][PH=42][PH0=0.54][P=1.0e-100]	13	+	mmu-miR-30e|mmu-miR-541	56375	B4galt4	3'UTR	mmu-miR-181a, mmu-miR-31	NA
chr9	chr9	56468595	56468655	130797[gene=235402][PH=129][PH0=1.79][P=1.0e-100]	13	-	mmu-miR-153|mmu-miR-708|mmu-miR-99a	235402	Lingo1	CDS	NA	NA
chr14	chr14	64142779	64142839	131455[gene=chr14_r_c2220][PH=46][PH0=0.08][P=2.7e-10]	13	-	.	210376	Mtmr9	3'UTR	mmu-miR-219-3p	NA
chr9	chr9	55906274	55906334	131483[gene=26611][PH=75][PH0=1.80][P=1.0e-100]	13	+	mmu-let-7c|mmu-miR-9	26611	Rcn2	3'UTR	mmu-miR-26a	mmu-miR-181a, mmu-miR-136
chr7	chr7	74377191	74377251	131617[gene=chr7_r_c3541][PH=35][PH0=0.07][P=1.0e-100]	13	-	mmu-miR-124			downstream_10k	mmu-miR-124	mmu-miR-101a
chr4	chr4	81936116	81936176	131783[gene=chr4_r_c983][PH=86][PH0=0.08][P=1.8e-10]	13	-	.	18028	Nfib	3'UTR	NA	mmu-miR-22, mmu-miR-15a, mmu-miR-217
chr6	chr6	67227835	67227895	132082[gene=66870][PH=47][PH0=1.60][P=1.0e-100]	13	+	.	66870	Serbp1	CDS	NA	mmu-miR-9, mmu-miR-136
chr10	chr10	80128130	80128190	132211[gene=chr10_r_c1241][PH=88][PH0=0.08][P=1.0e-100]	13	-	.	17347	Mknk2	3'UTR	mmu-miR-106a	NA
chr1	chr1	73956863	73956923	132334[gene=chr1_r_c1412][PH=103][PH0=0.21][P=8.1e-13]	13	-	mmu-miR-124	21961	Tns1	3'UTR||intron	mmu-miR-181a, mmu-miR-103	mmu-miR-15a
chr11	chr11	67502227	67502287	132360[gene=chr11_f_c2949][PH=85][PH0=0.11][P=1.0e-100]	13	+	mmu-miR-181a	14457	Gas7	3'UTR	mmu-miR-30a, mmu-miR-181a	mmu-miR-23a
chr10	chr10	80128589	80128649	132370[gene=chr10_r_c1241][PH=71][PH0=0.08][P=1.0e-100]	13	-	mmu-miR-26a	17347	Mknk2	3'UTR	mmu-miR-26a, mmu-miR-181a	NA
chr12	chr12	106268932	106268992	132608[gene=chr12_r_c2388][PH=22][PH0=1.57][P=1.1e-16]	13	-	mmu-miR-30a	69434	Snhg10	exon_unclassified	NA	mmu-miR-15a, mmu-miR-135a
chr4	chr4	81942246	81942306	132893[gene=chr4_r_c983][PH=51][PH0=0.08][P=1.8e-10]	13	-	mmu-miR-124|mmu-miR-30c|mmu-miR-376b	18028	Nfib	3'UTR	mmu-miR-124	mmu-miR-19a
chr3	chr3	92493735	92493795	133043[gene=chr3_f_c1761][PH=97][PH0=0.06][P=5.6e-11]	13	+	mmu-miR-124|mmu-miR-30e|mmu-miR-9|mmu-miR-99a			downstream_10k	mmu-miR-15a	mmu-miR-103
chr10	chr10	79172799	79172859	133060[gene=chr10_f_c859][PH=102][PH0=0.10][P=1.6e-10]	13	+	.	12215	Bsg	CDS	NA	NA
chr10	chr10	80169719	80169779	133209[gene=chr10_r_c1312][PH=112][PH0=0.09][P=1.0e-100]	13	-	.	11776	Ap3d1	3'UTR	mmu-miR-23a	mmu-miR-15a
chr17	chr17	69611538	69611598	133215[gene=chr17_f_c2684][PH=60][PH0=0.24][P=1.0e-100]	13	+	mmu-miR-149|mmu-miR-342-3p	13823	Epb4.1l3	CDS	mmu-miR-128, mmu-miR-27a	mmu-miR-26a
chr15	chr15	84144403	84144463	133375[gene=170736][PH=23][PH0=0.25][P=1.6e-13]	13	+	.	170736	Parvb	3'UTR	NA	NA
chr13	chr13	94973001	94973061	133425[gene=chr13_r_c2460][PH=58][PH0=0.07][P=1.0e-100]	13	-	.	107767	Scamp1	3'UTR	mmu-miR-22	NA
chr17	chr17	69624098	69624158	133435[gene=chr17_f_c2684][PH=70][PH0=0.24][P=1.0e-100]	13	+	mmu-let-7b|mmu-let-7e	13823	Epb4.1l3	CDS	mmu-miR-124	mmu-miR-34a
chr17	chr17	80980119	80980179	133608[gene=225028][PH=39][PH0=0.36][P=2.8e-13]	13	-	.	225028	Map4k3	3'UTR	mmu-let-7a, mmu-miR-374	mmu-miR-126-5p
chr12	chr12	109151972	109152032	133942[gene=58208][PH=72][PH0=0.78][P=1.8e-13]	13	-	mmu-miR-124	58208	Bcl11b	3'UTR	mmu-miR-34a, mmu-miR-124	NA
chrX	chrX	162821867	162821927	134368[gene=14758][PH=83][PH0=1.63][P=1.0e-100]	13	+	mmu-miR-124|mmu-miR-26a	14758	Gpm6b	CDS	NA	NA
chrX	chrX	162823409	162823469	134503[gene=14758][PH=53][PH0=1.63][P=1.0e-100]	13	+	mmu-miR-124|mmu-miR-99a	14758	Gpm6b	3'UTR	NA	mmu-miR-219-3p
chr2	chr2	44843840	44843900	134551[gene=chr2_r_c1176][PH=50][PH0=0.07][P=1.0e-100]	13	-	.	24136	Zeb2	3'UTR	NA	mmu-miR-128, mmu-miR-27a
chr7	chr7	90905564	90905624	134794[gene=chr7_f_c2661][PH=115][PH0=0.08][P=1.5e-10]	13	+	mmu-miR-9			deep_intergenic	mmu-miR-9, mmu-miR-142-3p	mmu-miR-374
chr2	chr2	44851589	44851649	134907[gene=chr2_r_c1176][PH=51][PH0=0.07][P=1.0e-100]	13	-	mmu-let-7c|mmu-miR-124	24136	Zeb2	CDS	mmu-miR-22	mmu-let-7a
chr9	chr9	10387579	10387639	13531[gene=chr9_r_c80][PH=31][PH0=0.09][P=1.0e-100]	13	-	mmu-miR-124|mmu-miR-300	244682	Cntn5	intron	NA	mmu-miR-124
chr18	chr18	13846760	13846820	13535[gene=225207][PH=44][PH0=0.17][P=1.0e-100]	13	-	mmu-miR-129-5p|mmu-miR-30a	225207	Zfp521	3'UTR	mmu-miR-30a	NA
chr17	chr17	81773340	81773400	135520[gene=20541][PH=33][PH0=0.80][P=1.0e-100]	13	-	mmu-miR-124|mmu-miR-149	20541	Slc8a1	3'UTR	mmu-miR-135a, mmu-miR-128, mmu-miR-27a	NA
chr11	chr11	68630033	68630093	135923[gene=chr11_f_c2949][PH=384][PH0=0.11][P=1.0e-100]	13	+	mmu-miR-181a|mmu-miR-30a|mmu-miR-30b|mmu-miR-30c|mmu-miR-30d	77579	Myh10	3'UTR	mmu-miR-30a	mmu-miR-374, mmu-miR-26a
chr7	chr7	94750937	94750997	136022[gene=chr7_f_c2661][PH=26][PH0=0.08][P=1.5e-10]	13	+	mmu-miR-124	108071	Grm5	5'UTR	NA	mmu-miR-34a, mmu-miR-33
chr11	chr11	68904187	68904247	136752[gene=chr11_f_c2949][PH=209][PH0=0.11][P=1.0e-100]	13	+	mmu-let-7b|mmu-let-7c|mmu-miR-101a*|mmu-miR-124|mmu-miR-3099|mmu-miR-320|mmu-miR-382	22318	Vamp2	3'UTR	mmu-miR-135a	NA
chr5	chr5	74395204	74395264	136800[gene=chr5_r_c1764][PH=51][PH0=0.07][P=1.0e-100]	13	-	mmu-miR-217|mmu-miR-30b			downstream_10k	mmu-miR-217	NA
chr15	chr15	79504712	79504772	136869[gene=74158][PH=68][PH0=1.18][P=1.0e-100]	13	-	mmu-miR-124	74158	Josd1	3'UTR	mmu-miR-30a	mmu-miR-340-5p, mmu-miR-31
chr17	chr17	81786220	81786280	136878[gene=20541][PH=116][PH0=0.80][P=1.0e-100]	13	-	.	20541	Slc8a1	3'UTR	mmu-miR-9	NA
chr11	chr11	68905800	68905860	137384[gene=chr11_f_c2949][PH=317][PH0=0.11][P=1.0e-100]	13	+	mmu-let-7b|mmu-miR-124|mmu-miR-128|mmu-miR-16|mmu-miR-181a|mmu-miR-181b|mmu-miR-222|mmu-miR-350|mmu-miR-770-5p	22318	Vamp2	3'UTR	NA	mmu-miR-219-3p
chr3	chr3	107270770	107270830	137959[gene=229706][PH=90][PH0=3.20][P=9.5e-14]	13	-	mmu-let-7a|mmu-let-7b	229706	Slc6a17	3'UTR	mmu-miR-27a, mmu-miR-128	NA
chr8	chr8	63389403	63389463	137995[gene=chr8_r_c1517][PH=46][PH0=0.07][P=1.0e-100]	13	-	mmu-miR-380-3p	12725	Clcn3	3'UTR	NA	NA
chr15	chr15	79619460	79619520	138577[gene=73340][PH=97][PH0=6.04][P=5.4e-13]	13	-	mmu-miR-139-5p|mmu-miR-370	504193	Npcd	3'UTR	NA	mmu-miR-9
chr14	chr14	112080955	112081015	138705[gene=75409][PH=145][PH0=6.71][P=1.8e-13]	13	+	mmu-let-7b|mmu-miR-434-3p	75409	Slitrk5	CDS	mmu-let-7a	NA
chr1	chr1	77365643	77365703	138960[gene=13838][PH=169][PH0=1.41][P=2.8e-13]	13	-	mmu-miR-669n	13838	Epha4	3'UTR	NA	mmu-miR-23a
chr15	chr15	12076049	12076109	13907[gene=22763][PH=41][PH0=1.10][P=1.0e-100]	13	+	.	22763	Zfr	CDS	NA	mmu-miR-9
chr5	chr5	75402667	75402727	139540[gene=chr5_r_c1764][PH=94][PH0=0.07][P=1.0e-100]	13	-	mmu-miR-124	74277	Chic2	3'UTR	mmu-miR-124	mmu-miR-340-5p
chr10	chr10	80859808	80859868	139544[gene=chr10_r_c1312][PH=43][PH0=0.09][P=1.0e-100]	13	-	mmu-miR-124	18029	Nfic	3'UTR	NA	mmu-miR-135a, mmu-miR-124
chr15	chr15	79654626	79654686	139602[gene=73340][PH=94][PH0=6.04][P=5.4e-13]	13	-	mmu-miR-124|mmu-miR-128	504193	Npcd	3'UTR	NA	mmu-miR-124
chr4	chr4	104881142	104881202	139717[gene=chr4_f_c347][PH=65][PH0=0.07][P=1.0e-100]	13	+	.	67916	Ppap2b	CDS	mmu-let-7a	NA
chr13	chr13	97420422	97420482	139730[gene=chr13_r_c2460][PH=101][PH0=0.07][P=1.0e-100]	13	-	mmu-let-7a|mmu-miR-124|mmu-miR-127|mmu-miR-17	15357	Hmgcr	3'UTR	mmu-miR-27a, mmu-miR-33	mmu-miR-130a, mmu-miR-181a, mmu-miR-136, mmu-miR-128
chr14	chr14	65696382	65696442	139765[gene=chr14_r_c2220][PH=31][PH0=0.08][P=2.7e-10]	13	-	.	54616	Extl3	CDS	mmu-let-7a	NA
chr4	chr4	86630948	86631008	139823[gene=chr4_r_c983][PH=38][PH0=0.08][P=1.8e-10]	13	-	.	76376	Slc24a2	3'UTR	mmu-miR-135a	mmu-miR-125a-5p, mmu-miR-126-5p, mmu-miR-33
chr11	chr11	7050116	7050176	13983[gene=chr11_f_c2949][PH=85][PH0=0.11][P=1.0e-100]	13	+	mmu-miR-22*	432530	Adcy1	CDS	mmu-miR-9, mmu-miR-31	NA
chr8	chr8	87621333	87621393	139837[gene=17159][PH=67][PH0=1.02][P=1.0e-100]	13	+	mmu-let-7a	17159	Man2b1	CDS	mmu-let-7a	NA
chr4	chr4	104891991	104892051	139876[gene=chr4_f_c347][PH=38][PH0=0.07][P=1.0e-100]	13	+	mmu-miR-99a	67916	Ppap2b	CDS	NA	mmu-miR-106a
chr13	chr13	97421831	97421891	139972[gene=chr13_r_c2460][PH=234][PH0=0.07][P=1.0e-100]	13	-	mmu-let-7b|mmu-miR-23a|mmu-miR-9	15357	Hmgcr	CDS	NA	NA
chr13	chr13	94172368	94172428	139993[gene=26556][PH=47][PH0=0.71][P=3.8e-13]	13	+	.	26556	Homer1	3'UTR	mmu-miR-26a	mmu-let-7a
chr5	chr5	76330186	76330246	140166[gene=chr5_r_c1764][PH=30][PH0=0.07][P=1.0e-100]	13	-	mmu-miR-181d	16542	Kdr	3'UTR	NA	mmu-miR-23a
chr9	chr9	58471505	58471565	140194[gene=20320][PH=42][PH0=1.82][P=1.0e-100]	13	+	mmu-let-7b|mmu-let-7c|mmu-miR-181a|mmu-miR-296-3p	20320	Nptn	CDS	NA	mmu-miR-217, mmu-miR-138
chr15	chr15	79656641	79656701	140283[gene=73340][PH=41][PH0=6.04][P=5.4e-13]	13	-	mmu-miR-134|mmu-miR-16|mmu-miR-30c	494448	Cbx6	3'UTR	NA	mmu-miR-19a, mmu-miR-23a
chr13	chr13	94174738	94174798	140382[gene=26556][PH=55][PH0=0.71][P=3.8e-13]	13	+	.	26556	Homer1	3'UTR	NA	NA
chr9	chr9	58488514	58488574	140469[gene=20320][PH=40][PH0=1.82][P=1.0e-100]	13	+	.	20320	Nptn	CDS	NA	mmu-miR-101a
chr10	chr10	80863110	80863170	140522[gene=chr10_r_c1312][PH=85][PH0=0.09][P=1.0e-100]	13	-	mmu-miR-124	18029	Nfic	3'UTR	mmu-miR-153	NA
chr15	chr15	79657276	79657336	140533[gene=73340][PH=81][PH0=6.04][P=5.4e-13]	13	-	mmu-miR-9	494448	Cbx6	3'UTR	NA	NA
chr4	chr4	104904828	104904888	140544[gene=chr4_f_c347][PH=85][PH0=0.07][P=1.0e-100]	13	+	.	67916	Ppap2b	3'UTR	NA	NA
chr4	chr4	86636751	86636811	140721[gene=chr4_r_c983][PH=43][PH0=0.08][P=1.8e-10]	13	-	.	76376	Slc24a2	3'UTR	mmu-miR-125a-5p	mmu-miR-33
chr17	chr17	81989093	81989153	140738[gene=20541][PH=64][PH0=0.80][P=1.0e-100]	13	-	.	20541	Slc8a1	intron	mmu-miR-9	NA
chr14	chr14	65819696	65819756	140826[gene=chr14_r_c2220][PH=36][PH0=0.08][P=2.7e-10]	13	-	mmu-let-7f	14365	Fzd3	3'UTR||intron	mmu-let-7a	mmu-miR-30a
chr8	chr8	67085458	67085518	140966[gene=chr8_r_c1517][PH=279][PH0=0.07][P=1.0e-100]	13	-	mmu-miR-27a|mmu-miR-434-3p	12876	Cpe	CDS	mmu-miR-128	mmu-miR-27a
chr15	chr15	79658269	79658329	141042[gene=73340][PH=94][PH0=6.04][P=5.4e-13]	13	-	mmu-miR-128	494448	Cbx6	3'UTR	NA	mmu-miR-31
chr9	chr9	59240975	59241035	141181[gene=23806][PH=48][PH0=0.55][P=1.0e-100]	13	-	mmu-miR-139-5p|mmu-miR-872*	23806	Arih1	3'UTR	NA	NA
chr10	chr10	80922302	80922362	141223[gene=chr10_r_c1312][PH=86][PH0=0.09][P=1.0e-100]	13	-	mmu-miR-30b|mmu-miR-30c|mmu-miR-324-5p|mmu-miR-744	319586	Celf5	3'UTR	NA	NA
chr8	chr8	67090199	67090259	141266[gene=chr8_r_c1517][PH=137][PH0=0.07][P=1.0e-100]	13	-	mmu-let-7a|mmu-miR-18a|mmu-miR-29a|mmu-miR-433|mmu-miR-9	12876	Cpe	CDS	NA	NA
chr3	chr3	107467633	107467693	141488[gene=229709][PH=72][PH0=2.28][P=1.3e-13]	13	-	mmu-miR-124	229709	Ahcyl1	3'UTR	mmu-miR-124	mmu-miR-15a
chr10	chr10	80923160	80923220	141593[gene=chr10_r_c1312][PH=123][PH0=0.09][P=1.0e-100]	13	-	mmu-let-7e|mmu-miR-124|mmu-miR-30e	319586	Celf5	3'UTR	NA	mmu-miR-26a
chr11	chr11	69825578	69825638	142134[gene=chr11_f_c2949][PH=102][PH0=0.11][P=1.0e-100]	13	+	.	723896	Mir324	exon_unclassified	mmu-miR-34a, mmu-miR-15a	mmu-miR-103
chr11	chr11	5889369	5889429	14241[gene=12323][PH=75][PH0=1.17][P=1.8e-13]	13	-	mmu-let-7b|mmu-let-7c|mmu-let-7f|mmu-miR-124|mmu-miR-128	12323	Camk2b	CDS	NA	mmu-miR-135a, mmu-miR-103
chr13	chr13	94710581	94710641	142705[gene=11881][PH=47][PH0=0.44][P=1.0e-100]	13	+	mmu-let-7c|mmu-miR-124	11881	Arsb	CDS	mmu-miR-217, mmu-miR-124	NA
chr13	chr13	99502072	99502132	142964[gene=chr13_r_c2460][PH=96][PH0=0.07][P=1.0e-100]	13	-	mmu-miR-153|mmu-miR-377	218503	Fcho2	CDS||5'UTR	mmu-let-7a	NA
chr10	chr10	80291932	80291992	143190[gene=chr10_f_c859][PH=205][PH0=0.10][P=1.6e-10]	13	+	mmu-miR-26a	100041965	Oaz1-ps	3'UTR	NA	mmu-miR-153
chr8	chr8	67197458	67197518	143308[gene=chr8_r_c1517][PH=63][PH0=0.07][P=1.0e-100]	13	-	mmu-miR-124	66234	Sc4mol	3'UTR	NA	mmu-miR-124
chr13	chr13	99609022	99609082	143698[gene=chr13_r_c2460][PH=36][PH0=0.07][P=1.0e-100]	13	-	.			downstream_10k	mmu-miR-101a	mmu-miR-23a
chr11	chr11	69368035	69368095	143703[gene=chr11_r_c364][PH=51][PH0=0.11][P=1.0e-100]	13	-	mmu-miR-9*	13643	Efnb3	3'UTR	NA	NA
chr3	chr3	107910721	107910781	143711[gene=14679][PH=42][PH0=0.49][P=7.3e-14]	13	-	mmu-miR-124	14679	Gnai3	3'UTR	mmu-miR-124, mmu-miR-33	mmu-miR-378
chr13	chr13	99611023	99611083	144099[gene=chr13_r_c2460][PH=72][PH0=0.07][P=1.0e-100]	13	-	.			downstream_10k	mmu-miR-128, mmu-miR-27a	NA
chr2	chr2	68917722	68917782	144251[gene=241447][PH=57][PH0=0.26][P=4.7e-13]	13	+	mmu-let-7b|mmu-miR-124	241447	Cers6	intron	mmu-miR-124	mmu-miR-126-5p
chr4	chr4	86873519	86873579	144505[gene=chr4_r_c983][PH=99][PH0=0.08][P=1.8e-10]	13	-	mmu-miR-26a	76376	Slc24a2	CDS	mmu-miR-124	mmu-miR-27a, mmu-miR-128
chr11	chr11	69414161	69414221	144766[gene=chr11_r_c364][PH=76][PH0=0.11][P=1.0e-100]	13	-	mmu-miR-9	11932	Atp1b2	3'UTR	mmu-miR-193	NA
chr16	chr16	67542745	67542805	144871[gene=239857][PH=60][PH0=0.80][P=1.8e-12]	13	-	mmu-miR-124	239857	Cadm2	intron	mmu-miR-124	mmu-miR-34a, mmu-let-7a
chr8	chr8	9600726	9600786	14506[gene=270028][PH=55][PH0=1.01][P=1.0e-100]	13	-	mmu-let-7a|mmu-let-7i	270028	Fam155a	intron	mmu-let-7a	NA
chr9	chr9	59718856	59718916	145097[gene=chr9_f_c1619][PH=52][PH0=1.02][P=1.0e-100]	13	+	.	270163	Myo9a	CDS||intron	NA	mmu-miR-124
chr11	chr11	69416279	69416339	145207[gene=chr11_r_c364][PH=100][PH0=0.11][P=1.0e-100]	13	-	mmu-miR-181a|mmu-miR-29c|mmu-miR-3099|mmu-miR-30c	11932	Atp1b2	CDS	NA	mmu-miR-193, mmu-miR-124
chr4	chr4	87487017	87487077	145515[gene=chr4_r_c983][PH=113][PH0=0.08][P=1.8e-10]	13	-	mmu-miR-188-5p	70122	Mllt3	CDS||3'UTR	mmu-miR-9, mmu-miR-124	NA
chr13	chr13	100191466	100191526	146136[gene=chr13_r_c2460][PH=98][PH0=0.07][P=1.0e-100]	13	-	mmu-miR-126-5p	17755	Map1b	3'UTR	NA	mmu-miR-137
chr14	chr14	67487216	67487276	146209[gene=chr14_r_c2220][PH=77][PH0=0.08][P=2.7e-10]	13	-	mmu-miR-9*	12934	Dpysl2	5'UTR	NA	NA
chr13	chr13	100191817	100191877	146338[gene=chr13_r_c2460][PH=227][PH0=0.07][P=1.0e-100]	13	-	mmu-miR-9	17755	Map1b	3'UTR	mmu-miR-126-5p	NA
chr15	chr15	81822962	81823022	146383[gene=28075][PH=38][PH0=1.37][P=1.0e-100]	13	-	mmu-miR-137|mmu-miR-300	28075	Desi1	3'UTR	mmu-miR-137, mmu-miR-33, mmu-miR-15a	mmu-miR-103
chr15	chr15	81824071	81824131	146500[gene=28075][PH=66][PH0=1.37][P=1.0e-100]	13	-	.	28075	Desi1	3'UTR	NA	NA
chr16	chr16	67590024	67590084	146691[gene=239857][PH=34][PH0=0.80][P=1.8e-12]	13	-	mmu-let-7b|mmu-miR-124	239857	Cadm2	intron	mmu-miR-124, mmu-miR-217	NA
chr13	chr13	100193481	100193541	146970[gene=chr13_r_c2460][PH=71][PH0=0.07][P=1.0e-100]	13	-	mmu-miR-673-5p	17755	Map1b	3'UTR	mmu-miR-27a, mmu-miR-217	mmu-miR-103
chr17	chr17	71313067	71313127	147079[gene=chr17_f_c2684][PH=550][PH0=0.24][P=1.0e-100]	13	+	mmu-let-7b|mmu-miR-124|mmu-miR-1249|mmu-miR-329			upstream_10k	mmu-miR-9	NA
chr12	chr12	120401401	120401461	147113[gene=320910][PH=34][PH0=0.24][P=1.0e-100]	13	-	mmu-miR-181a	320910	Itgb8	3'UTR	NA	mmu-miR-15a
chr13	chr13	100194111	100194171	147244[gene=chr13_r_c2460][PH=63][PH0=0.07][P=1.0e-100]	13	-	.	17755	Map1b	3'UTR	NA	mmu-let-7a, mmu-miR-142-3p
chr14	chr14	67634922	67634982	147270[gene=chr14_r_c2220][PH=44][PH0=0.08][P=2.7e-10]	13	-	mmu-miR-128|mmu-miR-345-5p	71978	Ppp2r2a	3'UTR	mmu-miR-31	mmu-miR-19a, mmu-miR-128, mmu-miR-27a, mmu-miR-130a
chr18	chr18	69810698	69810758	147367[gene=21413][PH=47][PH0=1.13][P=1.0e-100]	13	+	.	21413	Tcf4	intron	mmu-let-7a	NA
chr1	chr1	82234067	82234127	147380[gene=16367][PH=76][PH0=0.90][P=1.0e-100]	13	-	.	16367	Irs1	3'UTR	mmu-miR-219-3p	NA
chr2	chr2	58299349	58299409	147843[gene=chr2_r_c1176][PH=51][PH0=0.07][P=1.0e-100]	13	-	mmu-miR-124|mmu-miR-26a|mmu-miR-30b|mmu-miR-30c|mmu-miR-33	11477	Acvr1	3'UTR	mmu-miR-103	mmu-miR-15a
chr13	chr13	100195411	100195471	147875[gene=chr13_r_c2460][PH=185][PH0=0.07][P=1.0e-100]	13	-	mmu-miR-124|mmu-miR-128|mmu-miR-204|mmu-miR-30c|mmu-miR-30e	17755	Map1b	3'UTR	NA	NA
chr4	chr4	107533736	107533796	147909[gene=chr4_f_c347][PH=67][PH0=0.07][P=1.0e-100]	13	+	mmu-let-7c|mmu-let-7d|mmu-let-7e	16975	Lrp8	CDS	mmu-let-7a	NA
chr2	chr2	69811407	69811467	148131[gene=68795][PH=71][PH0=0.89][P=1.0e-100]	13	+	mmu-miR-125b-5p|mmu-miR-26a	68795	Ubr3	CDS	NA	mmu-miR-125a-5p
chr16	chr16	67620142	67620202	148142[gene=239857][PH=154][PH0=0.80][P=1.8e-12]	13	-	mmu-miR-124	239857	Cadm2	intron	NA	mmu-miR-124
chr4	chr4	107545185	107545245	148272[gene=chr4_f_c347][PH=108][PH0=0.07][P=1.0e-100]	13	+	.	16975	Lrp8	3'UTR	mmu-miR-130a	mmu-miR-106a, mmu-miR-340-5p, mmu-miR-19a, mmu-miR-142-3p
chr2	chr2	6627650	6627710	14839[gene=14007][PH=58][PH0=1.46][P=1.0e-100]	13	-	.	14007	Celf2	intron	mmu-miR-9, mmu-miR-186	mmu-miR-27a
chr3	chr3	97954053	97954113	148574[gene=18129][PH=54][PH0=0.37][P=1.0e-100]	13	+	.	18129	Notch2	3'UTR	NA	mmu-miR-374
chr13	chr13	98016184	98016244	148819[gene=13803][PH=43][PH0=6.15][P=1.1e-13]	13	+	mmu-miR-132	13803	Enc1	CDS	NA	mmu-miR-136
chr18	chr18	69843143	69843203	148849[gene=21413][PH=163][PH0=1.13][P=1.0e-100]	13	+	mmu-miR-124|mmu-miR-126-3p|mmu-miR-32	21413	Tcf4	3'UTR	mmu-miR-137	mmu-miR-126-5p
chr11	chr11	69823725	69823785	148989[gene=chr11_r_c364][PH=83][PH0=0.11][P=1.0e-100]	13	-	mmu-miR-124	11370	Acadvl	3'UTR	mmu-miR-124	mmu-miR-136, mmu-miR-340-5p
chr16	chr16	73895567	73895627	149199[gene=268902][PH=57][PH0=0.32][P=2.0e-12]	13	-	.	268902	Robo2	3'UTR	NA	NA
chr18	chr18	69844579	69844639	149574[gene=21413][PH=43][PH0=1.13][P=1.0e-100]	13	+	.	21413	Tcf4	3'UTR	NA	NA
chr9	chr9	64026240	64026300	149697[gene=67891][PH=105][PH0=5.89][P=9.8e-14]	13	+	mmu-miR-103|mmu-miR-219-5p|mmu-miR-300	67891	Rpl4	CDS||3'UTR	NA	NA
chr2	chr2	59738057	59738117	149840[gene=chr2_r_c1176][PH=53][PH0=0.07][P=1.0e-100]	13	-	.	407823	Baz2b	3'UTR	mmu-miR-30a	mmu-miR-9, mmu-miR-135a
chr5	chr5	90672724	90672784	149847[gene=81702][PH=49][PH0=0.70][P=1.0e-100]	13	-	mmu-let-7b|mmu-let-7c|mmu-let-7d|mmu-miR-124	81702	Ankrd17	CDS	mmu-miR-9, mmu-miR-34a	mmu-miR-153, mmu-miR-142-3p
chr5	chr5	90673112	90673172	149947[gene=81702][PH=26][PH0=0.70][P=1.0e-100]	13	-	.	81702	Ankrd17	CDS	mmu-miR-15a	mmu-miR-103
chr4	chr4	108704783	108704843	151707[gene=chr4_f_c347][PH=24][PH0=0.07][P=1.0e-100]	13	+	.	230598	Nrd1	intron	mmu-miR-124	NA
chr17	chr17	90435952	90436012	151777[gene=18189][PH=71][PH0=0.92][P=1.0e-100]	13	-	mmu-let-7c|mmu-let-7g|mmu-miR-126-3p|mmu-miR-26a	18189	Nrxn1	3'UTR	NA	mmu-miR-9, mmu-let-7a
chr2	chr2	60589147	60589207	152080[gene=chr2_r_c1176][PH=78][PH0=0.07][P=1.0e-100]	13	-	mmu-let-7d|mmu-miR-137			exon_unclassified	NA	mmu-miR-128, mmu-miR-26a, mmu-miR-27a
chr17	chr17	74788591	74788651	152088[gene=chr17_f_c2684][PH=32][PH0=0.24][P=1.0e-100]	13	+	.	50850	Spast	3'UTR||intron	mmu-miR-30a	mmu-miR-193, mmu-miR-106a, mmu-miR-101a
chr2	chr2	71074025	71074085	152485[gene=13427][PH=57][PH0=0.67][P=1.0e-100]	13	+	mmu-miR-451	13427	Dync1i2	CDS	mmu-miR-9	NA
chr3	chr3	102572966	102573026	153116[gene=70747][PH=33][PH0=0.66][P=1.0e-100]	13	+	.	70747	Tspan2	3'UTR	mmu-miR-19a	mmu-miR-130a
chr6	chr6	4490560	4490620	1532[gene=12843][PH=63][PH0=0.84][P=1.0e-100]	13	+	mmu-miR-26a	12843	Col1a2	CDS	mmu-miR-135a	mmu-miR-19a, mmu-miR-130a
chr12	chr12	88026328	88026388	153417[gene=chr12_f_c550][PH=94][PH0=0.08][P=1.3e-10]	13	+	mmu-let-7c|mmu-miR-124	238328	Vash1	CDS	NA	mmu-miR-124
chr5	chr5	89561485	89561545	153870[gene=chr5_f_c3682][PH=51][PH0=0.08][P=1.0e-100]	13	+	mmu-miR-128|mmu-miR-9	54403	Slc4a4	CDS	mmu-miR-9	NA
chr9	chr9	64834832	64834892	154346[gene=57874][PH=74][PH0=1.01][P=1.0e-100]	13	-	mmu-miR-26a|mmu-miR-30c|mmu-miR-376b	57874	Ptplad1	3'UTR	NA	NA
chr12	chr12	88036538	88036598	154497[gene=chr12_f_c550][PH=128][PH0=0.08][P=1.3e-10]	13	+	mmu-miR-93	238328	Vash1	3'UTR	NA	mmu-miR-106a
chr4	chr4	100829580	100829640	154904[gene=chr4_r_c983][PH=71][PH0=0.08][P=1.8e-10]	13	-	mmu-miR-124	16451	Jak1	CDS	mmu-miR-9, mmu-miR-22	NA
chr3	chr3	102868266	102868326	154976[gene=18176][PH=67][PH0=7.45][P=1.5e-13]	13	+	mmu-let-7a|mmu-let-7c|mmu-miR-15b	18176	Nras	3'UTR	mmu-let-7a	NA
chr12	chr12	88301081	88301141	155016[gene=chr12_f_c550][PH=24][PH0=0.08][P=1.3e-10]	13	+	mmu-miR-124|mmu-miR-24|mmu-miR-9	217732	2310044G17Rik	intron	mmu-let-7a, mmu-miR-31	NA
chr3	chr3	102868672	102868732	155195[gene=18176][PH=241][PH0=7.45][P=1.5e-13]	13	+	mmu-miR-27b|mmu-miR-33	18176	Nras	3'UTR	mmu-miR-124	NA
chr4	chr4	100861710	100861770	155346[gene=chr4_r_c983][PH=30][PH0=0.08][P=1.8e-10]	13	-	mmu-miR-128	16451	Jak1	CDS	mmu-miR-128	mmu-miR-27a
chr1	chr1	84754349	84754409	155559[gene=14897][PH=67][PH0=0.70][P=1.0e-100]	13	-	.	14897	Trip12	CDS	mmu-miR-124	mmu-miR-219-3p, mmu-miR-186, mmu-miR-137
chr8	chr8	72617429	72617489	155758[gene=chr8_r_c1528][PH=315][PH0=0.07][P=1.0e-100]	13	-	mmu-miR-669c|mmu-miR-669n	13004	Ncan	3'UTR	NA	NA
chr11	chr11	3242217	3242277	1567[gene=216505][PH=52][PH0=2.22][P=1.0e-100]	13	+	.	216505	Pik3ip1	3'UTR	mmu-miR-124	mmu-miR-22
chr7	chr7	98335568	98335628	157427[gene=chr7_f_c2661][PH=336][PH0=0.08][P=1.5e-10]	13	+	mmu-miR-124|mmu-miR-9*	23859	Dlg2	intron	mmu-miR-124, mmu-miR-19a, mmu-miR-31, mmu-miR-130a	mmu-miR-106a
chr8	chr8	72631932	72631992	157646[gene=chr8_r_c1528][PH=94][PH0=0.07][P=1.0e-100]	13	-	mmu-miR-30c	13004	Ncan	CDS	mmu-miR-23a	mmu-miR-103
chr15	chr15	3935478	3935538	1578[gene=106064][PH=64][PH0=2.33][P=1.0e-100]	13	-	mmu-miR-9	106064	AW549877	3'UTR	NA	mmu-miR-124, mmu-miR-19a, mmu-miR-103
chr3	chr3	117024312	117024372	158173[gene=229791][PH=77][PH0=2.67][P=1.0e-100]	13	-	mmu-miR-19a|mmu-miR-410	229791	D3Bwg0562e	3'UTR	mmu-miR-374	mmu-miR-138, mmu-miR-19a
chr8	chr8	96490794	96490854	158341[gene=14681][PH=48][PH0=1.67][P=1.0e-100]	13	+	mmu-let-7c|mmu-miR-124|mmu-miR-181d|mmu-miR-9	14681	Gnao1	CDS	NA	mmu-miR-101a
chr11	chr11	74487545	74487605	158616[gene=chr11_r_c364][PH=61][PH0=0.11][P=1.0e-100]	13	-	mmu-let-7c-2*|mmu-let-7f-2*|mmu-miR-181a|mmu-miR-409-3p|mmu-miR-434-5p	18472	Pafah1b1	3'UTR	mmu-miR-181a	NA
chr8	chr8	96492137	96492197	158739[gene=14681][PH=53][PH0=1.67][P=1.0e-100]	13	+	mmu-miR-26a|mmu-miR-29a	14681	Gnao1	3'UTR	NA	NA
chr2	chr2	74714575	74714635	158923[gene=53375][PH=25][PH0=0.21][P=1.0e-100]	13	+	mmu-miR-26a	53375	Mtx2	3'UTR	mmu-miR-26a	mmu-miR-9, mmu-miR-128
chr3	chr3	117038333	117038393	159090[gene=229791][PH=18][PH0=2.67][P=5.7e-06]	13	-	.	229791	D3Bwg0562e	CDS||5'UTR	NA	NA
chr8	chr8	96493183	96493243	159141[gene=14681][PH=114][PH0=1.67][P=1.0e-100]	13	+	mmu-miR-187|mmu-miR-26a|mmu-miR-9	14681	Gnao1	3'UTR	mmu-miR-34a	mmu-miR-27a
chr9	chr9	66803241	66803301	159397[gene=80907][PH=70][PH0=0.48][P=1.0e-100]	13	-	.	80907	Lactb	3'UTR	mmu-miR-125a-5p, mmu-miR-186	mmu-miR-34a, mmu-miR-124, mmu-miR-219-3p
chr17	chr17	90847455	90847515	159442[gene=18189][PH=48][PH0=0.92][P=1.0e-100]	13	-	mmu-miR-124|mmu-miR-376b	18189	Nrxn1	intron	mmu-miR-124	NA
chr3	chr3	104456902	104456962	159512[gene=20501][PH=128][PH0=4.30][P=3.7e-14]	13	+	.	20501	Slc16a1	CDS	mmu-miR-9	mmu-miR-378
chr10	chr10	92712305	92712365	159908[gene=chr10_r_c1312][PH=58][PH0=0.09][P=1.0e-100]	13	-	mmu-miR-124	13713	Elk3	3'UTR	mmu-miR-124	mmu-miR-138, mmu-miR-19a
chr1	chr1	130083377	130083437	160074[gene=chr1_f_c2341][PH=132][PH0=0.06][P=8.5e-11]	13	+	mmu-let-7c|mmu-miR-149	226412	R3hdm1	CDS	NA	mmu-miR-193, mmu-miR-124
chr3	chr3	104460804	104460864	160325[gene=20501][PH=75][PH0=4.30][P=3.7e-14]	13	+	mmu-miR-125a-5p|mmu-miR-125b-5p|mmu-miR-181a|mmu-miR-30b|mmu-miR-30c|mmu-miR-381	20501	Slc16a1	3'UTR	mmu-miR-125a-5p	mmu-miR-135a
chr1	chr1	130093747	130093807	160831[gene=chr1_f_c2341][PH=95][PH0=0.06][P=8.5e-11]	13	+	mmu-miR-30a|mmu-miR-30d|mmu-miR-30e	226412	R3hdm1	intron	mmu-miR-125a-5p	mmu-miR-374
chr18	chr18	78019743	78019803	160959[gene=11946][PH=94][PH0=4.03][P=1.0e-100]	13	+	mmu-miR-124	11946	Atp5a1	CDS	NA	mmu-miR-23a
chr1	chr1	130098961	130099021	161024[gene=chr1_f_c2341][PH=208][PH0=0.06][P=8.5e-11]	13	+	.	226412	R3hdm1	intron	mmu-miR-30a	mmu-miR-15a
chr15	chr15	88986409	88986469	161540[gene=chr15_r_c2035][PH=156][PH0=1.82][P=1.0e-100]	13	-	mmu-miR-124|mmu-miR-708	140570	Plxnb2	3'UTR	mmu-miR-124	mmu-miR-219-3p, mmu-miR-137, mmu-miR-135a, mmu-miR-23a
chr5	chr5	9484027	9484087	16208[gene=chr5_r_c139][PH=41][PH0=7.24][P=6.4e-14]	13	-	mmu-miR-149			downstream_10k	mmu-miR-125a-5p	NA
chr13	chr13	110356476	110356536	162106[gene=238871][PH=32][PH0=0.26][P=1.0e-100]	13	+	mmu-let-7a|mmu-let-7c	238871	Pde4d	intron	mmu-let-7a, mmu-miR-124	mmu-miR-142-3p
chr5	chr5	97210920	97210980	162179[gene=chr5_f_c3682][PH=56][PH0=0.08][P=1.0e-100]	13	+	mmu-let-7b|mmu-let-7c	231470	Fras1	3'UTR	mmu-let-7a	NA
chrX	chrX	20249383	20249443	16226[gene=chrX_f_c0][PH=66][PH0=0.03][P=5.4e-11]	13	+	.	22201	Uba1	CDS	mmu-miR-181a, mmu-miR-217	NA
chr11	chr11	75518350	75518410	162766[gene=chr11_f_c2949][PH=54][PH0=0.11][P=1.0e-100]	13	+	.	12928	Crk	3'UTR	NA	mmu-miR-23a, mmu-miR-9, mmu-miR-19a
chr2	chr2	5219818	5219878	1628[gene=227541][PH=43][PH0=0.85][P=8.0e-13]	13	-	.	227541	Camk1d	3'UTR	NA	mmu-miR-219-3p, mmu-miR-101a
chr8	chr8	97197676	97197736	162888[gene=107566][PH=135][PH0=4.10][P=1.0e-100]	13	+	mmu-miR-369-3p|mmu-miR-410	107566	Arl2bp	3'UTR	NA	mmu-miR-340-5p, mmu-miR-125a-5p
chr2	chr2	78760459	78760519	162991[gene=22193][PH=33][PH0=0.45][P=1.0e-100]	13	+	.	22193	Ube2e3	3'UTR	mmu-miR-374	mmu-miR-9
chr13	chr13	104674225	104674285	163086[gene=chr13_r_c2460][PH=53][PH0=0.07][P=1.0e-100]	13	-	mmu-miR-124	59079	Erbb2ip	CDS	mmu-miR-125a-5p	mmu-miR-138
chr11	chr11	7073855	7073915	16312[gene=chr11_f_c2949][PH=45][PH0=0.11][P=1.0e-100]	13	+	mmu-miR-128	432530	Adcy1	3'UTR	mmu-miR-128	mmu-miR-27a
chr17	chr17	17659083	17659143	16319[gene=chr17_r_c1][PH=50][PH0=0.08][P=1.0e-100]	13	-	.			exon_unclassified	mmu-miR-181a, mmu-miR-15a	mmu-miR-103
chr10	chr10	87909210	87909270	163201[gene=chr10_f_c859][PH=122][PH0=0.10][P=1.6e-10]	13	+	mmu-miR-124	432486	Gnptab	3'UTR	mmu-miR-128, mmu-miR-27a	mmu-miR-101a, mmu-miR-30a
chr12	chr12	90240181	90240241	163312[gene=chr12_f_c550][PH=116][PH0=0.08][P=1.3e-10]	13	+	mmu-miR-124|mmu-miR-127|mmu-miR-142-3p|mmu-miR-182	18191	Nrxn3	intron	mmu-miR-124	mmu-miR-186
chr8	chr8	97303844	97303904	163629[gene=20312][PH=60][PH0=12.04][P=5.0e-13]	13	+	mmu-miR-124|mmu-miR-1839-5p|mmu-miR-3059|mmu-miR-379	20312	Cx3cl1	CDS	mmu-miR-28	NA
chr15	chr15	97621058	97621118	163679[gene=67739][PH=52][PH0=3.74][P=6.3e-14]	13	+	mmu-let-7e	67739	Slc48a1	CDS	NA	NA
chr11	chr11	75572842	75572902	163820[gene=chr11_f_c2949][PH=120][PH0=0.11][P=1.0e-100]	13	+	mmu-let-7c|mmu-miR-26a|mmu-miR-27b|mmu-miR-9	22627	Ywhae	CDS	mmu-miR-15a	mmu-miR-22, mmu-miR-217
chr2	chr2	79168775	79168835	163827[gene=16401][PH=52][PH0=0.25][P=1.5e-13]	13	+	.	16401	Itga4	3'UTR	mmu-let-7a	mmu-miR-124
chr11	chr11	75578175	75578235	163931[gene=chr11_f_c2949][PH=34][PH0=0.11][P=1.0e-100]	13	+	mmu-miR-219-5p	22627	Ywhae	3'UTR	NA	mmu-miR-135a
chr11	chr11	75578457	75578517	164025[gene=chr11_f_c2949][PH=41][PH0=0.11][P=1.0e-100]	13	+	mmu-miR-136	22627	Ywhae	3'UTR	mmu-miR-101a	NA
chr11	chr11	75578971	75579031	164288[gene=chr11_f_c2949][PH=182][PH0=0.11][P=1.0e-100]	13	+	mmu-miR-139-5p|mmu-miR-9	22627	Ywhae	3'UTR	NA	NA
chr18	chr18	82728013	82728073	164360[gene=17196][PH=37][PH0=2.16][P=1.0e-100]	13	+	.	17196	Mbp	3'UTR	NA	mmu-miR-153, mmu-miR-130a
chr4	chr4	109878673	109878733	164784[gene=chr4_r_c983][PH=27][PH0=0.08][P=1.8e-10]	13	-	.	15572	Elavl4	3'UTR	mmu-miR-181a	mmu-miR-186
chr3	chr3	122242970	122243030	164814[gene=214459][PH=50][PH0=0.79][P=1.5e-13]	13	-	.	214459	Fnbp1l	3'UTR	mmu-miR-124, mmu-miR-103	mmu-miR-15a, mmu-miR-30a
chr18	chr18	82742257	82742317	164852[gene=17196][PH=78][PH0=2.16][P=1.0e-100]	13	+	mmu-miR-136|mmu-miR-138|mmu-miR-219-3p	17196	Mbp	CDS	NA	mmu-miR-378
chr9	chr9	70305680	70305740	164950[gene=93836][PH=79][PH0=0.55][P=1.0e-100]	13	-	.	93836	Rnf111	CDS	mmu-miR-193	mmu-miR-128, mmu-miR-27a
chr16	chr16	42134458	42134518	164952[gene=268890][PH=42][PH0=0.53][P=1.0e-100]	13	+	.	268890	Lsamp	CDS	NA	mmu-miR-138
chr1	chr1	132615796	132615856	165374[gene=chr1_f_c2341][PH=41][PH0=0.06][P=8.5e-11]	13	+	mmu-miR-154*	226418	Yod1	CDS	NA	NA
chr13	chr13	105737580	105737640	165504[gene=chr13_r_c2460][PH=53][PH0=0.07][P=1.0e-100]	13	-	mmu-miR-484	52882	Rgs7bp	3'UTR	mmu-miR-9	NA
chr7	chr7	91257936	91257996	165519[gene=chr7_r_c3541][PH=132][PH0=0.07][P=1.0e-100]	13	-	.	70178	Abhd17c	3'UTR	mmu-miR-101a	NA
chr8	chr8	97532286	97532346	165756[gene=14766][PH=107][PH0=1.20][P=1.0e-100]	13	+	mmu-let-7b|mmu-let-7i	14766	Gpr56	CDS	mmu-let-7a, mmu-miR-142-3p	mmu-miR-28, mmu-miR-135a
chr1	chr1	94533875	94533935	165883[gene=chr1_r_c1973][PH=52][PH0=1.25][P=1.9e-14]	13	-	mmu-miR-181d	66915	Myeov2	3'UTR	NA	mmu-miR-27a, mmu-miR-138
chr7	chr7	91394903	91394963	165974[gene=chr7_r_c3541][PH=36][PH0=0.07][P=1.0e-100]	13	-	.	11864	Arnt2	3'UTR	mmu-miR-23a	mmu-miR-128, mmu-miR-27a
chr3	chr3	106376608	106376668	166032[gene=67171][PH=73][PH0=0.79][P=5.1e-14]	13	+	mmu-miR-128	67171	Dram2	3'UTR	mmu-miR-125a-5p	mmu-miR-27a
chr15	chr15	99058918	99058978	166178[gene=16512][PH=42][PH0=1.42][P=1.0e-100]	13	+	mmu-miR-16|mmu-miR-191	16512	Kcnh3	CDS	mmu-miR-15a	mmu-miR-340-5p, mmu-miR-135a
chr16	chr16	42177807	42177867	166324[gene=chr16_f_c1099][PH=187][PH0=11.36][P=2.2e-13]	13	+	mmu-miR-151-5p|mmu-miR-185|mmu-miR-467a			downstream_10k||upstream_10k	NA	NA
chr1	chr1	94912494	94912554	166352[gene=16560][PH=355][PH0=4.26][P=1.0e-100]	13	-	mmu-let-7i|mmu-miR-124|mmu-miR-9	16560	Kif1a	3'UTR	NA	NA
chr13	chr13	111190452	111190512	166935[gene=20620][PH=92][PH0=6.50][P=8.8e-14]	13	+	mmu-let-7f|mmu-miR-128|mmu-miR-26a	20620	Plk2	3'UTR	mmu-miR-128, mmu-miR-27a	NA
chr11	chr11	76235654	76235714	166943[gene=chr11_r_c364][PH=72][PH0=0.11][P=1.0e-100]	13	-	mmu-let-7a|mmu-let-7b|mmu-let-7c|mmu-miR-24|mmu-miR-26a|mmu-miR-26b|mmu-miR-3099|mmu-miR-330*	109934	Abr	CDS	mmu-miR-26a	NA
chr5	chr5	102264481	102264541	167069[gene=chr5_r_c2160][PH=78][PH0=18.56][P=6.5e-14]	13	-	mmu-miR-124|mmu-miR-143|mmu-miR-9	72145	Wdfy3	3'UTR	NA	mmu-miR-9, mmu-miR-193
chr5	chr5	102264714	102264774	167164[gene=72145][PH=27][PH0=0.53][P=1.0e-100]	13	-	mmu-let-7g|mmu-let-7i	72145	Wdfy3	3'UTR	NA	NA
chr1	chr1	94914785	94914845	167343[gene=16560][PH=108][PH0=4.26][P=1.0e-100]	13	-	.	16560	Kif1a	3'UTR	NA	NA
chrX	chrX	20259729	20259789	16756[gene=chrX_f_c0][PH=229][PH0=0.03][P=5.4e-11]	13	+	mmu-let-7a|mmu-let-7b|mmu-let-7c|mmu-let-7e|mmu-miR-103|mmu-miR-124|mmu-miR-138|mmu-miR-219-3p|mmu-miR-26a|mmu-miR-320	22201	Uba1	3'UTR	NA	mmu-miR-15a
chr15	chr15	99240362	99240422	167598[gene=110213][PH=152][PH0=2.54][P=1.0e-100]	13	+	mmu-let-7c|mmu-miR-126-5p|mmu-miR-3099	110213	Tmbim6	3'UTR	mmu-miR-27a, mmu-miR-128	mmu-miR-101a, mmu-miR-125a-5p
chr1	chr1	94917810	94917870	167710[gene=16560][PH=120][PH0=4.26][P=1.0e-100]	13	-	.	16560	Kif1a	CDS	mmu-miR-15a	mmu-miR-31, mmu-miR-103
chr3	chr3	106908483	106908543	167955[gene=16490][PH=48][PH0=5.48][P=1.0e-100]	13	+	.	16490	Kcna2	CDS||3'UTR	mmu-miR-23a	mmu-miR-9
chr13	chr13	113294828	113294888	168508[gene=16195][PH=69][PH0=1.26][P=1.0e-100]	13	+	.	16195	Il6st	3'UTR	mmu-miR-34a, mmu-miR-19a, mmu-miR-130a	mmu-miR-181a, mmu-miR-340-5p
chr15	chr15	99530686	99530746	168561[gene=11419][PH=72][PH0=1.96][P=1.0e-100]	13	+	mmu-miR-409-5p	11419	Asic1	3'UTR	NA	mmu-miR-128
chr3	chr3	106913777	106913837	168875[gene=chr3_f_c2289][PH=80][PH0=13.33][P=8.9e-14]	13	+	mmu-miR-222|mmu-miR-92a	16490	Kcna2	3'UTR||intron	mmu-miR-186, mmu-miR-137	mmu-miR-23a
chr14	chr14	79506103	79506163	168885[gene=chr14_r_c2220][PH=85][PH0=0.08][P=2.7e-10]	13	-	mmu-miR-320			deep_intergenic	NA	NA
chr3	chr3	106913850	106913910	168923[gene=chr3_f_c2290][PH=41][PH0=9.98][P=2.6e-10]	13	+	mmu-miR-222|mmu-miR-676|mmu-miR-92a	16490	Kcna2	3'UTR||intron	NA	mmu-miR-125a-5p
chr1	chr1	94950906	94950966	168972[gene=16560][PH=84][PH0=4.26][P=1.0e-100]	13	-	mmu-miR-296-5p|mmu-miR-34a	16560	Kif1a	CDS	mmu-miR-9	mmu-miR-34a
chr17	chr17	91254808	91254868	168974[gene=18189][PH=70][PH0=0.92][P=1.0e-100]	13	-	.	18189	Nrxn1	intron	mmu-miR-124	mmu-miR-126-5p, mmu-miR-378
chr13	chr13	113298309	113298369	169335[gene=chr13_f_c2723][PH=45][PH0=8.49][P=1.0e-100]	13	+	mmu-miR-9			downstream_10k	mmu-miR-9	NA
chr3	chr3	126624536	126624596	169546[gene=109676][PH=203][PH0=2.04][P=1.0e-100]	13	-	mmu-miR-107|mmu-miR-30c|mmu-miR-9	109676	Ank2	3'UTR	NA	NA
chr1	chr1	94972728	94972788	169849[gene=16560][PH=71][PH0=4.26][P=1.0e-100]	13	-	mmu-miR-708	16560	Kif1a	CDS	mmu-miR-125a-5p	NA
chr5	chr5	105910845	105910905	170112[gene=chr5_f_c3682][PH=54][PH0=0.08][P=1.0e-100]	13	+	mmu-miR-9	433926	Lrrc8b	CDS	mmu-miR-142-3p	mmu-miR-26a
chr6	chr6	86938215	86938275	170238[gene=chr6_f_c1843][PH=28][PH0=0.12][P=1.0e-100]	13	+	mmu-miR-26a	269774	Aak1	3'UTR	NA	mmu-miR-103
chr11	chr11	76595160	76595220	170493[gene=chr11_r_c364][PH=58][PH0=0.11][P=1.0e-100]	13	-	mmu-miR-874	12874	Cpd	3'UTR	NA	NA
chr17	chr17	91285040	91285100	170697[gene=18189][PH=35][PH0=0.92][P=1.0e-100]	13	-	.	18189	Nrxn1	intron	mmu-let-7a	mmu-miR-124, mmu-miR-340-5p, mmu-miR-219-3p
chr18	chr18	86671055	86671115	170747[gene=chr18_f_c1906][PH=54][PH0=5.87][P=2.6e-14]	13	+	mmu-miR-9*	246317	Neto1	3'UTR||intron	mmu-miR-137	mmu-miR-106a
chr3	chr3	126632928	126632988	171258[gene=109676][PH=49][PH0=2.04][P=1.0e-100]	13	-	mmu-miR-125b-5p	109676	Ank2	CDS	NA	mmu-miR-136
chr3	chr3	126637468	126637528	171566[gene=109676][PH=341][PH0=2.04][P=1.0e-100]	13	-	mmu-miR-125b-5p|mmu-miR-221|mmu-miR-27a	109676	Ank2	CDS	mmu-miR-125a-5p	mmu-miR-193, mmu-miR-33, mmu-miR-138, mmu-miR-128
chr15	chr15	99984601	99984661	171761[gene=239667][PH=42][PH0=0.54][P=3.4e-13]	13	+	mmu-miR-124	239667	Dip2b	CDS	mmu-let-7a	mmu-miR-34a
chr3	chr3	126639580	126639640	171774[gene=109676][PH=99][PH0=2.04][P=1.0e-100]	13	-	.	109676	Ank2	CDS	NA	NA
chr6	chr6	87244550	87244610	172254[gene=chr6_f_c1843][PH=72][PH0=0.12][P=1.0e-100]	13	+	mmu-miR-26b			deep_intergenic	mmu-miR-26a	mmu-miR-340-5p
chr1	chr1	134835539	134835599	172325[gene=chr1_f_c2341][PH=57][PH0=0.06][P=8.5e-11]	13	+	mmu-miR-124	16980	Lrrn2	CDS	NA	mmu-miR-101a
chr9	chr9	75234944	75235004	172691[gene=50772][PH=54][PH0=2.62][P=1.0e-100]	13	-	mmu-miR-29a|mmu-miR-29c|mmu-miR-433	50772	Mapk6	3'UTR	mmu-miR-128	mmu-miR-27a
chrX	chrX	7222224	7222284	1727[gene=chrX_f_c0][PH=81][PH0=0.03][P=5.4e-11]	13	+	mmu-miR-124|mmu-miR-434-3p	20977	Syp	CDS	NA	NA
chr17	chr17	91333382	91333442	172763[gene=18189][PH=103][PH0=0.92][P=1.0e-100]	13	-	mmu-miR-9	18189	Nrxn1	intron	mmu-miR-9, mmu-miR-124	NA
chr17	chr17	17662537	17662597	17305[gene=chr17_r_c1][PH=51][PH0=0.08][P=1.0e-100]	13	-	mmu-miR-23a|mmu-miR-23b|mmu-miR-380-3p			exon_unclassified	mmu-miR-23a	mmu-miR-153
chr10	chr10	108068849	108068909	173131[gene=chr10_r_c1312][PH=128][PH0=0.09][P=1.0e-100]	13	-	mmu-miR-30a|mmu-miR-30d|mmu-miR-30e|mmu-miR-9	20979	Syt1	CDS	NA	mmu-miR-30a, mmu-miR-378
chr7	chr7	99116669	99116729	173309[gene=chr7_f_c2661][PH=119][PH0=0.08][P=1.5e-10]	13	+	mmu-miR-181a|mmu-miR-219-5p	23859	Dlg2	CDS	NA	NA
chr11	chr11	77355211	77355271	173794[gene=chr11_r_c364][PH=66][PH0=0.11][P=1.0e-100]	13	-	.	216965	Taok1	CDS	mmu-miR-9	NA
chr18	chr18	15551345	15551405	17387[gene=11829][PH=42][PH0=4.45][P=1.0e-100]	13	-	.	11829	Aqp4	3'UTR	NA	NA
chr9	chr9	75413472	75413532	174067[gene=50876][PH=154][PH0=6.83][P=1.1e-12]	13	-	mmu-miR-128|mmu-miR-181b|mmu-miR-30d|mmu-miR-30e|mmu-miR-488	50876	Tmod2	3'UTR	NA	NA
chr16	chr16	43642420	43642480	174142[gene=56490][PH=40][PH0=0.38][P=1.0e-100]	13	+	mmu-miR-30a	56490	Zbtb20	intron	mmu-miR-27a, mmu-miR-128, mmu-miR-374	mmu-miR-101a
chr1	chr1	99540578	99540638	174171[gene=52392][PH=54][PH0=1.37][P=1.0e-100]	13	-	mmu-miR-9	52392	D1Ertd622e	3'UTR	mmu-miR-9	NA
chr11	chr11	77379269	77379329	174182[gene=chr11_r_c364][PH=64][PH0=0.11][P=1.0e-100]	13	-	mmu-miR-124|mmu-miR-23b	216965	Taok1	CDS	mmu-miR-124, mmu-miR-33	mmu-miR-181a, mmu-miR-340-5p
chr11	chr11	77872931	77872991	174450[gene=chr11_f_c2949][PH=144][PH0=0.11][P=1.0e-100]	13	+	mmu-let-7a|mmu-let-7b|mmu-miR-124|mmu-miR-185|mmu-miR-3099	14252	Flot2	3'UTR	NA	mmu-miR-124
chr6	chr6	113712796	113712856	174470[gene=11941][PH=88][PH0=1.62][P=1.0e-100]	13	-	mmu-miR-485*|mmu-miR-9	11941	Atp2b2	CDS	NA	mmu-miR-217
chr9	chr9	75414443	75414503	174495[gene=50876][PH=62][PH0=6.83][P=1.1e-12]	13	-	.	50876	Tmod2	3'UTR	mmu-miR-128	mmu-miR-130a, mmu-miR-27a
chr3	chr3	126649487	126649547	174701[gene=109676][PH=94][PH0=2.04][P=1.0e-100]	13	-	mmu-miR-124|mmu-miR-181b|mmu-miR-429	109676	Ank2	intron	NA	mmu-miR-9
chr6	chr6	113723346	113723406	174813[gene=11941][PH=113][PH0=1.62][P=1.0e-100]	13	-	mmu-miR-124	11941	Atp2b2	CDS	NA	mmu-miR-27a
chr11	chr11	77873826	77873886	174813[gene=chr11_f_c2949][PH=177][PH0=0.11][P=1.0e-100]	13	+	mmu-miR-124|mmu-miR-9	14252	Flot2	3'UTR	mmu-miR-130a, mmu-miR-103, mmu-miR-23a	mmu-miR-19a, mmu-miR-181a, mmu-miR-15a
chr9	chr9	75415381	75415441	174854[gene=50876][PH=59][PH0=6.83][P=1.1e-12]	13	-	mmu-miR-124|mmu-miR-138	50876	Tmod2	3'UTR	mmu-miR-137	mmu-miR-136
chr11	chr11	77886670	77886730	174898[gene=chr11_f_c2949][PH=179][PH0=0.11][P=1.0e-100]	13	+	.	723870	Mir451	intron	NA	NA
chr6	chr6	88777524	88777584	175058[gene=23945][PH=60][PH0=0.60][P=1.0e-100]	13	+	mmu-miR-124	23945	Mgll	3'UTR	NA	mmu-miR-106a, mmu-miR-15a, mmu-miR-9, mmu-miR-33
chr3	chr3	126656081	126656141	175374[gene=109676][PH=107][PH0=2.04][P=1.0e-100]	13	-	mmu-let-7a|mmu-miR-124|mmu-miR-500	109676	Ank2	CDS	NA	mmu-miR-19a
chr15	chr15	95050515	95050575	175500[gene=54003][PH=77][PH0=0.56][P=1.0e-100]	13	-	mmu-miR-124	54003	Nell2	CDS||3'UTR	mmu-miR-27a, mmu-miR-124, mmu-miR-15a	mmu-miR-34a, mmu-miR-103
chr3	chr3	126660172	126660232	175701[gene=109676][PH=59][PH0=2.04][P=1.0e-100]	13	-	mmu-miR-30c|mmu-miR-30d	109676	Ank2	CDS	NA	NA
chr12	chr12	90931076	90931136	175931[gene=chr12_f_c550][PH=51][PH0=0.08][P=1.3e-10]	13	+	.	18191	Nrxn3	intron	mmu-miR-124	mmu-miR-374
chr3	chr3	126667962	126668022	176120[gene=109676][PH=94][PH0=2.04][P=1.0e-100]	13	-	mmu-miR-124|mmu-miR-487b|mmu-miR-700|mmu-miR-770-5p	109676	Ank2	CDS	NA	mmu-miR-33, mmu-miR-136
chr6	chr6	113762816	113762876	176126[gene=11941][PH=81][PH0=1.62][P=1.0e-100]	13	-	.	11941	Atp2b2	CDS	NA	NA
chr5	chr5	104514092	104514152	176167[gene=13602][PH=180][PH0=10.45][P=1.0e-100]	13	-	mmu-miR-380-3p	13602	Sparcl1	CDS	NA	mmu-miR-186, mmu-miR-34a
chr2	chr2	73462984	73463044	176250[gene=chr2_r_c1176][PH=96][PH0=0.07][P=1.0e-100]	13	-	.	108699	Chn1	CDS	NA	mmu-miR-27a
chr2	chr2	90859130	90859190	176360[gene=chr2_f_c2061][PH=42][PH0=0.12][P=1.2e-10]	13	+	mmu-miR-128	13046	Celf1	3'UTR	mmu-miR-23a	NA
chr5	chr5	104517438	104517498	176556[gene=13602][PH=124][PH0=10.45][P=1.0e-100]	13	-	mmu-miR-211|mmu-miR-26a|mmu-miR-30e|mmu-miR-434-3p|mmu-miR-9	13602	Sparcl1	CDS	NA	mmu-miR-22, mmu-miR-9
chr5	chr5	104518642	104518702	176654[gene=13602][PH=151][PH0=10.45][P=1.0e-100]	13	-	mmu-let-7c|mmu-let-7e|mmu-miR-26a|mmu-miR-92a|mmu-miR-92b	13602	Sparcl1	CDS	mmu-miR-128	mmu-miR-27a, mmu-miR-19a
chr3	chr3	126691062	126691122	176808[gene=109676][PH=30][PH0=2.04][P=1.0e-100]	13	-	.	109676	Ank2	CDS||5'UTR	NA	NA
chr5	chr5	104521438	104521498	176817[gene=13602][PH=184][PH0=10.45][P=1.0e-100]	13	-	mmu-miR-30a|mmu-miR-324-5p|mmu-miR-328|mmu-miR-330*|mmu-miR-9|mmu-miR-92b	13602	Sparcl1	CDS	mmu-let-7a	NA
chr6	chr6	113792246	113792306	176861[gene=11941][PH=258][PH0=1.62][P=1.0e-100]	13	-	mmu-miR-149|mmu-miR-9|mmu-miR-99a	11941	Atp2b2	CDS	mmu-miR-9	mmu-miR-135a
chr11	chr11	3242860	3242920	1769[gene=216505][PH=139][PH0=2.22][P=1.0e-100]	13	+	mmu-let-7g|mmu-miR-200b|mmu-miR-98	216505	Pik3ip1	3'UTR	mmu-let-7a	mmu-miR-340-5p
chr12	chr12	90954246	90954306	177021[gene=chr12_f_c550][PH=26][PH0=0.08][P=1.3e-10]	13	+	mmu-let-7b|mmu-let-7c|mmu-miR-98	18191	Nrxn3	intron	mmu-let-7a	mmu-miR-186
chr2	chr2	91053243	91053303	177322[gene=chr2_f_c2061][PH=29][PH0=0.12][P=1.2e-10]	13	+	mmu-miR-129-5p	11432	Acp2	3'UTR||intron	NA	NA
chr5	chr5	104523706	104523766	177461[gene=13602][PH=129][PH0=10.45][P=1.0e-100]	13	-	mmu-let-7a|mmu-let-7b|mmu-let-7c|mmu-miR-139-5p|mmu-miR-143|mmu-miR-187|mmu-miR-9	13602	Sparcl1	CDS	NA	NA
chr9	chr9	75491289	75491349	178235[gene=20255][PH=91][PH0=1.24][P=7.7e-14]	13	-	mmu-miR-1224	20255	Scg3	3'UTR	NA	mmu-miR-128
chr11	chr11	78138848	78138908	178292[gene=chr11_f_c2949][PH=71][PH0=0.11][P=1.0e-100]	13	+	mmu-miR-124	11676	Aldoc	CDS	mmu-miR-193	NA
chr3	chr3	126735093	126735153	178548[gene=109676][PH=166][PH0=2.04][P=1.0e-100]	13	-	mmu-miR-26a|mmu-miR-9	109676	Ank2	CDS	mmu-miR-103, mmu-miR-128	mmu-miR-27a, mmu-miR-15a
chr9	chr9	75513466	75513526	178595[gene=20255][PH=29][PH0=1.24][P=7.7e-14]	13	-	.	20255	Scg3	CDS	NA	NA
chr2	chr2	91436587	91436647	178976[gene=chr2_f_c2061][PH=65][PH0=0.12][P=1.2e-10]	13	+	mmu-miR-128	75786	Ckap5	CDS	NA	mmu-miR-33, mmu-miR-103
chr13	chr13	14264863	14264923	17901[gene=94246][PH=71][PH0=0.38][P=1.0e-100]	13	+	mmu-miR-101b|mmu-miR-124|mmu-miR-9	94246	Arid4b	intron	mmu-miR-9, mmu-miR-138, mmu-miR-124	mmu-miR-101a
chr16	chr16	49911377	49911437	179119[gene=16423][PH=33][PH0=1.22][P=1.0e-100]	13	+	mmu-miR-125b-5p	16423	Cd47	3'UTR	NA	mmu-miR-22, mmu-miR-125a-5p
chr6	chr6	91705434	91705494	179258[gene=21366][PH=33][PH0=1.64][P=1.0e-100]	13	+	mmu-miR-26a	21366	Slc6a6	3'UTR	NA	mmu-miR-219-3p, mmu-miR-186, mmu-miR-137
chr10	chr10	90411335	90411395	179410[gene=chr10_f_c859][PH=35][PH0=0.10][P=1.6e-10]	13	+	mmu-miR-130b|mmu-miR-26a|mmu-miR-30d	77531	Anks1b	CDS	NA	mmu-miR-101a, mmu-miR-142-3p, mmu-miR-378
chr17	chr17	17665421	17665481	17951[gene=chr17_r_c1][PH=38][PH0=0.08][P=1.0e-100]	13	-	.	240028	Lnpep	3'UTR	mmu-miR-26a, mmu-miR-153	mmu-miR-217
chr6	chr6	91706715	91706775	179570[gene=21366][PH=85][PH0=1.64][P=1.0e-100]	13	+	mmu-miR-128|mmu-miR-181a|mmu-miR-181b|mmu-miR-181c	21366	Slc6a6	3'UTR	NA	mmu-miR-186
chr14	chr14	93945200	93945260	179680[gene=chr14_r_c2220][PH=42][PH0=0.08][P=2.7e-10]	13	-	.	211712	Pcdh9	intron	mmu-miR-124	mmu-miR-19a
chr11	chr11	6367683	6367743	17975[gene=chr11_r_c161][PH=128][PH0=11.98][P=1.2e-13]	13	-	mmu-miR-151-3p|mmu-miR-181a	19291	Purb	3'UTR	NA	mmu-miR-130a
chr13	chr13	114384347	114384407	179897[gene=170625][PH=62][PH0=1.34][P=1.0e-100]	13	-	mmu-miR-30a	170625	Snx18	3'UTR	mmu-miR-30a, mmu-miR-22, mmu-miR-124	mmu-miR-153
chr12	chr12	8945433	8945493	17994[gene=chr12_f_c906][PH=77][PH0=0.05][P=9.8e-11]	13	+	mmu-miR-23a|mmu-miR-9|mmu-miR-9*	17775	Laptm4a	3'UTR	NA	mmu-miR-26a, mmu-miR-128, mmu-miR-27a
chr7	chr7	99561175	99561235	179983[gene=chr7_f_c2661][PH=85][PH0=0.08][P=1.5e-10]	13	+	mmu-let-7a|mmu-let-7c	23859	Dlg2	intron	NA	mmu-let-7a
chr6	chr6	91708210	91708270	180013[gene=21366][PH=45][PH0=1.64][P=1.0e-100]	13	+	mmu-let-7b	21366	Slc6a6	3'UTR	NA	mmu-let-7a, mmu-miR-128
chr6	chr6	91708543	91708603	180122[gene=21366][PH=33][PH0=1.64][P=1.0e-100]	13	+	mmu-let-7a	21366	Slc6a6	3'UTR	mmu-miR-128, mmu-miR-27a	mmu-miR-219-3p
chr19	chr19	3814197	3814257	1805[gene=225888][PH=112][PH0=1.04][P=1.0e-100]	13	+	mmu-miR-130a	225888	Suv420h1	CDS	mmu-let-7a, mmu-miR-9	mmu-miR-15a
chr9	chr9	69230566	69230626	180682[gene=chr9_f_c1975][PH=26][PH0=4.52][P=9.9e-09]	13	+	.			exon_unclassified||downstream_10k	mmu-miR-137, mmu-miR-23a	NA
chr16	chr16	84831610	84831670	180994[gene=11957][PH=72][PH0=1.28][P=1.5e-14]	13	-	mmu-miR-124|mmu-miR-128	11957	Atp5j	CDS	NA	mmu-miR-26a, mmu-miR-126-5p
chr8	chr8	110075129	110075189	181351[gene=66894][PH=107][PH0=0.18][P=1.0e-100]	13	+	.	66894	Wwp2	intron	NA	mmu-miR-193, mmu-miR-103
chr8	chr8	110075169	110075229	181362[gene=66894][PH=84][PH0=0.18][P=1.0e-100]	13	+	.	66894	Wwp2	intron	NA	mmu-miR-101a, mmu-miR-103
chr2	chr2	76848772	76848832	181395[gene=chr2_r_c1176][PH=118][PH0=0.07][P=1.0e-100]	13	-	mmu-miR-30b	545428	Ccdc141	3'UTR||intron	mmu-miR-15a, mmu-miR-128	mmu-miR-103, mmu-miR-27a
chr15	chr15	96403818	96403878	181598[gene=chr15_r_c2226][PH=68][PH0=8.70][P=1.3e-13]	13	-	mmu-let-7b	105727	Slc38a1	3'UTR||intron	mmu-miR-138	mmu-miR-128, mmu-miR-27a, mmu-miR-22
chr11	chr11	79315684	79315744	181638[gene=chr11_r_c364][PH=28][PH0=0.11][P=1.0e-100]	13	-	mmu-let-7c|mmu-miR-361|mmu-miR-9	18377	Omg	CDS	mmu-let-7a	mmu-miR-30a
chr1	chr1	15584372	15584432	18183[gene=98741][PH=47][PH0=0.54][P=7.6e-13]	13	+	mmu-let-7c|mmu-miR-124	98741	Kcnb2	intron	mmu-miR-124	NA
chr9	chr9	78327440	78327500	181885[gene=13627][PH=59][PH0=11.99][P=8.7e-14]	13	-	mmu-let-7c	13627	Eef1a1	CDS	NA	mmu-miR-34a
chr10	chr10	92702598	92702658	182661[gene=chr10_f_c859][PH=34][PH0=0.10][P=1.6e-10]	13	+	.	237459	Cdk17	3'UTR	mmu-miR-193	NA
chr4	chr4	123026978	123027038	182795[gene=chr4_r_c983][PH=114][PH0=0.08][P=1.8e-10]	13	-	mmu-miR-128|mmu-miR-181a|mmu-miR-24|mmu-miR-30e|mmu-miR-9	11426	Macf1	3'UTR	NA	mmu-miR-106a, mmu-miR-30a
chr16	chr16	85015504	85015564	182963[gene=11820][PH=58][PH0=1.26][P=1.0e-100]	13	-	mmu-miR-335-3p	11820	App	CDS	NA	NA
chr16	chr16	85025157	85025217	183119[gene=11820][PH=103][PH0=1.26][P=1.0e-100]	13	-	mmu-miR-125b-5p	11820	App	CDS	mmu-miR-135a	mmu-miR-22, mmu-miR-193
chr10	chr10	109204105	109204165	183120[gene=chr10_r_c1312][PH=52][PH0=0.09][P=1.0e-100]	13	-	mmu-miR-128	260315	Nav3	CDS	NA	mmu-miR-378, mmu-miR-9, mmu-miR-128
chr15	chr15	101042835	101042895	183127[gene=11479][PH=30][PH0=1.39][P=1.0e-100]	13	+	mmu-let-7a	11479	Acvr1b	3'UTR	NA	NA
chr15	chr15	96518955	96519015	183259[gene=67760][PH=27][PH0=5.51][P=1.7e-07]	13	-	mmu-miR-128	67760	Slc38a2	3'UTR	NA	mmu-miR-193, mmu-miR-23a
chr15	chr15	96519595	96519655	183451[gene=67760][PH=81][PH0=5.51][P=1.0e-100]	13	-	mmu-miR-124|mmu-miR-26a|mmu-miR-29c|mmu-miR-301b	67760	Slc38a2	3'UTR	NA	NA
chr16	chr16	57134788	57134848	183577[gene=28185][PH=119][PH0=1.30][P=6.6e-14]	13	+	mmu-miR-103|mmu-miR-129-5p|mmu-miR-23a|mmu-miR-23b|mmu-miR-543|mmu-miR-9	28185	Tomm70a	CDS	mmu-miR-23a	NA
chr11	chr11	79392444	79392504	183722[gene=chr11_f_c2949][PH=26][PH0=0.11][P=1.0e-100]	13	+	.	18015	Nf1	3'UTR	mmu-miR-137	mmu-miR-186
chr15	chr15	96525634	96525694	183897[gene=67760][PH=28][PH0=5.51][P=3.6e-08]	13	-	.	67760	Slc38a2	CDS	NA	mmu-miR-217
chr14	chr14	94085337	94085397	184048[gene=chr14_r_c2220][PH=43][PH0=0.08][P=2.7e-10]	13	-	.	211712	Pcdh9	intron	NA	mmu-miR-28, mmu-miR-124
chr5	chr5	108551453	108551513	184084[gene=73130][PH=82][PH0=2.23][P=1.0e-100]	13	-	mmu-miR-181d|mmu-miR-27a	73130	Tmed5	3'UTR	mmu-miR-128, mmu-let-7a, mmu-miR-27a	mmu-miR-34a, mmu-miR-378
chr9	chr9	70624241	70624301	184089[gene=11487][PH=38][PH0=0.82][P=1.0e-100]	13	+	mmu-miR-9	11487	Adam10	CDS	NA	mmu-miR-9, mmu-miR-217, mmu-miR-19a
chr1	chr1	138524398	138524458	184156[gene=chr1_f_c2341][PH=53][PH0=0.06][P=8.5e-11]	13	+	mmu-miR-124	226442	Zfp281	CDS	mmu-miR-136	mmu-miR-340-5p
chr9	chr9	70625895	70625955	184164[gene=11487][PH=144][PH0=0.82][P=1.0e-100]	13	+	mmu-miR-124|mmu-miR-33|mmu-miR-9	11487	Adam10	CDS||3'UTR	NA	mmu-miR-22, mmu-miR-124, mmu-miR-33, mmu-miR-217
chr7	chr7	109283426	109283486	184295[gene=chr7_r_c3541][PH=103][PH0=0.07][P=1.0e-100]	13	-	mmu-miR-124	269966	Nup98	CDS	NA	mmu-miR-181a, mmu-miR-186, mmu-miR-124, mmu-miR-19a
chr15	chr15	101104682	101104742	184368[gene=15370][PH=659][PH0=12.14][P=5.7e-13]	13	+	mmu-miR-124|mmu-miR-127|mmu-miR-138|mmu-miR-146a|mmu-miR-16|mmu-miR-26b|mmu-miR-29c|mmu-miR-330|mmu-miR-93	15370	Nr4a1	CDS||3'UTR	mmu-miR-124	NA
chr4	chr4	123058503	123058563	184381[gene=chr4_r_c983][PH=23][PH0=0.08][P=1.8e-10]	13	-	.	11426	Macf1	CDS	mmu-miR-136	NA
chr9	chr9	70626448	70626508	184406[gene=11487][PH=36][PH0=0.82][P=1.0e-100]	13	+	mmu-miR-125b-5p	11487	Adam10	3'UTR	NA	mmu-miR-101a, mmu-miR-30a, mmu-miR-125a-5p
chr10	chr10	93604710	93604770	184406[gene=chr10_f_c859][PH=31][PH0=0.10][P=1.6e-10]	13	+	.	13998	Fgd6	3'UTR	mmu-miR-30a	NA
chr9	chr9	70626594	70626654	184458[gene=11487][PH=26][PH0=0.82][P=1.0e-100]	13	+	mmu-miR-16|mmu-miR-9	11487	Adam10	3'UTR	NA	mmu-miR-27a, mmu-miR-15a
chr3	chr3	121437365	121437425	184625[gene=14066][PH=46][PH0=1.74][P=1.0e-100]	13	+	mmu-miR-124	14066	F3	3'UTR	mmu-miR-19a	mmu-miR-125a-5p, mmu-miR-142-3p, mmu-miR-130a
chr3	chr3	121437680	121437740	184729[gene=14066][PH=45][PH0=1.74][P=1.0e-100]	13	+	mmu-miR-9*|mmu-miR-93	14066	F3	3'UTR	mmu-miR-106a	mmu-miR-219-3p
chr4	chr4	124786591	124786651	185059[gene=chr4_f_c347][PH=55][PH0=0.07][P=1.0e-100]	13	+	.	70088	Meaf6	3'UTR	NA	mmu-miR-31, mmu-miR-128, mmu-miR-27a
chr11	chr11	79506410	79506470	185130[gene=chr11_f_c2949][PH=50][PH0=0.11][P=1.0e-100]	13	+	.	268451	Rab11fip4	3'UTR	NA	mmu-let-7a, mmu-miR-27a, mmu-miR-130a, mmu-miR-217
chr7	chr7	109388108	109388168	185142[gene=chr7_r_c3541][PH=67][PH0=0.07][P=1.0e-100]	13	-	mmu-miR-124	56212	Rhog	3'UTR	mmu-miR-124	NA
chr5	chr5	108948983	108949043	185364[gene=12889][PH=62][PH0=1.85][P=1.0e-100]	13	-	mmu-miR-744	12889	Cplx1	3'UTR	mmu-miR-135a	NA
chr15	chr15	97966380	97966440	185603[gene=78541][PH=32][PH0=1.58][P=1.0e-100]	13	-	.	78541	Asb8	CDS	mmu-miR-9, mmu-miR-138	mmu-miR-22
chr16	chr16	85456678	85456738	185726[gene=224405][PH=37][PH0=0.16][P=1.0e-100]	13	-	mmu-let-7d	224405	Cyyr1	3'UTR	NA	mmu-miR-126-5p, mmu-miR-135a
chr7	chr7	110976376	110976436	185833[gene=chr7_r_c3541][PH=122][PH0=0.07][P=1.0e-100]	13	-	mmu-miR-144|mmu-miR-19a	15129	Hbb-b1	CDS||5'UTR	NA	NA
chr1	chr1	139863025	139863085	186091[gene=chr1_f_c2341][PH=111][PH0=0.06][P=8.5e-11]	13	+	.	735252	Mir181a-1	exon_unclassified	NA	NA
chr4	chr4	123110130	123110190	186477[gene=chr4_r_c983][PH=63][PH0=0.08][P=1.8e-10]	13	-	mmu-miR-15b|mmu-miR-300	11426	Macf1	CDS	mmu-miR-15a	mmu-miR-103, mmu-miR-219-3p, mmu-miR-186
chr4	chr4	123110556	123110616	186606[gene=chr4_r_c983][PH=29][PH0=0.08][P=1.8e-10]	13	-	.	11426	Macf1	CDS	NA	mmu-miR-34a
chr5	chr5	111850390	111850450	186861[gene=chr5_f_c3682][PH=57][PH0=0.08][P=1.0e-100]	13	+	.	433938	Mn1	CDS	NA	NA
chr9	chr9	72465433	72465493	187095[gene=319758][PH=38][PH0=0.60][P=1.0e-100]	13	+	mmu-let-7d	319758	Rfx7	CDS	mmu-miR-125a-5p	NA
chr8	chr8	86702640	86702700	187131[gene=chr8_r_c1528][PH=92][PH0=0.07][P=1.0e-100]	13	-	.	100049549	Mir181d	intron	NA	mmu-miR-22, mmu-miR-219-3p
chr1	chr1	121555689	121555749	187247[gene=chr1_r_c2295][PH=125][PH0=0.03][P=1.0e-100]	13	-	mmu-miR-124|mmu-miR-9	19258	Ptpn4	3'UTR	NA	mmu-miR-33, mmu-miR-23a, mmu-miR-186
chr15	chr15	98568781	98568841	188170[gene=11842][PH=69][PH0=6.13][P=1.0e-100]	13	-	mmu-miR-106a|mmu-miR-124|mmu-miR-93	11842	Arf3	3'UTR	NA	mmu-miR-101a
chr15	chr15	98569054	98569114	188256[gene=11842][PH=100][PH0=6.13][P=1.0e-100]	13	-	.	11842	Arf3	3'UTR	NA	mmu-miR-27a, mmu-miR-23a
chr14	chr14	94204338	94204398	188297[gene=chr14_r_c2220][PH=34][PH0=0.08][P=2.7e-10]	13	-	mmu-miR-124|mmu-miR-219-5p	211712	Pcdh9	intron	mmu-miR-124, mmu-miR-153	NA
chr8	chr8	13171237	13171297	18838[gene=16783][PH=103][PH0=3.49][P=1.0e-100]	13	+	mmu-let-7g|mmu-miR-124	16783	Lamp1	CDS	NA	mmu-miR-128
chr10	chr10	109561285	109561345	188649[gene=chr10_r_c1312][PH=76][PH0=0.09][P=1.0e-100]	13	-	mmu-let-7a|mmu-let-7d|mmu-let-7e|mmu-let-7i|mmu-miR-30a|mmu-miR-9			deep_intergenic	mmu-let-7a, mmu-miR-153	NA
chr8	chr8	87228658	87228718	188650[gene=chr8_r_c1528][PH=344][PH0=0.07][P=1.0e-100]	13	-	mmu-let-7d|mmu-miR-124|mmu-miR-23a|mmu-miR-30a			downstream_10k	NA	mmu-miR-34a
chr15	chr15	98570263	98570323	188775[gene=11842][PH=73][PH0=6.13][P=1.0e-100]	13	-	mmu-miR-1224	11842	Arf3	3'UTR	NA	NA
chr3	chr3	130991360	130991420	189208[gene=chr3_r_c2916][PH=89][PH0=14.72][P=5.2e-14]	13	-	mmu-miR-127|mmu-miR-323-3p			downstream_10k	NA	NA
chr15	chr15	98634302	98634362	189771[gene=13199][PH=326][PH0=23.05][P=1.0e-100]	13	-	mmu-let-7b|mmu-let-7f|mmu-miR-1224|mmu-miR-124|mmu-miR-129-5p|mmu-miR-23a|mmu-miR-362-5p|mmu-miR-9	13199	Ddn	3'UTR	mmu-miR-340-5p, mmu-let-7a	NA
chr4	chr4	123187109	123187169	189817[gene=chr4_r_c983][PH=137][PH0=0.08][P=1.8e-10]	13	-	mmu-let-7a|mmu-let-7b|mmu-let-7e|mmu-let-7g|mmu-miR-27b	11426	Macf1	CDS	mmu-let-7a	mmu-miR-186
chr9	chr9	72596903	72596963	190270[gene=17999][PH=36][PH0=1.83][P=1.0e-100]	13	+	mmu-miR-124	17999	Nedd4	3'UTR	NA	NA
chr12	chr12	21329853	21329913	19041[gene=11491][PH=43][PH0=0.34][P=1.0e-100]	13	-	mmu-miR-124|mmu-miR-26a	11491	Adam17	3'UTR	mmu-miR-124	NA
chr10	chr10	109625146	109625206	190487[gene=chr10_r_c1312][PH=76][PH0=0.09][P=1.0e-100]	13	-	mmu-miR-124			deep_intergenic	mmu-miR-124	mmu-miR-181a, mmu-miR-34a, mmu-miR-103
chr9	chr9	86693417	86693477	190913[gene=20616][PH=83][PH0=0.86][P=1.0e-100]	13	-	mmu-let-7b|mmu-let-7c|mmu-miR-149	20616	Snap91	CDS	NA	mmu-miR-138
chr5	chr5	114572191	114572251	191169[gene=chr5_f_c3682][PH=27][PH0=0.08][P=1.0e-100]	13	+	mmu-miR-124	100756	Usp30	3'UTR	mmu-miR-124	NA
chr14	chr14	94284953	94285013	191346[gene=chr14_r_c2220][PH=68][PH0=0.08][P=2.7e-10]	13	-	mmu-miR-124|mmu-miR-674	211712	Pcdh9	CDS	NA	mmu-miR-28, mmu-miR-22, mmu-miR-124
chr10	chr10	98465815	98465875	191405[gene=chr10_f_c859][PH=314][PH0=0.10][P=1.6e-10]	13	+	mmu-miR-124|mmu-miR-128|mmu-miR-138|mmu-miR-190|mmu-miR-222|mmu-miR-3099|mmu-miR-341|mmu-miR-429	67972	Atp2b1	CDS	mmu-miR-128, mmu-miR-27a	NA
chr7	chr7	116879770	116879830	192188[gene=chr7_r_c3541][PH=75][PH0=0.07][P=1.0e-100]	13	-	mmu-miR-23b|mmu-miR-9	56786	Tmem9b	3'UTR	mmu-miR-19a, mmu-miR-130a	NA
chr8	chr8	87366035	87366095	192591[gene=chr8_r_c1528][PH=40][PH0=0.07][P=1.0e-100]	13	-	.	12317	Calr	3'UTR	NA	mmu-miR-193, mmu-miR-22
chr12	chr12	101444343	101444403	192957[gene=12313][PH=158][PH0=25.97][P=4.9e-13]	13	+	mmu-miR-1983|mmu-miR-9	12313	Calm1	CDS	NA	NA
chr9	chr9	88271715	88271775	193006[gene=244962][PH=49][PH0=0.34][P=1.2e-13]	13	-	.	244962	Snx14	CDS||3'UTR	mmu-let-7a	NA
chr10	chr10	98486160	98486220	193225[gene=chr10_f_c859][PH=65][PH0=0.10][P=1.6e-10]	13	+	mmu-miR-30c	67972	Atp2b1	3'UTR	mmu-miR-30a, mmu-miR-340-5p	NA
chr4	chr4	18045550	18045610	19324[gene=chr4_f_c223][PH=46][PH0=0.05][P=1.0e-100]	13	+	mmu-miR-26a	17389	Mmp16	3'UTR||intron	mmu-miR-26a, mmu-miR-193	mmu-miR-340-5p, mmu-miR-181a
chr2	chr2	80365763	80365823	193371[gene=chr2_r_c1176][PH=39][PH0=0.07][P=1.0e-100]	13	-	mmu-miR-124|mmu-miR-128|mmu-miR-25|mmu-miR-484	50884	Nckap1	CDS	NA	mmu-miR-137
chr12	chr12	101445339	101445399	193540[gene=12313][PH=129][PH0=25.97][P=4.9e-13]	13	+	mmu-miR-30e	12313	Calm1	3'UTR	NA	mmu-miR-128, mmu-miR-27a
chr9	chr9	74907316	74907376	193748[gene=59046][PH=50][PH0=2.11][P=1.0e-100]	13	+	mmu-let-7f	59046	Arpp19	3'UTR	mmu-miR-9, mmu-miR-26a	mmu-let-7a, mmu-miR-186
chr11	chr11	83211260	83211320	193774[gene=chr11_f_c2949][PH=93][PH0=0.11][P=1.0e-100]	13	+	.	71770	Ap2b1	CDS	mmu-miR-30a	mmu-miR-142-3p
chr9	chr9	88348435	88348495	193908[gene=56403][PH=23][PH0=0.73][P=1.0e-100]	13	-	.	56403	Syncrip	3'UTR	mmu-let-7a, mmu-miR-101a	NA
chr12	chr12	101446089	101446149	193917[gene=12313][PH=87][PH0=25.97][P=4.9e-13]	13	+	mmu-miR-23b|mmu-miR-330	12313	Calm1	3'UTR	NA	mmu-miR-9, mmu-miR-101a
chr12	chr12	101446198	101446258	193987[gene=12313][PH=70][PH0=25.97][P=3.4e-09]	13	+	.	12313	Calm1	3'UTR	NA	mmu-miR-125a-5p
chr2	chr2	80394849	80394909	194026[gene=chr2_r_c1176][PH=63][PH0=0.07][P=1.0e-100]	13	-	mmu-miR-30d	50884	Nckap1	CDS||5'UTR	NA	NA
chr6	chr6	103615838	103615898	194334[gene=12661][PH=61][PH0=0.39][P=1.0e-100]	13	+	.	12661	Chl1	CDS	mmu-miR-9	mmu-miR-19a, mmu-miR-23a
chr12	chr12	101447098	101447158	194427[gene=12313][PH=88][PH0=25.97][P=4.9e-13]	13	+	mmu-miR-107|mmu-miR-124|mmu-miR-33	12313	Calm1	3'UTR	NA	mmu-miR-340-5p
chr10	chr10	112362531	112362591	194541[gene=chr10_r_c1312][PH=232][PH0=0.09][P=1.0e-100]	13	-	mmu-miR-128|mmu-miR-320	382423	Atxn7l3b	3'UTR	NA	mmu-miR-15a
chr15	chr15	98781092	98781152	194578[gene=22142][PH=365][PH0=30.18][P=7.2e-13]	13	-	mmu-miR-124|mmu-miR-128|mmu-miR-219-5p|mmu-miR-26a|mmu-miR-3099|mmu-miR-379|mmu-miR-421|mmu-miR-7b|mmu-miR-879	22142	Tuba1a	CDS	NA	mmu-miR-34a, mmu-miR-142-3p
chr12	chr12	101447387	101447447	194583[gene=12313][PH=67][PH0=25.97][P=6.0e-08]	13	+	mmu-miR-300	12313	Calm1	3'UTR	mmu-miR-340-5p	NA
chr8	chr8	87784927	87784987	194884[gene=chr8_r_c1528][PH=60][PH0=0.07][P=1.0e-100]	13	-	.	65114	Vps35	3'UTR	mmu-miR-124	mmu-miR-103
chr12	chr12	101447926	101447986	194939[gene=12313][PH=347][PH0=25.97][P=4.9e-13]	13	+	mmu-miR-124|mmu-miR-128|mmu-miR-138|mmu-miR-181a|mmu-miR-9|mmu-miR-9*	12313	Calm1	3'UTR	mmu-miR-340-5p	NA
chr11	chr11	83233529	83233589	195078[gene=chr11_f_c2949][PH=143][PH0=0.11][P=1.0e-100]	13	+	mmu-let-7c|mmu-miR-138|mmu-miR-708	276952	Rasl10b	3'UTR	mmu-let-7a	mmu-miR-153
chr1	chr1	152245729	152245789	195443[gene=chr1_f_c2341][PH=50][PH0=0.06][P=8.5e-11]	13	+	.	108989	Tpr	CDS	mmu-miR-9	NA
chr3	chr3	138590347	138590407	195579[gene=229877][PH=33][PH0=0.46][P=2.8e-13]	13	-	mmu-let-7a|mmu-miR-26a	229877	Rap1gds1	3'UTR	mmu-miR-23a	mmu-miR-126-5p
chr9	chr9	75066192	75066252	196343[gene=17918][PH=80][PH0=1.12][P=2.9e-13]	13	+	mmu-miR-23b|mmu-miR-9	17918	Myo5a	3'UTR	NA	mmu-miR-22
chr16	chr16	91927105	91927165	196673[gene=28080][PH=37][PH0=5.07][P=1.2e-14]	13	-	.	28080	Atp5o	CDS	NA	NA
chr9	chr9	94419840	94419900	197179[gene=68861][PH=40][PH0=2.25][P=7.6e-14]	13	-	.	68861	1190002N15Rik	3'UTR	mmu-miR-9	mmu-miR-33, mmu-miR-378
chr3	chr3	141500176	141500236	197183[gene=12167][PH=71][PH0=0.09][P=1.0e-100]	13	-	.	12167	Bmpr1b	3'UTR	mmu-miR-124, mmu-miR-101a	mmu-miR-125a-5p
chr9	chr9	94420624	94420684	197324[gene=68861][PH=55][PH0=2.25][P=7.6e-14]	13	-	mmu-miR-9	68861	1190002N15Rik	3'UTR	NA	mmu-miR-34a, mmu-miR-9
chr4	chr4	126094506	126094566	197431[gene=chr4_r_c983][PH=84][PH0=0.08][P=1.8e-10]	13	-	mmu-let-7a|mmu-let-7b|mmu-miR-124	214150	Ago3	CDS||5'UTR	mmu-miR-9, mmu-let-7a	NA
chr2	chr2	97469776	97469836	197635[gene=chr2_f_c2061][PH=40][PH0=0.12][P=1.2e-10]	13	+	mmu-let-7c|mmu-miR-377*	241568	Lrrc4c	CDS	mmu-miR-31	mmu-miR-26a
chr7	chr7	118215469	118215529	197645[gene=chr7_r_c3541][PH=225][PH0=0.07][P=1.0e-100]	13	-	mmu-let-7c|mmu-miR-200c|mmu-miR-26a|mmu-miR-410	13690	Eif4g2	3'UTR	NA	mmu-miR-340-5p, mmu-miR-26a
chr8	chr8	88242709	88242769	197882[gene=chr8_r_c1528][PH=69][PH0=0.07][P=1.0e-100]	13	-	mmu-miR-23a|mmu-miR-26a|mmu-miR-26b|mmu-miR-9*	71927	Itfg1	CDS||3'UTR	NA	mmu-miR-26a
chr9	chr9	95301370	95301430	198050[gene=54371][PH=41][PH0=11.43][P=2.4e-08]	13	-	mmu-miR-124	54371	Chst2	3'UTR	mmu-miR-23a, mmu-miR-181a	mmu-miR-137
chr10	chr10	114727279	114727339	198123[gene=chr10_r_c1312][PH=38][PH0=0.09][P=1.0e-100]	13	-	mmu-miR-30c	216344	Rab21	3'UTR	NA	mmu-miR-103
chr3	chr3	141904217	141904277	198200[gene=56376][PH=84][PH0=0.17][P=1.0e-100]	13	-	mmu-miR-124	56376	Pdlim5	3'UTR	NA	mmu-miR-103, mmu-miR-26a, mmu-miR-15a
chr7	chr7	118218620	118218680	198512[gene=chr7_r_c3541][PH=28][PH0=0.07][P=1.0e-100]	13	-	mmu-miR-124	13690	Eif4g2	CDS	NA	mmu-miR-26a, mmu-miR-106a
chr4	chr4	126116709	126116769	198528[gene=chr4_r_c983][PH=61][PH0=0.08][P=1.8e-10]	13	-	mmu-let-7a	236511	Ago1	CDS||3'UTR	mmu-let-7a	NA
chr10	chr10	13847469	13847529	19870[gene=15273][PH=139][PH0=1.69][P=3.5e-13]	13	+	mmu-let-7i	15273	Hivep2	CDS	mmu-let-7a	NA
chr3	chr3	142455012	142455072	198970[gene=109333][PH=65][PH0=0.48][P=1.0e-100]	13	-	.	109333	Pkn2	3'UTR	mmu-miR-137	mmu-miR-193, mmu-miR-124
chr14	chr14	103379516	103379576	199095[gene=239217][PH=35][PH0=6.86][P=5.5e-11]	13	-	mmu-miR-23a|mmu-miR-26a	239217	Kctd12	3'UTR	mmu-miR-9	mmu-miR-26a
chr7	chr7	118223740	118223800	199095[gene=chr7_r_c3541][PH=61][PH0=0.07][P=1.0e-100]	13	-	mmu-miR-20a|mmu-miR-93	13690	Eif4g2	CDS	NA	mmu-miR-136
chr5	chr5	116458470	116458530	199293[gene=chr5_f_c3682][PH=64][PH0=0.08][P=1.0e-100]	13	+	mmu-miR-124|mmu-miR-340-5p			downstream_10k	mmu-miR-27a	NA
chr5	chr5	113519977	113520037	199554[gene=243219][PH=60][PH0=0.60][P=1.0e-100]	13	-	mmu-miR-124	243219	2900026A02Rik	3'UTR	NA	NA
chr16	chr16	77646541	77646601	199603[gene=chr16_f_c1741][PH=113][PH0=0.23][P=1.0e-100]	13	+	.	77994	2810055G20Rik	intron	NA	NA
chr9	chr9	77830594	77830654	200222[gene=68801][PH=45][PH0=0.95][P=1.3e-13]	13	+	mmu-miR-541	68801	Elovl5	CDS||3'UTR	NA	NA
chr9	chr9	77830997	77831057	200443[gene=68801][PH=77][PH0=0.95][P=1.3e-13]	13	+	mmu-miR-124|mmu-miR-126-5p	68801	Elovl5	3'UTR	mmu-miR-124	NA
chr14	chr14	103529176	103529236	200536[gene=105689][PH=45][PH0=0.91][P=1.0e-100]	13	-	mmu-let-7a|mmu-miR-544-3p	105689	Mycbp2	CDS	NA	mmu-miR-124, mmu-miR-9, mmu-miR-136
chr7	chr7	106466000	106466060	200625[gene=chr7_f_c2482][PH=94][PH0=0.13][P=1.0e-100]	13	+	.	17760	Map6	CDS	mmu-miR-9, mmu-miR-135a	NA
chr14	chr14	103553321	103553381	201072[gene=105689][PH=30][PH0=0.91][P=1.0e-100]	13	-	mmu-let-7a|mmu-let-7b|mmu-miR-9	105689	Mycbp2	CDS	mmu-miR-33, mmu-miR-124	mmu-miR-31, mmu-miR-135a
chr7	chr7	106468745	106468805	201099[gene=chr7_f_c2482][PH=53][PH0=0.13][P=1.0e-100]	13	+	mmu-miR-181c	17760	Map6	3'UTR	NA	mmu-miR-124
chr16	chr16	78338369	78338429	201165[gene=13052][PH=110][PH0=0.94][P=1.0e-100]	13	+	.	13052	Cxadr	3'UTR	NA	NA
chr4	chr4	126581709	126581769	201276[gene=chr4_r_c983][PH=19][PH0=0.08][P=1.8e-10]	13	-	.	67785	Zmym4	CDS	mmu-miR-30a	mmu-miR-126-5p, mmu-miR-217, mmu-miR-23a
chr3	chr3	144128073	144128133	201543[gene=23908][PH=52][PH0=0.35][P=1.0e-100]	13	-	mmu-let-7c|mmu-miR-124|mmu-miR-9	23908	Hs2st1	CDS	NA	NA
chr1	chr1	155750140	155750200	202389[gene=chr1_f_c2341][PH=119][PH0=0.06][P=8.5e-11]	13	+	.	14645	Glul	CDS	mmu-miR-135a	mmu-miR-378
chr3	chr3	144350326	144350386	202476[gene=54673][PH=57][PH0=1.97][P=1.0e-100]	13	-	mmu-miR-124	54673	Sh3glb1	exon_unclassified	mmu-miR-124	NA
chr2	chr2	102579894	102579954	202482[gene=chr2_f_c2061][PH=213][PH0=0.12][P=1.2e-10]	13	+	mmu-miR-124|mmu-miR-138|mmu-miR-9	20511	Slc1a2	CDS	NA	NA
chr2	chr2	102588667	102588727	202864[gene=chr2_f_c2061][PH=72][PH0=0.12][P=1.2e-10]	13	+	.	20511	Slc1a2	CDS	NA	mmu-miR-181a
chr1	chr1	155755317	155755377	202898[gene=chr1_f_c2341][PH=142][PH0=0.06][P=8.5e-11]	13	+	mmu-miR-101b	14645	Glul	3'UTR	NA	mmu-miR-128
chr3	chr3	144355023	144355083	203268[gene=54673][PH=81][PH0=1.97][P=1.0e-100]	13	-	mmu-miR-124	54673	Sh3glb1	CDS	NA	mmu-miR-138
chr3	chr3	137578571	137578631	204291[gene=chr3_f_c2974][PH=39][PH0=3.00][P=3.6e-14]	13	+	mmu-miR-30a			downstream_10k||upstream_10k	mmu-let-7a	mmu-miR-30a
chr4	chr4	128859437	128859497	204727[gene=chr4_r_c983][PH=72][PH0=0.08][P=1.8e-10]	13	-	mmu-let-7c	74648	S100pbp	CDS	mmu-let-7a, mmu-miR-138	mmu-miR-22
chr10	chr10	117251642	117251702	205274[gene=chr10_r_c1312][PH=80][PH0=0.09][P=1.0e-100]	13	-	mmu-miR-192|mmu-miR-9*	215449	Rap1b	3'UTR	NA	NA
chr14	chr14	104214663	104214723	205320[gene=13618][PH=30][PH0=3.54][P=1.0e-100]	13	-	mmu-miR-9	13618	Ednrb	3'UTR	mmu-miR-217, mmu-miR-33	mmu-miR-9
chr3	chr3	146413472	146413532	205334[gene=18749][PH=30][PH0=0.91][P=1.0e-100]	13	-	.	18749	Prkacb	CDS	NA	mmu-miR-340-5p
chr10	chr10	117252569	117252629	205522[gene=chr10_r_c1312][PH=37][PH0=0.09][P=1.0e-100]	13	-	mmu-miR-181d|mmu-miR-21	215449	Rap1b	3'UTR	NA	mmu-miR-186
chr6	chr6	108390599	108390659	205528[gene=16438][PH=47][PH0=0.40][P=1.3e-12]	13	+	.	16438	Itpr1	CDS	NA	mmu-miR-33, mmu-miR-106a
chr1	chr1	157899093	157899153	205571[gene=chr1_f_c2341][PH=49][PH0=0.06][P=8.5e-11]	13	+	.	240832	Tor1aip2	CDS||3'UTR	mmu-miR-181a	NA
chr6	chr6	120441425	120441485	206012[gene=94047][PH=56][PH0=11.73][P=1.0e-100]	13	-	mmu-let-7i	94047	Cecr6	3'UTR	mmu-let-7a	NA
chr5	chr5	118458386	118458446	206050[gene=chr5_f_c3682][PH=94][PH0=0.08][P=1.0e-100]	13	+	.	231670	Fbxo21	3'UTR	NA	mmu-miR-142-3p
chr11	chr11	84646581	84646641	206265[gene=chr11_r_c364][PH=34][PH0=0.11][P=1.0e-100]	13	-	mmu-miR-181a|mmu-miR-9	217039	Ggnbp2	CDS	mmu-miR-137	mmu-miR-126-5p
chr5	chr5	115119564	115119624	206281[gene=56356][PH=76][PH0=0.80][P=4.1e-14]	13	-	mmu-miR-124	56356	Gltp	3'UTR	mmu-miR-124, mmu-miR-34a	mmu-miR-103, mmu-miR-15a
chr4	chr4	128688650	128688710	206302[gene=chr4_f_c347][PH=159][PH0=0.07][P=1.0e-100]	13	+	mmu-miR-124|mmu-miR-9	11637	Ak2	3'UTR	mmu-miR-128, mmu-miR-27a, mmu-miR-124	NA
chr6	chr6	108771526	108771586	207673[gene=67166][PH=43][PH0=1.06][P=1.0e-100]	13	+	mmu-miR-124|mmu-miR-30a|mmu-miR-7b	67166	Arl8b	CDS||3'UTR	NA	NA
chr1	chr1	158579369	158579429	208297[gene=11352][PH=30][PH0=0.84][P=1.0e-100]	13	+	mmu-miR-124	11352	Abl2	3'UTR	mmu-miR-9	mmu-miR-340-5p, mmu-miR-30a, mmu-miR-34a
chr11	chr11	7107442	7107502	20875[gene=16009][PH=73][PH0=1.84][P=1.0e-100]	13	-	mmu-miR-381	16009	Igfbp3	3'UTR	mmu-miR-34a, mmu-miR-124, mmu-miR-19a	mmu-miR-22, mmu-miR-130a
chr12	chr12	109896871	109896931	208860[gene=14026][PH=118][PH0=0.39][P=1.0e-100]	13	+	.	14026	Evl	intron	NA	mmu-miR-136
chr4	chr4	131324428	131324488	209097[gene=chr4_r_c983][PH=137][PH0=0.08][P=1.8e-10]	13	-	.	19273	Ptpru	3'UTR	mmu-let-7a	NA
chr11	chr11	90138193	90138253	209421[gene=chr11_f_c2949][PH=58][PH0=0.11][P=1.0e-100]	13	+	mmu-miR-124|mmu-miR-128|mmu-miR-340-5p|mmu-miR-429	67468	Mmd	3'UTR	NA	mmu-miR-136, mmu-miR-106a, mmu-miR-374
chr5	chr5	119200886	119200946	209813[gene=chr5_f_c3682][PH=41][PH0=0.08][P=1.0e-100]	13	+	mmu-miR-124	76199	Med13l	CDS	mmu-miR-26a	mmu-miR-101a, mmu-miR-378
chr3	chr3	151937544	151937604	210527[gene=215708][PH=33][PH0=0.72][P=3.8e-13]	13	-	mmu-miR-132	215708	Fam73a	3'UTR	mmu-miR-124	mmu-miR-137, mmu-miR-33
chr7	chr7	107987582	107987642	210619[gene=chr7_f_c2482][PH=21][PH0=0.13][P=1.0e-100]	13	+	.	319604	Fam168a	3'UTR	NA	mmu-miR-193, mmu-miR-340-5p
chr1	chr1	160435292	160435352	210675[gene=11899][PH=32][PH0=0.60][P=1.0e-100]	13	+	mmu-let-7c	11899	Astn1	intron	NA	mmu-miR-124
chr14	chr14	109309439	109309499	211181[gene=76965][PH=53][PH0=9.31][P=1.2e-13]	13	-	mmu-miR-181a	76965	Slitrk1	3'UTR	mmu-miR-181a	mmu-miR-124, mmu-miR-126-5p
chr14	chr14	109309962	109310022	211338[gene=76965][PH=63][PH0=9.31][P=1.2e-13]	13	-	.	76965	Slitrk1	3'UTR	NA	NA
chr11	chr11	86132942	86133002	211796[gene=chr11_r_c364][PH=41][PH0=0.11][P=1.0e-100]	13	-	.	327987	Med13	CDS	mmu-miR-9	NA
chr2	chr2	102932742	102932802	212018[gene=chr2_f_c2061][PH=38][PH0=0.12][P=1.2e-10]	13	+	.	56369	Apip	3'UTR	mmu-miR-124	mmu-miR-15a
chr10	chr10	121222163	121222223	212422[gene=chr10_r_c1312][PH=35][PH0=0.09][P=1.0e-100]	13	-	.	117600	Srgap1	3'UTR||intron	mmu-miR-26a, mmu-miR-103	mmu-miR-15a, mmu-miR-33
chr3	chr3	141466751	141466811	212725[gene=22253][PH=36][PH0=0.43][P=1.0e-100]	13	+	mmu-miR-124	22253	Unc5c	CDS	mmu-miR-9	mmu-miR-153, mmu-miR-378
chr2	chr2	103821087	103821147	212831[gene=chr2_f_c2061][PH=18][PH0=0.12][P=1.2e-10]	13	+	.	16909	Lmo2	CDS	NA	NA
chr5	chr5	121736270	121736330	212953[gene=chr5_f_c3682][PH=72][PH0=0.08][P=1.0e-100]	13	+	mmu-miR-124	269700	Gm15800	CDS||intron	mmu-miR-138	NA
chr5	chr5	121753626	121753686	213549[gene=chr5_f_c3682][PH=124][PH0=0.08][P=1.0e-100]	13	+	.	269700	Gm15800	CDS	mmu-miR-9	NA
chr5	chr5	121755722	121755782	213679[gene=chr5_f_c3682][PH=33][PH0=0.08][P=1.0e-100]	13	+	.	269700	Gm15800	CDS||5'UTR	mmu-miR-26a	mmu-miR-217, mmu-miR-106a
chr11	chr11	8332624	8332684	21408[gene=319939][PH=86][PH0=0.38][P=1.0e-100]	13	-	mmu-let-7i|mmu-miR-124|mmu-miR-708	319939	Tns3	3'UTR	NA	mmu-miR-124, mmu-miR-9
chr7	chr7	108655661	108655721	214482[gene=chr7_f_c2482][PH=83][PH0=0.13][P=1.0e-100]	13	+	mmu-let-7a|mmu-let-7b|mmu-let-7c|mmu-let-7d|mmu-miR-124|mmu-miR-149	207728	Pde2a	CDS	NA	NA
chr11	chr11	86516151	86516211	214551[gene=chr11_r_c364][PH=46][PH0=0.11][P=1.0e-100]	13	-	mmu-miR-219-5p	67300	Cltc	CDS	mmu-miR-15a	mmu-miR-103
chr5	chr5	121782971	121783031	214566[gene=chr5_f_c3682][PH=80][PH0=0.08][P=1.0e-100]	13	+	.	269700	Gm15800	CDS||intron	mmu-let-7a	mmu-miR-125a-5p
chr2	chr2	94226242	94226302	214691[gene=chr2_r_c1176][PH=39][PH0=0.07][P=1.0e-100]	13	-	mmu-let-7a	74569	Ttc17	CDS	mmu-let-7a	NA
chr11	chr11	16978629	16978689	21480[gene=chr11_f_c2949][PH=70][PH0=0.11][P=1.0e-100]	13	+	mmu-let-7b|mmu-miR-138	380686	Cnrip1	3'UTR	NA	NA
chr9	chr9	15803047	15803107	21499[gene=chr9_r_c80][PH=107][PH0=0.09][P=1.0e-100]	13	-	mmu-let-7g	270120	Fat3	CDS	mmu-let-7a	mmu-miR-125a-5p
chr8	chr8	105203754	105203814	215473[gene=chr8_r_c1528][PH=158][PH0=0.07][P=1.0e-100]	13	-	mmu-miR-124|mmu-miR-872*	12552	Cdh11	5'UTR	NA	mmu-miR-124, mmu-miR-135a
chr9	chr9	95462419	95462479	215679[gene=75552][PH=67][PH0=6.37][P=3.1e-14]	13	+	mmu-miR-124|mmu-miR-140|mmu-miR-26a|mmu-miR-411	75552	Paqr9	3'UTR	mmu-miR-124	mmu-miR-137, mmu-miR-33, mmu-miR-23a
chr11	chr11	86533795	86533855	215755[gene=chr11_r_c364][PH=79][PH0=0.11][P=1.0e-100]	13	-	mmu-miR-26a|mmu-miR-320	67300	Cltc	CDS	mmu-miR-26a	mmu-miR-34a, mmu-miR-124, mmu-miR-126-5p, mmu-miR-101a
chr8	chr8	123196668	123196728	216184[gene=chr8_f_c2856][PH=106][PH0=0.15][P=1.0e-100]	13	+	mmu-miR-103|mmu-miR-124|mmu-miR-134|mmu-miR-212-3p|mmu-miR-433	12857	Cox4i1	CDS	NA	mmu-miR-31, mmu-miR-103
chr5	chr5	121818462	121818522	216222[gene=chr5_f_c3682][PH=176][PH0=0.08][P=1.0e-100]	13	+	mmu-miR-138|mmu-miR-23b|mmu-miR-26a	269700	Gm15800	3'UTR	NA	mmu-miR-153, mmu-miR-142-3p, mmu-miR-103
chr11	chr11	86550610	86550670	216355[gene=chr11_r_c364][PH=33][PH0=0.11][P=1.0e-100]	13	-	mmu-miR-127	67300	Cltc	CDS	NA	mmu-miR-219-3p, mmu-miR-181a
chr8	chr8	123197973	123198033	216357[gene=chr8_f_c2856][PH=113][PH0=0.15][P=1.0e-100]	13	+	.	12857	Cox4i1	CDS||3'UTR	NA	NA
chr4	chr4	133235501	133235561	216461[gene=chr4_r_c983][PH=83][PH0=0.08][P=1.8e-10]	13	-	mmu-let-7c|mmu-miR-124|mmu-miR-23a	93760	Arid1a	3'UTR	NA	mmu-miR-9
chr7	chr7	126115654	126115714	216782[gene=chr7_r_c3541][PH=83][PH0=0.07][P=1.0e-100]	13	-	mmu-let-7a|mmu-miR-124|mmu-miR-26a	64297	Gprc5b	3'UTR	NA	NA
chr11	chr11	93951907	93951967	217139[gene=chr11_f_c2949][PH=32][PH0=0.11][P=1.0e-100]	13	+	mmu-let-7a|mmu-miR-17|mmu-miR-26a	70834	Spag9	CDS	NA	NA
chr10	chr10	124668405	124668465	217721[gene=chr10_r_c1312][PH=35][PH0=0.09][P=1.0e-100]	13	-	mmu-miR-124	20503	Slc16a7	CDS	NA	mmu-miR-138, mmu-miR-126-5p
chr8	chr8	124313562	124313622	217734[gene=57340][PH=50][PH0=0.94][P=1.0e-100]	13	+	mmu-miR-124	57340	Jph3	3'UTR	mmu-miR-186	mmu-miR-33, mmu-miR-103
chr11	chr11	93975481	93975541	217852[gene=chr11_f_c2949][PH=52][PH0=0.11][P=1.0e-100]	13	+	mmu-miR-125b-5p|mmu-miR-151-3p	70834	Spag9	CDS	mmu-miR-125a-5p	NA
chr8	chr8	124314216	124314276	217876[gene=57340][PH=47][PH0=0.94][P=1.0e-100]	13	+	mmu-miR-128	57340	Jph3	3'UTR	NA	NA
chr6	chr6	17615324	17615384	21789[gene=12343][PH=83][PH0=1.27][P=1.1e-13]	13	+	.	12343	Capza2	CDS	mmu-miR-142-3p	mmu-miR-193, mmu-let-7a
chr6	chr6	124762837	124762897	218075[gene=21991][PH=63][PH0=3.64][P=1.0e-100]	13	-	mmu-miR-127|mmu-miR-9	21991	Tpi1	CDS	NA	NA
chr10	chr10	115825664	115825724	218536[gene=chr10_f_c859][PH=65][PH0=0.10][P=1.6e-10]	13	+	mmu-miR-30c	19263	Ptprb	3'UTR||intron	mmu-miR-9	mmu-miR-126-5p, mmu-miR-33
chr11	chr11	94075334	94075394	219167[gene=chr11_f_c2949][PH=22][PH0=0.11][P=1.0e-100]	13	+	mmu-miR-9*	22057	Tob1	CDS	NA	NA
chr14	chr14	122027956	122028016	219181[gene=105445][PH=64][PH0=0.47][P=4.8e-13]	13	-	mmu-miR-124|mmu-miR-130a|mmu-miR-138|mmu-miR-26a	105445	Dock9	CDS	mmu-miR-26a, mmu-miR-30a	mmu-miR-340-5p, mmu-miR-137
chr16	chr16	4085701	4085761	2193[gene=12914][PH=199][PH0=0.85][P=1.0e-100]	13	-	mmu-let-7c|mmu-let-7g|mmu-miR-433	12914	Crebbp	CDS	mmu-let-7a	mmu-miR-124, mmu-miR-23a
chr4	chr4	26267898	26267958	21939[gene=242362][PH=42][PH0=0.63][P=4.2e-14]	13	-	mmu-miR-124	242362	Manea	CDS	NA	mmu-miR-9
chr5	chr5	121390531	121390591	219518[gene=19894][PH=196][PH0=0.91][P=1.3e-13]	13	-	mmu-miR-124|mmu-miR-19a|mmu-miR-500	19894	Rph3a	3'UTR	mmu-miR-34a, mmu-miR-19a, mmu-miR-130a	mmu-miR-124, mmu-miR-186
chr11	chr11	94076674	94076734	219573[gene=chr11_f_c2949][PH=147][PH0=0.11][P=1.0e-100]	13	+	mmu-miR-126-3p|mmu-miR-26a|mmu-miR-26b	22057	Tob1	3'UTR	mmu-miR-26a	mmu-miR-137
chr12	chr12	110829964	110830024	219605[gene=chr12_f_c2320][PH=174][PH0=22.86][P=1.4e-13]	13	+	.	76880	6430411K18Rik	exon_unclassified	NA	mmu-miR-28
chr10	chr10	126505133	126505193	219709[gene=chr10_r_c1312][PH=60][PH0=0.09][P=1.0e-100]	13	-	.	67125	Tspan31	CDS||3'UTR	mmu-miR-124	NA
chr2	chr2	109853113	109853173	219837[gene=chr2_f_c2061][PH=36][PH0=0.12][P=1.2e-10]	13	+	.	107515	Lgr4	3'UTR	NA	mmu-miR-125a-5p
chr7	chr7	129132821	129132881	221143[gene=chr7_r_c3541][PH=100][PH0=0.07][P=1.0e-100]	13	-	mmu-miR-124	74105	Gga2	3'UTR	mmu-miR-124	NA
chr8	chr8	125626933	125626993	221149[gene=270106][PH=40][PH0=2.89][P=1.0e-100]	13	+	.	270106	Rpl13	exon_unclassified	NA	mmu-miR-26a, mmu-miR-101a
chr5	chr5	121582427	121582487	221315[gene=19247][PH=138][PH0=0.99][P=1.0e-100]	13	-	mmu-miR-124|mmu-miR-370	19247	Ptpn11	3'UTR	mmu-miR-124	NA
chr2	chr2	103986208	103986268	221895[gene=chr2_r_c1176][PH=51][PH0=0.07][P=1.0e-100]	13	-	mmu-miR-124|mmu-miR-138	241589	D430041D05Rik	3'UTR	NA	NA
chr2	chr2	103987120	103987180	222137[gene=chr2_r_c1176][PH=48][PH0=0.07][P=1.0e-100]	13	-	mmu-miR-186	241589	D430041D05Rik	3'UTR	mmu-miR-193, mmu-miR-128	mmu-miR-27a, mmu-miR-378
chr8	chr8	108089713	108089773	222276[gene=11972][PH=81][PH0=1.14][P=1.0e-100]	13	-	mmu-let-7b	11972	Atp6v0d1	CDS	NA	mmu-miR-26a
chr11	chr11	94866692	94866752	222580[gene=chr11_f_c2949][PH=111][PH0=0.11][P=1.0e-100]	13	+	mmu-miR-1224|mmu-miR-185	217124	Ppp1r9b	3'UTR	mmu-miR-126-5p	NA
chr1	chr1	161860357	161860417	222658[gene=chr1_f_c3357][PH=38][PH0=14.33][P=8.4e-05]	13	+	.			downstream_10k	mmu-miR-186, mmu-miR-219-3p	mmu-miR-30a
chr16	chr16	94664857	94664917	223778[gene=22129][PH=56][PH0=2.15][P=1.9e-13]	13	+	mmu-miR-30c	22129	Ttc3	CDS	NA	NA
chr4	chr4	134779427	134779487	223869[gene=chr4_r_c983][PH=43][PH0=0.08][P=1.8e-10]	13	-	mmu-miR-16	29876	Clic4	CDS	mmu-miR-9	mmu-miR-34a, mmu-miR-136
chr1	chr1	20926492	20926552	22417[gene=chr1_f_c295][PH=70][PH0=0.06][P=1.3e-10]	13	+	mmu-miR-143|mmu-miR-23b|mmu-miR-26a	74229	Paqr8	3'UTR	NA	mmu-miR-125a-5p
chr3	chr3	157772237	157772297	224487[gene=242274][PH=94][PH0=0.75][P=1.8e-12]	13	-	mmu-miR-181a	242274	Lrrc7	intron	mmu-miR-9	NA
chr8	chr8	108783580	108783640	224586[gene=58994][PH=61][PH0=0.98][P=1.0e-100]	13	-	.	58994	Smpd3	CDS	mmu-miR-138, mmu-let-7a	NA
chr10	chr10	126723177	126723237	224592[gene=chr10_r_c1312][PH=49][PH0=0.09][P=1.0e-100]	13	-	mmu-miR-124	110962	Mbd6	CDS	mmu-miR-124	mmu-miR-128
chr16	chr16	94689683	94689743	224700[gene=22129][PH=55][PH0=2.15][P=1.9e-13]	13	+	mmu-let-7d	22129	Ttc3	3'UTR	NA	mmu-miR-130a, mmu-miR-33, mmu-miR-106a
chr9	chr9	103568392	103568452	224705[gene=81907][PH=39][PH0=0.36][P=1.0e-100]	13	-	mmu-miR-124	81907	Tmem108	intron	mmu-miR-28, mmu-miR-124	mmu-miR-34a
chr6	chr6	127075839	127075899	224789[gene=12444][PH=195][PH0=3.85][P=1.0e-100]	13	-	mmu-miR-191|mmu-miR-29b	12444	Ccnd2	3'UTR	mmu-miR-124	mmu-miR-136
chr3	chr3	153933589	153933649	225376[gene=242259][PH=58][PH0=0.23][P=1.0e-100]	13	+	mmu-miR-124	242259	Slc44a5	3'UTR	mmu-miR-124	mmu-miR-219-3p
chr6	chr6	127078290	127078350	225495[gene=12444][PH=69][PH0=3.85][P=1.0e-100]	13	-	.	12444	Ccnd2	3'UTR	mmu-let-7a, mmu-miR-186	mmu-miR-30a, mmu-miR-125a-5p
chr7	chr7	119247503	119247563	226507[gene=chr7_f_c2482][PH=48][PH0=0.13][P=1.0e-100]	13	+	.	74996	Usp47	CDS	mmu-miR-125a-5p	mmu-miR-128, mmu-miR-27a
chr5	chr5	122904048	122904108	226619[gene=11938][PH=94][PH0=4.37][P=1.8e-13]	13	-	mmu-miR-30a	11938	Atp2a2	3'UTR	NA	mmu-miR-219-3p
chr6	chr6	127647718	127647778	226794[gene=381813][PH=45][PH0=0.73][P=1.0e-100]	13	-	mmu-miR-124	381813	Prmt8	CDS	NA	NA
chr7	chr7	133638098	133638158	226888[gene=chr7_r_c3541][PH=38][PH0=0.07][P=1.0e-100]	13	-	mmu-let-7c|mmu-miR-382	233871	Atxn2l	CDS	mmu-let-7a	NA
chr6	chr6	114197828	114197888	227163[gene=243616][PH=56][PH0=0.76][P=1.0e-100]	13	+	.	243616	Slc6a11	3'UTR	mmu-miR-128	mmu-miR-27a
chr10	chr10	127028988	127029048	227439[gene=chr10_r_c1312][PH=189][PH0=0.09][P=1.0e-100]	13	-	mmu-let-7a|mmu-let-7b|mmu-let-7c|mmu-let-7e|mmu-let-7f|mmu-miR-128|mmu-miR-139-5p	16971	Lrp1	CDS	mmu-let-7a, mmu-miR-138	NA
chr8	chr8	112195712	112195772	227622[gene=71955][PH=43][PH0=1.27][P=1.0e-100]	13	-	.	71955	Ist1	3'UTR	mmu-miR-125a-5p	mmu-miR-340-5p
chr6	chr6	114199845	114199905	227852[gene=243616][PH=203][PH0=0.76][P=1.0e-100]	13	+	mmu-miR-124|mmu-miR-181b|mmu-miR-181d|mmu-miR-9	243616	Slc6a11	3'UTR	mmu-miR-9	mmu-miR-19a
chr9	chr9	103085545	103085605	227872[gene=270192][PH=106][PH0=2.57][P=1.0e-100]	13	+	mmu-let-7c|mmu-miR-379	270192	Rab6b	3'UTR	NA	mmu-let-7a, mmu-miR-34a
chr9	chr9	105315065	105315125	228009[gene=235574][PH=30][PH0=0.47][P=4.4e-13]	13	-	mmu-miR-124|mmu-miR-129-5p|mmu-miR-181a	235574	Atp2c1	3'UTR	NA	mmu-miR-130a, mmu-miR-106a
chr7	chr7	133938803	133938863	228264[gene=chr7_r_c3541][PH=358][PH0=0.07][P=1.0e-100]	13	-	mmu-miR-15a|mmu-miR-16|mmu-miR-23b|mmu-miR-322	11674	Aldoa	3'UTR	mmu-miR-27a, mmu-miR-15a	mmu-miR-103, mmu-miR-31
chr4	chr4	32892130	32892190	22827[gene=140577][PH=82][PH0=0.21][P=1.0e-100]	13	-	mmu-miR-9	140577	Ankrd6	3'UTR	mmu-miR-9	mmu-miR-103
chr5	chr5	122916004	122916064	228426[gene=11938][PH=48][PH0=4.37][P=1.8e-13]	13	-	.	11938	Atp2a2	CDS	mmu-miR-181a	mmu-miR-124
chr6	chr6	127914183	127914243	228460[gene=109246][PH=73][PH0=0.27][P=1.0e-100]	13	-	.	109246	Tspan9	3'UTR	mmu-miR-9, mmu-miR-31	NA
chr2	chr2	104266734	104266794	228932[gene=chr2_r_c1176][PH=151][PH0=0.07][P=1.0e-100]	13	-	mmu-miR-29a	15259	Hipk3	3'UTR||intron	mmu-miR-23a	NA
chr6	chr6	114266040	114266100	229200[gene=232333][PH=166][PH0=3.64][P=3.3e-13]	13	+	mmu-miR-218	232333	Slc6a1	3'UTR	NA	mmu-miR-124, mmu-miR-219-3p
chr3	chr3	157960307	157960367	229353[gene=242274][PH=145][PH0=0.75][P=1.8e-12]	13	-	mmu-let-7a|mmu-let-7b	242274	Lrrc7	intron	mmu-let-7a	NA
chr2	chr2	104269423	104269483	229532[gene=chr2_r_c1176][PH=84][PH0=0.07][P=1.0e-100]	13	-	mmu-miR-124|mmu-miR-191|mmu-miR-26a	15259	Hipk3	3'UTR||intron	mmu-miR-124	NA
chr4	chr4	136451841	136451901	229618[gene=chr4_r_c983][PH=71][PH0=0.08][P=1.8e-10]	13	-	mmu-miR-20a	12259	C1qa	3'UTR	mmu-miR-186, mmu-miR-34a, mmu-miR-106a	NA
chr12	chr12	111854582	111854642	229708[gene=13424][PH=26][PH0=2.55][P=3.7e-13]	13	+	.	13424	Dync1h1	CDS	NA	mmu-miR-181a
chr6	chr6	114267416	114267476	229930[gene=232333][PH=72][PH0=3.64][P=3.3e-13]	13	+	mmu-miR-26a|mmu-miR-9	232333	Slc6a1	3'UTR	NA	mmu-miR-136
chr6	chr6	128271388	128271448	230057[gene=22158][PH=82][PH0=0.72][P=1.0e-100]	13	-	mmu-miR-3106	22158	Tulp3	3'UTR	mmu-miR-124	mmu-miR-23a
chr10	chr10	128106992	128107052	230361[gene=chr10_r_c1312][PH=98][PH0=0.09][P=1.0e-100]	13	-	mmu-miR-181c	211389	Suox	3'UTR	NA	NA
chr4	chr4	136878389	136878449	230764[gene=chr4_r_c983][PH=49][PH0=0.08][P=1.8e-10]	13	-	mmu-miR-16|mmu-miR-296-3p	12540	Cdc42	CDS||3'UTR	mmu-miR-101a, mmu-miR-15a	mmu-miR-142-3p, mmu-miR-103
chr17	chr17	9178639	9178699	23089[gene=21460][PH=57][PH0=0.10][P=1.0e-100]	13	+	.	23984	Pde10a	3'UTR	mmu-miR-101a	mmu-miR-22
chr9	chr9	106591016	106591076	230972[gene=81000][PH=31][PH0=0.29][P=1.9e-13]	13	-	.	81000	Rad54l2	3'UTR	mmu-miR-128, mmu-miR-27a	mmu-miR-101a
chr8	chr8	113681332	113681392	231457[gene=chr8_r_c2816][PH=45][PH0=9.30][P=1.5e-13]	13	-	.			downstream_10k	mmu-miR-186	mmu-miR-33, mmu-miR-217
chr6	chr6	131315325	131315385	231733[gene=56449][PH=184][PH0=1.19][P=1.0e-100]	13	-	mmu-let-7b|mmu-miR-124|mmu-miR-129-5p|mmu-miR-218|mmu-miR-9	56449	Ybx3	3'UTR	mmu-miR-9, mmu-miR-137	mmu-miR-136
chr2	chr2	104597087	104597147	232349[gene=chr2_r_c1176][PH=52][PH0=0.07][P=1.0e-100]	13	-	mmu-miR-9	99003	Qser1	3'UTR	mmu-miR-124	mmu-miR-30a, mmu-miR-138
chr14	chr14	124861538	124861598	232564[gene=14169][PH=40][PH0=0.90][P=1.3e-12]	13	-	mmu-miR-709	14169	Fgf14	intron	mmu-miR-27a, mmu-miR-130a, mmu-miR-128	mmu-miR-19a
chr11	chr11	98104752	98104812	232982[gene=chr11_f_c614][PH=36][PH0=0.12][P=3.5e-10]	13	+	.	69131	Cdk12	CDS	mmu-let-7a, mmu-miR-125a-5p	mmu-miR-9
chr3	chr3	158198511	158198571	233078[gene=242274][PH=25][PH0=0.75][P=1.8e-12]	13	-	mmu-miR-124	242274	Lrrc7	intron	mmu-miR-124	mmu-miR-9, mmu-miR-128
chr9	chr9	106273230	106273290	233097[gene=235584][PH=55][PH0=3.86][P=1.0e-100]	13	+	mmu-miR-378	235584	Dusp7	CDS	mmu-miR-378, mmu-let-7a	NA
chr6	chr6	115204663	115204723	233107[gene=20965][PH=38][PH0=0.97][P=8.4e-13]	13	+	mmu-miR-124	20965	Syn2	CDS	NA	NA
chr14	chr14	124874940	124875000	233347[gene=14169][PH=17][PH0=0.90][P=4.0e-11]	13	-	mmu-miR-451	14169	Fgf14	intron	mmu-miR-31	mmu-miR-9, mmu-miR-136
chr6	chr6	115225171	115225231	233866[gene=20965][PH=46][PH0=0.97][P=8.4e-13]	13	+	mmu-miR-92b	20965	Syn2	3'UTR	NA	mmu-miR-186
chr4	chr4	138854509	138854569	233876[gene=chr4_r_c983][PH=117][PH0=0.08][P=1.8e-10]	13	-	mmu-let-7c	212555	Pqlc2	3'UTR	mmu-let-7a	NA
chr7	chr7	134949470	134949530	233901[gene=chr7_r_c3601][PH=117][PH0=23.16][P=5.1e-13]	13	-	mmu-let-7b			downstream_10k	NA	mmu-miR-23a
chr7	chr7	134949570	134949630	233954[gene=chr7_r_c3601][PH=71][PH0=23.16][P=2.4e-12]	13	-	.			downstream_10k	NA	mmu-miR-142-3p, mmu-miR-23a
chr5	chr5	124028100	124028160	233984[gene=chr5_r_c3171][PH=87][PH0=16.67][P=3.5e-14]	13	-	mmu-let-7a|mmu-miR-26b			downstream_10k	NA	NA
chr2	chr2	119422024	119422084	234061[gene=chr2_f_c2061][PH=51][PH0=0.12][P=1.2e-10]	13	+	.	66602	1700020I14Rik	exon_unclassified	NA	mmu-miR-340-5p, mmu-miR-125a-5p
chr11	chr11	94893178	94893238	234297[gene=chr11_r_c364][PH=101][PH0=0.11][P=1.0e-100]	13	-	mmu-let-7b|mmu-let-7c|mmu-miR-129-5p|mmu-miR-29a	18604	Pdk2	CDS	mmu-let-7a	NA
chr11	chr11	98614636	98614696	234336[gene=chr11_f_c614][PH=67][PH0=0.12][P=3.5e-10]	13	+	mmu-miR-138	21833	Thra	5'UTR	NA	mmu-miR-138, mmu-miR-31
chr1	chr1	171622977	171623037	234571[gene=19737][PH=31][PH0=0.78][P=1.4e-13]	13	+	mmu-miR-128|mmu-miR-185|mmu-miR-30c	19737	Rgs5	3'UTR	mmu-miR-142-3p	mmu-miR-33
chr5	chr5	129527929	129527989	234845[gene=chr5_f_c3682][PH=61][PH0=0.08][P=1.0e-100]	13	+	.	19384	Ran	CDS	NA	NA
chr2	chr2	119427211	119427271	234867[gene=chr2_f_c2061][PH=31][PH0=0.12][P=1.2e-10]	13	+	.			exon_unclassified||downstream_10k	NA	NA
chr11	chr11	98624286	98624346	235013[gene=chr11_f_c614][PH=102][PH0=0.12][P=3.5e-10]	13	+	mmu-miR-124|mmu-miR-30a|mmu-miR-99a	21833	Thra	CDS	NA	mmu-miR-30a
chr7	chr7	135036620	135036680	235073[gene=27973][PH=39][PH0=2.62][P=1.5e-14]	13	-	mmu-let-7b	27973	Vkorc1	3'UTR	NA	mmu-miR-9, mmu-miR-124
chr3	chr3	156823592	156823652	235869[gene=320840][PH=62][PH0=0.62][P=1.0e-100]	13	+	mmu-miR-218	320840	Negr1	CDS	mmu-miR-23a	mmu-miR-26a, mmu-miR-106a
chr2	chr2	119429431	119429491	235950[gene=chr2_f_c2061][PH=64][PH0=0.12][P=1.2e-10]	13	+	mmu-let-7a|mmu-miR-30a|mmu-miR-30e			downstream_10k	mmu-miR-30a	NA
chr11	chr11	96679322	96679382	236393[gene=chr11_r_c364][PH=70][PH0=0.11][P=1.0e-100]	13	-	mmu-miR-130a|mmu-miR-16|mmu-miR-195|mmu-miR-434-3p	18023	Nfe2l1	3'UTR	mmu-miR-15a	NA
chr5	chr5	21390779	21390839	23642[gene=19699][PH=54][PH0=0.19][P=1.0e-100]	13	-	mmu-miR-195	19699	Reln	3'UTR	mmu-miR-15a	mmu-miR-137, mmu-miR-103, mmu-miR-26a
chr4	chr4	138013957	138014017	237046[gene=chr4_f_c3385][PH=599][PH0=0.07][P=1.0e-100]	13	+	mmu-let-7b|mmu-miR-124|mmu-miR-18a|mmu-miR-19a|mmu-miR-219-5p|mmu-miR-26a|mmu-miR-26b|mmu-miR-30d|mmu-miR-329*|mmu-miR-674	66259	Camk2n1	3'UTR	mmu-miR-138	mmu-miR-19a, mmu-miR-186, mmu-miR-130a
chr6	chr6	116357028	116357088	237181[gene=71779][PH=52][PH0=0.56][P=1.4e-13]	13	+	mmu-miR-124|mmu-miR-26a	71779	2014-03-08	3'UTR	mmu-miR-124, mmu-miR-378	NA
chr5	chr5	124569107	124569167	237267[gene=19679][PH=71][PH0=1.13][P=1.8e-13]	13	-	mmu-miR-124|mmu-miR-30c|mmu-miR-9	19679	Pitpnm2	3'UTR	mmu-miR-30a	mmu-miR-9
chr8	chr8	131027552	131027612	237316[gene=chr8_f_c3172][PH=95][PH0=26.63][P=3.3e-13]	13	+	mmu-miR-124|mmu-miR-9	18186	Nrp1	3'UTR||intron	mmu-miR-124	mmu-miR-101a
chr2	chr2	119433090	119433150	237397[gene=chr2_f_c2061][PH=232][PH0=0.12][P=1.2e-10]	13	+	mmu-miR-153			downstream_10k	mmu-miR-22, mmu-miR-153	NA
chr10	chr10	126516701	126516761	237521[gene=chr10_f_c859][PH=408][PH0=0.10][P=1.6e-10]	13	+	mmu-let-7b|mmu-let-7c|mmu-let-7g|mmu-let-7i|mmu-miR-124	216439	Agap2	CDS	mmu-let-7a	NA
chr12	chr12	112504972	112505032	237562[gene=22031][PH=52][PH0=0.98][P=3.8e-13]	13	+	.	22031	Traf3	3'UTR	NA	mmu-miR-27a
chr6	chr6	135678190	135678250	237713[gene=chr6_r_c3138][PH=50][PH0=21.74][P=4.5e-05]	13	-	mmu-let-7a|mmu-let-7b|mmu-let-7c|mmu-let-7d|mmu-miR-129-5p|mmu-miR-26b			downstream_10k	NA	mmu-miR-33, mmu-miR-103
chr11	chr11	96997851	96997911	237945[gene=chr11_r_c364][PH=96][PH0=0.11][P=1.0e-100]	13	-	.	73174	Tbkbp1	3'UTR	mmu-let-7a, mmu-miR-27a	NA
chr4	chr4	140671488	140671548	238018[gene=chr4_r_c983][PH=72][PH0=0.08][P=1.8e-10]	13	-	.	213491	Szrd1	3'UTR	mmu-miR-128, mmu-miR-27a	mmu-miR-130a
chr8	chr8	131237854	131237914	238127[gene=16412][PH=20][PH0=1.82][P=1.6e-10]	13	+	.	16412	Itgb1	CDS	NA	NA
chr9	chr9	21554146	21554206	23817[gene=16835][PH=69][PH0=1.19][P=1.0e-100]	13	+	.	16835	Ldlr	3'UTR	mmu-miR-103	mmu-miR-15a
chr5	chr5	130459867	130459927	238309[gene=chr5_f_c3682][PH=46][PH0=0.08][P=1.0e-100]	13	+	mmu-miR-23a|mmu-miR-23b			exon_unclassified||downstream_10k	mmu-miR-23a, mmu-miR-181a	mmu-miR-27a
chr6	chr6	117131283	117131343	239263[gene=chr6_f_c2505][PH=148][PH0=0.04][P=3.7e-11]	13	+	mmu-miR-26a|mmu-miR-27b|mmu-miR-9	20315	Cxcl12	3'UTR	mmu-miR-135a	NA
chr11	chr11	98714217	98714277	239367[gene=chr11_f_c614][PH=101][PH0=0.12][P=3.5e-10]	13	+	mmu-miR-124|mmu-miR-30a	268480	Rapgefl1	3'UTR	NA	NA
chr11	chr11	97068145	97068205	239527[gene=chr11_r_c958][PH=54][PH0=0.13][P=1.0e-100]	13	-	mmu-miR-26a|mmu-miR-376c	19155	Npepps	3'UTR	mmu-miR-27a, mmu-miR-128	mmu-miR-126-5p
chr1	chr1	174301266	174301326	240214[gene=16513][PH=34][PH0=3.16][P=6.2e-14]	13	+	mmu-let-7d|mmu-miR-1186b	16513	Kcnj10	3'UTR	mmu-let-7a, mmu-miR-19a	mmu-miR-378, mmu-miR-130a
chr11	chr11	11833097	11833157	24022[gene=14783][PH=39][PH0=0.35][P=1.0e-100]	13	-	mmu-miR-26a	14783	Grb10	3'UTR	mmu-miR-219-3p, mmu-miR-31	NA
chr6	chr6	135730262	135730322	240638[gene=14812][PH=38][PH0=1.27][P=1.0e-100]	13	-	mmu-miR-124	14812	Grin2b	CDS	NA	mmu-miR-181a, mmu-miR-23a
chr9	chr9	21742897	21742957	24093[gene=235044][PH=28][PH0=4.34][P=1.4e-10]	13	+	.	235044	BC018242	5'UTR	mmu-miR-136, mmu-miR-181a, mmu-miR-31	mmu-miR-27a, mmu-miR-124
chr12	chr12	113016230	113016290	240984[gene=16593][PH=78][PH0=1.34][P=9.1e-14]	13	+	mmu-let-7a|mmu-let-7d|mmu-miR-9	16593	Klc1	CDS	mmu-miR-22	mmu-miR-217
chr9	chr9	107998406	107998466	241241[gene=12217][PH=139][PH0=3.56][P=1.0e-100]	13	-	mmu-miR-128|mmu-miR-26a|mmu-miR-30c|mmu-miR-30d	12217	Bsn	3'UTR	mmu-miR-101a	mmu-miR-27a
chr7	chr7	124815835	124815895	241490[gene=chr7_f_c3203][PH=41][PH0=13.79][P=4.2e-06]	13	+	.			downstream_10k	NA	mmu-miR-23a
chr7	chr7	124816869	124816929	241779[gene=chr7_f_c3203][PH=95][PH0=13.79][P=1.0e-100]	13	+	mmu-let-7c|mmu-let-7e			downstream_10k	mmu-miR-124	NA
chr1	chr1	135523575	135523635	241834[gene=70579][PH=19][PH0=1.55][P=8.9e-11]	13	-	mmu-miR-181a	70579	Zc3h11a	CDS	NA	mmu-miR-136
chr17	chr17	24197217	24197277	24190[gene=chr17_r_c1][PH=44][PH0=0.08][P=1.0e-100]	13	-	mmu-miR-26a|mmu-miR-26b	69259	Kctd5	CDS	mmu-miR-26a	mmu-miR-101a
chr9	chr9	108001383	108001443	242371[gene=12217][PH=170][PH0=3.56][P=1.0e-100]	13	-	mmu-let-7b|mmu-let-7f|mmu-let-7g|mmu-miR-185|mmu-miR-26a	12217	Bsn	3'UTR	mmu-let-7a	NA
chr11	chr11	100440266	100440326	242528[gene=chr11_f_c614][PH=162][PH0=0.12][P=3.5e-10]	13	+	mmu-miR-128|mmu-miR-9	12799	Cnp	CDS	mmu-miR-103	mmu-miR-27a, mmu-miR-130a, mmu-miR-9, mmu-miR-15a, mmu-miR-128
chr4	chr4	140529595	140529655	243083[gene=chr4_f_c3385][PH=64][PH0=0.07][P=1.0e-100]	13	+	mmu-miR-124	67680	Sdhb	CDS	NA	NA
chr11	chr11	100895311	100895371	243701[gene=chr11_f_c614][PH=158][PH0=0.12][P=3.5e-10]	13	+	mmu-miR-124|mmu-miR-130a	11975	Atp6v0a1	CDS	NA	mmu-miR-137, mmu-miR-124
chr7	chr7	20282864	20282924	24395[gene=chr7_r_c3541][PH=149][PH0=0.07][P=1.0e-100]	13	-	mmu-miR-181a|mmu-miR-92b	11816	Apoe	CDS	NA	mmu-miR-378
chr10	chr10	127521197	127521257	244042[gene=chr10_f_c859][PH=34][PH0=0.10][P=1.6e-10]	13	+	.	11947	Atp5b	intron	NA	mmu-miR-27a, mmu-miR-9, mmu-miR-135a
chr10	chr10	127521418	127521478	244105[gene=chr10_f_c859][PH=115][PH0=0.10][P=1.6e-10]	13	+	mmu-miR-125a-5p|mmu-miR-181a|mmu-miR-19b|mmu-miR-874	11947	Atp5b	CDS	NA	mmu-miR-125a-5p
chr5	chr5	125510499	125510559	244154[gene=20602][PH=108][PH0=1.01][P=1.0e-100]	13	-	mmu-let-7a|mmu-let-7b|mmu-let-7c|mmu-let-7d|mmu-miR-17	20602	Ncor2	CDS	mmu-let-7a	NA
chr10	chr10	127522540	127522600	244255[gene=chr10_f_c859][PH=44][PH0=0.10][P=1.6e-10]	13	+	mmu-miR-30b|mmu-miR-9	11947	Atp5b	CDS	NA	mmu-miR-9
chr10	chr10	127523095	127523155	244339[gene=chr10_f_c859][PH=40][PH0=0.10][P=1.6e-10]	13	+	.	11947	Atp5b	CDS	NA	NA
chr9	chr9	108014224	108014284	244422[gene=12217][PH=44][PH0=3.56][P=1.0e-100]	13	-	mmu-let-7i	12217	Bsn	CDS	mmu-miR-103	mmu-miR-15a
chr9	chr9	108747011	108747071	244668[gene=107934][PH=21][PH0=1.92][P=2.2e-11]	13	+	.	107934	Celsr3	intron	mmu-miR-124, mmu-miR-31	NA
chr1	chr1	135972086	135972146	245499[gene=12227][PH=49][PH0=10.92][P=2.4e-14]	13	-	.	12227	Btg2	3'UTR	mmu-miR-106a, mmu-miR-186	mmu-miR-101a, mmu-miR-219-3p
chr2	chr2	121130579	121130639	245965[gene=chr2_f_c2061][PH=210][PH0=0.12][P=1.2e-10]	13	+	mmu-miR-20a|mmu-miR-3059	17754	Map1a	CDS	NA	NA
chr7	chr7	142892105	142892165	246209[gene=17345][PH=24][PH0=0.35][P=1.0e-100]	13	-	.	17345	Mki67	CDS	mmu-miR-9, mmu-miR-153	NA
chr6	chr6	122267596	122267656	246468[gene=chr6_f_c2505][PH=88][PH0=0.04][P=3.7e-11]	13	+	mmu-miR-126-5p|mmu-miR-153|mmu-miR-26b|mmu-miR-30a|mmu-miR-30c	17113	M6pr	3'UTR	mmu-miR-126-5p	mmu-miR-186, mmu-miR-19a
chr4	chr4	141949914	141949974	247056[gene=chr4_r_c983][PH=83][PH0=0.08][P=1.8e-10]	13	-	mmu-let-7c|mmu-miR-210			deep_intergenic	NA	mmu-miR-217
chr17	chr17	24213695	24213755	24711[gene=chr17_r_c1][PH=99][PH0=0.08][P=1.0e-100]	13	-	mmu-miR-181a|mmu-miR-30e	18607	Pdpk1	3'UTR	mmu-miR-124	NA
chr2	chr2	117107760	117107820	247171[gene=chr2_r_c1176][PH=95][PH0=0.07][P=1.0e-100]	13	-	mmu-let-7a|mmu-let-7i|mmu-miR-106a|mmu-miR-17|mmu-miR-27b|mmu-miR-29a|mmu-miR-93	19419	Rasgrp1	3'UTR	mmu-let-7a	NA
chr9	chr9	108110970	108111030	247821[gene=13138][PH=29][PH0=0.88][P=1.0e-100]	13	-	mmu-miR-9	13138	Dag1	CDS	NA	mmu-miR-9, mmu-miR-135a
chr7	chr7	129223522	129223582	248105[gene=28018][PH=24][PH0=1.93][P=5.7e-14]	13	+	.	28018	Ubfd1	3'UTR	mmu-miR-27a	NA
chr16	chr16	10281911	10281971	24817[gene=13731][PH=40][PH0=0.92][P=6.1e-14]	13	-	mmu-miR-300	13731	Emp2	3'UTR	mmu-miR-340-5p, mmu-miR-101a	mmu-miR-125a-5p
chr11	chr11	98187631	98187691	248461[gene=chr11_r_c958][PH=120][PH0=0.13][P=1.0e-100]	13	-	.	18013	Neurod2	3'UTR	mmu-miR-153	NA
chr6	chr6	124952192	124952252	248793[gene=chr6_f_c2505][PH=87][PH0=0.04][P=3.7e-11]	13	+	mmu-miR-124	319352	Pianp	3'UTR	mmu-miR-19a	mmu-miR-130a
chr4	chr4	147931081	147931141	248818[gene=56717][PH=72][PH0=0.46][P=2.1e-13]	13	+	.	56717	Mtor	3'UTR	mmu-miR-101a	mmu-miR-15a
chr12	chr12	117610247	117610307	248822[gene=chr12_f_c2498][PH=68][PH0=0.11][P=7.9e-12]	13	+	mmu-miR-124|mmu-miR-9	52635	Esyt2	3'UTR	mmu-miR-9	mmu-miR-28, mmu-miR-27a, mmu-miR-23a, mmu-miR-124
chr7	chr7	147258518	147258578	249277[gene=68566][PH=63][PH0=1.73][P=4.8e-14]	13	-	.	68566	Caly	CDS	mmu-miR-9	mmu-let-7a, mmu-miR-138, mmu-miR-19a
chr18	chr18	6203620	6203680	2494[gene=16573][PH=50][PH0=1.05][P=1.0e-100]	13	-	mmu-miR-181a	16573	Kif5b	3'UTR	NA	NA
chr9	chr9	109986365	109986425	249662[gene=17758][PH=102][PH0=0.69][P=1.0e-100]	13	+	mmu-miR-181a|mmu-miR-26a	17758	Map4	3'UTR	NA	mmu-miR-340-5p, mmu-miR-135a, mmu-miR-101a
chr6	chr6	125050521	125050581	249681[gene=chr6_f_c2505][PH=35][PH0=0.04][P=3.7e-11]	13	+	.	107932	Chd4	CDS	NA	mmu-miR-9
chr7	chr7	129470010	129470070	249832[gene=chr7_f_c3335][PH=95][PH0=0.11][P=3.3e-11]	13	+	mmu-let-7a|mmu-let-7b|mmu-let-7d|mmu-let-7f|mmu-let-7i	18751	Prkcb	intron	mmu-let-7a	NA
chr15	chr15	31428351	31428411	24986[gene=chr15_r_c802][PH=36][PH0=0.04][P=1.0e-100]	13	-	.	223455	2014-03-06	CDS	mmu-miR-15a, mmu-miR-103	mmu-miR-378
chr4	chr4	34751306	34751366	25057[gene=30046][PH=32][PH0=0.66][P=1.0e-100]	13	-	mmu-miR-124	30046	Zfp292	3'UTR	mmu-miR-124	NA
chr10	chr10	12102386	12102446	25099[gene=22288][PH=191][PH0=0.20][P=1.8e-12]	13	-	mmu-let-7b|mmu-miR-154	22288	Utrn	3'UTR	mmu-let-7a	mmu-miR-135a
chr5	chr5	129264411	129264471	251028[gene=231760][PH=56][PH0=0.67][P=1.0e-100]	13	-	mmu-miR-124|mmu-miR-30a	231760	Rimbp2	3'UTR	mmu-miR-101a	NA
chr6	chr6	136121543	136121603	251032[gene=14812][PH=22][PH0=1.27][P=1.0e-100]	13	-	mmu-miR-300*	14812	Grin2b	5'UTR	NA	mmu-miR-9
chr9	chr9	110149435	110149495	251040[gene=29873][PH=31][PH0=2.70][P=1.0e-100]	13	+	mmu-miR-26a	29873	Cspg5	CDS	NA	NA
chr9	chr9	110289305	110289365	251303[gene=104831][PH=72][PH0=1.16][P=1.0e-100]	13	-	.	104831	Ptpn23	CDS	NA	mmu-miR-101a
chr15	chr15	31432516	31432576	25154[gene=chr15_r_c802][PH=184][PH0=0.04][P=1.0e-100]	13	-	mmu-miR-124|mmu-miR-30c	223455	2014-03-06	CDS	NA	mmu-miR-137, mmu-miR-34a
chr11	chr11	20124698	20124758	25243[gene=chr11_f_c2949][PH=86][PH0=0.11][P=1.0e-100]	13	+	mmu-miR-22|mmu-miR-30c	19324	Rab1	CDS	mmu-miR-181a, mmu-miR-22	NA
chr4	chr4	149022148	149022208	252570[gene=chr4_f_c3627][PH=91][PH0=37.35][P=4.5e-11]	13	+	mmu-miR-124			downstream_10k	mmu-miR-181a, mmu-miR-378	NA
chr5	chr5	19608152	19608212	25384[gene=50791][PH=25][PH0=0.45][P=1.0e-100]	13	+	mmu-miR-124|mmu-miR-129-2-3p|mmu-miR-300	50791	Magi2	intron	mmu-miR-124	NA
chr11	chr11	100577083	100577143	254448[gene=chr11_r_c958][PH=86][PH0=0.13][P=1.0e-100]	13	-	mmu-miR-30e	19345	Rab5c	3'UTR	NA	mmu-miR-31
chr14	chr14	21852588	21852648	25523[gene=22330][PH=298][PH0=0.71][P=2.0e-13]	13	+	mmu-miR-124|mmu-miR-139-5p|mmu-miR-190|mmu-miR-320|mmu-miR-99a*	22330	Vcl	3'UTR	mmu-miR-9	mmu-miR-124, mmu-miR-153, mmu-miR-33
chr6	chr6	142444198	142444258	255755[gene=16832][PH=40][PH0=1.64][P=1.0e-100]	13	-	mmu-miR-26a	16832	Ldhb	CDS	NA	mmu-let-7a
chr7	chr7	149267327	149267387	255962[gene=chr7_r_c4029][PH=140][PH0=16.61][P=8.3e-14]	13	-	mmu-miR-124|mmu-miR-24|mmu-miR-335-5p	18218	Dusp8	3'UTR||intron	mmu-miR-31	mmu-miR-26a
chr7	chr7	149267477	149267537	256070[gene=18218][PH=112][PH0=4.90][P=1.0e-100]	13	-	mmu-miR-137|mmu-miR-488|mmu-miR-671-5p	18218	Dusp8	3'UTR	NA	mmu-miR-31
chr5	chr5	138074865	138074925	256254[gene=chr5_f_c3682][PH=22][PH0=0.08][P=1.0e-100]	13	+	mmu-let-7f|mmu-miR-26a	231798	Lrch4	CDS	NA	mmu-miR-219-3p
chr5	chr5	138081412	138081472	256397[gene=chr5_f_c3682][PH=57][PH0=0.08][P=1.0e-100]	13	+	mmu-let-7c	231798	Lrch4	3'UTR	mmu-miR-9, mmu-miR-124	mmu-miR-142-3p
chr1	chr1	24819892	24819952	25660[gene=chr1_f_c295][PH=142][PH0=0.06][P=1.3e-10]	13	+	mmu-miR-124|mmu-miR-181a|mmu-miR-23a	68421	Lmbrd1	3'UTR	mmu-miR-124, mmu-miR-23a	mmu-miR-106a, mmu-miR-126-5p
chr9	chr9	112008900	112008960	256612[gene=74100][PH=606][PH0=3.10][P=3.2e-13]	13	-	mmu-let-7a|mmu-let-7e|mmu-let-7g|mmu-let-7i|mmu-miR-30a|mmu-miR-379	74100	Arpp21	intron	mmu-let-7a	NA
chr7	chr7	149836726	149836786	258166[gene=16002][PH=564][PH0=17.23][P=8.7e-13]	13	-	mmu-let-7a|mmu-let-7b|mmu-let-7c|mmu-let-7g|mmu-miR-124|mmu-miR-126-5p|mmu-miR-379|mmu-miR-9	16002	Igf2	3'UTR	NA	mmu-miR-9
chrX	chrX	42140762	42140822	25848[gene=chrX_r_c1730][PH=45][PH0=0.04][P=1.0e-100]	13	-	mmu-miR-124	245404	Dcaf12l1	3'UTR	mmu-miR-124, mmu-miR-31	mmu-miR-130a, mmu-miR-106a
chr7	chr7	149844749	149844809	259627[gene=16002][PH=48][PH0=17.23][P=3.1e-06]	13	-	.	16002	Igf2	exon_unclassified	NA	mmu-miR-28
chr1	chr1	184376439	184376499	259677[gene=209456][PH=29][PH0=0.25][P=1.0e-100]	13	+	mmu-let-7i	209456	Trp53bp2	CDS	mmu-miR-124	mmu-miR-135a
chr9	chr9	113808618	113808678	259934[gene=76499][PH=143][PH0=0.81][P=1.0e-100]	13	+	mmu-miR-124	76499	Clasp2	CDS	mmu-miR-30a	mmu-miR-9
chr9	chr9	113818571	113818631	260288[gene=76499][PH=46][PH0=0.81][P=1.0e-100]	13	+	mmu-let-7d|mmu-let-7g|mmu-miR-124	76499	Clasp2	CDS	mmu-miR-138, mmu-miR-153	mmu-miR-217
chr9	chr9	113820586	113820646	260342[gene=76499][PH=46][PH0=0.81][P=1.0e-100]	13	+	.	76499	Clasp2	CDS	NA	NA
chr6	chr6	144065095	144065155	260495[gene=20678][PH=88][PH0=0.14][P=1.0e-100]	13	-	.	20678	Sox5	CDS	mmu-let-7a	mmu-miR-28
chr4	chr4	151679912	151679972	260659[gene=57295][PH=74][PH0=2.41][P=3.7e-14]	13	+	mmu-miR-9*	57295	Icmt	3'UTR	mmu-miR-9	mmu-miR-193
chr4	chr4	148554018	148554078	260710[gene=16561][PH=36][PH0=2.78][P=2.5e-13]	13	-	mmu-miR-33*	16561	Kif1b	3'UTR	NA	mmu-miR-217
chr2	chr2	13500263	13500323	26081[gene=22352][PH=69][PH0=4.15][P=1.0e-100]	13	+	.	22352	Vim	CDS	NA	mmu-miR-103, mmu-miR-34a, mmu-miR-15a
chr4	chr4	148554740	148554800	261023[gene=16561][PH=106][PH0=2.78][P=2.5e-13]	13	-	mmu-let-7c|mmu-let-7g|mmu-miR-124|mmu-miR-181a|mmu-miR-181d|mmu-miR-20a	16561	Kif1b	3'UTR	NA	mmu-miR-130a, mmu-miR-106a, mmu-miR-186
chr4	chr4	148555608	148555668	261160[gene=16561][PH=103][PH0=2.78][P=2.5e-13]	13	-	mmu-miR-124|mmu-miR-129-5p|mmu-miR-181b	16561	Kif1b	CDS	NA	mmu-miR-124, mmu-miR-181a
chr7	chr7	130332312	130332372	261218[gene=chr7_f_c3335][PH=83][PH0=0.11][P=3.3e-11]	13	+	mmu-miR-124	233833	Tnrc6a	CDS	NA	mmu-miR-124
chr7	chr7	130336614	130336674	261573[gene=chr7_f_c3335][PH=54][PH0=0.11][P=3.3e-11]	13	+	mmu-let-7f|mmu-miR-20a|mmu-miR-30b|mmu-miR-30c|mmu-miR-374c|mmu-miR-652|mmu-miR-93	233833	Tnrc6a	3'UTR	mmu-miR-26a, mmu-miR-374, mmu-miR-23a	mmu-miR-217
chr4	chr4	148565298	148565358	261590[gene=16561][PH=35][PH0=2.78][P=2.5e-13]	13	-	.	16561	Kif1b	CDS	NA	NA
chr4	chr4	148587459	148587519	262083[gene=16561][PH=41][PH0=2.78][P=2.5e-13]	13	-	mmu-miR-124|mmu-miR-127	16561	Kif1b	CDS	mmu-miR-124	mmu-miR-106a
chr1	chr1	145604423	145604483	262690[gene=20822][PH=114][PH0=1.75][P=1.0e-100]	13	-	mmu-miR-124|mmu-miR-125a-5p|mmu-miR-181c	20822	Trove2	3'UTR	mmu-miR-130a, mmu-miR-128, mmu-miR-27a, mmu-miR-126-5p	mmu-miR-23a
chr9	chr9	112087722	112087782	263051[gene=74100][PH=60][PH0=3.10][P=3.2e-13]	13	-	mmu-miR-124|mmu-miR-30a	74100	Arpp21	intron	mmu-miR-126-5p, mmu-miR-124	NA
chr1	chr1	145848191	145848251	263145[gene=19735][PH=150][PH0=6.01][P=2.4e-14]	13	-	mmu-miR-128|mmu-miR-22|mmu-miR-30c|mmu-miR-30d|mmu-miR-410	19735	Rgs2	3'UTR	NA	mmu-miR-138, mmu-miR-103
chr9	chr9	114656162	114656222	263262[gene=67213][PH=53][PH0=1.79][P=3.4e-14]	13	+	mmu-miR-30b	67213	Cmtm6	3'UTR	NA	mmu-miR-135a, mmu-miR-186, mmu-miR-137
chr7	chr7	25764313	25764373	26352[gene=chr7_r_c3541][PH=67][PH0=0.07][P=1.0e-100]	13	-	mmu-miR-124	232975	Atp1a3	CDS	NA	mmu-miR-34a, mmu-miR-124
chr4	chr4	148636310	148636370	263913[gene=16561][PH=107][PH0=2.78][P=2.5e-13]	13	-	.	16561	Kif1b	CDS	mmu-miR-33	mmu-miR-103
chr19	chr19	8983955	8984015	26453[gene=14376][PH=20][PH0=0.96][P=1.0e-100]	13	+	mmu-miR-124	14376	Ganab	CDS	NA	mmu-miR-28, mmu-miR-124
chr2	chr2	122510688	122510748	264554[gene=chr2_r_c1176][PH=65][PH0=0.07][P=1.0e-100]	13	-	mmu-let-7g|mmu-miR-30a|mmu-miR-431|mmu-miR-9	22785	Slc30a4	3'UTR	mmu-miR-30a, mmu-let-7a	NA
chr4	chr4	148702850	148702910	265023[gene=63958][PH=53][PH0=0.75][P=1.9e-13]	13	-	mmu-miR-9	63958	Ube4b	3'UTR	NA	mmu-miR-340-5p, mmu-miR-186, mmu-miR-9, mmu-miR-103
chr9	chr9	115142293	115142353	265535[gene=chr9_f_c3213][PH=71][PH0=3.40][P=1.0e-100]	13	+	mmu-miR-124			downstream_10k	mmu-miR-124	NA
chr4	chr4	154917221	154917281	266353[gene=14688][PH=129][PH0=1.28][P=1.0e-100]	13	+	mmu-miR-181b	14688	Gnb1	CDS	NA	mmu-miR-181a, mmu-miR-23a
chr4	chr4	154929237	154929297	266671[gene=14688][PH=109][PH0=1.28][P=1.0e-100]	13	+	mmu-miR-124|mmu-miR-411*	14688	Gnb1	CDS	NA	NA
chr4	chr4	154931633	154931693	266783[gene=14688][PH=46][PH0=1.28][P=1.0e-100]	13	+	mmu-miR-874	14688	Gnb1	3'UTR	NA	NA
chr2	chr2	125565299	125565359	267038[gene=chr2_r_c1176][PH=41][PH0=0.07][P=1.0e-100]	13	-	mmu-miR-125b-5p	70354	Secisbp2l	3'UTR	mmu-miR-31	mmu-miR-125a-5p
chr2	chr2	125656971	125657031	268128[gene=chr2_r_c1176][PH=58][PH0=0.07][P=1.0e-100]	13	-	mmu-miR-181a	12848	Cops2	3'UTR	mmu-miR-181a	NA
chr2	chr2	129444236	129444296	268230[gene=chr2_f_c2061][PH=65][PH0=0.12][P=1.2e-10]	13	+	.	19261	Sirpa	CDS	mmu-let-7a	mmu-miR-15a
chr6	chr6	142713085	142713145	269515[gene=12764][PH=52][PH0=1.38][P=1.0e-100]	13	+	mmu-miR-181a|mmu-miR-181d	12764	Cmas	CDS	mmu-miR-30a	mmu-miR-135a
chr12	chr12	32618263	32618323	26952[gene=73389][PH=31][PH0=1.28][P=1.0e-100]	13	-	.	73389	Hbp1	CDS	mmu-let-7a	NA
chr1	chr1	154691306	154691366	269653[gene=226517][PH=34][PH0=0.61][P=1.0e-100]	13	-	mmu-let-7a|mmu-let-7c|mmu-let-7e|mmu-miR-135b|mmu-miR-221|mmu-miR-9	226517	Smg7	CDS	mmu-miR-135a	mmu-miR-136
chr6	chr6	143152050	143152110	270415[gene=chr6_f_c3425][PH=68][PH0=1.21][P=2.5e-13]	13	+	mmu-miR-487b|mmu-miR-9*	75320	Etnk1	3'UTR	NA	mmu-miR-31
chr1	chr1	155066154	155066214	270506[gene=226519][PH=132][PH0=0.71][P=2.2e-13]	13	-	mmu-miR-124	226519	Lamc1	3'UTR	mmu-miR-124, mmu-miR-106a	mmu-miR-23a
chr5	chr5	143731636	143731696	270632[gene=chr5_f_c3682][PH=61][PH0=0.08][P=1.0e-100]	13	+	mmu-miR-124	14086	Fscn1	CDS	mmu-miR-124	mmu-miR-101a
chr6	chr6	148958339	148958399	270745[gene=320560][PH=70][PH0=0.36][P=1.0e-100]	13	-	mmu-let-7g|mmu-miR-24	320560	Dennd5b	CDS	mmu-miR-33	mmu-let-7a, mmu-miR-137
chr6	chr6	143156379	143156439	271290[gene=chr6_f_c3425][PH=25][PH0=1.21][P=2.5e-13]	13	+	.	75320	Etnk1	3'UTR	NA	NA
chr11	chr11	109257909	109257969	271654[gene=chr11_f_c614][PH=42][PH0=0.12][P=3.5e-10]	13	+	.	14674	Gna13	3'UTR	NA	NA
chrX	chrX	45379287	45379347	27213[gene=chrX_r_c1730][PH=59][PH0=0.04][P=1.0e-100]	13	-	mmu-let-7c|mmu-miR-16	30878	Apln	3'UTR	mmu-miR-15a, mmu-miR-103	mmu-miR-9
chr11	chr11	104285859	104285919	272326[gene=chr11_r_c958][PH=43][PH0=0.13][P=1.0e-100]	13	-	mmu-miR-153	76719	Kansl1	CDS	mmu-miR-130a	mmu-miR-19a
chr11	chr11	109262607	109262667	272385[gene=chr11_f_c614][PH=45][PH0=0.12][P=3.5e-10]	13	+	.	14674	Gna13	3'UTR	NA	NA
chr1	chr1	193736779	193736839	272971[gene=22782][PH=149][PH0=9.42][P=3.3e-13]	13	+	mmu-let-7i|mmu-miR-130a|mmu-miR-26a	22782	Slc30a1	3'UTR	NA	mmu-miR-124
chr14	chr14	24115281	24115341	27441[gene=chr14_r_c371][PH=51][PH0=4.65][P=6.4e-15]	13	-	mmu-miR-16|mmu-miR-195			downstream_10k	mmu-miR-15a	mmu-miR-103
chr5	chr5	144663465	144663525	274435[gene=chr5_f_c3778][PH=133][PH0=0.13][P=1.0e-100]	13	+	mmu-let-7b|mmu-let-7c|mmu-miR-1224|mmu-miR-124|mmu-miR-186	15467	Eif2ak1	3'UTR	NA	mmu-miR-135a, mmu-miR-22, mmu-miR-124, mmu-miR-137
chr2	chr2	130853964	130854024	274486[gene=chr2_f_c2061][PH=48][PH0=0.12][P=1.2e-10]	13	+	.	11990	Atrn	3'UTR	mmu-miR-136	mmu-miR-193, mmu-miR-128, mmu-miR-27a
chr11	chr11	106060713	106060773	274853[gene=chr11_r_c958][PH=101][PH0=0.13][P=1.0e-100]	13	-	.	67163	Ccdc47	3'UTR	mmu-miR-22	NA
chr2	chr2	129997397	129997457	274917[gene=chr2_r_c1176][PH=49][PH0=0.07][P=1.0e-100]	13	-	.	20638	Snrpb	3'UTR	mmu-miR-340-5p	mmu-miR-126-5p
chr5	chr5	144945978	144946038	276745[gene=chr5_f_c3778][PH=40][PH0=0.13][P=1.0e-100]	13	+	.	231876	Lmtk2	3'UTR	mmu-miR-128	mmu-miR-130a, mmu-miR-27a
chr9	chr9	120868899	120868959	278224[gene=12387][PH=194][PH0=6.28][P=2.6e-13]	13	+	mmu-miR-124|mmu-miR-191|mmu-miR-21|mmu-miR-9	12387	Ctnnb1	3'UTR	NA	NA
chr6	chr6	149506054	149506114	278447[gene=12121][PH=84][PH0=0.34][P=1.0e-100]	13	+	mmu-miR-342-3p	12121	Bicd1	3'UTR	mmu-miR-15a	mmu-miR-28, mmu-miR-103
chr11	chr11	115041652	115041712	278600[gene=chr11_f_c614][PH=73][PH0=0.12][P=3.5e-10]	13	+	mmu-let-7c	26941	Slc9a3r1	CDS||3'UTR	mmu-let-7a	NA
chr14	chr14	24119116	24119176	27876[gene=16531][PH=37][PH0=0.61][P=4.1e-12]	13	-	mmu-let-7a|mmu-let-7c	16531	Kcnma1	CDS||3'UTR	NA	mmu-miR-181a
chr11	chr11	106646239	106646299	278901[gene=chr11_r_c958][PH=51][PH0=0.13][P=1.0e-100]	13	-	.	13207	Ddx5	CDS	NA	mmu-miR-130a
chr11	chr11	106646497	106646557	278963[gene=chr11_r_c958][PH=53][PH0=0.13][P=1.0e-100]	13	-	.	13207	Ddx5	CDS	NA	NA
chr15	chr15	35866924	35866984	27911[gene=chr15_r_c802][PH=68][PH0=0.04][P=1.0e-100]	13	-	mmu-miR-124|mmu-miR-128|mmu-miR-29c	12864	Cox6c	CDS	NA	NA
chr18	chr18	24797193	24797253	27925[gene=58523][PH=71][PH0=0.51][P=1.0e-100]	13	+	mmu-let-7c|mmu-miR-107|mmu-miR-124	58523	Elp2	3'UTR	NA	mmu-miR-103
chr11	chr11	21177742	21177802	27971[gene=chr11_f_c2949][PH=57][PH0=0.11][P=1.0e-100]	13	+	mmu-let-7c	245944	Vps54	CDS	mmu-let-7a	NA
chr2	chr2	132137684	132137744	280409[gene=chr2_f_c2061][PH=81][PH0=0.12][P=1.2e-10]	13	+	mmu-miR-26a	110911	Cds2	3'UTR	mmu-miR-23a	mmu-miR-181a, mmu-miR-340-5p
chr11	chr11	106934785	106934845	281253[gene=chr11_r_c958][PH=78][PH0=0.13][P=1.0e-100]	13	-	.	207165	Bptf	CDS	NA	mmu-miR-9
[truncated: 126,040 more rows]
