# Supplementary material for: miRNA–target chimeras reveal miRNA 3′-end pairing as a major determinant of Argonaute target specificity
Source: Nat Commun. 2015 Nov 25;6:8864. doi: 10.1038/ncomms9864 (PMC4674787; doi:10.1038/ncomms9864)
Supplement: Supplementary Data 3 — Gene ontology (GO) enrichments for major brain miRNAs. FDR values for each miRNA in each category are shown (hypergeometric test). ‘n.s.' = not significant (FDR > 0.01). [file ncomms9864-s4.xlsx]

## Sheet: Huh-7.5 chimeras
Column	Description
cluster.ID	unique chimera cluster ID in format chromosome_start_end_miRNA
chr	chromosome
start	chromosome start position of chimera cluster (hg18)
end	chromosome end position of chimera cluster (hg18)
N	"cluster size"-- number of individually cloned events comprising a chimera cluster
strand	chromosome strand
region	transcript region of interaction
gene.id	Entrez gene ID for cluster
gene.symbol	Offical gene sybol for cluster
miRNA	ligated microRNA for chimera cluster
miR.map	RNAhybrid duplex structure prediction for miRNA, where "|"= Watson-Crick base-pairing; "W" = G-U wobble pairing; "-" = mismatched or unpaired sites
target.map	RNAhybrid duplex structure prediction for target
MFE	RNAhybrid predicted minimum free energy for duplex structure
duplex.start	Predicted start position of duplex structure in 75 nucleotide target region (where position 1 is the first nucleotide of the chimera cluster)
seed match	Strongest seed match within 75 nucleotide target region (where position 1 is first nucleotide of chimera cluster). "mm" = mismatch and "indel" = insertion or deletion in target motif (resulting in bulged nucleotide)
seed position	Position of seed match within 75 nucleotide target region (where position 1 is first nucleotide of chimera cluster)
bulged miRNA site	Position in miRNA (where position 1 is miRNA 5' end) of bulged miRNA nucleotides. Only applicable to sites with seed matches with single nucleotide deletions.
bulged target site	Position with respect to miRNA of bulged target nucleotides (e.g. 2,3 indicates a bulged target nucleotide between miRNA positions 2 and 3). Only applicable to sites with seed matches with single nucleotide insertions.
mismatch seed site	Position in miRNA (where position 1 is miRNA 5' end) of seed mismatch, when present.
mismatched or bulged nucleotide	For sites with bulged or mismatched motifs, involved nucleotides are indicated. For bulged motifs, the bulged miRNA or target residue is indicated. For mismatched motifs, the atypical base pairing is indicated as "miRNA nucleotide,target nucleotide."
k.group	Interaction cluster, according to k-means clustering of duplex structures (Fig. 4).
cluster.ID	chr	start	end	N	strand	gene.id	gene.symbol	region	miRNA	miR.map	target.map	MFE	duplex.start	seed match	seed position	bulged miRNA position	bulged target position	mismatch seed position	mismatched or bulged nucleotide(s)	k.group
chr1_100127966_100128022_hsa-miR-16-5p	chr1	100127966	100128041	1	+	178	AGL	intron	hsa-miR-16-5p	|||||||-W||||W|--||--	|||||||----W||||W|||-	-19.5	6	7merm8	20	NA	NA	NA	NA	2
chr1_100154790_100154826_hsa-miR-92a-3p	chr1	100154790	100154865	1	+	178	AGL	CDS	hsa-miR-92a-3p	-|||||---|||||||||WW|	-|||||---|||-||||-||WW|-	-27.2	8	7merA1.indel	26	2	NA	NA	A	5B
chr1_100160176_100160232_hsa-miR-30a-5p	chr1	100160176	100160251	1	+	178	AGL	3'UTR	hsa-miR-30a-5p	-------------||||-|||	-||||----|||-	-9.4	54	6merA1.mm	32	NA	NA	4	A,A	4
chr1_100260813_100260845_hsa-miR-500a-5p	chr1	100260813	100260888	1	+	23443	SLC35A3	3'UTR	hsa-miR-500a-5p	||||||-----|||||W-----	||||||----|||||W-	-22	6	7merA1	17	NA	NA	NA	NA	2
chr1_100262727_100262757_hsa-miR-181a-5p	chr1	100262727	100262802	1	+	23443	SLC35A3	3'UTR||intron	hsa-miR-181a-5p	-||||||--W||||-||||---	-||||||-W||||-||||-	-23.6	4	6mer_off	16	NA	NA	NA	NA	2
chr1_100314419_100314476_hsa-miR-26b-5p	chr1	100314419	100314494	1	+	64645	HIAT1	intron	hsa-miR-26b-5p	-|||||||-||||||-----	-|||||||-------||||||-	-18.5	5	6mer_off	20	NA	NA	NA	NA	1
chr1_100321240_100321296_hsa-miR-186-5p	chr1	100321240	100321315	1	+	64645	HIAT1	3'UTR	hsa-miR-186-5p	||||---||||||W|-||||W	||||-||||||W|-|||-|W-	-24.4	12	7merm8.indel	68	5	NA	NA	G	6
chr1_100435085_100435129_hsa-miR-425-5p	chr1	100435054	100435129	1	-	1629	DBT	intron	hsa-miR-425-5p	-WW|||||||||--||||--||	-WW||||---|||||--||||--||-	-22.5	4	8mer	44	NA	NA	NA	NA	5A
chr1_100448848_100448886_hsa-miR-23a-3p	chr1	100448811	100448886	1	-	1629	DBT	CDS	hsa-miR-23a-3p	W||||--||-|W||||----	W||||---||---|W||||-	-16.8	1	5mer_3	69	NA	NA	NA	NA	1
chr1_100456787_100456844_hsa-miR-25-3p	chr1	100456769	100456844	1	-	1629	DBT	CDS	hsa-miR-25-3p	|W||||-|||W|-|||W|W--	|W||||----|||W|---------|||W|W-	-21.2	20	7merm8.indel	60	7	NA	NA	A	2
chr1_100520899_100520940_hsa-miR-222-3p	chr1	100520899	100520974	1	+	8634	RTCA	intron	hsa-miR-222-3p	W|W|||W-|W|||---W||W	W|W----|||W-|W|||---W||W	-19.5	1	5mer_3	25	NA	NA	NA	NA	5A
chr1_100525277_100525339_hsa-miR-122-5p	chr1	100525277	100525352	5	+	8634	RTCA	CDS	hsa-miR-122-5p	|||||||W||--||||||||-	|||||||W||||||---||||-	-27.1	8	8mer	23	NA	NA	NA	NA	6
chr1_100529642_100529698_hsa-miR-130a-3p	chr1	100529642	100529717	1	+	8634	RTCA	CDS||3'UTR	hsa-miR-130a-3p	||||||||W|--|||||-|||	||||||||W|---||--|||---|||-	-22.2	22	8mer	42	NA	NA	NA	NA	6
chr1_10057433_10057484_hsa-miR-320a	chr1	10057433	10057508	1	+	10277	UBE4B	intron	hsa-miR-320a	||||||||W|-||W|||W|W|	||||||||W|-||W|||W|W|-	-33.8	7	8mer	22	NA	NA	NA	NA	6
chr1_100618673_100618695_hsa-miR-194-5p	chr1	100618673	100618748	1	+	8556	CDC14A	intron	hsa-miR-194-5p	|||||||||--||||-||||-	||||||---|||---||||-||||-	-24.4	4	6mer	23	NA	NA	NA	NA	6
chr1_10078149_10078179_hsa-miR-320a	chr1	10078149	10078224	1	+	10277	UBE4B	CDS	hsa-miR-320a	---||-W||W|W|||||||||	-||------W||W|W--|||||||||-	-29.8	6	5mer_3	3	NA	NA	NA	NA	4
chr1_10088262_10088301_hsa-miR-210	chr1	10088262	10088337	1	+	10277	UBE4B	CDS	hsa-miR-210	||--||||W--|||||||||-	||--||||W-----||||----|||||-	-28	5	6mer_off.indel	23	7	NA	NA	G	6
chr1_10109045_10109100_hsa-miR-30c-5p	chr1	10109045	10109120	1	+	10277	UBE4B	intron	hsa-miR-30c-5p	---------||-||||||||||	-||-|||-|||||||-	-19.5	31	6merA1.indel	48	2	NA	NA	G	4
chr1_101111313_101111352_hsa-miR-92a-3p	chr1	101111277	101111352	1	-	2135	EXTL2	3'UTR	hsa-miR-92a-3p	--||||||---||||W-----	-||||||-||||W-	-22.3	12	7merm8.mm	20	NA	NA	3	T,T	1
chr1_101111339_101111367_hsa-miR-194-5p	chr1	101111292	101111367	1	-	2135	EXTL2	3'UTR	hsa-miR-194-5p	||||||-|||||||-||W---	||||||||---|||||-||W-	-21.7	2	6mer	17	NA	NA	NA	NA	2
chr1_101115625_101115681_hsa-miR-181a-5p	chr1	101115606	101115681	1	-	2135	EXTL2	CDS	hsa-miR-181a-5p	-|||W|---||||||--||---	-|||W|-----||||||---||-	-20	1	6mer_off.indel	46	NA	4,5	NA	C	5B
chr1_101129336_101129392_hsa-miR-142-3p	chr1	101129317	101129392	1	-	2135	EXTL2	intron	hsa-miR-142-3p	|W||||||----||||||||--	|W|-----|||||----||||||||-	-17.5	29	7merA1.mm	25	NA	NA	5	G,T	3
chr1_10115097_10115153_hsa-miR-16-5p	chr1	10115097	10115172	1	+	10277	UBE4B	CDS	hsa-miR-16-5p	|W||||-----------W||-	|W||||----W||-	-13	48	5mer_1	47	NA	NA	NA	NA	3
chr1_101157463_101157512_hsa-miR-17-5p	chr1	101157463	101157538	1	+	148867	SLC30A7	intron	hsa-miR-17-5p	|||||---||-||-|||W||||	|||||---||-|||||W||||-	-19.7	7	8mer.indel	14	6	NA	NA	T	6
chr1_101189963_101189994_hsa-miR-23a-3p	chr1	101189963	101190038	1	+	148867	SLC30A7	intron	hsa-miR-23a-3p	|||||----||||||||---	|||||-----||||||||-	-21.7	2	6merA1	16	NA	NA	NA	NA	2
chr1_101193238_101193273_hsa-miR-27a-3p	chr1	101193238	101193313	1	+	148867	SLC30A7	intron	hsa-miR-27a-3p	|||||W||--|||-------	|||||W||--|||-	-16	21	7merm8.mm	28	NA	NA	7	G,T	1
chr1_101259949_101259976_hsa-miR-574-5p	chr1	101259901	101259976	3	-	51611	DPH5	CDS||5'UTR	hsa-miR-574-5p	W||W--W|W|--W-||--|W--	W||-W--W|W|--W--------||--|W-	-16.4	29	6mer_off.indel	25	5	NA	NA	T	6
chr1_101320217_101320263_hsa-miR-18a-5p	chr1	101320217	101320292	1	+			intron	hsa-miR-18a-5p	|||||||-W|-||-||||||||	||||-|||-----------W|---------||||||||||-	-20.6	7	8mer.indel	40	NA	5,6	NA	T	6
chr1_101396499_101396522_hsa-miR-221-3p	chr1	101396447	101396522	1	-			deep_intergenic	hsa-miR-221-3p	|||-|||--||WW|||WW|---	|||-----|||----||W---W|||WW|-	-14.8	47	6mer_off.mm	65	NA	NA	5	A,G	2
chr1_101396499_101396523_hsa-miR-19a-3p	chr1	101396448	101396523	1	-			deep_intergenic	hsa-miR-19a-3p	|||||||||||WW|||------	||||---||||--||-|WW|||-	-12.7	1	6mer_off.mm	14	NA	NA	5	C,C	1
chr1_101396501_101396523_hsa-miR-27a-3p	chr1	101396448	101396523	1	-			deep_intergenic	hsa-miR-27a-3p	-||||W|-------------	-||||W|	-9.8	1	6mer_off.mm	1	NA	NA	7	G,T	1
chr1_101396501_101396524_hsa-miR-194-5p	chr1	101396449	101396524	1	-			deep_intergenic	hsa-miR-194-5p	-||||-|||--------|W||	-||||------|||------|W||-	-9	35	6mer_off.mm	53	NA	NA	7	A,A	5A
chr1_101396501_101396525_hsa-miR-181b-5p	chr1	101396450	101396525	1	-			deep_intergenic	hsa-miR-181b-5p	---|W|---W|||--||WW|W-	-|W|---W|||---||WW|W-	-18.1	44	NA	NA	NA	NA	NA	NA	4
chr1_101476554_101476580_hsa-miR-30a-5p	chr1	101476554	101476629	1	+	1901	S1PR1	intron	hsa-miR-30a-5p	----|||W||W|--|W|||--	-|||W||W|------|W|||-	-24.1	8	NA	NA	NA	NA	NA	NA	4
chr1_1020191_1020247_hsa-miR-194-5p	chr1	1020172	1020247	1	-	54991	C1orf159	intron	hsa-miR-194-5p	-----------||||||||||	-||||||||||-	-22.1	9	5mer_3	40	NA	NA	NA	NA	4
chr1_102061513_102061568_hsa-miR-17-5p	chr1	102061493	102061568	1	-	118427	OLFM3	intron	hsa-miR-17-5p	|||||||-----W||-|||W||	|||||||----W||-|||W||-	-22	8	7merm8	23	NA	NA	NA	NA	3
chr1_102142479_102142515_hsa-miR-378a-3p	chr1	102142440	102142515	1	-	118427	OLFM3	intron	hsa-miR-378a-3p	||-|||||-||||||||||-	||-|||||------------||||||||||-	-24.8	8	8mer.mm	32	NA	NA	4	G,A	2
chr1_10250030_10250087_hsa-miR-27a-3p	chr1	10250030	10250105	1	+	23095	KIF1B	CDS	hsa-miR-27a-3p	|||||||WW-----||||W-	|||||||WW--||||W-	-20.8	4	8mer	14	NA	NA	NA	NA	3
chr1_102573507_102573531_hsa-miR-23a-3p	chr1	102573507	102573582	1	+	100616347	MIR548AI	intron	hsa-miR-23a-3p	-----WW|||----------	-WW|||-	-11.3	1	NA	NA	NA	NA	NA	NA	4
chr1_10274768_10274792_hsa-miR-27a-3p	chr1	10274768	10274843	1	+	23095	KIF1B	intron	hsa-miR-27a-3p	||||||WW------||||--	||||||WW----||||-	-20.1	2	7merA1	13	NA	NA	NA	NA	3
chr1_10344282_10344337_hsa-miR-17-5p	chr1	10344282	10344357	1	+	23095	KIF1B	CDS	hsa-miR-17-5p	||||WW|-|--||||||||W||	||||W--W|--------------|--||||||||W||-	-22	14	6mer_off	21	NA	NA	NA	NA	5B
chr1_10357909_10357964_hsa-miR-18a-5p	chr1	10357909	10357984	1	+	23095	KIF1B	CDS	hsa-miR-18a-5p	||||--|-----|||||||W||	||||--|------------|||||||W||-	-23.7	6	7merm8.mm	20	NA	NA	3	A,G	3
chr1_10366902_10366940_hsa-miR-5684	chr1	10366902	10366977	1	+			downstream_10k	hsa-miR-5684	-||--||--|||W||||--	-||---|||||W||--||-	-11.2	43	6mer.mm	40	NA	NA	6	T,T	2
chr1_10400039_10400070_hsa-miR-320a	chr1	10400039	10400114	1	+	5226	PGD	CDS	hsa-miR-320a	|||||||W|W|W||||W----	|||||--||W|W-|W||||W-	-21.7	2	6merA1	18	NA	NA	NA	NA	2
chr1_10425249_10425282_hsa-miR-122-5p	chr1	10425249	10425324	1	+	100526739	APITD1-CORT	3'UTR	hsa-miR-122-5p	||||||-|||---W||W|||-	||||||-|||-----W||W|||-	-25	1	7merA1	18	NA	NA	NA	NA	6
chr1_10425278_10425334_hsa-miR-574-3p	chr1	10425278	10425353	1	+	378708	APITD1	3'UTR	hsa-miR-574-3p	||W|W----------------	||W|W-	-9.2	7	5mer_3	64	NA	NA	NA	NA	1
chr1_10439491_10439548_hsa-miR-151a-3p	chr1	10439473	10439548	1	-			downstream_10k	hsa-miR-151a-3p	|||||||--||||||||---	|||||----||----||||||-||-	-21	2	8mer.indel	21	7	NA	NA	T	2
chr1_10444208_10444235_hsa-miR-185-5p	chr1	10444160	10444235	1	-	1676	DFFA	CDS||3'UTR	hsa-miR-185-5p	||||||||--||||W||-||-	||||||||-|||-|W||||-	-26.5	6	7merm8	19	NA	NA	NA	NA	5B
chr1_104710386_104710443_hsa-miR-33a-5p	chr1	104710368	104710443	1	-			deep_intergenic	hsa-miR-33a-5p	-|||W---||||--------	-|||W-----||||-	-11	33	6merA1.mm	19	NA	NA	4	C,C	1
chr1_104723804_104723853_hsa-miR-130a-3p	chr1	104723778	104723853	1	-			deep_intergenic	hsa-miR-130a-3p	|||||||WW|||-|||||||-	|||||||--WW|||-------------|||||||-	-23.1	3	7merm8	31	NA	NA	NA	NA	6
chr1_104728223_104728279_hsa-miR-30a-5p	chr1	104728204	104728279	1	-			deep_intergenic	hsa-miR-30a-5p	-W||-|||||W-W|||-----	-W||--|||||W-W|||-	-17	55	6mer_off.mm	2	NA	NA	5	A,G	1
chr1_104936513_104936568_hsa-miR-17-5p	chr1	104936493	104936568	1	-			deep_intergenic	hsa-miR-17-5p	------|||-||W||||--||-	-|||||W||||--||-	-16	52	6mer_off.indel	58	5	NA	NA	G	4
chr1_105108933_105108955_hsa-miR-1282	chr1	105108880	105108955	1	-			deep_intergenic	hsa-miR-1282	-----W|||||WW------	-W|||||WW-	-12.2	63	6merA1.mm	61	NA	NA	3	G,G	4
chr1_10522812_10522868_hsa-miR-26a-5p	chr1	10522812	10522887	1	+	5195	PEX14	intron	hsa-miR-26a-5p	||||||--|||||-|-||||-	||||||-----|||||-|---||||-	-24.2	9	7merA1	29	NA	NA	NA	NA	5A
chr1_10539883_10539940_hsa-miR-23a-3p	chr1	10539883	10539958	1	+	5195	PEX14	intron	hsa-miR-23a-3p	|||||-|-|||W||||----	|||||---------------|-|||W||||-	-18.9	3	5mer_1	29	NA	NA	NA	NA	1
chr1_10541702_10541723_hsa-miR-320a	chr1	10541702	10541777	1	+	5195	PEX14	intron	hsa-miR-320a	|||W|W----|W||||WW|--	|||W|W|W||||WW|-	-18.6	7	6mer.mm	16	NA	NA	5	G,G	5B
chr1_105814375_105814431_hsa-miR-194-5p	chr1	105814356	105814431	1	-			deep_intergenic	hsa-miR-194-5p	----|||----W||||W|---	-|||---W||||W|-	-14	60	NA	NA	NA	NA	NA	NA	4
chr1_106040889_106040934_hsa-miR-130a-3p	chr1	106040859	106040934	1	-			deep_intergenic	hsa-miR-130a-3p	|||||--||-|||||||----	|||||-----||-|||||||-	-18.9	3	6merA1	19	NA	NA	NA	NA	2
chr1_107914601_107914637_hsa-miR-16-5p	chr1	107914562	107914637	1	-			downstream_10k	hsa-miR-16-5p	-W||||-----------||||	-W||||--||||-	-16	9	7merA1.indel	16	3	NA	NA	G	3
chr1_107914610_107914636_hsa-miR-423-3p	chr1	107914561	107914636	1	-			downstream_10k	hsa-miR-423-3p	|||-||W||||||---||-|||	|||||W||-||||-||-|||-	-23.7	49	7merA1.indel	65	5	NA	NA	C	5A
chr1_107914616_107914652_hsa-miR-4279	chr1	107914577	107914652	2	-			downstream_10k	hsa-miR-4279	|||||-||||-----	|||||||||-	-21	1	7merm8.mm	4	NA	NA	7	T,G	5A
chr1_107914619_107914649_hsa-miR-93-5p	chr1	107914574	107914649	1	-			downstream_10k	hsa-miR-93-5p	--|W||||||--||W|||-W--	-|W||||||--------||W|||-W-	-21.2	26	6mer_off.indel	46	5	NA	NA	G	2
chr1_107914623_107914659_hsa-miR-483-3p	chr1	107914584	107914659	1	-			downstream_10k	hsa-miR-483-3p	|||-|||||||-||||W|||	||||||||||||||W-|||-	-32	3	7merm8.indel	17	5	NA	NA	T	6
chr1_107914624_107914658_hsa-miR-1249	chr1	107914583	107914658	1	-			downstream_10k	hsa-miR-1249	|W||||||||||||||--||-	|W||||-||||||-|-|||||	-29.2	1	7merm8.mm	3	NA	NA	5	C,T	6
chr1_107914624_107914662_hsa-miR-30a-5p	chr1	107914587	107914662	1	-			downstream_10k	hsa-miR-30a-5p	----|||W||||--|W|-|--	-|||W||||----|W|-|-	-21.1	9	NA	NA	NA	NA	NA	NA	4
chr1_107914908_107914931_hsa-miR-320a	chr1	107914856	107914931	1	-			downstream_10k	hsa-miR-320a	---||||||W--|||||-|W-	-|||--|||W---|||||-|W-	-24.1	16	NA	NA	NA	NA	NA	NA	4
chr1_108019609_108019664_hsa-miR-17-5p	chr1	108019589	108019664	1	-	10451	VAV3	intron	hsa-miR-17-5p	||||||||----W||||WW||-	||||||||---W||||--WW||-	-21.1	1	7merm8	17	NA	NA	NA	NA	3
chr1_10807269_10807326_hsa-miR-26a-5p	chr1	10807269	10807344	1	+			deep_intergenic	hsa-miR-26a-5p	-----------------|W||	-|W||-	-8.4	3	NA	NA	NA	NA	NA	NA	4
chr1_108309117_108309139_hsa-miR-1275	chr1	108309117	108309192	1	+	100873946	VAV3-AS1	intron	hsa-miR-1275	W||||W|W-|||W|--	W||||W|W-|||W|-	-25.2	1	5mer_3	10	NA	NA	NA	NA	1
chr1_108341108_108341132_hsa-miR-4488	chr1	108341057	108341132	1	-			deep_intergenic	hsa-miR-4488	|||-||-W||---|||-	|||-||W||----||-|-	-17.4	47	7merA1.mm	59	NA	NA	5	G,A	6
chr1_108512338_108512394_hsa-miR-92a-3p	chr1	108512319	108512394	1	-	29957	SLC25A24	intron	hsa-miR-92a-3p	|||W||||-|||||W||----	|||W||||-------------|||||W||-	-24.3	9	7merm8.mm	32	NA	NA	5	G,T	2
chr1_108521538_108521568_hsa-miR-320a	chr1	108521493	108521568	1	-	29957	SLC25A24	intron	hsa-miR-320a	------||W|WW|W||WW|--	-||W|W---W|W||WW|-	-17	52	6merA1.mm	67	NA	NA	6	C,C	4
chr1_108911487_108911542_hsa-miR-19a-3p	chr1	108911487	108911562	1	+	284611	FAM102B	intron	hsa-miR-19a-3p	|W||||------||||-|||W|	|W-||||-----||||----|||W|-	-14.4	19	7merA1.indel	29	3	NA	NA	T	3
chr1_109261339_109261395_hsa-miR-320a	chr1	109261339	109261414	1	+	29899	GPSM2	intron	hsa-miR-320a	---W|-W||||W-W||||-||	-W|W||||W-W||||||-	-21	13	6mer_off.indel	57	6	NA	NA	C	4
chr1_109266218_109266255_hsa-miR-194-5p	chr1	109266180	109266255	1	-			downstream_10k	hsa-miR-194-5p	|||--------||||||WW||	|||-------||||-||WW||-	-15.8	8	6merA1.mm	25	NA	NA	5	A,G	5B
chr1_109268269_109268326_hsa-miR-27a-3p	chr1	109268269	109268344	1	+	29899	GPSM2	CDS	hsa-miR-27a-3p	|||||||||||||||-|||-	|||-|||-|||||||||-|||-	-28.6	13	7merA1.indel	53	NA	4,5	NA	A	2
chr1_109273256_109273293_hsa-miR-92a-3p	chr1	109273218	109273293	1	-			downstream_10k	hsa-miR-92a-3p	||||||-W||-|||--||||W	||||||-W|||||--|-|||W-	-28.6	6	7merA1	22	NA	NA	NA	NA	6
chr1_109273712_109273767_hsa-miR-30c-5p	chr1	109273712	109273787	1	+	29899	GPSM2	intron	hsa-miR-30c-5p	||||||---------||||||-	||||||--------------||||||-	-15.2	14	7merA1	35	NA	NA	NA	NA	3
chr1_109276059_109276114_hsa-miR-30c-5p	chr1	109276039	109276114	1	-	23155	CLCC1	3'UTR	hsa-miR-30c-5p	||||||||-|-|||-||-||--	||||||||-|-|||----||||-	-15.5	44	8mer	60	NA	NA	NA	NA	5B
chr1_109304401_109304457_hsa-miR-130a-3p	chr1	109304382	109304457	1	-	23155	CLCC1	intron	hsa-miR-130a-3p	||||-||-|W|||-||||||-	||||||-|W|||--||||||-	-22.1	6	7merm8.mm	69	NA	NA	5	G,A	6
chr1_109314549_109314605_hsa-miR-92a-3p	chr1	109314530	109314605	1	-	22911	WDR47	3'UTR	hsa-miR-92a-3p	-W|W||--------W|-||||	-W|W||-W|||||-	-9.7	9	NA	NA	NA	NA	NA	NA	3
chr1_109355405_109355438_hsa-miR-320a	chr1	109355363	109355438	1	-	22911	WDR47	CDS	hsa-miR-320a	|||||--W---||||W|W|W-	|||||--W-||||W|W|W-	-23.2	9	5mer_1	23	NA	NA	NA	NA	5B
chr1_109408391_109408428_hsa-miR-191-5p	chr1	109408353	109408428	1	-			downstream_10k	hsa-miR-191-5p	|||||----------|||W---	|||||--------|||W-	-13.6	3	7merm8.mm	14	NA	NA	7	A,G	3
chr1_109408450_109408499_hsa-miR-26a-5p	chr1	109408424	109408499	1	-			downstream_10k	hsa-miR-26a-5p	|||||||----|||-W||||-	|||||||-----------|||W||||-	-20.5	5	8mer	25	NA	NA	NA	NA	5B
chr1_109575368_109575404_hsa-miR-92a-3p	chr1	109575368	109575443	1	+	6301	SARS	intron	hsa-miR-92a-3p	----|||||W----|||-|||	-|||||W--|||---|||-	-14.8	4	6mer.indel	53	5	NA	NA	G	4
chr1_109580192_109580248_hsa-miR-194-5p	chr1	109580192	109580267	1	+	6301	SARS	CDS	hsa-miR-194-5p	-----||-||||||-||W|--	-||||||||--||W|	-17.5	1	NA	NA	NA	NA	NA	NA	4
chr1_109618396_109618434_hsa-miR-17-5p	chr1	109618396	109618471	1	+	1952	CELSR2	3'UTR	hsa-miR-17-5p	|||||||----||||-|||---	||||||||||||||-	-20	6	7merm8	14	NA	NA	NA	NA	5B
chr1_109619762_109619795_hsa-miR-24-3p	chr1	109619762	109619837	1	+	1952	CELSR2	3'UTR	hsa-miR-24-3p	-W|W|-W|||||||W-|||--	-W|W|-W||--|||||W-|||-	-21.1	50	NA	NA	NA	NA	NA	NA	2
chr1_109658868_109658899_hsa-miR-20a-5p	chr1	109658824	109658899	1	-	6272	SORT1	CDS	hsa-miR-20a-5p	--||WW||W-||||||-W|W|-	-||WW||W----||-----|||-|-W|W|-	-15.5	25	NA	NA	NA	NA	NA	NA	6
chr1_109734928_109734963_hsa-miR-574-5p	chr1	109734928	109735003	1	+			deep_intergenic	hsa-miR-574-5p	--||W|||-W-W|W|-|W|W|W	-||W|||-W-----W|W|-|W|W|W-	-23.1	15	NA	NA	NA	NA	NA	NA	6
chr1_109746862_109746919_hsa-miR-122-5p	chr1	109746844	109746919	1	-	5686	PSMA5	intron	hsa-miR-122-5p	||||||W---|||||W||---	||||||W|||||W||-	-27	6	7merA1	16	NA	NA	NA	NA	2
chr1_10982510_10982547_hsa-miR-454-3p	chr1	10982472	10982547	1	-			deep_intergenic	hsa-miR-454-3p	||||||-||-||-----||||-	||||||-||-||-----||||-	-19.1	8	6mer	24	NA	NA	NA	NA	5A
chr1_109892784_109892823_hsa-miR-423-3p	chr1	109892784	109892859	1	+	2773	GNAI3	5'UTR	hsa-miR-423-3p	||||||W|||||||||-||---	||||||W---|||||||-||-||-	-35.1	2	6mer	20	NA	NA	NA	NA	2
chr1_109916185_109916240_hsa-miR-20a-5p	chr1	109916185	109916260	1	+	2773	GNAI3	intron	hsa-miR-20a-5p	||||||||-----|W||||W--	||||||||-----|W||||W-	-26.8	5	8mer	19	NA	NA	NA	NA	3
chr1_109936603_109936658_hsa-miR-19a-3p	chr1	109936603	109936678	1	+	2773	GNAI3	3'UTR	hsa-miR-19a-3p	W|||||-W||||W|||||----	W||-|||----------W|||-|W|||||-	-12.5	7	7merA1.indel	30	4	NA	NA	G	2
chr1_109942747_109942782_hsa-miR-423-5p	chr1	109942747	109942822	1	+			downstream_10k||upstream_10k	hsa-miR-423-5p	--W|W|||W--||---W||||W	-W|W|||W-----||---W||||W-	-17.9	21	NA	NA	NA	NA	NA	NA	5A
chr1_109959160_109959216_hsa-miR-186-5p	chr1	109959160	109959235	1	+			upstream_10k	hsa-miR-186-5p	-||---|W|-||WW|||WW|-	-||----|W|------||WW|||WW|-	-14.1	33	6mer_off.mm	63	NA	NA	5	G,A	6
chr1_109969049_109969072_hsa-miR-185-5p	chr1	109969049	109969124	1	+	271	AMPD2	intron	hsa-miR-185-5p	W||||-----W||--W|--|-	W||||-W||--W|--|-	-15.4	2	5mer_3	14	NA	NA	NA	NA	5B
chr1_11005596_11005653_hsa-miR-23a-3p	chr1	11005596	11005671	1	+	23435	TARDBP	3'UTR	hsa-miR-23a-3p	|||||W--||||||||----	||||---|W----||||||||-	-22.1	3	8mer.indel	19	6	NA	NA	A	1
chr1_11007363_11007418_hsa-miR-181a-5p	chr1	11007363	11007438	1	+	23435	TARDBP	3'UTR	hsa-miR-181a-5p	||||-|||-|||||--||||||	||||------|||-||--|||------||||||-	-18.1	29	7merA1.mm	57	NA	NA	6	T,T	6
chr1_110105070_110105093_hsa-miR-27a-3p	chr1	110105018	110105093	1	-	79574	EPS8L3	intron	hsa-miR-27a-3p	---|||||-||--W||||--	-|||||-||--W|--|||-	-17.8	6	6merA1.mm	59	NA	NA	6	A,G	4
chr1_11037344_11037391_hsa-miR-103a-3p	chr1	11037316	11037391	1	-	6723	SRM	3'UTR	hsa-miR-103a-3p	||||||||-|---|||||----	||||||||-|-|||||-	-26.4	4	7merm8	14	NA	NA	NA	NA	2
chr1_110393319_110393352_hsa-miR-103a-3p	chr1	110393319	110393394	1	+	85369	STRIP1	CDS	hsa-miR-103a-3p	||||||--|W|||||W|---||	|||||||W|-||||W|----||-	-26.4	10	6mer	21	NA	NA	NA	NA	2
chr1_110393335_110393379_hsa-miR-17-5p	chr1	110393335	110393410	1	+	85369	STRIP1	CDS	hsa-miR-17-5p	|||||||||-|||W|||||---	|||||||||---|||W----|||||-	-27	2	8mer	21	NA	NA	NA	NA	2
chr1_110684820_110684859_hsa-miR-92a-3p	chr1	110684820	110684895	1	+	64783	RBM15	CDS	hsa-miR-92a-3p	|||||--|||-|||||-----	|||||----|||-|||||-	-21.1	13	5mer_1	27	NA	NA	NA	NA	1
chr1_110686198_110686254_hsa-miR-92a-3p	chr1	110686198	110686273	1	+	64783	RBM15	CDS	hsa-miR-92a-3p	---||---|--|||-|||||W	-||---|--|||-----|||||W-	-23.9	45	6merA1.mm	40	NA	NA	2	A,A	4
chr1_110689203_110689231_hsa-miR-26a-5p	chr1	110689203	110689278	1	+	64783	RBM15	intron	hsa-miR-26a-5p	|||||||--||||W|------	|||-||||--||||W|-	-16.8	5	7merm8.indel	14	NA	3,4	NA	T	1
chr1_11070790_11070829_hsa-miR-17-5p	chr1	11070754	11070829	1	-	5394	EXOSC10	CDS	hsa-miR-17-5p	-|||WW||--||-|||-||||-	-|||WW||-||--|||---||||-	-18	23	7merA1	19	NA	NA	NA	NA	5B
chr1_110733730_110733785_hsa-miR-93-5p	chr1	110733730	110733805	1	+			deep_intergenic	hsa-miR-93-5p	||||||||||--|-||------	|||||||-||||||-	-16.3	2	7merm8	10	NA	NA	NA	NA	1
chr1_11089830_11089886_hsa-miR-99a-5p	chr1	11089811	11089886	1	-	2475	MTOR	3'UTR	hsa-miR-99a-5p	|||||||--||-||||||-||	|||||||--||----------||||||-||-	-22.3	29	7merm8	53	NA	NA	NA	NA	5B
chr1_111260103_111260159_hsa-miR-194-5p	chr1	111260084	111260159	1	-			deep_intergenic	hsa-miR-194-5p	||||||-------||W||||-	||||||-----||W||||-	-21.6	9	7merA1	22	NA	NA	NA	NA	3
chr1_111465960_111465988_hsa-miR-122-5p	chr1	111465913	111465988	1	-	128338	DRAM2	intron	hsa-miR-122-5p	||||----|||||||||----	||||--|||||||||-	-24.7	3	6merA1.mm	14	NA	NA	6	T,T	2
chr1_111491974_111492030_hsa-miR-122-5p	chr1	111491974	111492049	1	+	10390	CEPT1	CDS	hsa-miR-122-5p	||-||-|||||||||||----	||-||--|||||||||||-	-25.2	6	6merA1.mm	20	NA	NA	4	A,A	2
chr1_111529099_111529140_hsa-miR-17-5p	chr1	111529099	111529174	1	+	10390	CEPT1	3'UTR	hsa-miR-17-5p	--|||W||---|||---||W--	-|||W---||-------|||-||W-	-8.7	31	5mer_1	36	NA	NA	NA	NA	5B
chr1_111784858_111784914_hsa-miR-30a-5p	chr1	111784839	111784914	1	-	79084	WDR77	3'UTR	hsa-miR-30a-5p	------------|||||||||	-|||||||||-	-19.7	25	NA	NA	NA	NA	NA	NA	4
chr1_111785300_111785325_hsa-miR-320a	chr1	111785250	111785325	1	-	79084	WDR77	3'UTR	hsa-miR-320a	-|||||-----||||||||W-	-|||||||||||||W-	-26.8	3	6mer_off	12	NA	NA	NA	NA	5B
chr1_11181901_11181957_hsa-miR-26a-5p	chr1	11181882	11181957	1	-	2475	MTOR	CDS	hsa-miR-26a-5p	-||---------||---|||W	-||--||---|||W-	-7.6	21	6mer.mm	6	NA	NA	4	A,G	3
chr1_111975526_111975582_hsa-miR-885-5p	chr1	111975526	111975601	1	+	5906	RAP1A	intron	hsa-miR-885-5p	||||||||-------------	||||||||-	-14.7	2	8mer	4	NA	NA	NA	NA	1
chr1_112002176_112002232_hsa-miR-26a-5p	chr1	112002176	112002251	1	+	5906	RAP1A	intron	hsa-miR-26a-5p	|||||||--|||W|||||W|W	||||||--|-------------|||W|||||W|W-	-24.2	8	7merA1	37	NA	NA	NA	NA	5B
chr1_112005102_112005159_hsa-miR-455-3p	chr1	112005102	112005177	1	+	5906	RAP1A	intron	hsa-miR-455-3p	-|||||||W|||||------	-|||||||W-|||||-	-24.4	15	6mer_off	24	NA	NA	NA	NA	1
chr1_112016206_112016234_hsa-miR-181b-5p	chr1	112016206	112016281	1	+	5906	RAP1A	intron	hsa-miR-181b-5p	|||--||--W|||W--------	|||--||---W|||W-	-18	6	NA	NA	NA	NA	NA	NA	1
chr1_112042909_112042952_hsa-miR-320a	chr1	112042909	112042984	1	+	5906	RAP1A	intron	hsa-miR-320a	-|||||--||||-||||||W|	-|||||-||||-||||||W|-	-29.2	4	5mer_2	19	NA	NA	NA	NA	6
chr1_112067395_112067416_hsa-miR-222-3p	chr1	112067395	112067470	1	+			downstream_10k	hsa-miR-222-3p	-|W|||||W--||-||W||-	-|W|||||W----||-----||W||	-21.6	1	6mer_off.mm	19	NA	NA	4	T,G	2
chr1_112263251_112263293_hsa-miR-23a-3p	chr1	112263218	112263293	1	-	3752	KCND3	intron	hsa-miR-23a-3p	------|||||W|-|W|||-	-|||||W|-|W--|||-	-18.2	7	6merA1.indel	47	NA	4,5	NA	C	4
chr1_112505245_112505300_hsa-miR-17-5p	chr1	112505245	112505320	1	+			deep_intergenic	hsa-miR-17-5p	||||-----||||-||||||||	||||------||||---------||||||||-	-20	38	6mer.mm	64	NA	NA	6	T,C	5B
chr1_11256949_11257005_hsa-miR-122-5p	chr1	11256930	11257005	1	-			deep_intergenic	hsa-miR-122-5p	||||||WW----|||||W---	||||||WW-|||||W	-24.2	1	7merA1	10	NA	NA	NA	NA	2
chr1_112801776_112801831_hsa-miR-19a-3p	chr1	112801776	112801851	1	+	55917	CTTNBP2NL	3'UTR	hsa-miR-19a-3p	-WW|||---W||||---||||-	-WW|||W|||-|----||||-	-11.3	19	5mer_3	67	NA	NA	NA	NA	5B
chr1_112804215_112804266_hsa-miR-146a-5p	chr1	112804215	112804290	1	+	55917	CTTNBP2NL	3'UTR||intron	hsa-miR-146a-5p	-|||||-|-----||||||||	-||-|||-|---------||||||||-	-17.4	5	NA	NA	NA	NA	NA	NA	3
chr1_112974040_112974095_hsa-miR-20a-5p	chr1	112974040	112974115	1	+	829	CAPZA1	intron	hsa-miR-20a-5p	-|||W|||W----||||W----	-|||W---|||W||||W	-14.9	1	6mer.indel	19	6	NA	NA	T	2
chr1_112974061_112974118_hsa-miR-320a	chr1	112974061	112974136	1	+	829	CAPZA1	intron	hsa-miR-320a	--||||||||||-||||W|W|	-||||||||||---||||W|W|-	-34.3	11	5mer_3	28	NA	NA	NA	NA	6
chr1_113007620_113007650_hsa-miR-454-3p	chr1	113007620	113007695	1	+	829	CAPZA1	intron	hsa-miR-454-3p	|W|-||||---------|||||	|W|-||||--------|||||-	-14.3	6	NA	NA	NA	NA	NA	NA	3
chr1_113011223_113011256_hsa-miR-32-5p	chr1	113011223	113011298	1	+	829	CAPZA1	CDS	hsa-miR-32-5p	|||||-|||W-----------	||||||||W-	-13.2	10	7merm8.indel	14	7	NA	NA	A	1
chr1_113015626_113015682_hsa-miR-30b-5p	chr1	113015626	113015701	1	+	829	CAPZA1	3'UTR	hsa-miR-30b-5p	W||||||------||-|||||	W||||||---------||-|||||-	-17.4	5	6mer_off	23	NA	NA	NA	NA	3
chr1_113030522_113030570_hsa-miR-320a	chr1	113030522	113030597	1	+	4343	MOV10	intron	hsa-miR-320a	||||||--|W||||-||||--	|||||||W|||||||-|-	-23.8	10	7merm8	21	NA	NA	NA	NA	2
chr1_113040931_113040986_hsa-miR-103a-3p	chr1	113040931	113041006	1	+	4343	MOV10	CDS	hsa-miR-103a-3p	|||||-W||--||||||W----	|||||-----------W||--------------||||||W-	-19.9	7	7merm8.mm	41	NA	NA	7	A,A	2
chr1_113040960_113040985_hsa-miR-15a-5p	chr1	113040960	113041035	1	+	4343	MOV10	CDS	hsa-miR-15a-5p	||||||------|||-||W||	||||||-|||||W||-	-18.1	4	6mer	14	NA	NA	NA	NA	3
chr1_113044656_113044712_hsa-miR-320a	chr1	113044656	113044731	1	+	4343	MOV10	CDS||3'UTR	hsa-miR-320a	-|||||-|||W||||W|||--	-|||-||-----|||-W||||W|||-	-26.6	10	7merm8.mm	9	NA	NA	4	A,C	2
chr1_113252150_113252191_hsa-miR-23a-3p	chr1	113252116	113252191	1	-			downstream_10k	hsa-miR-23a-3p	W||||W|--||--W------	W||||W|--||--W-	-15.6	6	6mer.mm	28	NA	NA	6	A,G	1
chr1_113257285_113257320_hsa-miR-16-5p	chr1	113257245	113257320	1	-	6566	SLC16A1	3'UTR	hsa-miR-16-5p	-||||---W||||W|W|-||W	-||||------W||||W|W|------||W-	-15.3	30	7merm8.mm	10	NA	NA	7	C,T	6
chr1_113261543_113261598_hsa-miR-425-5p	chr1	113261523	113261598	1	-	6566	SLC16A1	CDS	hsa-miR-425-5p	----------||||||--|||-	-||||||--|||-	-17.9	63	NA	NA	NA	NA	NA	NA	4
chr1_113266251_113266299_hsa-miR-192-5p	chr1	113266224	113266299	1	-	6566	SLC16A1	CDS	hsa-miR-192-5p	-||||||------||||W||	-||||||---||||W||-	-22.6	8	6mer_off	19	NA	NA	NA	NA	3
chr1_113288850_113288907_hsa-miR-122-5p	chr1	113288832	113288907	1	-	6566	SLC16A1	intron	hsa-miR-122-5p	||||||WW----|||||W---	||||||WW-|||||W-	-24.4	7	7merA1	17	NA	NA	NA	NA	2
chr1_113328079_113328104_hsa-miR-17-5p	chr1	113328079	113328154	1	+			intron	hsa-miR-17-5p	-||||||W----|||||W||--	-||||||W--||||----|W||-	-20.6	1	7merA1	1	NA	NA	NA	NA	3
chr1_113331267_113331323_hsa-miR-17-3p	chr1	113331267	113331342	1	+			intron	hsa-miR-17-3p	-||||||--|W|||----|||	-||||||--|W|||-----|||-	-20	13	6mer_off	29	NA	NA	NA	NA	5B
chr1_113758734_113758775_hsa-miR-23a-3p	chr1	113758734	113758809	1	+	260425	MAGI3	intron	hsa-miR-23a-3p	-|||||--||-WW||W|---	-|||||-------||-WW||W|-	-14.9	4	5mer_2	21	NA	NA	NA	NA	2
chr1_113801089_113801125_hsa-miR-454-3p	chr1	113801089	113801164	1	+	260425	MAGI3	intron	hsa-miR-454-3p	-W--||||-W|||--|||WW--	-W--||||----W|||--|||WW	-15.5	1	5mer_3	6	NA	NA	NA	NA	4
chr1_113805587_113805643_hsa-miR-484	chr1	113805587	113805662	1	+	260425	MAGI3	intron	hsa-miR-484	--W||-|||||||--|||W--	-W|||||---||||--|-||W-	-21.1	52	6merA1.indel	8	4	NA	NA	G	5A
chr1_113835937_113835990_hsa-miR-320a	chr1	113835937	113836012	1	+	260425	MAGI3	intron	hsa-miR-320a	-||-||||-|||||||||---	-||-------||||-------|||||||||-	-22.6	6	6mer.mm	60	NA	NA	3	A,C	2
chr1_113866589_113866645_hsa-miR-320a	chr1	113866589	113866664	1	+	260425	MAGI3	intron	hsa-miR-320a	|||||--W|W|||||||W|W-	|||||--W|W---|||||||W|W-	-31.7	6	7merm8.mm	50	NA	NA	3	A,G	6
chr1_113959337_113959376_hsa-miR-25-3p	chr1	113959337	113959412	1	+	260425	MAGI3	intron	hsa-miR-25-3p	-W||||||W-||||-W-----	-W||-||||W-||||-W-	-20.2	3	6mer_off.mm	13	NA	NA	4	T,C	1
chr1_113970347_113970404_hsa-miR-21-5p	chr1	113970329	113970404	1	-			deep_intergenic	hsa-miR-21-5p	-|||--|||W|-||||-----	-||||||W|||||-	-14.9	36	6mer_off.mm	34	NA	NA	4	C,T	1
chr1_114026145_114026201_hsa-miR-186-5p	chr1	114026145	114026220	1	+	260425	MAGI3	intron	hsa-miR-186-5p	-------||-|||W--WW||-	-|||||W--WW||-	-16.1	29	NA	NA	NA	NA	NA	NA	4
chr1_114027131_114027158_hsa-miR-193b-3p	chr1	114027131	114027206	1	+	260425	MAGI3	CDS||3'UTR	hsa-miR-193b-3p	-|||W-||||||||-----||	-|||W-|-|||||||---||-	-17.5	28	7merA1	17	NA	NA	NA	NA	1
chr1_114071732_114071771_hsa-miR-96-5p	chr1	114071696	114071771	1	-	10745	PHTF1	intron	hsa-miR-96-5p	-||||||--W||||-----|||	||||||--W||||----|||-	-24	55	6mer_off	70	NA	NA	NA	NA	5B
chr1_114072110_114072141_hsa-miR-1285-3p	chr1	114072110	114072185	1	+			deep_intergenic	hsa-miR-1285-3p	-|-W-||||-||-|||||||-	-|-W-||||-||---------------|||||||-	-17.8	1	NA	NA	NA	NA	NA	NA	4
chr1_114108627_114108694_hsa-miR-92a-3p	chr1	114108619	114108694	2	-	54665	RSBN1	3'UTR	hsa-miR-92a-3p	|||||||-|W|---WW|||W|	|||||||-------------|W|-------WW|||W|-	-15.7	26	8mer	57	NA	NA	NA	NA	5A
chr1_114142124_114142171_hsa-miR-26a-5p	chr1	114142096	114142171	1	-	54665	RSBN1	CDS	hsa-miR-26a-5p	|||||-----||WW||-||||	|||||-||WW||----||||-	-19.4	21	8mer.indel	36	7	NA	NA	T	5B
chr1_114153890_114153930_hsa-miR-26a-5p	chr1	114153855	114153930	1	-	54665	RSBN1	intron	hsa-miR-26a-5p	|||-|W||----W||||----	|||-------|W||-----W||||-	-11.7	42	6mer.mm	22	NA	NA	4	A,G	2
chr1_114268170_114268225_hsa-miR-17-5p	chr1	114268150	114268225	1	-			exon_unclassified	hsa-miR-17-5p	||||||-----||||||--|||	||||||-------||||||--|||-	-20.2	4	7merA1	23	NA	NA	NA	NA	5B
chr1_114284942_114284999_hsa-miR-362-3p	chr1	114284942	114285017	1	+	204851	HIPK1	CDS	hsa-miR-362-3p	-||||||W|WW---W|-|W|-	-||-||||W|WW--W||W|-	-16.8	34	7merm8.mm	42	NA	NA	4	A,G	5A
chr1_114317529_114317578_hsa-miR-122-5p	chr1	114317529	114317604	1	+	204851	HIPK1	CDS	hsa-miR-122-5p	|||--|||-||||||||||--	|||----|||-|||--|||||||-	-22.8	21	7merA1.indel	35	4	NA	NA	A	2
chr1_114319940_114319970_hsa-miR-19a-3p	chr1	114319940	114320015	1	+	204851	HIPK1	3'UTR	hsa-miR-19a-3p	||W|||------W|||------	||W|||--W|||-	-11.6	28	6mer.mm	35	NA	NA	4	G,T	1
chr1_114320790_114320845_hsa-miR-181b-5p	chr1	114320790	114320865	1	+	204851	HIPK1	3'UTR	hsa-miR-181b-5p	|||||||--||-|-||||||W|	|||||||||-|---|-|||||W|-	-24.2	8	7merm8	25	NA	NA	NA	NA	5B
chr1_114740610_114740655_hsa-miR-33a-5p	chr1	114740580	114740655	1	-	51592	TRIM33	3'UTR	hsa-miR-33a-5p	--||-|W-||W|||------	-||-|W---||W|||-	-13.2	34	6mer.indel	33	5	NA	NA	A	1
chr1_114791688_114791744_hsa-miR-16-5p	chr1	114791669	114791744	1	-	51592	TRIM33	intron	hsa-miR-16-5p	--|||---W||||W|-||||-	-|||--W||||W|-||-||-	-15	26	6mer_off.indel	57	NA	6,7	NA	T	6
chr1_114797619_114797674_hsa-miR-17-5p	chr1	114797599	114797674	1	-	51592	TRIM33	intron	hsa-miR-17-5p	||||||-----||||-||W||-	||||||--||||--||W||-	-15.8	22	7merA1	36	NA	NA	NA	NA	5B
chr1_114849018_114849074_hsa-miR-885-5p	chr1	114848999	114849074	1	-	51592	TRIM33	intron	hsa-miR-885-5p	|||W|||----||||||||||	|||W----|||--||||||||||-	-31.3	14	6mer.mm	41	NA	NA	4	A,A	5B
chr1_114853152_114853197_hsa-miR-454-3p	chr1	114853122	114853197	1	-	51592	TRIM33	intron	hsa-miR-454-3p	|W--|||---|||||-------	|W--|||--|||||-	-14	60	NA	NA	NA	NA	NA	NA	1
chr1_114919742_114919797_hsa-miR-181a-5p	chr1	114919722	114919797	1	-	10286	BCAS2	CDS	hsa-miR-181a-5p	||||W||--||||||W---|||	||||W||-|||||--|W--|||-	-19.8	19	8mer.mm	35	NA	NA	6	T,G	5B
chr1_114922591_114922647_hsa-miR-193a-3p	chr1	114922572	114922647	1	-	163259	DENND2C	intron	hsa-miR-193a-3p	|||WW|-W|||--|W--||||	|||WW|-W|||-|W-||||-	-16	14	NA	NA	NA	NA	NA	NA	6
chr1_114927084_114927126_hsa-miR-19a-3p	chr1	114927051	114927126	1	-	163259	DENND2C	exon_unclassified	hsa-miR-19a-3p	-|W||||--|||-||---||W|	-|W||||--|||-||------||W|-	-14.2	40	6mer_off.mm	59	NA	NA	4	G,T	5B
chr1_114944696_114944727_hsa-miR-30a-5p	chr1	114944652	114944727	1	-	163259	DENND2C	intron	hsa-miR-30a-5p	|||||||||||---||-||--	|||||-||---||||------||---||-	-13.9	33	8mer.indel	54	NA	6,7	NA	A	5A
chr1_115007827_115007883_hsa-miR-15a-5p	chr1	115007808	115007883	1	-	163259	DENND2C	intron	hsa-miR-15a-5p	-W||-----||||||||-|||	-W||-----||||||||--|||-	-16.2	43	NA	NA	NA	NA	NA	NA	5B
chr1_115061504_115061556_hsa-miR-16-5p	chr1	115061481	115061556	1	-	7812	CSDE1	3'UTR	hsa-miR-16-5p	|||||||-|W||---|||||W	||||||||W||--|||-||W-	-22.1	18	7merm8	29	NA	NA	NA	NA	5A
chr1_115071924_115071966_hsa-miR-20a-5p	chr1	115071924	115071999	1	+			deep_intergenic	hsa-miR-20a-5p	-||||||---|||||-|||---	-||||||--|||||---|||-	-20.6	16	6mer_off	30	NA	NA	NA	NA	5B
chr1_115071930_115071966_hsa-miR-454-3p	chr1	115071930	115072005	1	+			deep_intergenic	hsa-miR-454-3p	||||||-||-||-----||||-	||||||-||-||---||||-	-18.7	9	6mer	23	NA	NA	NA	NA	5A
chr1_115071930_115071968_hsa-miR-130a-3p	chr1	115071930	115072005	1	+			deep_intergenic	hsa-miR-130a-3p	||||||--||---|||||---	||||||---||---|||||-	-19	9	6mer	23	NA	NA	NA	NA	2
chr1_115071931_115071968_hsa-miR-130b-3p	chr1	115071931	115072006	1	+			deep_intergenic	hsa-miR-130b-3p	||||||-|W-||||||||---	||||||-|W-|||-|||||-	-21.5	8	6mer	22	NA	NA	NA	NA	2
chr1_115078356_115078414_hsa-miR-192-5p	chr1	115078339	115078414	1	-	7812	CSDE1	intron	hsa-miR-192-5p	-W|||||--||||W||||||	-W|||||--------||||W|-|||||-	-20.6	9	5mer_3	30	NA	NA	NA	NA	5B
chr1_115094177_115094215_hsa-miR-320a	chr1	115094140	115094215	1	-	7812	CSDE1	5'UTR	hsa-miR-320a	||||||--||||||-W|||W-	||||||||||||-W|||W-	-27.1	13	7merm8	25	NA	NA	NA	NA	6
chr1_115123326_115123382_hsa-miR-194-5p	chr1	115123307	115123382	1	-	80143	SIKE1	CDS	hsa-miR-194-5p	||||||-----|||||W|---	||||||------|||-||W|-	-15.7	9	7merA1	24	NA	NA	NA	NA	2
chr1_115168869_115168899_hsa-miR-186-5p	chr1	115168824	115168899	1	-			deep_intergenic	hsa-miR-186-5p	------||||-||||||--||	-||||||||||--||-	-15	31	6mer_off.indel	48	5	NA	NA	G	4
chr1_11560216_11560238_hsa-miR-1296	chr1	11560163	11560238	1	-			deep_intergenic	hsa-miR-1296	----|||||-||||||||---	-|||||||||||||-	-30.4	9	NA	NA	NA	NA	NA	NA	4
chr1_1159131_1159188_hsa-miR-26b-5p	chr1	1159131	1159206	1	+	126792	B3GALT6	3'UTR	hsa-miR-26b-5p	--||||--|||||W|-||W-	-||||---|||||W|||W-	-16.1	8	6merA1.indel	14	4	NA	NA	A	2
chr1_115946658_115946714_hsa-miR-26a-5p	chr1	115946658	115946733	1	+			deep_intergenic	hsa-miR-26a-5p	|||||-------||||||W||	|||||--||||---||W||-	-17.2	21	8mer.indel	35	7	NA	NA	T	3
chr1_116037755_116037782_hsa-miR-374b-5p	chr1	116037755	116037830	1	+	81839	VANGL1	3'UTR	hsa-miR-374b-5p	|||||--|||--|W||-----	|||||------||||W||-	-8.6	1	7merm8.mm	13	NA	NA	7	T,T	1
chr1_116301649_116301673_hsa-miR-26a-5p	chr1	116301598	116301673	1	-			deep_intergenic	hsa-miR-26a-5p	|||||||-----W||||WW||	|||||||W|||--|WW||-	-16.3	28	7merm8	40	NA	NA	NA	NA	3
chr1_116354250_116354306_hsa-miR-186-5p	chr1	116354250	116354325	1	+	55356	SLC22A15	intron	hsa-miR-186-5p	|||-----||||-----W|||	|||----||||---W|||-	-14	2	6mer_off.mm	51	NA	NA	5	G,A	5A
chr1_116398840_116398887_hsa-miR-25-3p	chr1	116398840	116398915	1	+	55356	SLC22A15	intron	hsa-miR-25-3p	|||||||-|||---|||||||	|||||||||||||||||-	-25.9	10	7merm8	21	NA	NA	NA	NA	5A
chr1_116478796_116478853_hsa-miR-27a-3p	chr1	116478796	116478871	1	+	126868	MAB21L3	3'UTR	hsa-miR-27a-3p	||-|-|||----|||W||--	|||-|||--|||W||-	-16.5	56	NA	NA	NA	NA	NA	NA	3
chr1_116610873_116610929_hsa-miR-532-5p	chr1	116610854	116610929	1	-			deep_intergenic	hsa-miR-532-5p	---||W|W||W||-W|-||W|	-||W|W||W-||-----W|||W|-	-19.6	9	NA	NA	NA	NA	NA	NA	4
chr1_116815577_116815616_hsa-miR-23a-3p	chr1	116815577	116815652	1	+			deep_intergenic	hsa-miR-23a-3p	|||||--|||-|||||----	|||--||----------|||---|||||-	-17	40	6mer.mm	11	NA	NA	3	C,C	1
chr1_116822071_116822103_hsa-miR-16-5p	chr1	116822071	116822146	1	+			deep_intergenic	hsa-miR-16-5p	|W|||--|W||------|||-	|W|||-----|W||-----|||-	-15	24	6mer.indel	13	6	NA	NA	G	5A
chr1_116838787_116838844_hsa-miR-23a-3p	chr1	116838787	116838862	1	+			deep_intergenic	hsa-miR-23a-3p	-|||-W||-||W||-|W|||	-|||--------------W||||W|||W|||-	-15.9	25	6mer_off.mm	57	NA	NA	6	A,G	6
chr1_116842601_116842643_hsa-miR-16-5p	chr1	116842601	116842676	1	+			deep_intergenic	hsa-miR-16-5p	||||||-|W|-------|||-	|||||||W|-|||-	-19.8	20	6mer	28	NA	NA	NA	NA	5A
chr1_116878458_116878498_hsa-miR-4749-3p	chr1	116878458	116878533	1	+			deep_intergenic	hsa-miR-4749-3p	-----|||-|--|||----	-|||-|--||-|-	-11	58	NA	NA	NA	NA	NA	NA	4
chr1_116892943_116892978_hsa-miR-26a-5p	chr1	116892903	116892978	1	-	965	CD58	intron	hsa-miR-26a-5p	-||||----|||W||-||||-	-||||---|||W||--------||||-	-20.7	7	6mer.mm	58	NA	NA	6	G,T	5B
chr1_116896853_116896909_hsa-miR-122-5p	chr1	116896853	116896928	1	+			deep_intergenic	hsa-miR-122-5p	|||||||--||-|||||--||	|||||||----||-|||||--||-	-24.8	15	7merm8	32	NA	NA	NA	NA	5B
chr1_116937450_116937489_hsa-miR-18a-5p	chr1	116937414	116937489	1	-	3321	IGSF3	intron	hsa-miR-18a-5p	||||||--|||-||||||----	||||||---|||||||||-	-24.2	4	6mer	17	NA	NA	NA	NA	2
chr1_117006668_117006691_hsa-miR-27a-3p	chr1	117006616	117006691	1	-	3321	IGSF3	intron	hsa-miR-27a-3p	||||||||||||||||----	|||||||---|||||-||||-	-23.1	45	7merm8	59	NA	NA	NA	NA	1
chr1_117132203_117132227_hsa-miR-192-5p	chr1	117132152	117132227	1	-			deep_intergenic	hsa-miR-192-5p	-W|||W|-||----------	-W|||W|---||-	-11.2	17	6mer_off.mm	54	NA	NA	5	C,C	1
chr1_117147046_117147086_hsa-miR-21-3p	chr1	117147046	117147121	1	+			deep_intergenic	hsa-miR-21-3p	|||-||||W|W-----|-||	|||||||W|W------|-||-	-17	40	7merm8.indel	55	5	NA	NA	A	5A
chr1_117198114_117198170_hsa-miR-766-3p	chr1	117198114	117198189	1	+			deep_intergenic	hsa-miR-766-3p	-----||--||-||||||---	-||--||----||||||-	-18.5	17	6merA1.mm	54	NA	NA	2	C,A	4
chr1_117291192_117291248_hsa-miR-16-5p	chr1	117291192	117291267	1	+	5738	PTGFRN	intron	hsa-miR-16-5p	---|||-|------||W-W|-	-||||----||W-W|-	-10.3	56	6merA1.indel	42	4	NA	NA	C	3
chr1_117331807_117331863_hsa-miR-17-5p	chr1	117331807	117331882	1	+	5738	PTGFRN	3'UTR	hsa-miR-17-5p	-|||||||--|||||-|||W--	-|||-|||||||||-||-|W-	-19.8	9	8mer.mm	22	NA	NA	4	A,C	5B
chr1_117412314_117412344_hsa-miR-331-3p	chr1	117412314	117412389	1	+	8458	TTF2	intron	hsa-miR-331-3p	-|||||----||||||-||-	-|||||||||||-||-	-20.5	8	5mer_2	18	NA	NA	NA	NA	5B
chr1_117612237_117612258_hsa-miR-4488	chr1	117612183	117612258	1	-			deep_intergenic	hsa-miR-4488	W||||---W|-||W||-	W||||-W|-|-|W||-	-22.1	12	NA	NA	NA	NA	NA	NA	6
chr1_117741561_117741597_hsa-miR-194-5p	chr1	117741561	117741636	1	+	10905	MAN1A2	intron	hsa-miR-194-5p	|W|-|||---|||||W|||--	|W|-|||------|||||W--|||-	-19.9	37	6mer.mm	16	NA	NA	3	T,G	5B
chr1_11777279_11777336_hsa-miR-4279	chr1	11777261	11777336	1	-	4524	MTHFR	intron	hsa-miR-4279	-||||||||W|----	-||||||||W|-	-23.8	49	6mer_off	54	NA	NA	NA	NA	5A
chr1_117872686_117872742_hsa-miR-21-5p	chr1	117872686	117872761	1	+			downstream_10k	hsa-miR-21-5p	||||||||------|||||--	||||||||------|||||-	-18.4	9	7merm8	22	NA	NA	NA	NA	3
chr1_1180652_1180692_hsa-miR-769-3p	chr1	1180617	1180692	1	-	118424	UBE2J2	CDS	hsa-miR-769-3p	|||W|W|-|-|||||||-|||W	|||W|W|-|---------||||----|||--|||W-	-22.6	5	7merm8.mm	6	NA	NA	6	A,C	5B
chr1_11807427_11807469_hsa-miR-19a-3p	chr1	11807427	11807502	1	+	1185	CLCN6	intron	hsa-miR-19a-3p	|W||----|||||----||W--	|W||----------|||||-----||W-	-14.2	24	NA	NA	NA	NA	NA	NA	5A
chr1_118122663_118122691_hsa-miR-92a-3p	chr1	118122616	118122691	1	-			deep_intergenic	hsa-miR-92a-3p	-|--|||--W||-|W||----	-|--|||--W||--|W||-	-19.5	33	6mer_off.indel	23	NA	5,6	NA	A	2
chr1_118193531_118193586_hsa-miR-18a-5p	chr1	118193511	118193586	1	-			deep_intergenic	hsa-miR-18a-5p	-||||||---|||||||||||-	-|||||-|-----------|||||||||||-	-25.5	11	6merA1	2	NA	NA	NA	NA	5B
chr1_118202988_118203044_hsa-miR-130a-3p	chr1	118202969	118203044	1	-			downstream_10k	hsa-miR-130a-3p	|||W||---W||||-W|W|--	||-|W||W||||----W|W|-	-13.4	30	NA	NA	NA	NA	NA	NA	5B
chr1_118204528_118204584_hsa-miR-186-5p	chr1	118204509	118204584	1	-			downstream_10k	hsa-miR-186-5p	||||||||--------W||--	||||||||---------W||-	-12.1	21	8mer	35	NA	NA	NA	NA	3
chr1_118208354_118208410_hsa-miR-21-5p	chr1	118208335	118208410	1	-	54834	GDAP2	3'UTR||intron	hsa-miR-21-5p	-|||||------||-|W||||	-|||||----------|||W||||	-12.3	1	7merA1.indel	19	2	NA	NA	A	3
chr1_118210165_118210221_hsa-miR-501-5p	chr1	118210146	118210221	1	-	54834	GDAP2	3'UTR||intron	hsa-miR-501-5p	||||||WW||-||||||----	|||||--|WW||-||||||-	-24.6	29	6mer	43	NA	NA	NA	NA	2
chr1_118213213_118213247_hsa-miR-106b-5p	chr1	118213172	118213247	1	-	54834	GDAP2	3'UTR||intron	hsa-miR-106b-5p	-|||WW||||-||WW||---	-|||WW||||-----||WW||-	-20.1	2	NA	NA	NA	NA	NA	NA	2
chr1_118219850_118219897_hsa-miR-320a	chr1	118219822	118219897	1	-	54834	GDAP2	intron	hsa-miR-320a	|||||W--W--||||-||-||	|||||W--W-||||-------||-||-	-18.5	11	6merA1	33	NA	NA	NA	NA	5B
chr1_118255167_118255224_hsa-miR-186-5p	chr1	118255149	118255224	1	-	54834	GDAP2	intron	hsa-miR-186-5p	--|||||--|||---||W|--	-|||||---|||---||W|-	-15.3	32	7merm8.mm	46	NA	NA	3	A,G	5A
chr1_118287574_118287603_hsa-miR-30a-5p	chr1	118287574	118287649	1	+	10885	WDR3	CDS	hsa-miR-30a-5p	----|||---||-||WW|---	-|||--||-||WW|-	-13.4	31	NA	NA	NA	NA	NA	NA	4
chr1_11875226_11875275_hsa-miR-320a	chr1	11875226	11875301	1	+			deep_intergenic	hsa-miR-320a	-|||||||W-||||-|||-||	-|||||||W--||||--|||||-	-27.2	6	6mer_off	22	NA	NA	NA	NA	6
chr1_118781726_118781750_hsa-miR-21-5p	chr1	118781726	118781801	1	+			deep_intergenic	hsa-miR-21-5p	|W|-|||||---||||W||--	|W|---|||||||||W||-	-14.6	52	NA	NA	NA	NA	NA	NA	2
chr1_1193777_1193833_hsa-miR-16-5p	chr1	1193758	1193833	1	-	118424	UBE2J2	intron	hsa-miR-16-5p	||||||--||-----W|||--	||||||-||----W|||-	-18.3	9	6mer	21	NA	NA	NA	NA	5A
chr1_119488917_119488972_hsa-miR-20a-5p	chr1	119488917	119488992	1	+			intron	hsa-miR-20a-5p	---||||W||--W|||-||W--	-||||W||-----W|||--||W-	-22.2	8	6mer_off.mm	26	NA	NA	4	A,C	4
chr1_119504258_119504296_hsa-miR-885-5p	chr1	119504258	119504333	1	+			intron	hsa-miR-885-5p	|||WW|-----|||||||||-	|||WW|--||-|||||||-	-25.2	9	7merm8.mm	18	NA	NA	7	A,G	5B
chr1_119529103_119529159_hsa-miR-16-5p	chr1	119529103	119529178	1	+			intron	hsa-miR-16-5p	-||||||--------|||||-	-||||||--------|||||-	-23.1	8	6mer_off	22	NA	NA	NA	NA	3
chr1_119530713_119530769_hsa-miR-374a-5p	chr1	119530713	119530788	1	+			intron	hsa-miR-374a-5p	-----------|||---|||-	-|||-|||-	-7.4	54	6merA1.mm	50	NA	NA	5	A,A	4
chr1_119541183_119541238_hsa-miR-17-5p	chr1	119541183	119541258	1	+			intron	hsa-miR-17-5p	-|||W-|W----W|W-|||---	-|||W-|WW|W|||-	-12	1	5mer_3	58	NA	NA	NA	NA	3
chr1_119699408_119699463_hsa-miR-17-5p	chr1	119699388	119699463	1	-			deep_intergenic	hsa-miR-17-5p	|||||||W|---|||||W-|||	||||||-|W||||||W-|||-	-22.3	24	7merA1	39	NA	NA	NA	NA	3
chr1_11970308_11970363_hsa-miR-93-5p	chr1	11970308	11970383	1	+	9927	MFN2	intron	hsa-miR-93-5p	|||||||||----|W-|||W--	|||||||||----|W-|||W-	-22.8	7	8mer	21	NA	NA	NA	NA	3
chr1_11971810_11971846_hsa-miR-130a-3p	chr1	11971810	11971885	1	+	9927	MFN2	CDS||5'UTR	hsa-miR-130a-3p	||||||-W|----|||W|||-	|||-|||-W|----|||W|||-	-18.4	9	6mer.mm	10	NA	NA	4	T,T	3
chr1_11988414_11988471_hsa-miR-27a-3p	chr1	11988414	11988489	1	+	9927	MFN2	CDS	hsa-miR-27a-3p	||||||||||--||||----	|||||||---||-|--||||-	-16.9	17	7merm8	31	NA	NA	NA	NA	1
chr1_119896625_119896681_hsa-miR-26a-5p	chr1	119896606	119896681	1	-			deep_intergenic	hsa-miR-26a-5p	|||||-----||W||--|||W	|||||---||W||-----|||W-	-18.2	8	7merm8.mm	24	NA	NA	7	T,C	5B
chr1_119956238_119956286_hsa-miR-320a	chr1	119956211	119956286	1	-			downstream_10k	hsa-miR-320a	|||||---||--|||||||W-	|||||--||--|||||||W-	-28.4	6	7merm8.indel	18	NA	6,7	NA	T	6
chr1_119957539_119957575_hsa-miR-186-5p	chr1	119957500	119957575	1	-			downstream_10k	hsa-miR-186-5p	|||||||||||||W|--W|||	|||||||-||||||W|W|||-	-24.7	3	7merm8	17	NA	NA	NA	NA	6
chr1_119965620_119965649_hsa-miR-181b-5p	chr1	119965574	119965649	1	-	90874	ZNF697	3'UTR	hsa-miR-181b-5p	||||||||||-||||--|||--	||||||||||--|||-|----|||-	-20.6	13	7merm8	31	NA	NA	NA	NA	6
chr1_119965869_119965901_hsa-miR-769-5p	chr1	119965826	119965901	1	-	90874	ZNF697	3'UTR	hsa-miR-769-5p	W||-||---W--W||||||||	W||-||----W--W||||||||-	-24	12	6merA1.indel	57	4	NA	NA	G	3
chr1_120075944_120075982_hsa-miR-16-5p	chr1	120075944	120076019	1	+	26227	PHGDH	intron	hsa-miR-16-5p	|||||||--||-----||||-	|||--||||||------||||-	-17.5	5	7merA1.mm	59	NA	NA	4	C,C	5A
chr1_120097554_120097610_hsa-miR-574-3p	chr1	120097535	120097610	1	-	3158	HMGCS2	intron	hsa-miR-574-3p	||W|-||WW|||||||-||||	||W|-||WW|||||||-||||-	-32.4	17	NA	NA	NA	NA	NA	NA	6
chr1_120257166_120257203_hsa-miR-320a	chr1	120257128	120257203	1	-	4853	NOTCH2	3'UTR	hsa-miR-320a	---||||||W-|-||||||W-	-|||||-|W-|||||||W-	-29.1	6	5mer_3	41	NA	NA	NA	NA	4
chr1_120259025_120259074_hsa-miR-103a-3p	chr1	120258999	120259074	1	-	4853	NOTCH2	3'UTR	hsa-miR-103a-3p	||||-|||---||||||-||W|	||||-|||-||||||||W|-	-23.6	17	7merm8.mm	30	NA	NA	6	C,T	5B
chr1_120574278_120574334_hsa-miR-374a-5p	chr1	120574259	120574334	1	-			deep_intergenic	hsa-miR-374a-5p	||||||--||||||-||||--	||||||-|||-|||-||||-	-13.6	10	7merA1	24	NA	NA	NA	NA	2
chr1_121014588_121014643_hsa-miR-103a-3p	chr1	121014588	121014663	1	+	647121	EMBP1	3'UTR	hsa-miR-103a-3p	|||||--|||---||||---||	|||||---|||||||-||-	-22.6	3	8mer.indel	16	7	NA	NA	A	2
chr1_121020385_121020441_hsa-miR-25-3p	chr1	121020385	121020460	1	+			downstream_10k	hsa-miR-25-3p	|||||||||-----|||||||	|||||||||-|||||||-	-26.8	5	7merm8	16	NA	NA	NA	NA	3
chr1_121070856_121070913_hsa-miR-192-5p	chr1	121070856	121070931	1	+			deep_intergenic	hsa-miR-192-5p	-W||||-----W||||||--	-W||||----W||||||-	-17.5	8	7merA1.indel	20	NA	3,4	NA	T	2
chr1_121185923_121185966_hsa-miR-30a-5p	chr1	121185891	121185966	1	-			deep_intergenic	hsa-miR-30a-5p	||||||----||W-||W||--	||---||||---------||W-------||W||-	-8.4	39	7merA1.mm	64	NA	NA	3	T,C	5B
chr1_121186011_121186067_hsa-miR-194-5p	chr1	121186011	121186086	1	+			deep_intergenic	hsa-miR-194-5p	|W--||||--|||||||W--|	|W--||----||-------|||||--||W--|-	-15.9	16	5mer_3	3	NA	NA	NA	NA	2
chr1_121186162_121186218_hsa-miR-194-5p	chr1	121186143	121186218	1	-			deep_intergenic	hsa-miR-194-5p	||||-||---||-||W||W||	||||||-||-||W||W||-	-16.9	8	8mer.indel	21	6	NA	NA	C	5B
chr1_121186164_121186219_hsa-miR-186-5p	chr1	121186164	121186239	1	+			deep_intergenic	hsa-miR-186-5p	||||||----|||W||||---	||||||--|||W|---|||-	-15.9	54	6mer	68	NA	NA	NA	NA	2
chr1_121186364_121186419_hsa-miR-18a-5p	chr1	121186364	121186439	1	+			deep_intergenic	hsa-miR-18a-5p	||W|W|||||||-||||W||--	||W|W||-----|||||----||||W||-	-23.1	2	NA	NA	NA	NA	NA	NA	6
chr1_121186662_121186717_hsa-miR-194-5p	chr1	121186642	121186717	1	-			deep_intergenic	hsa-miR-194-5p	|W||||W||-|||--||||||	|W|-||----|W|||||----||||||-	-17.5	12	7merA1.mm	26	NA	NA	3	T,T	5A
chr1_121186664_121186705_hsa-miR-574-5p	chr1	121186664	121186739	1	+			deep_intergenic	hsa-miR-574-5p	||||||--||-||W--||||W-	||||||-----||-||W---||||W-	-24	6	6mer	26	NA	NA	NA	NA	6
chr1_121186667_121186727_hsa-miR-1260a	chr1	121186667	121186742	1	+			deep_intergenic	hsa-miR-1260a	||||||-----||||--	||-||||---------||||-	-15.5	33	7merA1.indel	34	3	NA	NA	C	5B
chr1_121186689_121186746_hsa-miR-20a-3p	chr1	121186689	121186764	1	+			deep_intergenic	hsa-miR-20a-3p	||W|----|||---||W||||	||W|---|||-||W||||-	-15.7	40	6merA1.mm	26	NA	NA	4	G,G	5A
chr1_121186713_121186758_hsa-miR-210	chr1	121186713	121186788	1	+			deep_intergenic	hsa-miR-210	|-|W|---|||||||||||||	|-|W|---||||-----|||||||||-	-27.2	9	NA	NA	NA	NA	NA	NA	6
chr1_1221349_1221375_hsa-miR-320a	chr1	1221300	1221375	1	-	116983	ACAP3	CDS	hsa-miR-320a	-|||||-||--||-|||||||	-|||||---------------||--||-|||||||-	-25.4	4	5mer_2	34	NA	NA	NA	NA	6
chr1_12260525_12260580_hsa-miR-18a-5p	chr1	12260525	12260600	1	+	55187	VPS13D	CDS	hsa-miR-18a-5p	-|||||||||W-|W-||||W--	||||--|||-----||W-|W------||||W-	-19.4	44	5mer_2	71	NA	NA	NA	NA	6
chr1_1237038_1237079_hsa-miR-320a	chr1	1237004	1237079	1	-	54973	CPSF3L	3'UTR	hsa-miR-320a	--|||||||---|||||||W-	-||||||||||||||W-	-33	6	5mer_3	17	NA	NA	NA	NA	3
chr1_1243073_1243105_hsa-miR-20a-5p	chr1	1243030	1243105	1	-	54973	CPSF3L	intron	hsa-miR-20a-5p	|||||W--|----||||||W|-	|||||W--|-----||||||W|-	-21.8	4	7merm8.mm	42	NA	NA	7	G,G	3
chr1_1253876_1253932_hsa-miR-21-5p	chr1	1253876	1253951	1	+	80772	GLTPD1	3'UTR	hsa-miR-21-5p	-||W--W|||||W--||||--	-||W-------W|||||W----||||-	-17.7	20	6merA1.mm	54	NA	NA	5	T,G	5A
chr1_12550956_12550993_hsa-miR-93-5p	chr1	12550918	12550993	1	-	9249	DHRS3	CDS||3'UTR	hsa-miR-93-5p	|||||---||||W|||||||--	|||||||||W|||||||-	-27.5	5	6mer	17	NA	NA	NA	NA	6
chr1_12555363_12555397_hsa-miR-320a	chr1	12555322	12555397	1	-	9249	DHRS3	CDS	hsa-miR-320a	-----||||--||||||||--	-||||--||----||||||-	-23.9	5	NA	NA	NA	NA	NA	NA	4
chr1_12584372_12584406_hsa-miR-29a-3p	chr1	12584331	12584406	1	-	9249	DHRS3	intron	hsa-miR-29a-3p	----|||W|||-----|||W|	-|||--W|||---|||W|-	-16.2	47	NA	NA	NA	NA	NA	NA	4
chr1_12589516_12589572_hsa-miR-16-5p	chr1	12589497	12589572	1	-	9249	DHRS3	intron	hsa-miR-16-5p	||||||||--|-----||||-	||||---||-||--|----------||||-	-17.7	42	7merm8.indel	23	7	NA	NA	C	5A
chr1_1261673_1261712_hsa-miR-186-5p	chr1	1261637	1261712	1	-	1855	DVL1	CDS||3'UTR	hsa-miR-186-5p	--------|W||-W|W||||W	-|W||-W|W||-||W-	-18.4	60	NA	NA	NA	NA	NA	NA	4
chr1_12829896_12829953_hsa-miR-484	chr1	12829878	12829953	1	-	343069	HNRNPCL1	CDS	hsa-miR-484	|||-||--W|||||W---|||	|||||----W|||||W-|||-	-21	5	8mer.mm	50	NA	NA	5	G,G	6
chr1_12829918_12829957_hsa-miR-4279	chr1	12829882	12829957	1	-	343069	HNRNPCL1	CDS	hsa-miR-4279	|||||||||W||W||	|||||-|||-|W||W||-	-26.7	53	6mer	65	NA	NA	NA	NA	6
chr1_13749856_13749880_hsa-miR-196a-5p	chr1	13749856	13749931	1	+			deep_intergenic	hsa-miR-196a-5p	|||W|||--|--W|||W|||-	|||W--|||---|--W||-----|W|||-	-14.9	21	6mer_off.mm	18	NA	NA	7	G,G	3
chr1_13749857_13749881_hsa-miR-182-5p	chr1	13749857	13749932	2	+			deep_intergenic	hsa-miR-182-5p	--|||--||||---|||||||||	-||||||||||||||||-	-26.8	10	NA	NA	NA	NA	NA	NA	5A
chr1_14014896_14014931_hsa-miR-222-3p	chr1	14014896	14014971	1	+	7799	PRDM2	intron	hsa-miR-222-3p	-|W||||||W----|||-|W	-|W||||||W--|||-|W-	-20.9	54	6mer_off.mm	66	NA	NA	4	T,G	5A
chr1_141614441_141614490_hsa-miR-181b-5p	chr1	141614441	141614516	1	+			intron	hsa-miR-181b-5p	-------W||||---W|W||||	-W||||---W|W||||-	-22.2	45	6mer_off.indel	39	7	NA	NA	C	4
chr1_141794156_141794213_hsa-miR-192-5p	chr1	141794138	141794213	1	-			intron	hsa-miR-192-5p	|||||W|-||---|||-||-	|||||W|||---|||---||-	-19.1	14	8mer.mm	28	NA	NA	7	T,G	3
chr1_141799522_141799579_hsa-miR-27a-3p	chr1	141799504	141799579	1	-			intron	hsa-miR-27a-3p	|||||||W--||||------	|||||||W---||||-	-17.5	49	7merm8	58	NA	NA	NA	NA	1
chr1_141806565_141806617_hsa-miR-320a	chr1	141806542	141806617	1	-			intron	hsa-miR-320a	-|||||--W--W|||||||W|	-|||||--W--W|||||||W|-	-31.4	10	7merA1.indel	26	2	NA	NA	A	5B
chr1_1420759_1420801_hsa-miR-92a-3p	chr1	1420759	1420834	1	+	83858	ATAD3B	CDS	hsa-miR-92a-3p	-||||||-W||||-|||||--	-||||||-----W||||-----|||||-	-27.9	5	6mer_off	26	NA	NA	NA	NA	2
chr1_142132789_142132845_hsa-miR-130b-3p	chr1	142132770	142132845	1	-			upstream_10k	hsa-miR-130b-3p	||||||-||-|||--W|||--	|||-----|||--||-|||----W|||-	-15.4	27	6mer.indel	50	5	NA	NA	G	2
chr1_142134177_142134225_hsa-miR-181b-5p	chr1	142134150	142134225	1	-			upstream_10k	hsa-miR-181b-5p	||||||||-||||-----||||	||||||||||||||||-	-23.1	9	7merm8	19	NA	NA	NA	NA	5A
chr1_142232151_142232206_hsa-miR-181a-5p	chr1	142232131	142232206	1	-			deep_intergenic	hsa-miR-181a-5p	-||-|||--||||---||||W-	-||---|||----||||-------||||W	-15.7	1	NA	NA	NA	NA	NA	NA	5B
chr1_142254574_142254630_hsa-miR-194-5p	chr1	142254555	142254630	1	-			deep_intergenic	hsa-miR-194-5p	||||||||--||||-------	||--||||||-----||||-	-19.5	3	7merm8.indel	14	3	NA	NA	T	1
chr1_142257405_142257461_hsa-miR-186-5p	chr1	142257386	142257461	1	-			downstream_10k	hsa-miR-186-5p	-||||--------|||||W--	-||||----------|||||W-	-10.1	35	5mer_2	62	NA	NA	NA	NA	3
chr1_142270928_142270984_hsa-miR-16-5p	chr1	142270909	142270984	1	-			intron	hsa-miR-16-5p	||||||----------||||W	||||---||---------------||||W-	-13.8	36	7merm8.indel	60	7	NA	NA	C	3
chr1_142273331_142273374_hsa-miR-186-5p	chr1	142273299	142273374	1	-			intron	hsa-miR-186-5p	|||||||W|W-------||||	|||||||W|W---------||||-	-19.8	1	8mer	18	NA	NA	NA	NA	5A
chr1_142277192_142277231_hsa-miR-1299	chr1	142277156	142277231	1	-			intron	hsa-miR-1299	||WW|||W-|||W-||-|||-	||WW|||W-|||W---|||||-	-24.6	13	7merm8.indel	56	5	NA	NA	G	6
chr1_142282146_142282194_hsa-miR-15a-5p	chr1	142282119	142282194	1	-			intron	hsa-miR-15a-5p	|||||---------W||W|||	|||||--------W||W|||-	-16.4	23	5mer_1	39	NA	NA	NA	NA	3
chr1_142690682_142690738_hsa-miR-374a-5p	chr1	142690682	142690757	1	+			deep_intergenic	hsa-miR-374a-5p	||||||--||||||-||||--	||||||-|||-|||-||||-	-13.6	9	7merA1	23	NA	NA	NA	NA	2
chr1_143396277_143396319_hsa-miR-23a-3p	chr1	143396277	143396352	1	+	728841	NBPF8	intron	hsa-miR-23a-3p	|||||------||||W----	|||||-||||W-	-16	16	6merA1	23	NA	NA	NA	NA	1
chr1_143421101_143421157_hsa-miR-1269a	chr1	143421101	143421176	1	+	728841	NBPF8	intron	hsa-miR-1269a	-|||||-|||---W|W||-||	-|||||---------|||--W|W||-||-	-20.9	36	7merA1.mm	59	NA	NA	2	T,C	6
chr1_143557587_143557643_hsa-miR-186-5p	chr1	143557568	143557643	1	-	9659	PDE4DIP	intron	hsa-miR-186-5p	|||||--||---W|W|||||-	|||||---------||-----W|W||||-|-	-14.2	16	6merA1	70	NA	NA	NA	NA	3
chr1_143657462_143657518_hsa-miR-186-5p	chr1	143657443	143657518	1	-	9659	PDE4DIP	intron	hsa-miR-186-5p	|||||--||-------|||||	|||||--||---------------|||||-	-14.9	4	6merA1	29	NA	NA	NA	NA	5A
chr1_143703274_143703310_hsa-miR-454-3p	chr1	143703274	143703349	1	+	100288142	LOC100288142	intron	hsa-miR-454-3p	-------||||||W----||||	-||||||W--||||-	-18.3	20	6merA1.mm	28	NA	NA	3	G,A	4
chr1_143716681_143716738_hsa-miR-27a-3p	chr1	143716681	143716756	1	+	100288142	LOC100288142	intron	hsa-miR-27a-3p	||||-|WW||W|--|W|||-	||||-|WW||W---|--|W|||-	-22	32	8mer.indel	24	5	NA	NA	C	5A
chr1_143749839_143749895_hsa-miR-130a-3p	chr1	143749839	143749914	1	+	149013	NBPF12	intron	hsa-miR-130a-3p	-||||---|||----||||||	-||||---|||--||||||-	-22.8	5	6merA1.mm	13	NA	NA	5	G,A	5A
chr1_143766712_143766740_hsa-miR-574-5p	chr1	143766712	143766787	1	+	100288142	LOC100288142	intron	hsa-miR-574-5p	|||-W||WW|--|--|-|||||	|||---W||WW|--|----|-|||||-	-22.5	47	6mer_off.mm	49	NA	NA	4	G,G	5A
chr1_143777645_143777700_hsa-miR-17-5p	chr1	143777645	143777720	1	+	149013	NBPF12	intron	hsa-miR-17-5p	||||||||-----|W||||W--	||||||||-----|W||||W-	-26.1	5	7merm8	19	NA	NA	NA	NA	3
chr1_143819519_143819576_hsa-miR-218-5p	chr1	143819519	143819594	1	+	400818	NBPF9	intron	hsa-miR-218-5p	|W|W||--|||W|||||W--	|W|W||-----------|||W||-|||W-	-17.3	43	7merA1.indel	12	3	NA	NA	G	2
chr1_143822687_143822713_hsa-miR-5585-3p	chr1	143822687	143822762	1	+	9554	SEC22B	intron	hsa-miR-5585-3p	----|||||||-----|||||	-|||||||------|||-||-	-19.8	3	NA	NA	NA	NA	NA	NA	4
chr1_143827110_143827166_hsa-miR-26a-5p	chr1	143827110	143827185	1	+	400818	NBPF9	CDS	hsa-miR-26a-5p	|||||||-|||-|||W||W||	|||||||-------|||--------------|||W||W||-	-23.8	10	8mer	44	NA	NA	NA	NA	6
chr1_143827117_143827172_hsa-miR-181a-5p	chr1	143827117	143827192	1	+	9554	SEC22B	CDS	hsa-miR-181a-5p	-||||||||-|||-||||W---	-|||--|||---||--------|||-||||W-	-15.6	18	7merA1.indel	33	4	NA	NA	A	2
chr1_143850679_143850723_hsa-miR-193b-3p	chr1	143850648	143850723	1	-			upstream_10k	hsa-miR-193b-3p	----||||---|||||--||W	-||||--|||||-||W-	-21.3	28	6mer_off.indel	29	5	NA	NA	G	4
chr1_143988782_143988838_hsa-miR-339-3p	chr1	143988782	143988857	1	+	100288142	LOC100288142	intron	hsa-miR-339-3p	|||-|||----|||--||W||-	|||-|||--------|||---------------||W||-	-18.4	21	7merm8.mm	53	NA	NA	5	C,A	5B
chr1_144081457_144081485_hsa-miR-16-5p	chr1	144081457	144081532	1	+	100288142	LOC100288142	3'UTR||intron	hsa-miR-16-5p	-|||W||-|W|-|W|W|W---	-|||W|||W|-|W|W|W	-18.9	1	7merm8.mm	8	NA	NA	3	G,T	2
chr1_144153642_144153698_hsa-miR-122-5p	chr1	144153642	144153717	1	+	10628	TXNIP	3'UTR	hsa-miR-122-5p	|||W-||--|||-||-|W||-	|||W----||-|||-|||W||-	-13.6	29	NA	NA	NA	NA	NA	NA	5B
chr1_144153664_144153699_hsa-miR-130b-3p	chr1	144153664	144153739	1	+	10628	TXNIP	3'UTR	hsa-miR-130b-3p	||||||-|||-----||||--	||-||||-|||-||||-	-19.4	56	6mer.mm	29	NA	NA	4	T,C	5A
chr1_144153665_144153699_hsa-miR-186-5p	chr1	144153665	144153740	2	+	10628	TXNIP	3'UTR	hsa-miR-186-5p	-------||||||---||||-	-||||||------||||-	-21.7	28	NA	NA	NA	NA	NA	NA	4
chr1_144153666_144153699_hsa-miR-103a-3p	chr1	144153666	144153741	1	+	10628	TXNIP	3'UTR	hsa-miR-103a-3p	|||||--||W|--||||W|---	|||||||W|-----||||W|-	-24.7	52	7merm8.indel	67	7	NA	NA	A	2
chr1_144153716_144153746_hsa-miR-17-5p	chr1	144153716	144153791	2	+	10628	TXNIP	3'UTR	hsa-miR-17-5p	-|||||||--||||||||----	-|||||||--|||-|||||-	-26.1	12	7merm8	52	NA	NA	NA	NA	2
chr1_144153725_144153746_hsa-miR-106b-5p	chr1	144153725	144153800	1	+	10628	TXNIP	3'UTR	hsa-miR-106b-5p	-||||||||-||||||||--	-||||||||-|||-|||||-	-30.2	3	7merm8	43	NA	NA	NA	NA	2
chr1_144222540_144222588_hsa-miR-17-5p	chr1	144222540	144222615	1	+	9939	RBM8A	3'UTR	hsa-miR-17-5p	||||W||----|||W|------	||||W||-----------|||W|-	-16.6	11	8mer.mm	28	NA	NA	6	T,G	1
chr1_144223665_144223722_hsa-miR-196a-5p	chr1	144223665	144223740	2	+	9939	RBM8A	3'UTR	hsa-miR-196a-5p	|||||||-----||-|||W|W	|||||||-------||-|||W|W-	-20.3	7	8mer	24	NA	NA	NA	NA	3
chr1_144225127_144225152_hsa-miR-23a-3p	chr1	144225077	144225152	1	-	114814	GNRHR2	intron	hsa-miR-23a-3p	|||-|||--||-||||||||	|||-|||----||---|||-----|||||-	-13.9	16	7merm8.mm	39	NA	NA	5	C,T	5B
chr1_144306513_144306536_hsa-miR-27a-3p	chr1	144306461	144306536	1	-	10623	POLR3C	CDS	hsa-miR-27a-3p	|||||||W--|||W|-----	|||||||W--|||W|-	-19.5	2	8mer	11	NA	NA	NA	NA	1
chr1_144316579_144316635_hsa-miR-122-5p	chr1	144316560	144316635	1	-	10623	POLR3C	intron	hsa-miR-122-5p	||||||-|-||||||||W|||	|||||||-||||||||W|||-	-33.2	22	6mer	37	NA	NA	NA	NA	6
chr1_144368989_144369044_hsa-miR-20a-5p	chr1	144368989	144369064	1	+	27246	RNF115	intron	hsa-miR-20a-5p	|||||||---|||||||WW|--	|||||||----|||||||WW|-	-26.5	7	7merm8	22	NA	NA	NA	NA	5B
chr1_144374546_144374571_hsa-miR-222-3p	chr1	144374546	144374621	1	+	27246	RNF115	CDS	hsa-miR-222-3p	|||--||||-|||||-||||	|||-----||||--------------|||||-------||||-	-18.9	13	8mer.mm	23	NA	NA	7	A,A	6
chr1_144469271_144469312_hsa-miR-106b-5p	chr1	144469271	144469346	1	+	5174	PDZK1	intron	hsa-miR-106b-5p	-||||W|||||-||W|||--	-||||W----|||||-------||W|||-	-20.9	46	5mer_2	19	NA	NA	NA	NA	2
chr1_145093836_145093859_hsa-miR-320a	chr1	145093784	145093859	1	-	200030	NBPF11	3'UTR	hsa-miR-320a	-||-|||W--W------W|W|	-||-|||W--W--W|W|-	-12.7	16	6mer_off.mm	27	NA	NA	5	G,G	5A
chr1_145136732_145136789_hsa-miR-27a-3p	chr1	145136732	145136807	1	+			deep_intergenic	hsa-miR-27a-3p	|||||||-W|W||-||||--	||||-|||----W|W|-|-||||-	-18.7	3	8mer.indel	19	NA	5,6	NA	A	2
chr1_145234008_145234064_hsa-miR-320a	chr1	145234008	145234083	1	+	9557	CHD1L	3'UTR	hsa-miR-320a	-||||||||-|-|W|||||--	-||||||||-|-|W|||||-	-33.4	7	6mer_off	20	NA	NA	NA	NA	2
chr1_145353041_145353065_hsa-miR-301a-3p	chr1	145352990	145353065	1	-	200030	NBPF11	intron	hsa-miR-301a-3p	--|||-------W||||||---	-|||--------W||||||-	-14	12	6merA1.mm	59	NA	NA	5	G,A	3
chr1_145416557_145416579_hsa-miR-30c-5p	chr1	145416557	145416632	1	+			deep_intergenic	hsa-miR-30c-5p	||||-|||||W||||W-|||--	||||------||-||--|W||-----||W-|||-	-10.8	23	6mer.indel	52	4	NA	NA	A	6
chr1_145557446_145557503_hsa-miR-185-5p	chr1	145557446	145557521	1	+	607	BCL9	CDS	hsa-miR-185-5p	||||||---||||||||||W-	|||---|||--|||||---|||||W-	-26.1	4	7merA1.mm	24	NA	NA	6	A,A	5B
chr1_145564254_145564310_hsa-miR-423-3p	chr1	145564254	145564329	1	+	607	BCL9	3'UTR	hsa-miR-423-3p	||||||W-W|||||--------	||||||W--------W|||||-	-25.5	26	6mer	42	NA	NA	NA	NA	1
chr1_145564531_145564587_hsa-miR-146a-5p	chr1	145564531	145564606	1	+	607	BCL9	3'UTR	hsa-miR-146a-5p	-|||||------|||||||--	-|||||------|-||||||-	-18.8	8	5mer_2	23	NA	NA	NA	NA	3
chr1_146201647_146201693_hsa-miR-17-5p	chr1	146201618	146201693	1	-	728841	NBPF8	intron	hsa-miR-17-5p	||||||||-|||-||-||||--	||||||||-|||||||||-	-23.8	11	8mer	23	NA	NA	NA	NA	6
chr1_146369175_146369230_hsa-miR-19a-3p	chr1	146369155	146369230	1	-	728841	NBPF8	intron	hsa-miR-19a-3p	||||---||||WW|----||||	||||------||||WW|---------||||-	-20.2	40	6mer.mm	16	NA	NA	5	C,C	6
chr1_146714316_146714368_hsa-miR-26b-5p	chr1	146714293	146714368	1	-	200030	NBPF11	intron	hsa-miR-26b-5p	W|||W--|W|--|||||||W	W|||W--|W|-||||---|||W-	-14.7	47	5mer_3	62	NA	NA	NA	NA	6
chr1_146717387_146717431_hsa-miR-146a-5p	chr1	146717356	146717431	1	-	200030	NBPF11	intron	hsa-miR-146a-5p	-----||W-|||||-||||W|	-||W--|||||-----||||W|-	-17.4	6	NA	NA	NA	NA	NA	NA	4
chr1_147201513_147201568_hsa-miR-93-5p	chr1	147201513	147201588	1	+	645166	LOC645166	intron	hsa-miR-93-5p	||||-W||-----|W||||W--	||||--W|||W||||W-	-17.2	56	6mer.mm	44	NA	NA	3	A,C	3
chr1_147203761_147203817_hsa-miR-26a-5p	chr1	147203761	147203836	1	+	645166	LOC645166	intron	hsa-miR-26a-5p	|||||||--------------	|||||||-	-12.9	67	8mer	68	NA	NA	NA	NA	1
chr1_147929688_147929744_hsa-miR-374a-5p	chr1	147929688	147929763	1	+	57234	LINC00869	intron	hsa-miR-374a-5p	W||||------|||-|--||-	W||||-----|||-|--||-	-8.8	31	7merA1	66	NA	NA	NA	NA	5B
chr1_148083560_148083599_hsa-miR-92a-3p	chr1	148083560	148083635	1	+			upstream_10k	hsa-miR-92a-3p	|||||||-||-|||--||||-	|||||||---||-|||||||-	-24.4	7	7merm8	21	NA	NA	NA	NA	6
chr1_148124434_148124491_hsa-miR-122-5p	chr1	148124416	148124491	1	-	8349	HIST2H2BE	CDS||3'UTR	hsa-miR-122-5p	||||W-||||--|||||WWW-	||||W------------||||-----|||||WWW-	-24.1	18	7merA1.indel	46	NA	5,6	NA	G	6
chr1_148124551_148124607_hsa-miR-122-5p	chr1	148124532	148124607	1	-	8349	HIST2H2BE	CDS	hsa-miR-122-5p	||||W|W-----|W|||W---	||||W|W------|W|||W-	-23	38	7merm8.indel	64	5	NA	NA	G	3
chr1_148124789_148124846_hsa-miR-33a-5p	chr1	148124771	148124846	1	-	8349	HIST2H2BE	CDS||5'UTR	hsa-miR-33a-5p	-||||-|||W-WW||-|W||	-||||-|||W--WW||-|W||-	-16	16	6mer_off.mm	31	NA	NA	7	T,C	6
chr1_148165727_148165776_hsa-miR-191-5p	chr1	148165701	148165776	1	-	10262	SF3B4	CDS	hsa-miR-191-5p	|||W|--|||||--||||||--	|||W|-|||||-||||||-	-26	12	NA	NA	NA	NA	NA	NA	5A
chr1_148180635_148180680_hsa-miR-17-5p	chr1	148180605	148180680	1	-	56957	OTUD7B	3'UTR	hsa-miR-17-5p	|||WWW|-W|||W||||-|W|-	|||WWW|-W|||---W||||-|W|-	-18.9	45	6mer_off	21	NA	NA	NA	NA	6
chr1_148200130_148200185_hsa-miR-17-5p	chr1	148200110	148200185	1	-	56957	OTUD7B	3'UTR	hsa-miR-17-5p	||||||||-----|W||||W|-	||||||||-----|W||||W|-	-27.2	4	7merm8	19	NA	NA	NA	NA	3
chr1_148224777_148224808_hsa-miR-574-5p	chr1	148224733	148224808	2	-	56957	OTUD7B	intron	hsa-miR-574-5p	W|||W|W|-|||W||-||W---	W|||W|W|-|||W||||W-	-21.1	16	NA	NA	NA	NA	NA	NA	2
chr1_148273930_148273985_hsa-miR-17-5p	chr1	148273910	148273985	1	-			deep_intergenic	hsa-miR-17-5p	-||--||----||---|||W||	-||--||-----||----|||W||-	-16.9	29	7merm8.indel	32	6	NA	NA	T	5B
chr1_148299331_148299368_hsa-miR-26a-5p	chr1	148299293	148299368	1	-			deep_intergenic	hsa-miR-26a-5p	-||-||||--||||--|W|||	-||||||--||||----|W|||-	-18.6	9	6mer.mm	51	NA	NA	3	C,T	5B
chr1_148300009_148300066_hsa-miR-23a-3p	chr1	148299991	148300066	1	-			deep_intergenic	hsa-miR-23a-3p	|||---|W|||--|||||--	||||W|||-|||||-	-15.2	12	NA	NA	NA	NA	NA	NA	2
chr1_148304313_148304360_hsa-miR-378a-3p	chr1	148304285	148304360	1	-			deep_intergenic	hsa-miR-378a-3p	-||||-||||--||||----	-||||--------||||--||||-	-16.3	42	6mer_off.mm	59	NA	NA	7	C,A	1
chr1_148459567_148459594_hsa-miR-92a-3p	chr1	148459519	148459594	1	-	81611	ANP32E	3'UTR	hsa-miR-92a-3p	|||||||----|||W|-----	|||||||-|||W|-	-21.8	8	8mer	15	NA	NA	NA	NA	1
chr1_148459591_148459647_hsa-miR-1296	chr1	148459572	148459647	1	-	81611	ANP32E	CDS||3'UTR	hsa-miR-1296	------|||--|||||||||-	-||||||||||-||-	-19.1	4	6merA1.mm	51	NA	NA	5	G,T	4
chr1_148503239_148503290_hsa-miR-122-5p	chr1	148503215	148503290	1	-			downstream_10k	hsa-miR-122-5p	||||||W----||||W-----	||||||W||||W-	-22.7	3	7merA1	10	NA	NA	NA	NA	1
chr1_148541633_148541690_hsa-miR-188-5p	chr1	148541633	148541708	1	+	54460	MRPS21	intron	hsa-miR-188-5p	---||||W|-||--||||W-	-|||--|W|||--||||W-	-18.2	33	NA	NA	NA	NA	NA	NA	4
chr1_148583549_148583585_hsa-miR-455-3p	chr1	148583549	148583624	1	+	9129	PRPF3	CDS	hsa-miR-455-3p	-|||---W|||||-------	-|||---W|||||-	-15.5	5	NA	NA	NA	NA	NA	NA	1
chr1_148606157_148606178_hsa-miR-92a-3p	chr1	148606157	148606232	1	+	23248	RPRD2	intron	hsa-miR-92a-3p	|W|||||W||W||---||||-	|W||-|||-W||W||-||||-	-23.6	8	7merm8.mm	33	NA	NA	3	T,T	5A
chr1_148621051_148621106_hsa-miR-181a-5p	chr1	148621051	148621126	1	+	23248	RPRD2	intron	hsa-miR-181a-5p	|||-|||----|W|-||||||W	|||-||||W|--||||||W-	-18.1	15	7merm8.mm	28	NA	NA	5	T,T	5B
chr1_1486778_1486801_hsa-miR-181a-5p	chr1	1486778	1486853	1	+			deep_intergenic	hsa-miR-181a-5p	---------||W|-|||-W|||	-||W||||-W|||-	-18.1	12	NA	NA	NA	NA	NA	NA	4
chr1_1486780_1486802_hsa-miR-16-5p	chr1	1486780	1486855	1	+			deep_intergenic	hsa-miR-16-5p	-||||--||W------||W|-	-||||------||W------||W|-	-15.9	7	6merA1.indel	27	2	NA	NA	A	5A
chr1_1486780_1486802_hsa-miR-17-5p	chr1	1486780	1486855	1	+			deep_intergenic	hsa-miR-17-5p	-|||||||||||----------	-|||||-||--||||	-13	1	5mer_2	10	NA	NA	NA	NA	1
chr1_148714457_148714513_hsa-miR-16-5p	chr1	148714457	148714532	1	+	23248	RPRD2	3'UTR	hsa-miR-16-5p	|||||||--------------	|||||||-	-16	4	7merm8	5	NA	NA	NA	NA	1
chr1_148735905_148735961_hsa-miR-103a-3p	chr1	148735905	148735980	1	+	80222	TARS2	CDS	hsa-miR-103a-3p	|||||------|||||||----	|||||---|||||||-	-27.4	34	7merm8.indel	44	7	NA	NA	A	2
chr1_148795813_148795864_hsa-miR-4463	chr1	148795789	148795864	1	-			deep_intergenic	hsa-miR-4463	-||--W|||W||||--	-||--W|||W---||||-	-19	18	6mer.mm	11	NA	NA	4	A,A	1
chr1_148813684_148813741_hsa-miR-192-5p	chr1	148813666	148813741	1	-	4170	MCL1	3'UTR	hsa-miR-192-5p	--|||||W---||||||W||	-||-|||W--||||||W||-	-20.2	12	6merA1.mm	16	NA	NA	6	C,T	5B
chr1_148814930_148814986_hsa-miR-26a-5p	chr1	148814911	148814986	1	-	4170	MCL1	3'UTR	hsa-miR-26a-5p	|||||------||||W|||--	|||||--||||W|||-	-20.2	17	8mer.mm	26	NA	NA	7	T,C	5B
chr1_148814947_148814989_hsa-miR-26b-5p	chr1	148814914	148814989	1	-	4170	MCL1	3'UTR	hsa-miR-26b-5p	|||-|W|||||||||W|||-	||||W||||-||-----|||W|||-	-20.7	20	8mer.mm	29	NA	NA	7	T,C	2
chr1_148815126_148815183_hsa-miR-374a-5p	chr1	148815108	148815183	1	-	4170	MCL1	3'UTR	hsa-miR-374a-5p	-|W||--||||||W|||||W-	-|W||-|||-|||W|||--||W-	-14.8	41	6mer_off	44	NA	NA	NA	NA	6
chr1_148815847_148815903_hsa-miR-26a-5p	chr1	148815828	148815903	2	-	4170	MCL1	3'UTR	hsa-miR-26a-5p	|||||||-----||-||||||	|||||||-----||--------||||||-	-19.9	17	7merm8	39	NA	NA	NA	NA	3
chr1_148816020_148816052_hsa-miR-27a-3p	chr1	148815977	148816052	1	-	4170	MCL1	3'UTR	hsa-miR-27a-3p	--|||||||||-|||W----	-|||||-----||||---|||W-	-17.7	25	8mer.indel	27	3	NA	NA	C	1
chr1_148816112_148816168_hsa-miR-193a-3p	chr1	148816093	148816168	1	-	4170	MCL1	3'UTR	hsa-miR-193a-3p	|||||||-||----|||----	|||||||||--|||-	-22.1	13	8mer	21	NA	NA	NA	NA	2
chr1_148816115_148816142_hsa-miR-19a-3p	chr1	148816067	148816142	1	-	4170	MCL1	3'UTR	hsa-miR-19a-3p	||||---|||--W||--||-|-	||||---|||--W||--||-|-	-16.8	48	NA	NA	NA	NA	NA	NA	6
chr1_148817424_148817480_hsa-miR-101-3p	chr1	148817405	148817480	1	-	4170	MCL1	CDS	hsa-miR-101-3p	||||W||W--W|-||-|||-	|||---|W||W--W|-||-|||	-13	1	NA	NA	NA	NA	NA	NA	2
chr1_148849753_148849809_hsa-miR-122-5p	chr1	148849734	148849809	1	-			deep_intergenic	hsa-miR-122-5p	||||||WW----||||||---	||||||WW-||||||-	-24.1	8	7merA1	18	NA	NA	NA	NA	2
chr1_1489581_1489624_hsa-miR-16-5p	chr1	1489549	1489624	1	-	29101	SSU72	3'UTR	hsa-miR-16-5p	||||||----------W|||-	||||||-W|||-	-18.3	10	6mer	16	NA	NA	NA	NA	3
chr1_149055938_149055995_hsa-miR-320a	chr1	149055920	149055995	1	-	405	ARNT	CDS	hsa-miR-320a	-|||||||||-|||-||W|W-	-||--||---|||||-|-||||W|W-	-18.3	33	7merm8.mm	50	NA	NA	3	A,A	6
chr1_149190520_149190567_hsa-miR-454-3p	chr1	149190520	149190595	1	+	9869	SETDB1	CDS	hsa-miR-454-3p	-||W|------||W--||||||	-||W|-----||W-----||||||-	-19.6	9	6merA1.indel	37	5	NA	NA	G	5B
chr1_149204263_149204307_hsa-miR-532-5p	chr1	149204263	149204338	1	+			downstream_10k	hsa-miR-532-5p	|||||||---||W||------	|||||||---||W||-	-20.8	8	8mer	17	NA	NA	NA	NA	1
chr1_149204346_149204387_hsa-miR-574-3p	chr1	149204312	149204387	1	-	29956	CERS2	3'UTR	hsa-miR-574-3p	||W||--|||-||--------	||W||---|||||-	-12.7	31	NA	NA	NA	NA	NA	NA	1
chr1_149204643_149204693_hsa-miR-17-5p	chr1	149204618	149204693	1	-	29956	CERS2	3'UTR	hsa-miR-17-5p	--|||-|W--||||W|||-W--	-|||-|W||||W|||-W-	-21.8	11	6mer_off.indel	49	NA	6,7	NA	T	2
chr1_149204647_149204679_hsa-miR-185-5p	chr1	149204604	149204679	1	-	29956	CERS2	3'UTR	hsa-miR-185-5p	W||W|||--W|||||W||W--	W||W|||-------W|||||W||W-	-26.7	6	6mer.mm	49	NA	NA	5	G,G	2
chr1_149205143_149205199_hsa-miR-20a-5p	chr1	149205124	149205199	4	-	29956	CERS2	3'UTR	hsa-miR-20a-5p	|||||||W|||||W|||||-||	||||||--|W|||||W|||||-||-	-30.6	6	7merA1	25	NA	NA	NA	NA	6
chr1_149205145_149205201_hsa-miR-17-5p	chr1	149205126	149205201	6	-	29956	CERS2	3'UTR	hsa-miR-17-5p	|||||||W||-||W|||||-||	||||||--|W||-||W|||||-||-	-26.5	8	7merA1	27	NA	NA	NA	NA	6
chr1_149205163_149205208_hsa-miR-93-5p	chr1	149205133	149205208	1	-	29956	CERS2	3'UTR	hsa-miR-93-5p	|||||||W-|--|W|||||-||	||||||-|W-|---|W|||||-||-	-24.9	15	7merA1	34	NA	NA	NA	NA	3
chr1_149205163_149205214_hsa-miR-106b-5p	chr1	149205139	149205214	1	-	29956	CERS2	3'UTR	hsa-miR-106b-5p	|||||||W---||W||||--	||||||-|W----||W||||-	-21.7	25	7merA1	40	NA	NA	NA	NA	2
chr1_149205863_149205919_hsa-miR-320a	chr1	149205844	149205919	1	-	29956	CERS2	CDS	hsa-miR-320a	|||W|--||W---||W|W|||	|||W|---||W||W|W|||-	-21.5	12	6mer_off.mm	5	NA	NA	6	C,T	6
chr1_149206181_149206236_hsa-miR-17-5p	chr1	149206161	149206236	1	-	29956	CERS2	CDS	hsa-miR-17-5p	-|||WW|W|-|---|||||||-	-|||W---W|W||--|||||||-	-21.6	51	6merA1.mm	19	NA	NA	3	A,C	5A
chr1_149294660_149294694_hsa-miR-194-5p	chr1	149294619	149294694	1	-	56882	CDC42SE1	exon_unclassified	hsa-miR-194-5p	---|||||--||||||W-|W|	-|||||---||--||||W|W|-	-17.8	44	6mer_off.indel	61	NA	4,5	NA	A	4
chr1_149296252_149296308_hsa-miR-185-5p	chr1	149296233	149296308	1	-	56882	CDC42SE1	intron	hsa-miR-185-5p	|||W----||||---W|||||	|||W--------------||||------W|||||-	-19.4	7	NA	NA	NA	NA	NA	NA	5A
chr1_149395501_149395532_hsa-miR-1279	chr1	149395457	149395532	1	-			downstream_10k||upstream_10k	hsa-miR-1279	----||W|-||W|||W	-||W|-||W|||W-	-15.4	53	6mer_off.indel	70	5	NA	NA	A	4
chr1_149407187_149407208_hsa-miR-483-3p	chr1	149407187	149407262	1	+	100534012	TNFAIP8L2-SCNM1	CDS	hsa-miR-483-3p	-||---||||||--------	-||||||||-	-12	2	7merm8.mm	3	NA	NA	3	A,A	1
chr1_149415904_149415960_hsa-miR-15b-5p	chr1	149415885	149415960	1	-	6944	VPS72	CDS||3'UTR	hsa-miR-15b-5p	|W|||----||--|||-||--	|W|||--||--|||-||-	-14.2	20	5mer_1	57	NA	NA	NA	NA	2
chr1_149464278_149464315_hsa-miR-1269a	chr1	149464278	149464353	1	+	8394	PIP5K1A	intron	hsa-miR-1269a	-|||||W-|--||||--||||	-|||||W-|--||||--||||-	-22.3	11	7merA1.mm	27	NA	NA	2	T,C	6
chr1_149483825_149483881_hsa-miR-92a-3p	chr1	149483825	149483900	1	+	8394	PIP5K1A	intron	hsa-miR-92a-3p	--|||||--|||||-------	-|||||--|||||-	-23.1	7	7merm8.mm	15	NA	NA	3	T,T	1
chr1_149494889_149494935_hsa-miR-23a-3p	chr1	149494889	149494964	1	+	5710	PSMD4	intron	hsa-miR-23a-3p	||||---W|||||||-----	||||----W|||||||-	-24.5	23	7merm8.indel	34	6	NA	NA	A	1
chr1_149504813_149504868_hsa-miR-19b-3p	chr1	149504813	149504888	1	+	5710	PSMD4	intron	hsa-miR-19b-3p	|-|||||---------------	||||||-	-9.3	26	7merm8.indel	27	3	NA	NA	T	1
chr1_149505119_149505175_hsa-miR-92a-3p	chr1	149505119	149505194	1	+	5710	PSMD4	CDS	hsa-miR-92a-3p	-W||||-W||W||-|||||--	-W||||-W||W||----|||||-	-27.8	30	NA	NA	NA	NA	NA	NA	2
chr1_149525727_149525767_hsa-miR-222-3p	chr1	149525727	149525802	1	+	57592	ZNF687	CDS	hsa-miR-222-3p	||W-||W--|||W-||-W||	||W-||W-|||W||-----W||	-16.7	1	6mer_off.mm	31	NA	NA	5	A,C	5B
chr1_149528299_149528355_hsa-miR-320a	chr1	149528299	149528374	1	+	57592	ZNF687	CDS	hsa-miR-320a	-||||||||--|||-||||W-	-||||||||------------|||--||||W-	-28	24	6mer_off	49	NA	NA	NA	NA	6
chr1_149531409_149531466_hsa-miR-191-5p	chr1	149531391	149531466	1	-	5298	PI4KB	3'UTR	hsa-miR-191-5p	---||---||||---|||||--	-||-||||-|||||-	-22.9	41	NA	NA	NA	NA	NA	NA	4
chr1_149545392_149545449_hsa-miR-23a-3p	chr1	149545374	149545449	1	-	5298	PI4KB	CDS	hsa-miR-23a-3p	|||||||--||W|||W||||	|||||||||W|||W||||-	-27.9	6	8mer	18	NA	NA	NA	NA	5B
chr1_149554986_149555042_hsa-miR-194-5p	chr1	149554967	149555042	1	-	5298	PI4KB	CDS	hsa-miR-194-5p	|W|||-W||-|||||||||||	|W|--||--W||-|----||||||||||-	-23.7	11	7merA1.indel	6	4	NA	NA	A	6
chr1_149567234_149567255_hsa-miR-148a-3p	chr1	149567234	149567309	1	+			deep_intergenic	hsa-miR-148a-3p	--|W||-|W---|||---|||	-|W||----|W-|||-|||-	-13.8	33	NA	NA	NA	NA	NA	NA	6
chr1_149639205_149639255_hsa-miR-21-5p	chr1	149639205	149639280	1	+	5692	PSMB4	CDS	hsa-miR-21-5p	-W|WW|-||-||||-||||||	-W|WW|-||----||||-||||||-	-21.4	3	6mer.mm	39	NA	NA	5	T,C	6
chr1_149642230_149642286_hsa-miR-320a	chr1	149642211	149642286	1	-	23126	POGZ	3'UTR	hsa-miR-320a	-||||||--W||-W|||||--	-||||||---W||-W||||-|-	-24.1	21	7merm8	45	NA	NA	NA	NA	2
chr1_149649951_149650008_hsa-miR-30b-5p	chr1	149649933	149650008	1	-	23126	POGZ	intron	hsa-miR-30b-5p	-|||-|||||||||-|||---	-|||--||||-||||||||-	-16.5	6	6mer_off.mm	1	NA	NA	7	C,A	2
chr1_149746907_149746943_hsa-miR-566	chr1	149746868	149746943	1	-			deep_intergenic	hsa-miR-566	--|||||--|-||||||-	-|||||--|--||||||-	-27.3	4	5mer_3	16	NA	NA	NA	NA	5B
chr1_149777100_149777157_hsa-miR-320a	chr1	149777100	149777175	1	+	57530	CGN	3'UTR	hsa-miR-320a	||||||||-||||||||----	||||||||---||-||||||-	-27.4	8	7merm8	22	NA	NA	NA	NA	2
chr1_149782281_149782337_hsa-miR-25-3p	chr1	149782281	149782356	1	+	7286	TUFT1	intron	hsa-miR-25-3p	--W-||||-|||||W||||||	-W-||||----------||||-|W|-|||||	-19.1	1	6merA1.mm	70	NA	NA	5	G,A	4
chr1_149814438_149814493_hsa-miR-181b-5p	chr1	149814438	149814513	1	+	7286	TUFT1	intron	hsa-miR-181b-5p	|||-||||||---||||||||-	|||-|||----|||--||||||||-	-25.4	15	8mer.mm	33	NA	NA	5	T,C	6
chr1_149876155_149876191_hsa-miR-186-5p	chr1	149876155	149876230	1	+	81609	SNX27	intron	hsa-miR-186-5p	||||||---------||||||	||||||--||||||-	-17.1	45	6mer	54	NA	NA	NA	NA	3
chr1_149932565_149932621_hsa-miR-545-3p	chr1	149932565	149932640	1	+	81609	SNX27	CDS	hsa-miR-545-3p	-|W||||--------||--W-	-|W||||-----------||--W-	-8.1	40	7merA1.indel	23	5	NA	NA	C	3
chr1_150107704_150107734_hsa-miR-574-5p	chr1	150107704	150107779	1	+			deep_intergenic	hsa-miR-574-5p	W|W||||-W||-W|||W||---	W|W||||------------W||-------W|||W||-	-14.1	38	6mer_off.mm	68	NA	NA	4	G,T	2
chr1_150187856_150187913_hsa-miR-27a-3p	chr1	150187838	150187913	1	-			deep_intergenic	hsa-miR-27a-3p	--|||W|-----|W|W||-|	-|||W|-----|W|W||-|-	-14.1	34	6merA1.mm	53	NA	NA	5	C,T	3
chr1_150220865_150220921_hsa-miR-92a-3p	chr1	150220846	150220921	1	-			downstream_10k	hsa-miR-92a-3p	|||||||||-||||W|-----	|||||||||--||||W|-	-25.3	1	8mer	12	NA	NA	NA	NA	1
chr1_150222083_150222139_hsa-miR-122-5p	chr1	150222064	150222139	1	-	6281	S100A10	3'UTR	hsa-miR-122-5p	WW|||W|-----||||W|||W	WW||--|W|-||||W|||W-	-13.1	44	6mer_off.mm	14	NA	NA	6	T,T	3
chr1_150222300_150222333_hsa-miR-92a-3p	chr1	150222258	150222333	1	-	6281	S100A10	CDS||3'UTR	hsa-miR-92a-3p	||||||--||W---||||W|W	||||||||W--------||||W|W-	-23.5	5	6mer	24	NA	NA	NA	NA	5A
chr1_150222395_150222418_hsa-miR-103a-3p	chr1	150222343	150222418	1	-	6281	S100A10	CDS	hsa-miR-103a-3p	||-W||W||--||||-|W----	||-------W||W||---||||-|W-	-19.8	32	NA	NA	NA	NA	NA	NA	2
chr1_150223874_150223907_hsa-miR-17-5p	chr1	150223832	150223907	1	-	6281	S100A10	intron	hsa-miR-17-5p	|||||||W|----|||||W||-	||||||-|W||||||W||-	-21.9	6	6mer	19	NA	NA	NA	NA	3
chr1_150226467_150226494_hsa-miR-24-3p	chr1	150226419	150226494	1	-	6281	S100A10	intron	hsa-miR-24-3p	W||-|----|-|-|W||||||	W||-|---|-|-|W||||||-	-16.6	50	6merA1.mm	27	NA	NA	5	T,T	5B
chr1_150232856_150232912_hsa-miR-744-5p	chr1	150232837	150232912	1	-	6281	S100A10	5'UTR	hsa-miR-744-5p	||||W|||--|||W----||-	||||W|||------|||W-----||-	-28.9	47	7merm8	9	NA	NA	NA	NA	1
chr1_150232859_150232914_hsa-miR-671-5p	chr1	150232839	150232914	1	-	6281	S100A10	5'UTR	hsa-miR-671-5p	|||-||-||||-||W||||||-	|||-||--------|||||-|W||||||-	-29.6	18	7merA1.mm	16	NA	NA	5	A,G	6
chr1_150271607_150271663_hsa-miR-92a-3p	chr1	150271588	150271663	1	-	6282	S100A11	3'UTR	hsa-miR-92a-3p	||||||--||----||||||W	||||-||--||-||||||W-	-20.3	4	7merm8.indel	70	5	NA	NA	G	5A
chr1_150271618_150271674_hsa-miR-885-3p	chr1	150271599	150271674	1	-	6282	S100A11	3'UTR	hsa-miR-885-3p	|||||-||||W|W|||||---	|||||--||||W--|W|----||||-	-29.1	6	8mer.indel	26	7	NA	NA	C	2
chr1_150276247_150276276_hsa-miR-320a	chr1	150276247	150276322	1	+			intron	hsa-miR-320a	---|||||----|||||W||-	-||||||||||W||-	-26.9	5	6merA1.mm	19	NA	NA	5	G,A	3
chr1_151110503_151110529_hsa-miR-574-5p	chr1	151110454	151110529	1	-			deep_intergenic	hsa-miR-574-5p	||-W|W|W|W|W|W--------	||------W|W|W|W|W|W-	-21.6	13	6merA1.mm	58	NA	NA	5	T,T	1
chr1_151619045_151619102_hsa-miR-26b-5p	chr1	151619027	151619102	1	-			upstream_10k	hsa-miR-26b-5p	||||||||--|--W|-|W||	||||||||--|--W||W||-	-19.5	15	7merm8	28	NA	NA	NA	NA	3
chr1_151865545_151865596_hsa-miR-331-3p	chr1	151865521	151865596	1	-	6284	S100A13	CDS||5'UTR	hsa-miR-331-3p	-|||||||||----||-||-	-|||||-||||----||||-	-23.5	1	5mer_2	15	NA	NA	NA	NA	5A
chr1_151901188_151901244_hsa-miR-320a	chr1	151901169	151901244	2	-	3608	ILF2	3'UTR	hsa-miR-320a	--|||--W||||||||W|-|-	-|||--------W||||||||W|-|-	-24.2	9	6mer.indel	26	6	NA	NA	C	6
chr1_151901210_151901257_hsa-miR-483-5p	chr1	151901182	151901257	1	-	3608	ILF2	3'UTR	hsa-miR-483-5p	-||-|W||||------W||||	-|||W||||-------W||||-	-21.7	11	7merm8.mm	22	NA	NA	5	C,C	5A
chr1_151901807_151901894_hsa-miR-320a	chr1	151901819	151901894	7	-	3608	ILF2	CDS	hsa-miR-320a	|||||WW-|-|||||||-||-	|||||WW----||||||||---||-	-22.9	32	6merA1	52	NA	NA	NA	NA	5B
chr1_151901843_151901901_hsa-miR-320c	chr1	151901826	151901901	1	-	3608	ILF2	CDS	hsa-miR-320c	|||||WW-|-|||||||W|	|||||WW----||||||||W|-	-23.5	42	6merA1	59	NA	NA	NA	NA	5B
chr1_151996814_151996861_hsa-miR-130a-3p	chr1	151996814	151996889	1	+	65123	INTS3	CDS||5'UTR	hsa-miR-130a-3p	-|||||-W|||---|||||--	-|||||W|||---|||-||-	-21.5	30	5mer_2	44	NA	NA	NA	NA	5A
chr1_152044007_152044046_hsa-miR-26b-5p	chr1	152043971	152044046	1	-	57459	GATAD2B	3'UTR	hsa-miR-26b-5p	---------W|||-||-|||	-W|||-----||-|||-	-10.7	35	NA	NA	NA	NA	NA	NA	4
chr1_152045443_152045470_hsa-miR-423-3p	chr1	152045395	152045470	1	-	57459	GATAD2B	3'UTR	hsa-miR-423-3p	||W|W|||||-|W|||------	||W----|W||-|||--|W|||-	-21.7	35	8mer.indel	41	5	NA	NA	C	1
chr1_152046814_152046871_hsa-miR-192-5p	chr1	152046796	152046871	1	-	57459	GATAD2B	3'UTR	hsa-miR-192-5p	-|||||-------|||||||	-|||----||--------------|||||||-	-14.4	13	6mer.mm	59	NA	NA	4	A,C	3
chr1_152050860_152050917_hsa-miR-320a	chr1	152050842	152050917	1	-	57459	GATAD2B	CDS	hsa-miR-320a	||||||||W--|---||||W-	|||||-|||W|-||||W-	-22	13	7merm8.indel	23	NA	6,7	NA	T	5A
chr1_152051167_152051205_hsa-miR-181a-5p	chr1	152051130	152051205	1	-	57459	GATAD2B	CDS	hsa-miR-181a-5p	-------||W|||-|W|W|||W	-||W|||----|W|W--|||W-	-19.3	21	NA	NA	NA	NA	NA	NA	4
chr1_152146624_152146681_hsa-miR-122-5p	chr1	152146606	152146681	1	-	57459	GATAD2B	intron	hsa-miR-122-5p	|||||W||----|||||||--	||||--|W-||-|||||||-	-19.4	1	7merm8.indel	69	7	NA	NA	G	3
chr1_152168662_152168717_hsa-miR-500a-5p	chr1	152168642	152168717	1	-	9909	DENND4B	3'UTR	hsa-miR-500a-5p	|||||||||-|||||||||---	||||||---|||----------|||||||||-	-29.5	29	7merm8	54	NA	NA	NA	NA	2
chr1_152172308_152172357_hsa-miR-15b-5p	chr1	152172282	152172357	1	-	9909	DENND4B	CDS	hsa-miR-15b-5p	--------|||--||||W||-	-|||----|||-|W||-	-11.4	23	NA	NA	NA	NA	NA	NA	4
chr1_152183252_152183308_hsa-miR-26a-5p	chr1	152183233	152183308	1	-	9909	DENND4B	CDS	hsa-miR-26a-5p	W||||---W||||-|-|W||W	W||||--------W||||-|-|W||W-	-20.5	40	6merA1.mm	62	NA	NA	2	T,G	6
chr1_152191236_152191298_hsa-miR-17-5p	chr1	152191223	152191298	2	-	200186	CRTC2	CDS||5'UTR	hsa-miR-17-5p	|||||||-----||||||||||	|||||||------|||----|||||||-	-23.6	6	7merm8	27	NA	NA	NA	NA	3
chr1_152213682_152213721_hsa-miR-17-3p	chr1	152213646	152213721	1	-	10899	JTB	3'UTR	hsa-miR-17-3p	|--||--W--|||--|W--|-	|--||--W||||W--|-	-16.3	28	6mer_off.indel	7	4	NA	NA	G	4
chr1_152216080_152216135_hsa-miR-454-3p	chr1	152216060	152216135	1	-	10899	JTB	CDS	hsa-miR-454-3p	--||||-----||W|----||W	-||||-----||W|------||W-	-17.8	21	NA	NA	NA	NA	NA	NA	5B
chr1_152431463_152431491_hsa-miR-374a-5p	chr1	152431463	152431538	1	+			deep_intergenic	hsa-miR-374a-5p	-|W----||||||||-||||W	|W---||||||-||-------||||W-	-13.1	49	6mer.mm	60	NA	NA	4	T,C	6
chr1_152445842_152445887_hsa-miR-186-5p	chr1	152445812	152445887	1	-	25912	C1orf43	3'UTR	hsa-miR-186-5p	||||---||-||--|||||||	||||||---||------|||||||-	-18.8	6	8mer.mm	35	NA	NA	5	G,A	5A
chr1_152445851_152445907_hsa-miR-17-5p	chr1	152445832	152445907	1	-	25912	C1orf43	3'UTR	hsa-miR-17-5p	|||||-|---|||||||||W--	||||||----|||||||---||W-	-22.3	27	8mer.indel	45	7	NA	NA	G	5B
chr1_152451612_152451668_hsa-miR-17-5p	chr1	152451593	152451668	1	-	25912	C1orf43	CDS	hsa-miR-17-5p	||||-||-|||||-||||||||	||||||-|||-||---------------||||||||-	-21.2	5	7merm8.indel	36	6	NA	NA	T	6
chr1_152453567_152453624_hsa-miR-21-5p	chr1	152453549	152453624	1	-	25912	C1orf43	CDS	hsa-miR-21-5p	||||W||||--|||--|W||-	|||-|W||||-|||------|W||-	-19.1	10	6mer_off.mm	3	NA	NA	6	T,G	6
chr1_152482932_152482966_hsa-miR-17-5p	chr1	152482932	152483007	1	+	9898	UBAP2L	intron	hsa-miR-17-5p	||||||||-----||||||-||	||||||||---||||||-||-	-26	4	8mer	18	NA	NA	NA	NA	3
chr1_152482933_152482966_hsa-miR-20a-5p	chr1	152482933	152483008	1	+	9898	UBAP2L	intron	hsa-miR-20a-5p	||||||||-----||||||-||	||||||||---||||||-||-	-26	3	8mer	17	NA	NA	NA	NA	3
chr1_152509734_152509790_hsa-miR-186-5p	chr1	152509734	152509809	1	+	9898	UBAP2L	3'UTR	hsa-miR-186-5p	||||||--||-||-|||||||	||||||-----||-----||-|||||||-	-18.8	12	7merA1	35	NA	NA	NA	NA	6
chr1_152788518_152788574_hsa-miR-320a	chr1	152788499	152788574	1	-	55585	UBE2Q1	3'UTR	hsa-miR-320a	|||||WWW|W-|||||||-|-	|||||W-----WW|W----|||||||-|-	-25.8	21	6mer	10	NA	NA	NA	NA	2
chr1_152821609_152821640_hsa-miR-210	chr1	152821565	152821640	1	-	103	ADAR	3'UTR	hsa-miR-210	|||||||-|||||-|||||--	||||||-|-||||||||||-	-31.1	26	6mer	40	NA	NA	NA	NA	2
chr1_152829002_152829030_hsa-miR-320c	chr1	152828955	152829030	1	-	103	ADAR	CDS	hsa-miR-320c	-||||||W||-|||||||-	-||---||||--W|||||||||-	-21.8	4	6mer_off.mm	20	NA	NA	6	C,C	2
chr1_152831938_152831961_hsa-miR-5095	chr1	152831886	152831961	1	-	103	ADAR	intron	hsa-miR-5095	-||-||-|-|||-|---||-	-||-----||-||||-|----||-	-6.7	44	7merA1.mm	12	NA	NA	4	C,T	1
chr1_152835948_152835981_hsa-miR-320a	chr1	152835906	152835981	1	-	103	ADAR	CDS	hsa-miR-320a	|||||WW||--|||-|||||-	|||||WW-|||||-|||||-	-26.7	8	5mer_1	23	NA	NA	NA	NA	6
chr1_152836903_152836927_hsa-miR-194-5p	chr1	152836852	152836927	1	-	103	ADAR	intron	hsa-miR-194-5p	----||||-||--||W||W|-	-||||---||------||W||W|-	-17.2	7	NA	NA	NA	NA	NA	NA	4
chr1_152840345_152840388_hsa-miR-26a-5p	chr1	152840313	152840388	1	-	103	ADAR	CDS	hsa-miR-26a-5p	||||||-|||--||||-|||W	||||||-|||--||||---------|||W-	-20.5	8	7merA1	32	NA	NA	NA	NA	6
chr1_153183487_153183542_hsa-miR-17-5p	chr1	153183467	153183542	1	-	57326	PBXIP1	3'UTR	hsa-miR-17-5p	---|||||||-|W--||W|W|-	-|||||||-|W--||---W|W|-	-20.6	5	NA	NA	NA	NA	NA	NA	4
chr1_153183934_153184004_hsa-miR-17-5p	chr1	153183929	153184004	8	-	57326	PBXIP1	3'UTR	hsa-miR-17-5p	|||||||---|||||||||---	||||||-|--|||||||||-	-27.4	19	7merA1	33	NA	NA	NA	NA	5B
chr1_153183952_153184007_hsa-miR-20a-5p	chr1	153183932	153184007	1	-	57326	PBXIP1	3'UTR	hsa-miR-20a-5p	|||||||---W||||||||---	||||||-|--W||||||||-	-25.6	22	7merA1	36	NA	NA	NA	NA	5B
chr1_153183957_153184014_hsa-miR-192-5p	chr1	153183939	153184014	1	-	57326	PBXIP1	3'UTR	hsa-miR-192-5p	|W||||-|W||-|||||---	|W|--|||---------|W||-|||||-	-10.8	39	6mer.mm	39	NA	NA	6	C,T	2
chr1_153184044_153184094_hsa-miR-196a-5p	chr1	153184019	153184094	1	-	57326	PBXIP1	3'UTR	hsa-miR-196a-5p	|||-||||--||W-W|W||||	|||||||--||W-W|W||||-	-21.4	17	7merm8.indel	32	5	NA	NA	T	5B
chr1_153196761_153196787_hsa-miR-192-5p	chr1	153196712	153196787	1	-	90780	PYGO2	3'UTR	hsa-miR-192-5p	|||-----||||||-|||||	|||---------||||||------------|||-||-	-12.2	13	NA	NA	NA	NA	NA	NA	6
chr1_153222592_153222647_hsa-miR-454-3p	chr1	153222592	153222667	1	+	80308	FLAD1	5'UTR	hsa-miR-454-3p	|W||||---|W|||W|W-||W-	|W||||-|W|||W---|W---||W-	-19.1	8	6mer.mm	27	NA	NA	3	G,T	5B
chr1_153255567_153255622_hsa-miR-17-5p	chr1	153255567	153255642	1	+	51043	ZBTB7B	CDS	hsa-miR-17-5p	--||W|----|||W||-|||||	-||W|-------|||W-|||||||-	-18.8	21	NA	NA	NA	NA	NA	NA	5B
chr1_153255932_153255988_hsa-miR-16-5p	chr1	153255932	153256007	1	+	51043	ZBTB7B	3'UTR	hsa-miR-16-5p	|||-||-|--|-|W-||W||-	|||----||-|--|-|W----||W||-	-18	8	NA	NA	NA	NA	NA	NA	5B
chr1_153305420_153305457_hsa-miR-320a	chr1	153305420	153305495	1	+	1945	EFNA4	intron	hsa-miR-320a	-||||||||W-||||||-|W-	-||||||||W-|||||||W-	-33.2	4	6mer_off	17	NA	NA	NA	NA	6
chr1_153308078_153308134_hsa-miR-320a	chr1	153308078	153308153	1	+	1945	EFNA4	CDS||3'UTR	hsa-miR-320a	-----||||-||||||||---	-||||-||||||||-	-26.7	25	NA	NA	NA	NA	NA	NA	4
chr1_153367562_153367596_hsa-miR-23a-3p	chr1	153367562	153367637	1	+	1942	EFNA1	intron	hsa-miR-23a-3p	|||||W---||||-||W|--	|||||W||||-||W|-	-17.3	4	5mer_1	15	NA	NA	NA	NA	2
chr1_153370497_153370521_hsa-miR-17-5p	chr1	153370497	153370572	1	+	1942	EFNA1	CDS	hsa-miR-17-5p	---W||||W-||||W|||----	-W||||W---|||-|W|||-	-22.6	53	7merm8.mm	5	NA	NA	3	A,A	2
chr1_153484105_153484129_hsa-miR-19a-3p	chr1	153484054	153484129	1	-	10712	FAM189B	3'UTR	hsa-miR-19a-3p	||||||----||||--------	||||||----||||-	-16.7	1	6mer	10	NA	NA	NA	NA	1
chr1_153552280_153552327_hsa-miR-15a-5p	chr1	153552280	153552355	3	+	2224	FDPS	intron	hsa-miR-15a-5p	-||||||----||||||||||	-||---||||------||||||||||-	-22.8	17	7merm8.mm	31	NA	NA	7	C,T	5B
chr1_153553091_153553149_hsa-miR-4279	chr1	153553091	153553166	1	+	2224	FDPS	intron	hsa-miR-4279	|||||||||W||W||	||||||-||-|W||W||-	-26.5	9	7merA1	21	NA	NA	NA	NA	6
chr1_153554159_153554214_hsa-miR-17-5p	chr1	153554159	153554234	1	+	2224	FDPS	intron	hsa-miR-17-5p	--|||||-----||||||----	-|||||----||||||-	-22.5	52	7merA1.mm	14	NA	NA	2	A,G	3
chr1_153554604_153554660_hsa-miR-130b-3p	chr1	153554604	153554679	1	+	2224	FDPS	CDS	hsa-miR-130b-3p	-|-|||||W--|---W|||--	-||||||W--|-------W|||-	-16.5	37	6merA1.mm	66	NA	NA	4	T,C	5A
chr1_153556886_153556927_hsa-miR-92a-3p	chr1	153556886	153556961	1	+	2224	FDPS	CDS	hsa-miR-92a-3p	||||||-W||W---|||----	||||||------W||W-|||-	-14.9	5	7merA1	20	NA	NA	NA	NA	2
chr1_15356055_15356112_hsa-miR-16-5p	chr1	15356055	15356130	1	+	55092	TMEM51	intron	hsa-miR-16-5p	-|||||-|W-|||W||||||-	-|||||------------|W---------------|||W||||||-	-18.7	5	7merA1.mm	45	NA	NA	2	A,C	6
chr1_153563451_153563494_hsa-miR-1260a	chr1	153563451	153563526	1	+	23623	RUSC1	CDS	hsa-miR-1260a	|||||||-|||||-|||	||||-|||--------|||||-----|||-	-23.2	8	8mer.mm	31	NA	NA	7	C,T	2
chr1_153567250_153567305_hsa-miR-17-5p	chr1	153567250	153567325	1	+	23623	RUSC1	3'UTR	hsa-miR-17-5p	---||W||W|||||-||--||-	-||W||--W|||||-||--||-	-21.1	49	NA	NA	NA	NA	NA	NA	4
chr1_153571832_153571873_hsa-miR-196a-5p	chr1	153571798	153571873	1	-	55870	ASH1L	3'UTR	hsa-miR-196a-5p	-W|W||W---||W||-|W-|-	-W|W||W----||W||-|W-|-	-14.5	9	6merA1.mm	55	NA	NA	4	G,T	5B
chr1_153572627_153572662_hsa-miR-19a-3p	chr1	153572587	153572662	1	-	55870	ASH1L	3'UTR	hsa-miR-19a-3p	|||---|W|||-W|--------	|||---|W|||-W|-	-12.4	30	6mer.indel	46	4	NA	NA	G	1
chr1_153572717_153572762_hsa-miR-568	chr1	153572687	153572762	1	-	55870	ASH1L	3'UTR	hsa-miR-568	|||||--|W--||-|||||	|||||-----|W--|||||||-	-15.2	18	6merA1	35	NA	NA	NA	NA	6
chr1_153573296_153573346_hsa-miR-92a-3p	chr1	153573271	153573346	1	-	55870	ASH1L	3'UTR	hsa-miR-92a-3p	---|||--|||---||||||-	-|||--|||---------||||||-	-18.9	10	NA	NA	NA	NA	NA	NA	4
chr1_153573517_153573554_hsa-miR-192-5p	chr1	153573479	153573554	1	-	55870	ASH1L	3'UTR	hsa-miR-192-5p	||||||--|||--||||W--	||||||----------|||------||||W-	-16.3	2	7merA1	27	NA	NA	NA	NA	2
chr1_153573591_153573612_hsa-miR-19a-3p	chr1	153573537	153573612	1	-	55870	ASH1L	3'UTR	hsa-miR-19a-3p	--||---||---||---||||-	-||-||-||-||||-	-13.7	19	NA	NA	NA	NA	NA	NA	4
chr1_153575509_153575566_hsa-miR-146a-5p	chr1	153575491	153575566	1	-	55870	ASH1L	intron	hsa-miR-146a-5p	-----|||--W||||-W||W|	-|||---W||||----W||W|-	-17.6	5	NA	NA	NA	NA	NA	NA	4
chr1_153650456_153650480_hsa-miR-194-5p	chr1	153650456	153650531	1	+			deep_intergenic	hsa-miR-194-5p	|||-||----|||---||||-	|||||-|||-----||||-	-13.3	28	7merA1.indel	6	6	NA	NA	C	5B
chr1_153650457_153650480_hsa-miR-17-5p	chr1	153650457	153650532	1	+			deep_intergenic	hsa-miR-17-5p	|||||W-|||||------|||-	|||||W-||-|||-|||-	-11.1	6	6merA1	19	NA	NA	NA	NA	5A
chr1_153675009_153675065_hsa-miR-92a-3p	chr1	153674990	153675065	1	-	55870	ASH1L	CDS	hsa-miR-92a-3p	-||W--|W|||||-||||||W	-||W---|W|||||-||||||W-	-31.2	6	6mer_off.mm	32	NA	NA	5	G,A	6
chr1_153697846_153697894_hsa-miR-21-5p	chr1	153697819	153697894	1	-	55870	ASH1L	intron	hsa-miR-21-5p	|W|-W|---|||||||||-||	|W|-W|-----|||||||||-||-	-18.3	27	6mer_off.mm	2	NA	NA	4	C,A	5B
chr1_153714500_153714528_hsa-miR-122-5p	chr1	153714453	153714528	1	-	55870	ASH1L	CDS	hsa-miR-122-5p	||||||---|||-||------	||||||-------|||-||-	-16.9	3	6mer	17	NA	NA	NA	NA	1
chr1_153714843_153714900_hsa-miR-27a-3p	chr1	153714825	153714900	1	-	55870	ASH1L	CDS	hsa-miR-27a-3p	||-||W-|||W|--W||---	||||W-----|||W|-W||-	-13.1	29	6mer.mm	28	NA	NA	4	A,A	2
chr1_153714965_153714995_hsa-miR-652-3p	chr1	153714920	153714995	1	-	55870	ASH1L	CDS	hsa-miR-652-3p	||||------W|||W|||--	||||-------W|||W|||-	-16.4	12	6merA1.mm	27	NA	NA	6	C,A	2
chr1_153714976_153715031_hsa-miR-19a-3p	chr1	153714956	153715031	1	-	55870	ASH1L	CDS	hsa-miR-19a-3p	||W-|||W|W|||||-------	||W||--|W|--W|||||-	-10.9	26	6mer.mm	9	NA	NA	5	C,C	1
chr1_153714985_153715029_hsa-miR-181b-5p	chr1	153714954	153715029	1	-	55870	ASH1L	CDS	hsa-miR-181b-5p	-|||-|||----|--|||||W-	-|||-|||-------|--|||||W-	-16	7	6mer_off.mm	25	NA	NA	6	T,C	3
chr1_153715800_153715846_hsa-miR-16-5p	chr1	153715771	153715846	1	-	55870	ASH1L	CDS	hsa-miR-16-5p	|W|-||-|---------|||-	|W|-||---|----------|||-	-13.9	21	6mer_off.mm	59	NA	NA	6	G,T	3
chr1_153717185_153717241_hsa-miR-122-5p	chr1	153717166	153717241	1	-	55870	ASH1L	CDS	hsa-miR-122-5p	|||||||-----||W||W---	||-|||||-----||W||W-	-20.4	21	8mer.indel	33	NA	3,4	NA	G	3
chr1_153717978_153718034_hsa-miR-122-5p	chr1	153717959	153718034	1	-	55870	ASH1L	CDS	hsa-miR-122-5p	||||W|||----W||W-----	||||W-|||---W||W-	-19.1	25	7merA1.indel	43	2	NA	NA	G	1
chr1_153718084_153718140_hsa-miR-92a-3p	chr1	153718065	153718140	1	-	55870	ASH1L	CDS	hsa-miR-92a-3p	-||||||--||||-||||--|	-||||||-||||--||||--|-	-28.5	1	6mer_off	16	NA	NA	NA	NA	2
chr1_153718250_153718294_hsa-miR-21-5p	chr1	153718219	153718294	1	-	55870	ASH1L	CDS	hsa-miR-21-5p	|||||------||||||W|--	|||||-----||||-----||W|-	-16.6	12	8mer.mm	29	NA	NA	7	A,G	5B
chr1_153718361_153718386_hsa-miR-27b-3p	chr1	153718311	153718386	1	-	55870	ASH1L	CDS	hsa-miR-27b-3p	||||||-------||W||--	||||||-||W||-	-16.4	6	7merA1	13	NA	NA	NA	NA	3
chr1_153926489_153926536_hsa-miR-92a-3p	chr1	153926489	153926564	1	+	7818	DAP3	intron	hsa-miR-92a-3p	|||--||-W|-|||||||||W	|||--||----W||||||||||W-	-30.2	6	6mer.indel	37	6	NA	NA	C	6
chr1_153927637_153927693_hsa-miR-320a	chr1	153927637	153927712	1	+	7818	DAP3	intron	hsa-miR-320a	--|W||-|W|-||--|||-||	-|W||----|W|--||---------|||-||-	-12.9	13	5mer_1	44	NA	NA	NA	NA	5A
chr1_153965629_153965664_hsa-miR-27a-3p	chr1	153965629	153965704	1	+	7818	DAP3	CDS	hsa-miR-27a-3p	-|||-|||||---|||||--	-||-|-||||||||||-	-19.1	9	6mer_off.mm	33	NA	NA	7	G,T	2
chr1_153970201_153970234_hsa-miR-122-5p	chr1	153970201	153970276	1	+	7818	DAP3	intron	hsa-miR-122-5p	|||||||W|---|||W-----	|||||||W||||W-	-23.9	7	8mer	14	NA	NA	NA	NA	1
chr1_153996985_153997043_hsa-miR-23a-3p	chr1	153996968	153997043	2	-	54856	GON4L	CDS	hsa-miR-23a-3p	|||--|||||||||||----	|||---|||||||||||-	-27.2	8	7merm8.mm	49	NA	NA	5	C,T	1
chr1_154073235_154073289_hsa-miR-182-5p	chr1	154073214	154073289	1	-	54856	GON4L	intron	hsa-miR-182-5p	||||||||||W||----------	||||||||---||W||-	-21.9	10	8mer	20	NA	NA	NA	NA	1
chr1_154154023_154154068_hsa-miR-24-3p	chr1	154153993	154154068	1	-	22889	KIAA0907	CDS	hsa-miR-24-3p	|||-|||--|||||||||---	|||--------|||---|||||||||-	-26.1	3	7merm8.indel	37	5	NA	NA	T	2
chr1_154199399_154199455_hsa-miR-320a	chr1	154199380	154199455	1	-	9181	ARHGEF2	CDS	hsa-miR-320a	|||||W||||||--|||||W-	||||--|W||||--||--|||||W-	-27.2	48	8mer.indel	19	NA	3,4	NA	A	5A
chr1_154208560_154208615_hsa-miR-454-3p	chr1	154208540	154208615	1	-	9181	ARHGEF2	intron	hsa-miR-454-3p	---|||-----||W-|W|||||	-|||||W-----|W|||||-	-18.3	35	6merA1.mm	27	NA	NA	6	C,C	5B
chr1_154251428_154251465_hsa-miR-320a	chr1	154251390	154251465	1	-	6746	SSR2	CDS	hsa-miR-320a	|||W|WW|-|||||||||||-	|||--W|WW|--|||||||||||-	-28.2	12	6mer_off.mm	36	NA	NA	6	C,A	6
chr1_154256448_154256503_hsa-miR-19a-3p	chr1	154256428	154256503	1	-	6746	SSR2	CDS	hsa-miR-19a-3p	-|||||-W||--||----|||-	-|||||--------------W||-----||----|||-	-11.1	13	5mer_2	45	NA	NA	NA	NA	6
chr1_154310727_154310772_hsa-miR-23a-3p	chr1	154310697	154310772	1	-	92312	MEX3A	3'UTR	hsa-miR-23a-3p	|||-||||||-W||------	|||-|||-|||-W||-	-16.5	21	8mer.mm	30	NA	NA	5	C,A	1
chr1_154310734_154310778_hsa-miR-181a-5p	chr1	154310703	154310778	1	-	92312	MEX3A	3'UTR	hsa-miR-181a-5p	-|||||---|||W--|||W|--	-||--|||---|||W---------|||W|-	-12.4	3	8mer.mm	12	NA	NA	7	C,A	5B
chr1_154310739_154310780_hsa-miR-222-3p	chr1	154310705	154310780	1	-	92312	MEX3A	3'UTR	hsa-miR-222-3p	|||||||-|W-----|||--	|||||||-|W--|||-	-17	8	8mer	17	NA	NA	NA	NA	5A
chr1_154310857_154310914_hsa-miR-194-5p	chr1	154310839	154310914	1	-	92312	MEX3A	3'UTR	hsa-miR-194-5p	||----||--|||||||W---	||---||---|||-||||W-	-18.1	23	NA	NA	NA	NA	NA	NA	2
chr1_154310913_154310969_hsa-miR-17-5p	chr1	154310894	154310969	1	-	92312	MEX3A	3'UTR	hsa-miR-17-5p	---|-|||--||W|---||||-	-||||||W|-||||-	-14.1	5	NA	NA	NA	NA	NA	NA	4
chr1_154318386_154318464_hsa-miR-320a	chr1	154318389	154318464	6	-	92312	MEX3A	CDS	hsa-miR-320a	|||||||||--|||||||-||	|||||||||-------|||||||-||-	-32.7	16	7merm8	36	NA	NA	NA	NA	6
chr1_154318391_154318449_hsa-miR-320c	chr1	154318374	154318449	2	-	92312	MEX3A	CDS	hsa-miR-320c	|||||||||--|||||||-	|||||||||-------|||||||-	-31.3	4	7merm8	21	NA	NA	NA	NA	2
chr1_154318416_154318472_hsa-miR-16-5p	chr1	154318397	154318472	1	-	92312	MEX3A	CDS	hsa-miR-16-5p	-|||---||-|||W|--W||-	-|||---|||||W|--W||-	-16.4	45	NA	NA	NA	NA	NA	NA	6
chr1_154323479_154323521_hsa-miR-186-5p	chr1	154323479	154323554	1	+	4000	LMNA	intron	hsa-miR-186-5p	------WW||||W|W-|||--	-WW||||W|W-|||	-20.8	1	NA	NA	NA	NA	NA	NA	4
chr1_154333845_154333900_hsa-miR-17-5p	chr1	154333845	154333920	1	+	4000	LMNA	intron	hsa-miR-17-5p	-|||||------|||||-|||-	-|||||----|||||-|||-	-18.4	28	7merm8.mm	11	NA	NA	6	T,G	3
chr1_154364996_154365024_hsa-miR-4279	chr1	154364996	154365071	1	+	4000	LMNA	intron	hsa-miR-4279	W||||||||-W|W||	W|||||||-|-W|W||-	-26	38	6mer_off	45	NA	NA	NA	NA	2
chr1_154431099_154431125_hsa-miR-93-5p	chr1	154431099	154431174	1	+	9673	SLC25A44	intron	hsa-miR-93-5p	-|||||-|||-|W|||--|W--	-||-|||------|||-|W|||--|W-	-15	15	6mer.mm	35	NA	NA	4	A,G	6
chr1_154432100_154432148_hsa-miR-30a-5p	chr1	154432100	154432175	1	+	9673	SLC25A44	exon_unclassified	hsa-miR-30a-5p	---||||W|--|W||-|||--	-||||W|--|W|-|-|||-	-16.3	54	7merA1.indel	12	NA	5,6	NA	C	4
chr1_154449082_154449137_hsa-miR-18a-5p	chr1	154449082	154449157	1	+	9673	SLC25A44	3'UTR	hsa-miR-18a-5p	|||||-||||--||-||||-||	|||-||------||||----||-||||-||-	-15.5	18	NA	NA	NA	NA	NA	NA	6
chr1_154453118_154453164_hsa-miR-19a-3p	chr1	154453118	154453193	1	+	11243	PMF1	intron	hsa-miR-19a-3p	-W||-----W|W|||--||-||	-W||----W|W|||----||-||-	-15	33	NA	NA	NA	NA	NA	NA	5B
chr1_154474900_154474956_hsa-miR-92a-3p	chr1	154474900	154474975	1	+	632	BGLAP	intron	hsa-miR-92a-3p	--|||||||-----W|||WW|	-|||||||--W|||WW|-	-22.4	1	7merm8.mm	13	NA	NA	3	T,T	3
chr1_154508236_154508291_hsa-miR-20a-5p	chr1	154508216	154508291	1	-	23381	SMG5	intron	hsa-miR-20a-5p	||||||||-----|W||||||-	||||||||-----|W||||||-	-27.9	3	7merm8	18	NA	NA	NA	NA	3
chr1_154553287_154553322_hsa-miR-26a-5p	chr1	154553247	154553322	1	-	7203	CCT3	intron	hsa-miR-26a-5p	--|||----||-W|||||||-	-|||----||----W|||||||-	-19.3	19	6merA1.mm	60	NA	NA	6	G,T	5B
chr1_154553910_154553966_hsa-miR-30a-5p	chr1	154553891	154553966	1	-	7203	CCT3	CDS	hsa-miR-30a-5p	|||--|-|||||-||||||--	|||--|-|||||-|-|||||-	-23.4	47	7merA1.mm	16	NA	NA	6	A,A	2
chr1_154569094_154569151_hsa-miR-21-5p	chr1	154569076	154569151	1	-	7203	CCT3	intron	hsa-miR-21-5p	-|||W|W-||--|W-||W|--	-|||W|W-||--|W-||W|-	-14.4	10	7merm8.mm	69	NA	NA	4	C,C	2
chr1_154573578_154573619_hsa-miR-24-3p	chr1	154573544	154573619	1	-	7203	CCT3	exon_unclassified	hsa-miR-24-3p	W|||||--|||||||------	W||||||||||||-	-25.4	2	7merA1	64	NA	NA	NA	NA	1
chr1_154713519_154713576_hsa-miR-320a	chr1	154713501	154713576	1	-	4209	MEF2D	CDS	hsa-miR-320a	---|||||||-||||-|||W-	-|||--||||-----------||||---|||W-	-21.7	37	6mer_off.mm	17	NA	NA	4	A,C	4
chr1_154718893_154718922_hsa-miR-181b-5p	chr1	154718847	154718922	1	-	4209	MEF2D	CDS	hsa-miR-181b-5p	-||WW---||-||||||W||||	-||WW----||-||||||W|--|||-	-22.9	49	6merA1.indel	29	2	NA	NA	A	6
chr1_154798300_154798357_hsa-miR-33a-5p	chr1	154798282	154798357	1	-	128239	IQGAP3	CDS	hsa-miR-33a-5p	-W|-|W|W||--||---|||	-W|---|W|W||-||----|||-	-16.3	19	6mer_off.mm	2	NA	NA	5	A,G	6
chr1_154834747_154834804_hsa-miR-1307-5p	chr1	154834747	154834822	1	+			downstream_10k	hsa-miR-1307-5p	-||--|||||W-----|||-	-||--|||||W-----|||-	-19.7	31	NA	NA	NA	NA	NA	NA	5A
chr1_154881107_154881162_hsa-miR-17-5p	chr1	154881087	154881162	2	-			deep_intergenic	hsa-miR-17-5p	|||||||--||||||-|||W||	|||||||----||||---||-|||W||-	-24.4	1	7merm8	22	NA	NA	NA	NA	5B
chr1_1548884_1548941_hsa-miR-16-5p	chr1	1548884	1548959	1	+	142678	MIB2	CDS	hsa-miR-16-5p	||||||||||-----WW||||	|||||||---|||--------------WW||||-	-21.2	5	7merm8	32	NA	NA	NA	NA	5A
chr1_154906212_154906244_hsa-miR-193a-3p	chr1	154906169	154906244	1	-	10763	NES	CDS	hsa-miR-193a-3p	||||W||W-|||-W||||||-	||||-W||W--|||------W||||||-	-25.4	44	6mer.mm	34	NA	NA	6	G,T	6
chr1_154906513_154906547_hsa-miR-4279	chr1	154906472	154906547	2	-	10763	NES	CDS	hsa-miR-4279	-||||||||--|W||	-||||-----||||-|W||	-18.2	1	6mer_off	1	NA	NA	NA	NA	2
chr1_154908038_154908062_hsa-miR-324-3p	chr1	154907987	154908062	1	-	10763	NES	CDS	hsa-miR-324-3p	-||||||-|W|-||-||||	-||||||--|W|------||-||||-	-24.8	12	6mer_off	31	NA	NA	NA	NA	6
chr1_154908705_154908762_hsa-miR-92a-3p	chr1	154908687	154908762	1	-	10763	NES	CDS	hsa-miR-92a-3p	||||||||||||||--|||||	||||||----||---|||||-|----|||||-	-24	7	6mer	33	NA	NA	NA	NA	6
chr1_154909881_154909929_hsa-miR-122-5p	chr1	154909854	154909929	2	-	10763	NES	CDS	hsa-miR-122-5p	||||W|W-|----||||||||	||||----W|W-|||||||||-	-20.5	17	7merm8.indel	6	7	NA	NA	G	3
chr1_154910333_154910375_hsa-miR-30c-5p	chr1	154910300	154910375	1	-	10763	NES	intron	hsa-miR-30c-5p	|W---|||||--|||W-||---	|W---||---|||----|||W-||-	-15.4	37	NA	NA	NA	NA	NA	NA	2
chr1_154963720_154963752_hsa-miR-16-5p	chr1	154963677	154963752	1	-	81875	ISG20L2	CDS	hsa-miR-16-5p	|||||||-------||WW||-	|||||||-----||WW||-	-21.2	8	8mer	20	NA	NA	NA	NA	3
chr1_154968490_154968534_hsa-miR-181b-5p	chr1	154968490	154968565	1	+	51093	RRNAD1	CDS	hsa-miR-181b-5p	-||--|||W-|WW-|W|W----	-||--|||W-|WW-|W|W-	-15.1	5	6mer.mm	52	NA	NA	4	A,G	2
chr1_154978553_154978608_hsa-miR-17-5p	chr1	154978533	154978608	1	-	3068	HDGF	3'UTR	hsa-miR-17-5p	||||W---||||||-|||--|-	||||W|||||||||--|-	-21.2	2	6merA1.mm	23	NA	NA	5	G,G	2
chr1_154978988_154979048_hsa-miR-320a	chr1	154978973	154979048	2	-	3068	HDGF	3'UTR	hsa-miR-320a	-|||||||-W|--|||-W|--	-|||||||-W|-|||-W|-	-24	6	6mer_off	18	NA	NA	NA	NA	2
chr1_154979130_154979185_hsa-miR-423-3p	chr1	154979110	154979185	1	-	3068	HDGF	3'UTR	hsa-miR-423-3p	-|||||||W--|||||------	-|||-||||W--|||||-	-27.8	4	6merA1.mm	59	NA	NA	6	G,T	1
chr1_154983036_154983065_hsa-miR-4486	chr1	154982990	154983065	1	-	3068	HDGF	intron	hsa-miR-4486	|-|||-|||||||||-	|-|||------|||||--||||-	-23.2	3	6merA1.mm	28	NA	NA	5	G,T	6
chr1_155234491_155234541_hsa-miR-30a-5p	chr1	155234466	155234541	1	-	9826	ARHGEF11	intron	hsa-miR-30a-5p	|W|-||||--|||||W-----	|W|------||||--|||||W-	-17.5	16	6merA1.mm	39	NA	NA	3	T,G	1
chr1_155241789_155241845_hsa-miR-130a-3p	chr1	155241770	155241845	1	-	9826	ARHGEF11	intron	hsa-miR-130a-3p	|||||||||------||||||	||||||----|||-------||||||-	-22.7	16	8mer	36	NA	NA	NA	NA	5A
chr1_155249661_155249689_hsa-miR-574-5p	chr1	155249614	155249689	1	-	9826	ARHGEF11	intron	hsa-miR-574-5p	--|-||-|||-W-WW|-||W--	-|-||-|||-W-WW|-||W-	-16.2	31	NA	NA	NA	NA	NA	NA	4
chr1_155251131_155251186_hsa-miR-19a-3p	chr1	155251111	155251186	1	-	9826	ARHGEF11	intron	hsa-miR-19a-3p	||W-----|W|-||--||||||	||W------|W|---||-----||||||-	-14.6	20	NA	NA	NA	NA	NA	NA	6
chr1_155270485_155270524_hsa-miR-125a-5p	chr1	155270449	155270524	1	-	9826	ARHGEF11	intron	hsa-miR-125a-5p	-|||||W|||||----|||||||	-|||||W|||||---|||||||-	-34.8	7	5mer_1	17	NA	NA	NA	NA	5A
chr1_155310824_155310881_hsa-miR-16-5p	chr1	155310824	155310899	1	+			deep_intergenic	hsa-miR-16-5p	|||-||-||W---W|-|W||-	|||--||------||W----W|-|W||-	-16.2	22	6mer.mm	23	NA	NA	4	C,A	6
chr1_156454924_156454960_hsa-miR-130b-3p	chr1	156454885	156454960	1	-			deep_intergenic	hsa-miR-130b-3p	|||||-----||----|||--	|||||-||-----||-|-	-14.1	51	5mer_1	64	NA	NA	NA	NA	5B
chr1_15722046_15722084_hsa-miR-186-5p	chr1	15722009	15722084	1	-	842	CASP9	intron	hsa-miR-186-5p	|||||-W|||||W--|||||W	|||||W||--|||W|||||W-	-24.2	5	8mer.mm	53	NA	NA	4	A,A	5A
chr1_15741005_15741026_hsa-miR-30a-5p	chr1	15741005	15741080	1	+	23341	DNAJC16	intron	hsa-miR-30a-5p	|W---||||||-|-|-||||-	|W---||||||||-||||-	-19.4	36	6mer_off.indel	61	NA	4,5	NA	C	5A
chr1_15765549_15765588_hsa-miR-210	chr1	15765513	15765588	1	-			downstream_10k	hsa-miR-210	||||||W----||||W||-||	||||||W---------||||W||--||	-27.3	1	7merA1	22	NA	NA	NA	NA	5B
chr1_158156861_158156902_hsa-miR-92a-3p	chr1	158156827	158156902	1	-	25790	CCDC19	CDS	hsa-miR-92a-3p	-W|||||W--|||||||----	-W|||||W|||||||-	-29.6	10	5mer_3	19	NA	NA	NA	NA	2
chr1_158261929_158261961_hsa-miR-30c-5p	chr1	158261886	158261961	1	-			downstream_10k	hsa-miR-30c-5p	|||||||---||||--------	|||||||-------||||	-12.5	1	7merm8	12	NA	NA	NA	NA	1
chr1_158269815_158269845_hsa-miR-632	chr1	158269815	158269890	1	+			deep_intergenic	hsa-miR-632	-|||-W|W||||------	-|||W|W||||-	-17.4	26	6mer_off.mm	42	NA	NA	4	T,T	1
chr1_158271578_158271634_hsa-miR-320a	chr1	158271578	158271653	1	+			deep_intergenic	hsa-miR-320a	---||||||W-||W||WW---	-||||||W---||W||WW-	-25.5	9	6mer_off.mm	33	NA	NA	6	C,C	2
chr1_158327205_158327232_hsa-miR-4270	chr1	158327157	158327232	1	-			downstream_10k	hsa-miR-4270	|||-||||||-|||--|||	|||-||||-||---|||------|||-	-23.9	16	7merm8.mm	36	NA	NA	5	G,G	6
chr1_15835136_15835169_hsa-miR-19b-3p	chr1	15835136	15835211	1	+	84301	DDI2	intron	hsa-miR-19b-3p	-------|||-|||--||||W-	-||||||---||||W-	-15	58	6mer.indel	17	5	NA	NA	C	4
chr1_158452429_158452477_hsa-miR-103a-3p	chr1	158452402	158452477	1	-	50717	DCAF8	3'UTR	hsa-miR-103a-3p	||||||--|W|||||||---||	||||||---|W||---|||||--||-	-29.4	5	6mer	25	NA	NA	NA	NA	2
chr1_158454081_158454119_hsa-miR-17-5p	chr1	158454044	158454119	1	-	50717	DCAF8	CDS	hsa-miR-17-5p	---||||WW--|-W-|||||--	-|||-|WW--|-W-|||||-	-18.5	8	NA	NA	NA	NA	NA	NA	4
chr1_158454792_158454848_hsa-miR-484	chr1	158454773	158454848	1	-	50717	DCAF8	CDS	hsa-miR-484	||W|||--W||||||||||--	||W|||------W||||-||||||-	-31.6	12	7merm8.indel	46	6	NA	NA	C	2
chr1_158456713_158456737_hsa-miR-17-5p	chr1	158456662	158456737	1	-	50717	DCAF8	intron	hsa-miR-17-5p	--|--W||||||W|W||--W--	-|--W||||||-W|W||--W-	-20.5	35	6merA1.mm	60	NA	NA	3	A,A	4
chr1_158458769_158458799_hsa-miR-18a-5p	chr1	158458724	158458799	1	-	50717	DCAF8	intron	hsa-miR-18a-5p	|||||||||||||---|||||-	||||||||--||||||||||-	-26	5	7merm8	19	NA	NA	NA	NA	5A
chr1_158487029_158487084_hsa-miR-18a-5p	chr1	158487009	158487084	1	-	50717	DCAF8	intron	hsa-miR-18a-5p	-||W-||||---||-||||W--	-||W||||---||-||||W-	-18.4	35	7merm8.mm	13	NA	NA	4	G,T	3
chr1_158497291_158497316_hsa-miR-320a	chr1	158497241	158497316	1	-	50717	DCAF8	intron	hsa-miR-320a	-||||||---||||||||-||	-||||||||||||||||-	-27.6	4	6mer_off	15	NA	NA	NA	NA	5B
chr1_158526128_158526184_hsa-miR-26a-5p	chr1	158526109	158526184	1	-	1314	COPA	3'UTR	hsa-miR-26a-5p	----|W|--|||---W|||||	-|W|-----|||---W|||||-	-18.6	15	NA	NA	NA	NA	NA	NA	4
chr1_158532211_158532266_hsa-miR-454-3p	chr1	158532191	158532266	1	-	1314	COPA	CDS	hsa-miR-454-3p	-|||||-----||||-||||||	-|||||-------------||||-----||||||-	-19.7	6	7merA1.indel	35	NA	2,3	NA	C	5B
chr1_158534937_158534981_hsa-miR-30a-5p	chr1	158534906	158534981	1	-	1314	COPA	intron	hsa-miR-30a-5p	--------||W|W|||W|---	-||W|W||---|W|-	-13.8	60	6merA1.mm	14	NA	NA	4	A,G	4
chr1_158546612_158546643_hsa-miR-221-3p	chr1	158546568	158546643	1	-	1314	COPA	CDS	hsa-miR-221-3p	W||-||||-||||||||W||--	W||-||||-||||||||W||-	-27.7	5	7merA1.indel	33	3	NA	NA	C	6
chr1_158548353_158548410_hsa-miR-21-5p	chr1	158548335	158548410	1	-	1314	COPA	CDS	hsa-miR-21-5p	||||||---W||---------	||||||W||	-12	1	6mer	4	NA	NA	NA	NA	1
chr1_1585583_1585639_hsa-miR-186-5p	chr1	1585564	1585639	1	-	984	CDK11B	3'UTR	hsa-miR-186-5p	---||||----|||W-|||||	-||||--------|||W-----|||||-	-15.1	15	5mer_3	57	NA	NA	NA	NA	5B
chr1_15859765_15859821_hsa-miR-93-5p	chr1	15859765	15859840	1	+	84301	DDI2	CDS||3'UTR	hsa-miR-93-5p	||||||--W|W|W||||-----	||||||--W|W|W-||||-	-19.5	12	7merA1	25	NA	NA	NA	NA	2
chr1_15862749_15862805_hsa-miR-29b-3p	chr1	15862749	15862824	1	+			downstream_10k||upstream_10k	hsa-miR-29b-3p	||||||||||W|----------	|||||||----|||W|-	-17.5	3	8mer	13	NA	NA	NA	NA	1
chr1_15863086_15863140_hsa-miR-182-5p	chr1	15863086	15863161	1	+			downstream_10k||upstream_10k	hsa-miR-182-5p	|||||||-|||-W|-||||----	|||||||---|||-W|-||||-	-21.9	29	8mer	44	NA	NA	NA	NA	2
chr1_15864517_15864572_hsa-miR-454-3p	chr1	15864517	15864592	1	+			downstream_10k||upstream_10k	hsa-miR-454-3p	|||||||----||W|-----||	||||-|||---||W|---||-	-15.1	23	7merm8.indel	36	NA	5,6	NA	T	1
chr1_15867166_15867221_hsa-miR-19a-3p	chr1	15867166	15867241	1	+			exon_unclassified	hsa-miR-19a-3p	-||||----W||||----||--	-||||-W||||----||-	-15.2	9	NA	NA	NA	NA	NA	NA	5B
chr1_15867391_15867446_hsa-miR-30c-5p	chr1	15867391	15867466	1	+			exon_unclassified	hsa-miR-30c-5p	W|||||-||--------||||-	W|||||||------------||||	-9.9	1	5mer_2	19	NA	NA	NA	NA	5A
chr1_15867392_15867448_hsa-miR-92a-3p	chr1	15867392	15867467	1	+			exon_unclassified	hsa-miR-92a-3p	--|||---|W--||W|-||||	-|||--|W--|-|W|||||-	-14.7	9	6mer.indel	49	5	NA	NA	G	6
chr1_15890034_15890089_hsa-miR-454-3p	chr1	15890034	15890109	1	+	23207	PLEKHM2	intron	hsa-miR-454-3p	-W|||||||||||W|-|||||-	-W||||||---|||||W||||||-	-26.2	48	7merm8.indel	65	3	NA	NA	G	6
chr1_15918844_15918897_hsa-miR-15a-5p	chr1	15918844	15918919	1	+	23207	PLEKHM2	CDS	hsa-miR-15a-5p	--|||||--||--|||||||W	-|||||--||----|||||||W-	-21.2	13	5mer_1	29	NA	NA	NA	NA	3
chr1_159232648_159232683_hsa-miR-17-5p	chr1	159232608	159232683	1	-	50848	F11R	3'UTR	hsa-miR-17-5p	||||||-----|W|||||W---	|||||||W|||||W-	-18.9	15	7merA1	24	NA	NA	NA	NA	5B
chr1_159233368_159233420_hsa-miR-4761-3p	chr1	159233345	159233420	1	-	50848	F11R	3'UTR	hsa-miR-4761-3p	||||||--|||||||-||--	||||||----|||||||-||-	-27.9	3	7merA1	18	NA	NA	NA	NA	2
chr1_159244041_159244073_hsa-miR-17-5p	chr1	159243998	159244073	1	-	50848	F11R	intron	hsa-miR-17-5p	|||||||||--||-||||||--	|||||||||||-||||-||-	-24.6	3	8mer	16	NA	NA	NA	NA	6
chr1_15931442_15931477_hsa-miR-671-5p	chr1	15931442	15931517	1	+	23207	PLEKHM2	CDS	hsa-miR-671-5p	|||-||--||-|||||||||--	|||----||---------||-|||||||||-	-30	11	7merA1.mm	8	NA	NA	4	A,C	6
chr1_159359514_159359536_hsa-miR-27a-3p	chr1	159359514	159359589	1	+	4817	NIT1	intron	hsa-miR-27a-3p	-||-||W|||W|-|W-|||-	-||||W|||W||W|||-	-20.2	51	6mer_off.mm	37	NA	NA	7	G,G	2
chr1_159367863_159367913_hsa-miR-93-5p	chr1	159367838	159367913	1	-	9191	DEDD	intron	hsa-miR-93-5p	---W--||||W-W|||------	-W--||||W---W|||-	-15.8	29	NA	NA	NA	NA	NA	NA	4
chr1_159372589_159372645_hsa-miR-29c-3p	chr1	159372589	159372664	1	+			deep_intergenic	hsa-miR-29c-3p	||||||-||W---|||W|W|-	||||||-||W--|||W|W|-	-21.9	14	6mer	28	NA	NA	NA	NA	6
chr1_159446245_159446300_hsa-miR-103a-3p	chr1	159446245	159446320	1	+	4720	NDUFS2	CDS	hsa-miR-103a-3p	|||||||-|W|--|||||--||	||||||||W|---|||||---||-	-29.2	49	7merm8	66	NA	NA	NA	NA	2
chr1_159458704_159458759_hsa-miR-671-5p	chr1	159458684	159458759	1	-	336	APOA2	3'UTR	hsa-miR-671-5p	---|--||-||-W|W||||||-	-|--||-||---W|W||||||-	-28.7	50	6mer.indel	6	4	NA	NA	A	4
chr1_159458704_159458760_hsa-miR-28-5p	chr1	159458685	159458760	1	-	336	APOA2	3'UTR	hsa-miR-28-5p	||||||||-------------	||||||||-	-20.4	4	7merm8	6	NA	NA	NA	NA	1
chr1_159459370_159459408_hsa-miR-25-3p	chr1	159459333	159459408	1	-	336	APOA2	CDS	hsa-miR-25-3p	-||||----|||-|||||||-	-||||--------|||-|||||||-	-26.6	6	6mer_off.indel	46	6	NA	NA	C	5B
chr1_159459389_159459414_hsa-miR-3676-5p	chr1	159459339	159459414	1	-	336	APOA2	CDS	hsa-miR-3676-5p	|W||---|||||W|	|W||--|||||W|-	-19.9	57	6merA1.indel	10	5	NA	NA	G	6
chr1_159466615_159466670_hsa-miR-423-3p	chr1	159466615	159466690	1	+	84134	TOMM40L	3'UTR	hsa-miR-423-3p	||||||W|--||||||-||||-	||||-----||W|||||||||||-	-31.1	15	6merA1.mm	34	NA	NA	6	G,A	5B
chr1_159466835_159466891_hsa-miR-15b-5p	chr1	159466835	159466910	1	+	84134	TOMM40L	3'UTR	hsa-miR-15b-5p	-||||-||-W|-|||WW|---	-||||||----------W|-|||WW|-	-15.8	39	6mer_off.indel	60	7	NA	NA	C	2
chr1_159658495_159658525_hsa-miR-30a-5p	chr1	159658450	159658525	1	-			deep_intergenic	hsa-miR-30a-5p	|W||||-|||W-|||W||---	|W||||-|||W-|||W||-	-27.1	7	7merA1.mm	54	NA	NA	3	T,C	2
chr1_159760250_159760305_hsa-miR-17-5p	chr1	159760230	159760305	1	-			deep_intergenic	hsa-miR-17-5p	|||W||-----||||||||W--	|||W||--||||||--||W-	-18.2	36	7merm8	43	NA	NA	NA	NA	5B
chr1_15983810_15983865_hsa-miR-17-5p	chr1	15983810	15983885	1	+	54751	FBLIM1	3'UTR	hsa-miR-17-5p	||||||-----||-||||||--	||||||----||-||||||-	-20.7	5	6mer	19	NA	NA	NA	NA	5B
chr1_159849124_159849180_hsa-miR-885-5p	chr1	159849124	159849199	1	+			downstream_10k	hsa-miR-885-5p	|||W|||||W|||-W|||W|-	|||W|||||W|||----W|-||W|-	-30.4	1	7merm8.mm	19	NA	NA	5	T,G	6
chr1_159849125_159849181_hsa-miR-197-3p	chr1	159849125	159849200	1	+			downstream_10k	hsa-miR-197-3p	|||||||---|-|||||--||	|||||||--|-|||||---||-	-28	6	7merm8	21	NA	NA	NA	NA	5B
chr1_160038484_160038542_hsa-miR-23a-3p	chr1	160038484	160038559	1	+	22926	ATF6	CDS	hsa-miR-23a-3p	W||||--|-||W|||W|---	W||-||---|||W|||W|-	-16	54	6mer_off.mm	8	NA	NA	7	T,C	2
chr1_160110658_160110706_hsa-miR-21-5p	chr1	160110658	160110733	1	+	22926	ATF6	intron	hsa-miR-21-5p	|||||||-|W||||--|W|--	|||||||-|W|-|||--|W|-	-16.7	3	7merm8	17	NA	NA	NA	NA	2
chr1_160174565_160174601_hsa-miR-17-5p	chr1	160174565	160174640	1	+	22926	ATF6	intron	hsa-miR-17-5p	|||||||---|||-W||||W--	|||||||----|||W||||W-	-26.4	9	7merm8	23	NA	NA	NA	NA	5B
chr1_160190107_160190163_hsa-miR-26a-5p	chr1	160190107	160190182	1	+	22926	ATF6	intron	hsa-miR-26a-5p	|||||-||||--|||--||||	|||||||||-----|||||||-	-20.2	4	7merm8.mm	19	NA	NA	7	T,T	6
chr1_160195524_160195580_hsa-miR-122-5p	chr1	160195524	160195599	1	+	22926	ATF6	3'UTR	hsa-miR-122-5p	|-|--W|W-||||||-|||||	|-|--W|W--||--|||||||||-	-16.7	9	6merA1.indel	13	4	NA	NA	A	6
chr1_160197825_160197882_hsa-miR-455-3p	chr1	160197825	160197900	1	+	22926	ATF6	3'UTR	hsa-miR-455-3p	--|||-||--||---W||--	-|||-||-||----W||-	-11.7	10	6merA1.mm	9	NA	NA	4	G,G	2
chr1_160314567_160314623_hsa-miR-194-5p	chr1	160314567	160314642	1	+	9722	NOS1AP	intron	hsa-miR-194-5p	W||||||---------||||-	W||||||----||||-	-16.1	10	6mer_off	19	NA	NA	NA	NA	3
chr1_160420494_160420525_hsa-miR-423-3p	chr1	160420494	160420569	1	+	9722	NOS1AP	intron	hsa-miR-423-3p	W|W|---|---|||||-|||||	W|W|--|---|||||-|||||-	-25.8	7	NA	NA	NA	NA	NA	NA	5B
chr1_160433550_160433582_hsa-miR-23a-3p	chr1	160433550	160433625	1	+	9722	NOS1AP	intron	hsa-miR-23a-3p	||-|||||--||W||W|||-	||-|||||---||W||W---|||-	-16.4	46	7merm8.mm	63	NA	NA	4	A,A	2
chr1_160467638_160467690_hsa-miR-30a-5p	chr1	160467638	160467713	1	+	9722	NOS1AP	intron	hsa-miR-30a-5p	-W|||||W||----|-|||--	-W||-----|||W||-------|-|||-	-14.6	38	6mer_off.mm	16	NA	NA	4	A,G	5A
chr1_160476510_160476565_hsa-miR-18a-5p	chr1	160476510	160476585	1	+	9722	NOS1AP	intron	hsa-miR-18a-5p	|||||W|||||---||||----	|||||W----|||||--||||-	-21.4	9	6merA1	26	NA	NA	NA	NA	2
chr1_160736829_160736885_hsa-miR-194-5p	chr1	160736829	160736904	1	+	127933	UHMK1	exon_unclassified	hsa-miR-194-5p	|W-||-||--|||||W-||W-	|W---||--||--||||-|W-||W-	-18	22	NA	NA	NA	NA	NA	NA	5B
chr1_160759524_160759580_hsa-miR-26a-5p	chr1	160759524	160759599	1	+	127933	UHMK1	3'UTR	hsa-miR-26a-5p	-||||--|||-||-||-W|||	-|||||||-||-||-W|||-	-15.6	50	7merm8.mm	57	NA	NA	7	T,G	6
chr1_160760869_160760908_hsa-miR-20a-3p	chr1	160760869	160760944	1	+	127933	UHMK1	3'UTR||intron	hsa-miR-20a-3p	|||||W|||||W||-|||---	||||-|W---|||||W||-|||-	-18.7	48	7merA1.indel	66	6	NA	NA	A	2
chr1_160761069_160761125_hsa-miR-15a-5p	chr1	160761069	160761144	1	+	127933	UHMK1	3'UTR||intron	hsa-miR-15a-5p	|||||||||----||W||W--	|||||||-----||------||W||W-	-19.9	29	8mer	49	NA	NA	NA	NA	3
chr1_160762165_160762205_hsa-miR-24-3p	chr1	160762165	160762240	1	+	127933	UHMK1	3'UTR	hsa-miR-24-3p	|||||||W--|||||W||---	||||||--|W--|||||W||-	-26.7	4	7merA1	19	NA	NA	NA	NA	2
chr1_160762902_160762945_hsa-miR-122-5p	chr1	160762902	160762977	1	+	127933	UHMK1	3'UTR	hsa-miR-122-5p	|W||W----|||||W-||||-	|W||W-------||-|||W||||-	-13.4	43	6mer_off.mm	44	NA	NA	7	G,A	5B
chr1_160763681_160763719_hsa-miR-222-3p	chr1	160763681	160763756	1	+	127933	UHMK1	3'UTR	hsa-miR-222-3p	|||||---||-|||||||--	|||||--||---|||||||-	-23.7	7	8mer.indel	21	7	NA	NA	A	2
chr1_160763921_160763976_hsa-miR-17-5p	chr1	160763921	160763996	1	+	127933	UHMK1	3'UTR	hsa-miR-17-5p	||||||||---|||---|||||	||||||||-||||||||-	-20.4	7	7merm8	18	NA	NA	NA	NA	5B
chr1_160765675_160765724_hsa-miR-193b-3p	chr1	160765675	160765750	3	+	127933	UHMK1	3'UTR	hsa-miR-193b-3p	||||W|||-||-||||||W||	||||W|-|-|---------||-||||||W||-	-26.6	25	7merA1.mm	51	NA	NA	6	G,T	6
chr1_160802656_160802689_hsa-miR-188-5p	chr1	160802656	160802731	1	+	6675	UAP1	CDS	hsa-miR-188-5p	||||||||||W-|W-||||-	|||||||---|||W-|W------------||||-	-21	42	7merm8	69	NA	NA	NA	NA	2
chr1_1608472_1608493_hsa-miR-92b-3p	chr1	1608472	1608547	1	+			deep_intergenic	hsa-miR-92b-3p	--|||--|||-||||-||---	-|||---|||||||-||	-21.4	1	NA	NA	NA	NA	NA	NA	2
chr1_160943587_160943611_hsa-miR-182-5p	chr1	160943587	160943662	1	+	4921	DDR2	intron	hsa-miR-182-5p	||W|--||||||||||-------	||W|--||||||||||-	-21.3	6	7merA1.mm	16	NA	NA	3	T,T	1
chr1_16132988_16133028_hsa-miR-16-5p	chr1	16132988	16133063	1	+	23013	SPEN	CDS	hsa-miR-16-5p	-|||||||---------|||-	-|||||||-----|||-	-22.6	13	6mer_off	23	NA	NA	NA	NA	3
chr1_16133881_16133939_hsa-miR-192-5p	chr1	16133881	16133956	1	+	23013	SPEN	CDS	hsa-miR-192-5p	||||||--||----------	||||||--||	-14.5	1	7merA1	5	NA	NA	NA	NA	1
chr1_16133996_16134052_hsa-miR-26a-5p	chr1	16133996	16134071	1	+	23013	SPEN	CDS	hsa-miR-26a-5p	|||||-|||||||||-||||-	|||-||----||||-|||||-||||-	-24.6	8	6mer_off.mm	48	NA	NA	7	T,C	6
chr1_16138468_16138504_hsa-miR-181b-5p	chr1	16138468	16138543	1	+	23013	SPEN	CDS||3'UTR	hsa-miR-181b-5p	-||W|||--|||--|W|-W||W	-||W|||---|||--|W-|-W||W-	-23.3	29	7merm8.mm	66	NA	NA	3	C,C	5A
chr1_16138688_16138713_hsa-miR-30c-5p	chr1	16138688	16138763	1	+	23013	SPEN	3'UTR	hsa-miR-30c-5p	|||||||---||||-----|||	|||||||||||----|||	-15.1	1	8mer	12	NA	NA	NA	NA	5B
chr1_16138911_16138967_hsa-miR-362-3p	chr1	16138911	16138986	1	+	23013	SPEN	3'UTR	hsa-miR-362-3p	||||||----W||||W||W||	||||||-W||||W-||W||-	-20.5	4	7merm8	15	NA	NA	NA	NA	5B
chr1_161513785_161513806_hsa-miR-92a-3p	chr1	161513731	161513806	1	-	8490	RGS5	intron	hsa-miR-92a-3p	||W||||-||||--|W|||--	||W----||||-||||--|W|||-	-22	37	6mer.mm	14	NA	NA	3	T,C	5A
chr1_161519104_161519144_hsa-miR-17-5p	chr1	161519069	161519144	1	-	8490	RGS5	intron	hsa-miR-17-5p	-||||||WW-|---W|||W||-	-||-|||-|WW-|--------------W|||W||-	-11.9	4	6mer.mm	32	NA	NA	4	A,A	5A
chr1_161532542_161532587_hsa-miR-27a-3p	chr1	161532512	161532587	1	-	8490	RGS5	intron	hsa-miR-27a-3p	--|||||W|||---------	-|||||W|-||-	-14.8	3	7merm8.mm	9	NA	NA	3	C,C	1
chr1_161562772_161562818_hsa-miR-186-5p	chr1	161562772	161562847	1	+	83540	NUF2	intron	hsa-miR-186-5p	||||||||-||||--||||--	||||||||---||||--||||-	-22.6	8	8mer	23	NA	NA	NA	NA	2
chr1_161568529_161568573_hsa-miR-320a	chr1	161568529	161568604	1	+	83540	NUF2	intron	hsa-miR-320a	|||||-|-|W|-||||||-W|	|||||-|-|W|||||||-W|-	-22.2	6	8mer.mm	20	NA	NA	7	T,T	6
chr1_161579070_161579126_hsa-miR-21-5p	chr1	161579070	161579145	1	+	83540	NUF2	intron	hsa-miR-21-5p	-W||W-||---||W-------	-W||W---||---||W-	-10	30	NA	NA	NA	NA	NA	NA	1
chr1_161811328_161811351_hsa-miR-4488	chr1	161811276	161811351	1	-			deep_intergenic	hsa-miR-4488	-||W||W||----WW|-	-||W||W-||WW|-	-16.3	46	NA	NA	NA	NA	NA	NA	3
chr1_161844948_161844969_hsa-miR-26a-5p	chr1	161844894	161844969	1	-			deep_intergenic	hsa-miR-26a-5p	--||WW|-|||||W----||W	-||WW|-||-|||W-||W-	-11	13	5mer_1	38	NA	NA	NA	NA	6
chr1_161920684_161920734_hsa-miR-185-5p	chr1	161920684	161920759	1	+			deep_intergenic	hsa-miR-185-5p	---------||---W|||||-	-||-W|||||-	-14.1	56	NA	NA	NA	NA	NA	NA	4
chr1_161935678_161935733_hsa-miR-18a-5p	chr1	161935678	161935753	1	+			deep_intergenic	hsa-miR-18a-5p	|||||||-----||||------	|||||||------||||-	-21.4	4	8mer	15	NA	NA	NA	NA	1
chr1_162043113_162043166_hsa-miR-331-3p	chr1	162043113	162043188	1	+			deep_intergenic	hsa-miR-331-3p	---||||W|||---------	-||||W|||-	-18.6	19	5mer_3	18	NA	NA	NA	NA	1
chr1_162084007_162084052_hsa-miR-196a-5p	chr1	162084007	162084082	1	+			deep_intergenic	hsa-miR-196a-5p	|||-|||||---|||W||||W	|||-|||||-----||----|W||||W-	-17.2	6	7merm8.mm	27	NA	NA	5	T,T	3
chr1_16214134_16214155_hsa-miR-4282	chr1	16214080	16214155	1	-	27129	HSPB7	3'UTR	hsa-miR-4282	-||-|||W|---||||-	-||-|||W|---||-||-	-9	2	6mer_off.mm	13	NA	NA	5	A,C	3
chr1_162221201_162221222_hsa-miR-4488	chr1	162221147	162221222	1	-			deep_intergenic	hsa-miR-4488	W|--||W||||||--|-	W|--||---W||||||--|-	-23.2	24	NA	NA	NA	NA	NA	NA	1
chr1_162522361_162522409_hsa-miR-502-5p	chr1	162522334	162522409	1	-			deep_intergenic	hsa-miR-502-5p	|||||----|||||||||--	|||||||||||||-|-	-24.5	9	8mer.mm	18	NA	NA	7	G,A	2
chr1_162592939_162592985_hsa-miR-92a-3p	chr1	162592910	162592985	1	-			deep_intergenic	hsa-miR-92a-3p	||W-|||--WW||||||||W|	||W|||--WW||||||----||W|	-21	1	7merm8.mm	36	NA	NA	5	G,G	5B
chr1_162803970_162804026_hsa-miR-186-5p	chr1	162803970	162804045	1	+	5087	PBX1	intron	hsa-miR-186-5p	------|||||--||||||--	-||-|||-||||||-	-13.6	12	6mer_off.indel	70	5	NA	NA	G	4
chr1_162822196_162822247_hsa-miR-92a-3p	chr1	162822196	162822271	1	+	5087	PBX1	intron	hsa-miR-92a-3p	-|WW|||-||-|||W||||||	-|WW-|||-|||||W|-|||||-	-25.4	5	8mer.mm	29	NA	NA	6	C,T	6
chr1_162857290_162857313_hsa-miR-181b-5p	chr1	162857290	162857365	1	+	5087	PBX1	intron	hsa-miR-181b-5p	-||--|---||-|||-|W|W|W	-||--|-----||-|||----|W|W-|W-	-17.9	5	6merA1.mm	69	NA	NA	5	T,C	5B
chr1_162878623_162878665_hsa-miR-151a-5p	chr1	162878623	162878698	1	+	5087	PBX1	exon_unclassified	hsa-miR-151a-5p	-|||W-|||----|||W|||	-|||W--|||---|||W|||-	-20.4	8	6mer_off.mm	27	NA	NA	6	G,G	3
chr1_162908813_162908861_hsa-miR-16-5p	chr1	162908813	162908888	1	+	5087	PBX1	intron	hsa-miR-16-5p	-||--||-||||||--||||-	-||----------||-|||-|||--||||-	-14.7	28	8mer.mm	14	NA	NA	7	C,C	6
chr1_162911446_162911501_hsa-miR-17-5p	chr1	162911446	162911521	1	+	5087	PBX1	intron	hsa-miR-17-5p	|||||||---|-|||||||||-	|||||||------|---------||--|||||||-	-21.8	22	8mer	50	NA	NA	NA	NA	5B
chr1_162929514_162929569_hsa-miR-503	chr1	162929514	162929589	1	+	5087	PBX1	intron	hsa-miR-503	-||||--|||||||---|||--	-||||--|||---||||---|||-	-23.4	7	6merA1.mm	14	NA	NA	3	G,T	6
chr1_162930589_162930645_hsa-miR-16-5p	chr1	162930589	162930664	1	+	5087	PBX1	intron	hsa-miR-16-5p	--||W|||W-----||||||-	-||W|||W-||||||-	-21.7	11	NA	NA	NA	NA	NA	NA	3
chr1_162931251_162931306_hsa-miR-93-5p	chr1	162931251	162931326	1	+	5087	PBX1	intron	hsa-miR-93-5p	-||||||-|||--|W||||||-	-|||||-|--|||--------|W||||||-	-19.6	9	5mer_2	33	NA	NA	NA	NA	6
chr1_162937618_162937654_hsa-miR-423-3p	chr1	162937618	162937693	1	+	5087	PBX1	intron	hsa-miR-423-3p	||||||||-W|W--|-------	||||||||---W|W--|-	-22	10	7merm8	21	NA	NA	NA	NA	1
chr1_162977253_162977296_hsa-miR-151a-3p	chr1	162977253	162977328	1	+	5087	PBX1	intron	hsa-miR-151a-3p	-||||W---||||-||||||	-||||W------|||-|-||||||-	-20.1	11	7merA1.mm	39	NA	NA	3	A,A	5B
chr1_163047906_163047940_hsa-miR-16-5p	chr1	163047906	163047981	1	+	5087	PBX1	CDS	hsa-miR-16-5p	-||||||--|||||||||||-	-|||||||||||||||||-	-29.5	10	6mer_off	22	NA	NA	NA	NA	5B
chr1_163083293_163083320_hsa-miR-186-5p	chr1	163083293	163083368	1	+	5087	PBX1	3'UTR||intron	hsa-miR-186-5p	|||||-----|||W|-|W|||	|||||-----|||W|--------|W|||-	-17	18	7merm8.mm	40	NA	NA	7	A,G	5B
chr1_163083669_163083702_hsa-miR-455-5p	chr1	163083669	163083744	1	+	5087	PBX1	3'UTR||intron	hsa-miR-455-5p	-|W|||||W|||---------	-|W||||--|W|||-	-18.1	22	7merA1.mm	16	NA	NA	3	T,T	1
chr1_16324247_16324274_hsa-miR-26a-5p	chr1	16324199	16324274	1	-	1969	EPHA2	3'UTR	hsa-miR-26a-5p	|||||||-||-------|||W	|||||||-||--|||W-	-17.7	4	8mer	14	NA	NA	NA	NA	5A
chr1_16340896_16340946_hsa-miR-103a-3p	chr1	16340871	16340946	1	-	1969	EPHA2	intron	hsa-miR-103a-3p	|||||--|--|||||||-|||-	|||||-|--||||||||||	-30	1	7merm8.mm	13	NA	NA	7	A,C	5B
chr1_16347601_16347637_hsa-miR-18a-5p	chr1	16347562	16347637	1	-	1969	EPHA2	CDS	hsa-miR-18a-5p	||||||||||-||-||------	||||||||||||-||-	-24.8	4	7merm8	13	NA	NA	NA	NA	1
chr1_16347919_16347976_hsa-miR-652-3p	chr1	16347901	16347976	1	-	1969	EPHA2	CDS	hsa-miR-652-3p	-|||||||||W||||--|W-	-|||||||||W||||--|W-	-39	13	6mer_off	26	NA	NA	NA	NA	6
chr1_163817465_163817488_hsa-miR-92a-3p	chr1	163817465	163817540	1	+			deep_intergenic	hsa-miR-92a-3p	------|--W||||||||W--	-|--W||||--||||W-	-25.2	35	NA	NA	NA	NA	NA	NA	4
chr1_163870450_163870505_hsa-miR-17-5p	chr1	163870450	163870525	1	+	4259	MGST3	intron	hsa-miR-17-5p	||||||-----||-W||||||-	||||||-----------||---W||||||-	-17.7	10	7merA1	34	NA	NA	NA	NA	5B
chr1_163874074_163874129_hsa-miR-93-5p	chr1	163874074	163874149	1	+	4259	MGST3	intron	hsa-miR-93-5p	|||||||||-------|||W|-	|||||||||-------|||W|-	-22.9	2	7merm8	17	NA	NA	NA	NA	5A
chr1_163898167_163898223_hsa-miR-26a-5p	chr1	163898148	163898223	1	-	223	ALDH9A1	3'UTR	hsa-miR-26a-5p	|||||--|W|||W||||||--	|||||-|W|||W||||||-	-27.2	22	8mer.mm	34	NA	NA	7	T,C	2
chr1_163898532_163898565_hsa-miR-24-3p	chr1	163898490	163898565	1	-	223	ALDH9A1	3'UTR	hsa-miR-24-3p	-W||||-|||||||||||||-	-W||-||-|----||||-||||||||-	-25.5	10	8mer.mm	20	NA	NA	4	C,T	6
chr1_164022313_164022369_hsa-miR-122-5p	chr1	164022313	164022388	1	+			deep_intergenic	hsa-miR-122-5p	||||||-||-----W|W|WW-	||||||||-------W|W|WW-	-18.7	8	7merA1	24	NA	NA	NA	NA	3
chr1_164073970_164074025_hsa-miR-17-5p	chr1	164073970	164074045	1	+	7371	UCK2	intron	hsa-miR-17-5p	||||||||W|---|||||W||-	||||||||W|---|||||W||-	-27.7	5	7merm8	20	NA	NA	NA	NA	6
chr1_164078548_164078604_hsa-miR-16-5p	chr1	164078548	164078623	1	+	7371	UCK2	intron	hsa-miR-16-5p	|||||||--------------	|||||||-	-16.6	12	7merm8	13	NA	NA	NA	NA	1
chr1_164079751_164079801_hsa-miR-301b	chr1	164079751	164079826	1	+	7371	UCK2	intron	hsa-miR-301b	-||||||---||||-|||||--	-||||||---|||||||||-	-17.7	8	6mer_off	21	NA	NA	NA	NA	5B
chr1_164091683_164091723_hsa-miR-23a-3p	chr1	164091683	164091758	1	+	7371	UCK2	intron	hsa-miR-23a-3p	|||||||||||||W------	|||||||-||||||W-	-26.6	12	8mer	21	NA	NA	NA	NA	1
chr1_164093608_164093664_hsa-miR-194-5p	chr1	164093608	164093683	1	+	7371	UCK2	intron	hsa-miR-194-5p	----||||--||-|||||||-	-||||-----||------------|||||||-	-17.3	9	7merm8.indel	3	NA	4,5	NA	A	4
chr1_164230346_164230371_hsa-miR-4279	chr1	164230346	164230421	1	+			deep_intergenic	hsa-miR-4279	||W|-||||--|WW-	||W|-||||--|WW-	-21.9	29	8mer.mm	10	NA	NA	4	T,T	1
chr1_16450471_16450511_hsa-miR-28-5p	chr1	16450436	16450511	1	-	54455	FBXO42	CDS	hsa-miR-28-5p	||||||----|||||------	||||||------|||-||-	-16.9	1	6mer	14	NA	NA	NA	NA	1
chr1_164512842_164512899_hsa-miR-320a	chr1	164512824	164512899	1	-			deep_intergenic	hsa-miR-320a	-|||||||---|-|||||---	-||--|||||--||||||-	-20.6	10	7merm8.mm	20	NA	NA	3	A,A	2
chr1_16451646_16451693_hsa-miR-23a-3p	chr1	16451618	16451693	1	-	54455	FBXO42	intron	hsa-miR-23a-3p	|||-|||W|||-||------	|||---|||W|||--||-	-15.5	7	7merA1.mm	19	NA	NA	5	C,A	1
chr1_16476367_16476407_hsa-miR-17-5p	chr1	16476332	16476407	1	-	54455	FBXO42	intron	hsa-miR-17-5p	|||||||||--||||||WW---	|||||||||||||||WW-	-26.3	3	8mer	14	NA	NA	NA	NA	2
chr1_164908393_164908416_hsa-miR-4499	chr1	164908341	164908416	1	-			deep_intergenic	hsa-miR-4499	---|||||--------	-|||||-	-11.9	63	NA	NA	NA	NA	NA	NA	3
chr1_165085240_165085296_hsa-miR-92a-3p	chr1	165085240	165085315	1	+	57645	POGK	CDS	hsa-miR-92a-3p	||W||-|W-|||||||||||W	||W||---|W----------|||||----||||||W-	-28.4	18	6merA1.indel	2	5	NA	NA	G	6
chr1_165086107_165086132_hsa-miR-1269a	chr1	165086107	165086182	1	+	57645	POGK	CDS	hsa-miR-1269a	|||||||||--W|||||----	||||||-----|||W|||||	-21.2	1	6mer	15	NA	NA	NA	NA	2
chr1_165488763_165488811_hsa-miR-455-3p	chr1	165488763	165488838	1	+	5451	POU2F1	intron	hsa-miR-455-3p	|||||--||||||||-----	|||||--||||||||	-24.6	1	8mer.mm	52	NA	NA	7	C,T	1
chr1_165642171_165642226_hsa-miR-455-3p	chr1	165642171	165642246	1	+	5451	POU2F1	intron	hsa-miR-455-3p	||||||-|-W||--------	|||-|||--------|-W||-	-11.3	35	6mer.mm	50	NA	NA	6	C,A	1
chr1_16573126_16573182_hsa-miR-320a	chr1	16573126	16573201	1	+	26099	SZRD1	intron	hsa-miR-320a	------W|--W-|||-W||--	-W|--W-|||-W||-	-16.5	61	6mer.indel	54	5	NA	NA	G	4
chr1_16585028_16585083_hsa-miR-17-5p	chr1	16585028	16585103	1	+	26099	SZRD1	intron	hsa-miR-17-5p	-|||W||W---||W|-|||W||	-|||W---||W----------||W|-|||W||-	-19.4	7	7merm8.mm	16	NA	NA	6	T,T	5B
chr1_165866579_165866619_hsa-miR-21-3p	chr1	165866579	165866654	1	+	92241	RCSD1	intron	hsa-miR-21-3p	-||-|||--|W|--|||||W	-|||||----|W|-----|||||W-	-20.9	42	6merA1.mm	70	NA	NA	2	A,C	5A
chr1_16592318_16592375_hsa-miR-130a-3p	chr1	16592318	16592393	1	+	26099	SZRD1	CDS	hsa-miR-130a-3p	-||-||||--W||--|||||W	-||-|--|||--W||-|||||W-	-18.9	16	NA	NA	NA	NA	NA	NA	5B
chr1_16594254_16594287_hsa-miR-181a-5p	chr1	16594254	16594329	1	+	26099	SZRD1	3'UTR	hsa-miR-181a-5p	-|||W||--||||||-|W-|--	-||--|W||||||||-|W-|-	-18.7	42	NA	NA	NA	NA	NA	NA	5B
chr1_16595253_16595310_hsa-miR-26b-5p	chr1	16595253	16595328	1	+	26099	SZRD1	3'UTR	hsa-miR-26b-5p	|||||W-||-|-|||--||-	|||||W-||-|-|||--||-	-16.6	52	6merA1	67	NA	NA	NA	NA	6
chr1_165962588_165962644_hsa-miR-194-5p	chr1	165962588	165962663	1	+	9019	MPZL1	intron	hsa-miR-194-5p	|W|---|||-||||--|||||	|W||||-||---||--|||||-	-16	7	7merA1.indel	46	2	NA	NA	G	6
chr1_165970130_165970186_hsa-miR-122-5p	chr1	165970130	165970205	1	+	9019	MPZL1	intron	hsa-miR-122-5p	|||||||-|||-|||-||||W	|||||||-|||-|||||||W-	-27.1	1	8mer	15	NA	NA	NA	NA	6
chr1_165975595_165975631_hsa-miR-19b-3p	chr1	165975595	165975670	1	+	9019	MPZL1	intron	hsa-miR-19b-3p	||W||-----|||||||--|||	||--W||-----|||-|||||||-	-9.8	2	6mer_off.indel	6	NA	4,5	NA	T	5B
chr1_166009345_166009387_hsa-miR-92a-3p	chr1	166009345	166009420	1	+	9019	MPZL1	3'UTR	hsa-miR-92a-3p	-||-||||||W||--W|||--	-||-||||||W||----------W|||-	-22.9	23	6mer.mm	61	NA	NA	4	T,T	5A
chr1_166018679_166018734_hsa-miR-103a-3p	chr1	166018679	166018754	1	+	9019	MPZL1	intron	hsa-miR-103a-3p	-||||-W||||---||||||||	-||||-------------W||||------||||||||-	-22.7	16	6mer_off.mm	47	NA	NA	7	A,A	5A
chr1_166025063_166025107_hsa-miR-193a-3p	chr1	166025063	166025138	1	+	9019	MPZL1	3'UTR	hsa-miR-193a-3p	-||-W||-|||---|||||||	-||--W|||||--------|||||||-	-22.1	16	NA	NA	NA	NA	NA	NA	5A
chr1_166154922_166154970_hsa-miR-23a-3p	chr1	166154895	166154970	1	-	25874	MPC2	intron	hsa-miR-23a-3p	-|||----|||W|W||-||-	-|||----||-|W|W||----||-	-13.4	22	6mer_off.mm	39	NA	NA	6	A,G	6
chr1_166195009_166195063_hsa-miR-17-5p	chr1	166195009	166195084	1	+	55827	DCAF6	intron	hsa-miR-17-5p	||||-|||---||W--||W|||	||||------|||---||W-------||W|||-	-13.3	43	7merA1.indel	30	5	NA	NA	G	5B
chr1_166195973_166196037_hsa-miR-17-5p	chr1	166195973	166196048	2	+	55827	DCAF6	intron	hsa-miR-17-5p	|||||---||||W|||||W|||	|||||---||||W|||||W|||-	-28.2	15	8mer.indel	32	7	NA	NA	G	6
chr1_166213717_166213772_hsa-miR-17-5p	chr1	166213717	166213792	1	+	55827	DCAF6	intron	hsa-miR-17-5p	||||-W||||--||||||||--	||||--------------W||||--||||-||||-	-17.4	17	8mer.mm	23	NA	NA	4	A,A	6
chr1_166216625_166216680_hsa-miR-181a-5p	chr1	166216625	166216700	1	+	55827	DCAF6	intron	hsa-miR-181a-5p	|||-||||-W||---|||W|W-	|||||||W||------|||W|W-	-15.4	30	8mer.indel	47	5	NA	NA	T	5A
chr1_166221011_166221065_hsa-miR-182-5p	chr1	166221011	166221086	1	+	55827	DCAF6	intron	hsa-miR-182-5p	|||||-|||W|----|||||-||	|||||-|||W||||||||-	-22.5	9	8mer.mm	21	NA	NA	7	A,A	5A
chr1_166229084_166229132_hsa-miR-92a-3p	chr1	166229084	166229159	1	+	55827	DCAF6	CDS	hsa-miR-92a-3p	|||-||---||||||W||||W	|||-||---|||||--|W||||W-	-26.4	11	6mer.mm	29	NA	NA	5	G,G	5B
chr1_166240558_166240608_hsa-miR-186-5p	chr1	166240558	166240633	1	+	55827	DCAF6	CDS	hsa-miR-186-5p	-||||---|-------|||||	-||||---|---------------|||||-	-11.2	6	5mer_3	14	NA	NA	NA	NA	5A
chr1_166241277_166241322_hsa-miR-96-5p	chr1	166241277	166241352	1	+	55827	DCAF6	intron	hsa-miR-96-5p	W|W||||---|-|||--||W--	W|W||||---||||--||W-	-15.6	20	6mer_off.mm	33	NA	NA	4	G,T	5B
chr1_166257866_166257923_hsa-miR-101-3p	chr1	166257866	166257941	1	+	55827	DCAF6	intron	hsa-miR-101-3p	||||||----||-|||----	||||||---||--|||-	-12	1	7merA1	12	NA	NA	NA	NA	1
chr1_166258115_166258162_hsa-miR-221-3p	chr1	166258115	166258190	1	+	55827	DCAF6	intron	hsa-miR-221-3p	||||||W|-|||W|W-||W|||	|||--|||W|-|||W|W--||W|||-	-25.4	48	6mer.mm	48	NA	NA	5	A,A	6
chr1_166258708_166258764_hsa-miR-92a-3p	chr1	166258708	166258783	1	+	55827	DCAF6	intron	hsa-miR-92a-3p	---W||--|||---||-|||W	-W||--|||----|||||W-	-14.3	40	NA	NA	NA	NA	NA	NA	4
chr1_166270926_166270981_hsa-miR-17-5p	chr1	166270926	166271001	1	+	55827	DCAF6	intron	hsa-miR-17-5p	--|W|-||-----|||-|||--	-|W|-||----|||--|||-	-11.5	2	6merA1.mm	57	NA	NA	5	G,A	3
chr1_166278020_166278077_hsa-miR-885-5p	chr1	166278020	166278095	1	+	55827	DCAF6	intron	hsa-miR-885-5p	-|||||-||||||-|--|||-	-|||||-------||---||||--|--|||-	-9.9	10	5mer_2	35	NA	NA	NA	NA	6
chr1_166286494_166286550_hsa-miR-92a-3p	chr1	166286494	166286569	1	+	55827	DCAF6	intron	hsa-miR-92a-3p	|||||||||W||||-------	|||||||||-W||||-	-25	16	7merm8	25	NA	NA	NA	NA	1
chr1_166287804_166287854_hsa-miR-181a-5p	chr1	166287804	166287879	1	+	55827	DCAF6	intron	hsa-miR-181a-5p	--|W|||--||||-|||-||W-	-|W|||----||||---|||||W-	-19.2	45	NA	NA	NA	NA	NA	NA	5B
chr1_166301581_166301606_hsa-miR-122-5p	chr1	166301581	166301656	1	+	55827	DCAF6	CDS	hsa-miR-122-5p	|||-||||-|---||W-----	|||||||-|----||W	-16.2	1	7merm8.indel	11	5	NA	NA	G	1
chr1_166311507_166311563_hsa-miR-29a-3p	chr1	166311507	166311582	1	+	55827	DCAF6	3'UTR	hsa-miR-29a-3p	|||||--||W-----|||W--	|||||||W-------|||W-	-18.5	5	6merA1	20	NA	NA	NA	NA	5A
chr1_166430295_166430350_hsa-miR-19a-3p	chr1	166430295	166430370	1	+	261726	TIPRL	intron	hsa-miR-19a-3p	--W|||------||||||||||	-W|||-----|||--|||||||-	-17.4	42	6mer_off.indel	41	5	NA	NA	C	3
chr1_166435819_166435844_hsa-miR-27a-3p	chr1	166435819	166435894	1	+	261726	TIPRL	CDS||3'UTR	hsa-miR-27a-3p	|||||W--|||----|||--	|||||W---||||||-	-18.7	4	5mer_1	15	NA	NA	NA	NA	5A
chr1_166478397_166478453_hsa-miR-21-5p	chr1	166478397	166478472	1	+	9095	TBX19	CDS||3'UTR	hsa-miR-21-5p	||||W||-|W||||-W--|||	||||-W||-|W||||-W--|||-	-19.6	6	7merm8.mm	47	NA	NA	7	A,G	6
chr1_166481247_166481303_hsa-miR-196a-5p	chr1	166481247	166481322	1	+	9095	TBX19	intron	hsa-miR-196a-5p	||W||W|WW|||W||||W|||	||W||W|WW-|||W--||||W|||-	-24.9	4	6merA1.mm	68	NA	NA	6	A,G	6
chr1_166494837_166494894_hsa-miR-23a-3p	chr1	166494837	166494912	1	+	9095	TBX19	intron	hsa-miR-23a-3p	-|||||||||----|W|W|-	-||---|||--||||----|W|W|-	-13.6	18	8mer.indel	33	3	NA	NA	C	5A
chr1_166500633_166500689_hsa-miR-26a-5p	chr1	166500633	166500708	1	+	9095	TBX19	intron	hsa-miR-26a-5p	--||W|-----|||-W||---	-||W|--|||W||-	-8.9	3	5mer_1	8	NA	NA	NA	NA	2
chr1_166531534_166531559_hsa-miR-30c-5p	chr1	166531484	166531559	1	-			deep_intergenic	hsa-miR-30c-5p	|W|----W|||---|||W||||	|W|-----W|||--|||W||||-	-22.2	6	6merA1.indel	42	NA	2,3	NA	T	5A
chr1_166537434_166537476_hsa-miR-192-5p	chr1	166537434	166537509	1	+	9095	TBX19	intron	hsa-miR-192-5p	|||||W||W||W|-||----	|||||W--||W||W|----||-	-18.6	51	8mer.mm	66	NA	NA	7	T,G	1
chr1_166591902_166591931_hsa-miR-16-5p	chr1	166591902	166591977	1	+			deep_intergenic	hsa-miR-16-5p	||||||||W|-----------	||||||||W|-	-22	14	8mer	18	NA	NA	NA	NA	1
chr1_166613064_166613119_hsa-miR-181a-5p	chr1	166613064	166613139	1	+			downstream_10k	hsa-miR-181a-5p	||||-----|||||||-|||--	||||-----|||||-||-----|||-	-17.6	11	6mer_off.mm	63	NA	NA	4	A,A	5B
chr1_166617995_166618051_hsa-miR-320a	chr1	166617995	166618070	1	+			downstream_10k	hsa-miR-320a	||||||||W--|||-|||-||	|||||-|||W--||||||-||-	-24.2	5	6mer	21	NA	NA	NA	NA	6
chr1_166628586_166628642_hsa-miR-455-5p	chr1	166628586	166628661	1	+			deep_intergenic	hsa-miR-455-5p	-|||||||W|W-||W|-----	-|||||||--W|W-||W|-	-19.4	21	6mer_off	33	NA	NA	NA	NA	1
chr1_166631065_166631107_hsa-miR-1273f	chr1	166631065	166631140	1	+			deep_intergenic	hsa-miR-1273f	|||-|-W|||W|W-||||	|||-|-W|||W|W-||||-	-20.2	15	8mer.mm	58	NA	NA	5	A,C	6
chr1_166632465_166632520_hsa-miR-221-3p	chr1	166632465	166632540	1	+			deep_intergenic	hsa-miR-221-3p	--||||-||---W|||||-W||	-||||--||-----W|||||-W||-	-17.2	6	6merA1.mm	44	NA	NA	6	C,C	3
chr1_166640924_166640970_hsa-miR-23a-3p	chr1	166640924	166640999	1	+			deep_intergenic	hsa-miR-23a-3p	-----||||||-|W|W||--	-||||||-------|W|W||-	-16.3	3	6merA1.indel	58	3	NA	NA	C	4
chr1_166655513_166655568_hsa-miR-671-5p	chr1	166655513	166655588	1	+			deep_intergenic	hsa-miR-671-5p	W||||-|||-||||||--|W|-	W||||---------|||-------------|||||||W|-	-18	7	6merA1	57	NA	NA	NA	NA	6
chr1_166656575_166656630_hsa-miR-19a-3p	chr1	166656575	166656650	1	+			deep_intergenic	hsa-miR-19a-3p	--||---W||-|||--------	-||----W||-|||	-12.7	1	NA	NA	NA	NA	NA	NA	1
chr1_166657888_166657944_hsa-miR-20a-3p	chr1	166657888	166657963	1	+			deep_intergenic	hsa-miR-20a-3p	-|W|-|||||-||--------	-|W|---|||||-||-	-10.9	6	6mer_off.indel	63	5	NA	NA	C	1
chr1_166659501_166659559_hsa-miR-455-3p	chr1	166659501	166659576	1	+			deep_intergenic	hsa-miR-455-3p	---|||--W|||--------	-|||---W|||-	-15.7	46	6merA1.mm	47	NA	NA	5	T,C	1
chr1_166660781_166660838_hsa-miR-574-5p	chr1	166660781	166660856	5	+			deep_intergenic	hsa-miR-574-5p	|||WW|-W--||-W-||W-|||	|||WW|---W--||-W-||W---|||-	-19	39	5mer_2	23	NA	NA	NA	NA	5B
chr1_166690590_166690640_hsa-miR-194-5p	chr1	166690590	166690665	1	+			deep_intergenic	hsa-miR-194-5p	-W||||----||||--W||W|	-W||||-----||||-------W||W|-	-16.2	45	6mer.mm	70	NA	NA	3	T,T	5B
chr1_166691500_166691550_hsa-miR-30c-5p	chr1	166691500	166691575	1	+			deep_intergenic	hsa-miR-30c-5p	----||||-||---||||||||	-||||--||-||||||||-	-21	6	6merA1.mm	59	NA	NA	4	A,A	4
chr1_166695566_166695622_hsa-miR-450b-5p	chr1	166695566	166695641	1	+			deep_intergenic	hsa-miR-450b-5p	----------W|W||||||||	-W|W||||||||-	-17.8	17	6mer_off.indel	28	6	NA	NA	C	4
chr1_166700413_166700468_hsa-miR-191-5p	chr1	166700413	166700488	1	+			deep_intergenic	hsa-miR-191-5p	--|--|-|||||---W||W||W	-|--|--|||-||--W||-W||W-	-15.4	28	NA	NA	NA	NA	NA	NA	5A
chr1_166703873_166703930_hsa-miR-26b-5p	chr1	166703855	166703930	1	-			deep_intergenic	hsa-miR-26b-5p	|||--W||W|||W-------	|||--W||W|||W-	-14.6	6	6mer.indel	6	6	NA	NA	G	1
chr1_166725908_166725964_hsa-miR-365a-3p	chr1	166725908	166725983	1	+			deep_intergenic	hsa-miR-365a-3p	-||||-||||-|||W|||---	-||||---------------||||--|||W|||-	-14.8	6	6mer.mm	69	NA	NA	3	A,A	2
chr1_166726194_166726233_hsa-miR-27a-3p	chr1	166726194	166726269	1	+			deep_intergenic	hsa-miR-27a-3p	----||-||-||--||||W-	-||||-||--||||W-	-12.6	30	6merA1.indel	31	4	NA	NA	A	4
chr1_166737311_166737349_hsa-miR-1261	chr1	166737311	166737386	1	+			deep_intergenic	hsa-miR-1261	||||||||W--|WW||W-	||||||--||W-----|WW||W-	-16.9	14	6mer	31	NA	NA	NA	NA	2
chr1_166737966_166738021_hsa-miR-339-5p	chr1	166737966	166738041	1	+			deep_intergenic	hsa-miR-339-5p	----W|||||---||||||||-	-W|-||||--------||||-||||-	-20.5	23	6merA1.mm	7	NA	NA	3	C,T	4
chr1_166739332_166739372_hsa-miR-106b-5p	chr1	166739332	166739407	1	+			deep_intergenic	hsa-miR-106b-5p	||||----|||||-W||||W	||||---|||||W||||W-	-20.1	10	6mer_off.indel	52	6	NA	NA	T	6
chr1_166740582_166740637_hsa-miR-17-5p	chr1	166740582	166740657	1	+			deep_intergenic	hsa-miR-17-5p	|||||-|-----|-|||||-||	|||||-|---||||||||-	-16.6	12	7merm8.mm	24	NA	NA	7	G,G	3
chr1_166743499_166743555_hsa-miR-374a-5p	chr1	166743499	166743574	1	+			deep_intergenic	hsa-miR-374a-5p	|||||||------|||-|||W	|||||||--|||--|||W-	-10.3	6	8mer	18	NA	NA	NA	NA	3
chr1_166745506_166745562_hsa-miR-30a-5p	chr1	166745506	166745581	1	+			deep_intergenic	hsa-miR-30a-5p	-||||||||---|||||||||	-||||||----||-----------||||-----|||||-	-13.8	9	6mer_off	41	NA	NA	NA	NA	3
chr1_166749545_166749601_hsa-miR-122-5p	chr1	166749545	166749620	1	+			deep_intergenic	hsa-miR-122-5p	|||--||-||-|||||||W||	|||----||-|||||||||-W||-	-19.2	6	7merA1.mm	10	NA	NA	4	A,A	6
chr1_166755231_166755286_hsa-miR-7-5p	chr1	166755231	166755306	1	+			deep_intergenic	hsa-miR-7-5p	||||||--|W|W--||||W|W-	|||||||W|W||||W|W-	-18.5	21	6mer	33	NA	NA	NA	NA	5A
chr1_16676401_16676436_hsa-miR-30c-5p	chr1	16676361	16676436	1	-	114819	CROCCP3	intron	hsa-miR-30c-5p	-------||||-----|||||-	-||-||------|||||-	-12	19	NA	NA	NA	NA	NA	NA	4
chr1_166765064_166765121_hsa-miR-92a-3p	chr1	166765064	166765139	1	+			deep_intergenic	hsa-miR-92a-3p	----|||W---||||||||W|	-|||W---||||||||W|-	-29.7	6	6mer.mm	33	NA	NA	5	G,T	4
chr1_166781632_166781672_hsa-miR-28-3p	chr1	166781632	166781707	1	+			deep_intergenic	hsa-miR-28-3p	|||||||W-|||||--||---	|||||||W-|||||---||-	-23.2	15	8mer	28	NA	NA	NA	NA	2
chr1_166788173_166788207_hsa-miR-17-5p	chr1	166788173	166788248	1	+			deep_intergenic	hsa-miR-17-5p	|||||||||---W|||||----	|||||||||---W|||||-	-24.2	10	7merm8	22	NA	NA	NA	NA	2
chr1_166790025_166790081_hsa-miR-26a-5p	chr1	166790025	166790100	1	+			deep_intergenic	hsa-miR-26a-5p	----|W-|||--||||||||W	-|W--|||------||||||||W-	-20.8	3	NA	NA	NA	NA	NA	NA	4
chr1_167355261_167355296_hsa-miR-26a-5p	chr1	167355261	167355336	1	+	481	ATP1B1	intron	hsa-miR-26a-5p	||||||--|||||||--WW|-	||||||-----|||||||WW|-	-23	7	7merA1	23	NA	NA	NA	NA	6
chr1_167363092_167363148_hsa-miR-92a-3p	chr1	167363092	167363167	1	+	481	ATP1B1	CDS	hsa-miR-92a-3p	-W|||||W|-||-|--|||--	-W|||--||W|-||-|---|||-	-16.2	39	6mer.indel	56	NA	3,4	NA	G	5A
chr1_167367463_167367511_hsa-miR-26b-5p	chr1	167367463	167367538	1	+	481	ATP1B1	3'UTR	hsa-miR-26b-5p	-||-||--||||W||W||||	-||||---||||W||W----||||-	-16	16	8mer.indel	26	7	NA	NA	T	6
chr1_167367633_167367666_hsa-miR-24-3p	chr1	167367633	167367708	1	+	481	ATP1B1	3'UTR	hsa-miR-24-3p	||||||W||------------	||||||W||-	-17.8	4	6mer	8	NA	NA	NA	NA	1
chr1_167381089_167381145_hsa-miR-21-5p	chr1	167381089	167381164	1	+			deep_intergenic	hsa-miR-21-5p	||||||---------||||||	||||||---||||||-	-16.2	9	7merA1	19	NA	NA	NA	NA	3
chr1_167441854_167441883_hsa-miR-192-5p	chr1	167441808	167441883	1	-	29922	NME7	intron	hsa-miR-192-5p	---|||---------|||||	-|||-|||||-	-14.7	50	6mer.indel	34	5	NA	NA	C	3
chr1_167444352_167444408_hsa-miR-194-5p	chr1	167444333	167444408	1	-	29922	NME7	intron	hsa-miR-194-5p	-|||||||||||||--|||||	-|||||||-||||||---|||||-	-32.1	3	6mer_off	20	NA	NA	NA	NA	6
chr1_167463786_167463827_hsa-miR-27a-3p	chr1	167463752	167463827	1	-	29922	NME7	intron	hsa-miR-27a-3p	|||||--|||||||-||---	||||||||||||-||-	-22.2	13	6mer	23	NA	NA	NA	NA	2
chr1_167559047_167559102_hsa-miR-20a-5p	chr1	167559027	167559102	1	-	29922	NME7	CDS	hsa-miR-20a-5p	-||W|-|||--|||||||||--	-||W||||---|||||||||-	-24.3	6	6mer_off	11	NA	NA	NA	NA	6
chr1_167559049_167559104_hsa-miR-17-5p	chr1	167559029	167559104	1	-	29922	NME7	CDS	hsa-miR-17-5p	-||W|-|||--|||||||||--	-||W||||---|||||||||-	-23.6	8	6mer_off	13	NA	NA	NA	NA	6
chr1_167611396_167611451_hsa-miR-17-5p	chr1	167611396	167611471	1	+	8548	BLZF1	intron	hsa-miR-17-5p	-|||||--------|||||||-	-|||||-|||||||-	-19.2	4	7merA1.mm	39	NA	NA	5	G,T	3
chr1_167618653_167618708_hsa-miR-17-5p	chr1	167618653	167618728	1	+	8548	BLZF1	intron	hsa-miR-17-5p	-||||||-----|W|||||W||	-||--||||----------|W|-||||W||-	-20	20	8mer.indel	42	NA	3,4	NA	A	3
chr1_167622944_167623001_hsa-miR-23a-3p	chr1	167622944	167623019	1	+	8548	BLZF1	CDS||3'UTR	hsa-miR-23a-3p	|||-||W---||||||----	|||-||W------||||||-	-15	26	7merA1.mm	40	NA	NA	5	C,A	1
chr1_167625109_167625166_hsa-miR-122-5p	chr1	167625109	167625184	1	+	8548	BLZF1	intron	hsa-miR-122-5p	|||||||W|---|||W|W---	|||||||W||||W|W-	-27.3	1	8mer	10	NA	NA	NA	NA	2
chr1_167701179_167701224_hsa-miR-92a-3p	chr1	167701149	167701224	1	-	10560	SLC19A2	3'UTR	hsa-miR-92a-3p	|||||-|||||---|W|||||	|||||--------------||-|||-----|W||--|||-	-12.3	5	8mer.indel	39	7	NA	NA	A	5A
chr1_167701367_167701409_hsa-miR-19a-3p	chr1	167701334	167701409	1	-	10560	SLC19A2	3'UTR	hsa-miR-19a-3p	|||---|W||||W|||||||--	||||W||||---W||--|||||-	-16	17	6mer_off.mm	8	NA	NA	6	A,A	6
chr1_167711570_167711605_hsa-miR-17-5p	chr1	167711530	167711605	1	-	10560	SLC19A2	intron	hsa-miR-17-5p	||||||||W|||||||------	||||||||W||||-|||-	-28.1	3	7merm8	14	NA	NA	NA	NA	1
chr1_167713477_167713534_hsa-miR-28-3p	chr1	167713459	167713534	1	-	10560	SLC19A2	CDS	hsa-miR-28-3p	||W|W|W--|||||W||||--	||W|---W|W--------|||||W||||-	-22.5	20	6mer.mm	14	NA	NA	3	C,C	2
chr1_167715830_167715885_hsa-miR-122-3p	chr1	167715810	167715885	1	-	10560	SLC19A2	intron	hsa-miR-122-3p	--|||----||||-||-----	-|||||||||-	-13.5	4	NA	NA	NA	NA	NA	NA	1
chr1_167777937_167777993_hsa-miR-16-5p	chr1	167777918	167777993	1	-	2153	F5	CDS	hsa-miR-16-5p	-||--||-|W-----|||||-	-||----||-|W---|||||-	-13.3	6	6merA1.indel	65	4	NA	NA	C	5A
chr1_167782030_167782063_hsa-miR-574-5p	chr1	167781988	167782063	1	-	2153	F5	intron	hsa-miR-574-5p	||||W|||-|||||W-------	||||W|||-|||||W-	-25.6	20	7merm8.mm	29	NA	NA	6	G,T	1
chr1_167790402_167790458_hsa-miR-320a	chr1	167790383	167790458	1	-	2153	F5	intron	hsa-miR-320a	-||||||W||-||||-W||--	-|||-----|||---W||--------------||||-W||-	-11.3	16	7merm8.mm	15	NA	NA	3	A,A	2
chr1_167796197_167796252_hsa-miR-17-5p	chr1	167796177	167796252	1	-	2153	F5	intron	hsa-miR-17-5p	-|||-----||||---||||--	-|||--||||||||-	-12.8	20	NA	NA	NA	NA	NA	NA	5B
chr1_168028514_168028552_hsa-miR-181a-5p	chr1	168028477	168028552	1	-	92342	METTL18	CDS	hsa-miR-181a-5p	|||WW||||W|-|||||-W|||	|||W--W||-----||---W|-|||---||-W|||-	-14.6	13	6mer.mm	24	NA	NA	5	T,C	6
chr1_168087121_168087178_hsa-miR-122-5p	chr1	168087103	168087178	1	-			downstream_10k	hsa-miR-122-5p	||||||||----||||||---	||||||||-||||||-	-27	8	8mer	17	NA	NA	NA	NA	2
chr1_168088982_168089023_hsa-miR-30a-5p	chr1	168088948	168089023	1	-	57147	SCYL3	3'UTR	hsa-miR-30a-5p	|||||||-------|||----	|||||||----------|||-	-13	4	8mer	18	NA	NA	NA	NA	3
chr1_1681914_1681937_hsa-miR-194-5p	chr1	1681862	1681937	1	-	65220	NADK	intron	hsa-miR-194-5p	-W|||||---|W|||-|WW|-	-W|||||-|W||||WW|-	-19.9	43	7merm8.indel	54	NA	3,4	NA	G	5B
chr1_1681914_1681937_hsa-miR-27a-3p	chr1	1681862	1681937	2	-	65220	NADK	intron	hsa-miR-27a-3p	||-|||WW||W--|W--|||	||--|||WW||W-|W-|||-	-18.8	34	7merm8.indel	53	NA	3,4	NA	T	6
chr1_1681914_1681938_hsa-miR-106b-5p	chr1	1681863	1681938	1	-	65220	NADK	intron	hsa-miR-106b-5p	---|W|||-|||||||||--	-|W|||---------|||||-----||||-	-19.6	44	NA	NA	NA	NA	NA	NA	2
chr1_168770356_168770411_hsa-miR-17-5p	chr1	168770356	168770431	1	+	92344	GORAB	intron	hsa-miR-17-5p	--||-||--||-||W||||||-	-||||-||-||W-||--||||-	-14.9	48	NA	NA	NA	NA	NA	NA	4
chr1_16877403_16877424_hsa-miR-196a-5p	chr1	16877349	16877424	1	-			deep_intergenic	hsa-miR-196a-5p	-||--||W||--|W---||||	-||||W||--|W-||||-	-18.8	33	NA	NA	NA	NA	NA	NA	6
chr1_168781324_168781380_hsa-miR-320a	chr1	168781324	168781399	1	+	92344	GORAB	3'UTR	hsa-miR-320a	|||||---|||||W|||||--	|||||---|||||W|||||-	-31.3	11	6merA1	26	NA	NA	NA	NA	2
chr1_168788129_168788185_hsa-miR-1269a	chr1	168788129	168788204	1	+	92344	GORAB	CDS	hsa-miR-1269a	||||||W||--W|||||||||	||||||W||-------W|||||||||-	-32.8	21	7merA1	42	NA	NA	NA	NA	6
chr1_168940914_168940971_hsa-miR-1307-5p	chr1	168940896	168940971	1	-			deep_intergenic	hsa-miR-1307-5p	-----W||||||W---W|||	-W||||||W-------W|||-	-19.2	9	NA	NA	NA	NA	NA	NA	4
chr1_168993280_168993336_hsa-miR-30d-5p	chr1	168993261	168993336	1	-			deep_intergenic	hsa-miR-30d-5p	|||--||---|-||||||||-	|||---||---|-||||||||-	-19.2	5	6mer_off.mm	67	NA	NA	7	C,C	5B
chr1_169032152_169032177_hsa-miR-301a-3p	chr1	169032102	169032177	1	-			deep_intergenic	hsa-miR-301a-3p	-|WW|||-||W--||W------	-|WW|||-----||W||W-	-11.6	16	NA	NA	NA	NA	NA	NA	1
chr1_169032154_169032178_hsa-miR-186-5p	chr1	169032103	169032178	1	-			deep_intergenic	hsa-miR-186-5p	-|||||------W||||||--	-|||||-------W||||||-	-15.1	11	5mer_1	67	NA	NA	NA	NA	3
chr1_169169895_169169945_hsa-miR-17-5p	chr1	169169870	169169945	1	-			deep_intergenic	hsa-miR-17-5p	||||||---|||W|-||||---	||||-||-----|||W|||||-	-14.6	9	6mer.mm	70	NA	NA	5	G,A	5B
chr1_169186121_169186177_hsa-miR-320a	chr1	169186102	169186177	1	-			deep_intergenic	hsa-miR-320a	--|||-|||--||-|||||W|	-|||---------|||---||-|||||W|-	-25.9	12	6merA1.mm	45	NA	NA	6	C,C	6
chr1_169186166_169186221_hsa-miR-103a-3p	chr1	169186146	169186221	1	-			deep_intergenic	hsa-miR-103a-3p	||||||---||||||W------	||||||--||||||W-	-24.7	7	6mer	17	NA	NA	NA	NA	1
chr1_169204732_169204789_hsa-miR-106b-5p	chr1	169204714	169204789	1	-			deep_intergenic	hsa-miR-106b-5p	|||||||----||||||||-	|||||||---------||||||||-	-24.5	5	8mer	9	NA	NA	NA	NA	5B
chr1_169204741_169204796_hsa-miR-17-5p	chr1	169204721	169204796	1	-			deep_intergenic	hsa-miR-17-5p	||||||||||-|||||||W|||	|||||||-----|||-|||||||W---|||-	-24.4	6	8mer	16	NA	NA	NA	NA	6
chr1_169272838_169272877_hsa-miR-101-3p	chr1	169272802	169272877	1	-			deep_intergenic	hsa-miR-101-3p	---W||||-|W||-------	-W||||--|W||-	-9.2	11	6merA1.indel	55	3	NA	NA	C	1
chr1_169282589_169282644_hsa-miR-30c-5p	chr1	169282569	169282644	1	-			deep_intergenic	hsa-miR-30c-5p	|||||||||-----|W||||||	||||-|||--||---------------|W||||||-	-16.8	6	8mer.indel	34	NA	5,6	NA	C	3
chr1_169287848_169287891_hsa-miR-186-5p	chr1	169287816	169287891	1	-			deep_intergenic	hsa-miR-186-5p	------|||---|W|||||--	-|||--|W|||||-	-14	8	NA	NA	NA	NA	NA	NA	4
chr1_169289126_169289174_hsa-miR-186-5p	chr1	169289099	169289174	1	-			deep_intergenic	hsa-miR-186-5p	||||-||||||||---||W--	||||-------------||||-||||-||W-	-11.7	38	7merm8.mm	31	NA	NA	7	A,C	5A
chr1_169296285_169296319_hsa-miR-21-5p	chr1	169296244	169296319	1	-			deep_intergenic	hsa-miR-21-5p	-W||||W||----|||W|WW|	-W||--||W||---|||W|WW|-	-14.7	20	7merm8.indel	36	3	NA	NA	G	3
chr1_169319592_169319617_hsa-miR-320a	chr1	169319542	169319617	1	-			deep_intergenic	hsa-miR-320a	-||||W--W--W--||--|W-	-||||W--W--W--||----|W-	-12.7	3	5mer_1	48	NA	NA	NA	NA	5A
chr1_169323683_169323729_hsa-miR-23a-3p	chr1	169323654	169323729	1	-			deep_intergenic	hsa-miR-23a-3p	W||||W|||||-W||-W||-	W||-||-W|||||-W||---W||-	-19.7	16	6mer.mm	13	NA	NA	5	C,C	2
chr1_169324122_169324179_hsa-miR-374a-5p	chr1	169324104	169324179	1	-			deep_intergenic	hsa-miR-374a-5p	|||||||||-||||||||W|-	||||-|||||--------------||||||--||W|-	-15	16	8mer.indel	45	NA	5,6	NA	A	6
chr1_169337539_169337563_hsa-miR-1295a	chr1	169337488	169337563	1	-	100302178	MIR1295A	intron	hsa-miR-1295a	||||||W|-||||||||WW|	||||||W|-||||||||WW|	-37.8	1	6mer	15	NA	NA	NA	NA	6
chr1_169350655_169350702_hsa-miR-17-5p	chr1	169350627	169350702	1	-			deep_intergenic	hsa-miR-17-5p	||||||||-||||||-|||W||	||||||||--------||||||---------|||W||-	-25.5	25	7merm8	19	NA	NA	NA	NA	6
chr1_169370132_169370159_hsa-miR-197-3p	chr1	169370084	169370159	1	-			deep_intergenic	hsa-miR-197-3p	------|||----|||||||-	-|||--|||||||-	-19	22	6mer_off.indel	25	7	NA	NA	A	4
chr1_169382714_169382769_hsa-miR-503	chr1	169382694	169382769	1	-			deep_intergenic	hsa-miR-503	||||||W----||--||W|---	||||||W-----||------||W|-	-18.3	15	7merA1	34	NA	NA	NA	NA	5B
chr1_169566107_169566158_hsa-miR-30c-5p	chr1	169566083	169566158	1	-			deep_intergenic	hsa-miR-30c-5p	|||||||W|||-||||------	|||||||W|||-----||||-	-23.5	22	8mer	36	NA	NA	NA	NA	1
chr1_169574806_169574863_hsa-miR-26b-5p	chr1	169574806	169574881	1	+	7151	TOP1P1	exon_unclassified	hsa-miR-26b-5p	W||---------W||||W|W	W||-W||||--W|W-	-9.2	59	7merm8.indel	11	4	NA	NA	A	3
chr1_169578660_169578707_hsa-miR-320a	chr1	169578660	169578735	1	+			downstream_10k	hsa-miR-320a	--|||||||--|||||||-|-	-|||----||||-----||-|||||-|-	-22	6	NA	NA	NA	NA	NA	NA	2
chr1_169724991_169725037_hsa-miR-125a-5p	chr1	169724991	169725066	1	+	23215	PRRC2C	intron	hsa-miR-125a-5p	-||||-||--||-----------	-||||-||--||-	-11.7	6	6mer_off.mm	12	NA	NA	7	A,A	1
chr1_169734301_169734357_hsa-miR-16-5p	chr1	169734301	169734376	1	+	23215	PRRC2C	intron	hsa-miR-16-5p	--|||||-||-||---|||--	-|||-||||-||------|||-	-10.1	14	NA	NA	NA	NA	NA	NA	5A
chr1_169758486_169758519_hsa-miR-122-5p	chr1	169758486	169758561	1	+	23215	PRRC2C	intron	hsa-miR-122-5p	|||||||W|---|||W-----	|||||||W||||W-	-23.9	7	8mer	14	NA	NA	NA	NA	1
chr1_169764399_169764460_hsa-miR-320a	chr1	169764399	169764474	2	+	23215	PRRC2C	intron	hsa-miR-320a	|||||---|WW||||||||--	|||||--|WW--||||||||-	-28.2	15	7merm8.indel	28	NA	6,7	NA	T	2
chr1_169765082_169765123_hsa-miR-21-5p	chr1	169765082	169765157	1	+	23215	PRRC2C	intron	hsa-miR-21-5p	||||||W-|||--||||||||	||||---||W-|||------------||||||||-	-17.4	18	6mer_off.indel	69	4	NA	NA	C	6
chr1_169771829_169771886_hsa-miR-27a-3p	chr1	169771829	169771904	1	+	23215	PRRC2C	CDS	hsa-miR-27a-3p	-----||||--||||-||--	-||||||||---||-	-15.5	4	5mer_3	20	NA	NA	NA	NA	4
chr1_169776617_169776673_hsa-miR-1269a	chr1	169776617	169776692	1	+	23215	PRRC2C	CDS	hsa-miR-1269a	-||-||---|--|||||||||	-||--------||-|--||-|||||||-	-16.6	5	7merA1.mm	11	NA	NA	3	G,A	3
chr1_169777201_169777227_hsa-miR-21-5p	chr1	169777201	169777276	1	+	23215	PRRC2C	CDS	hsa-miR-21-5p	||||||||-------------	|||||-|||-	-12.2	12	8mer.indel	14	NA	4,5	NA	A	1
chr1_169777749_169777800_hsa-miR-1247-5p	chr1	169777749	169777824	1	+	23215	PRRC2C	CDS	hsa-miR-1247-5p	|||-||---W|||W|-||W--	|||||-W|||W|-|-|W-	-17.5	3	7merA1.indel	16	5	NA	NA	G	5B
chr1_169785939_169785994_hsa-miR-30c-5p	chr1	169785939	169786014	1	+	23215	PRRC2C	CDS	hsa-miR-30c-5p	||||||----------------	||||||-	-11.2	17	7merA1	18	NA	NA	NA	NA	1
chr1_169786153_169786209_hsa-miR-30a-5p	chr1	169786153	169786228	1	+	23215	PRRC2C	intron	hsa-miR-30a-5p	-------||||-||||||---	-||||--||--||||-	-14.5	1	6merA1.mm	59	NA	NA	6	A,C	4
chr1_169793810_169793854_hsa-miR-130a-3p	chr1	169793810	169793885	1	+	23215	PRRC2C	CDS	hsa-miR-130a-3p	|||||-||||-----||||--	|||||-||||-------|||-|-	-18.3	7	7merm8.mm	23	NA	NA	7	A,G	5A
chr1_169802347_169802403_hsa-miR-30a-5p	chr1	169802347	169802422	1	+	23215	PRRC2C	CDS	hsa-miR-30a-5p	---------|||W||||||||	-|||W|--|||||||-	-18.4	7	NA	NA	NA	NA	NA	NA	4
chr1_169813348_169813374_hsa-miR-221-3p	chr1	169813348	169813423	1	+	23215	PRRC2C	CDS	hsa-miR-221-3p	||W|||||WW||||||-W----	||W-----|||||WW||||||-W-	-23.7	44	7merA1.mm	45	NA	NA	5	A,C	2
chr1_169827668_169827710_hsa-miR-324-3p	chr1	169827668	169827743	1	+	23215	PRRC2C	3'UTR	hsa-miR-324-3p	-||||||--|-|||||WW|	-||||||---||||||WW|-	-29.9	8	6mer_off	21	NA	NA	NA	NA	5B
chr1_169828941_169828991_hsa-miR-503	chr1	169828941	169829016	1	+	23215	PRRC2C	3'UTR	hsa-miR-503	||||||WW|--|||||||||||	||||||W--W|------|||-||||||||-	-31.4	8	7merA1	32	NA	NA	NA	NA	6
chr1_169829215_169829264_hsa-miR-17-5p	chr1	169829215	169829290	1	+	23215	PRRC2C	3'UTR	hsa-miR-17-5p	--|W|W|||--|||----|||-	-|W|W|||----|||----|||-	-12.9	24	NA	NA	NA	NA	NA	NA	6
chr1_170505474_170505529_hsa-miR-29b-3p	chr1	170505454	170505529	1	-			deep_intergenic	hsa-miR-29b-3p	-|||||-|||W---W||||||-	-|||----||-|||W-W||||||-	-17.7	8	6merA1.indel	14	5	NA	NA	A	5A
chr1_170574640_170574695_hsa-miR-93-5p	chr1	170574620	170574695	1	-			deep_intergenic	hsa-miR-93-5p	|||||--||||-||||||||--	|||||-||||-||||||||-	-25.6	18	7merm8	66	NA	NA	NA	NA	6
chr1_1706657_1706692_hsa-miR-455-3p	chr1	1706617	1706692	1	-	2782	GNB1	3'UTR	hsa-miR-455-3p	|||W||----|||||W||--	|||W--||--|||-||W||-	-17.6	19	7merm8.mm	65	NA	NA	6	C,T	5B
chr1_170802651_170802701_hsa-miR-23a-3p	chr1	170802651	170802726	1	+	51430	SUCO	intron	hsa-miR-23a-3p	|||-||||------------	|||||||-	-7	3	8mer.indel	54	5	NA	NA	C	1
chr1_170846270_170846311_hsa-miR-193a-3p	chr1	170846270	170846345	1	+	51430	SUCO	3'UTR	hsa-miR-193a-3p	||||||||||---||||||||	|||||----||----|||----||||||||-	-24.7	6	7merm8.mm	30	NA	NA	7	C,C	6
chr1_170847008_170847056_hsa-miR-19a-3p	chr1	170847008	170847083	1	+	51430	SUCO	3'UTR	hsa-miR-19a-3p	-||||--W|-||W||||-----	-||||---------W|-||W||||-	-13.4	18	5mer_3	14	NA	NA	NA	NA	2
chr1_170847518_170847568_hsa-miR-27a-3p	chr1	170847518	170847593	5	+	51430	SUCO	3'UTR	hsa-miR-27a-3p	||||||-|||--||W||||-	||||||--------|||-----||W||||-	-26.1	14	8mer	37	NA	NA	NA	NA	2
chr1_170852815_170852838_hsa-miR-24-3p	chr1	170852815	170852890	1	+			downstream_10k	hsa-miR-24-3p	-W||||W--||-|||------	-W||||W----||-|||-	-18	8	7merA1.indel	2	6	NA	NA	C	1
chr1_1710419_1710474_hsa-miR-19b-3p	chr1	1710399	1710474	1	-	2782	GNB1	CDS	hsa-miR-19b-3p	------|W|||-||||------	-|W|||||||-	-14.9	63	6merA1.indel	5	4	NA	NA	G	4
chr1_1711861_1711897_hsa-miR-193a-3p	chr1	1711822	1711897	1	-	2782	GNB1	CDS	hsa-miR-193a-3p	-||||||------||||||--	-||||||---------||||||-	-25.6	9	6mer_off	25	NA	NA	NA	NA	3
chr1_171509858_171509895_hsa-miR-574-5p	chr1	171509820	171509895	1	-	100506023	LOC100506023	intron	hsa-miR-574-5p	-||-||||-W-||W--W|||--	-||----||||-W-||W------W|||-	-16.4	13	7merA1.indel	30	3	NA	NA	A	6
chr1_171550307_171550361_hsa-miR-19a-3p	chr1	171550286	171550361	1	-	100506023	LOC100506023	intron	hsa-miR-19a-3p	|||||-------|||--||||-	|||||-|||--||||-	-18.3	25	6merA1	36	NA	NA	NA	NA	3
chr1_171554680_171554720_hsa-miR-93-5p	chr1	171554645	171554720	1	-	100506023	LOC100506023	intron	hsa-miR-93-5p	-||W|W|----|--||||----	-||W|W|----|---||||-	-14.9	41	6mer.mm	47	NA	NA	5	G,G	2
chr1_17155571_17155627_hsa-miR-320a	chr1	17155571	17155646	1	+	9696	CROCC	intron	hsa-miR-320a	||||||||W||||--||||--	||||||||W----||||------||||-	-26.5	8	8mer	29	NA	NA	NA	NA	5A
chr1_171570766_171570823_hsa-miR-27a-3p	chr1	171570748	171570823	1	-	100506023	LOC100506023	intron	hsa-miR-27a-3p	|||----|||W||W||----	||||||W||W||-	-15.5	6	NA	NA	NA	NA	NA	NA	1
chr1_171571891_171571917_hsa-miR-29b-3p	chr1	171571842	171571917	1	-	100506023	LOC100506023	intron	hsa-miR-29b-3p	----|||W|||-||W|-|||--	-|||W-----|||---||W|-|||-	-14.3	22	5mer_3	51	NA	NA	NA	NA	4
chr1_171576317_171576345_hsa-miR-17-5p	chr1	171576270	171576345	1	-	100506023	LOC100506023	intron	hsa-miR-17-5p	--|||-|WW-|||-||||W|||	-|||-|WW|||-||||W|||-	-22.3	6	NA	NA	NA	NA	NA	NA	6
chr1_171589183_171589238_hsa-miR-20a-5p	chr1	171589163	171589238	1	-	100506023	LOC100506023	intron	hsa-miR-20a-5p	-||||||W|---|||||-|W--	-||-----||||W|------|||||-|W-	-16.5	22	6mer_off.mm	39	NA	NA	4	A,A	3
chr1_171609553_171609610_hsa-miR-192-5p	chr1	171609535	171609610	1	-	100506023	LOC100506023	intron	hsa-miR-192-5p	|||||W|WW|||||--||||	||||-|W---|WW|||||------||||-	-19.2	40	NA	NA	NA	NA	NA	NA	6
chr1_171625541_171625580_hsa-miR-30a-5p	chr1	171625505	171625580	1	-	100506023	LOC100506023	intron	hsa-miR-30a-5p	|W---|||-|||--|W-||--	|W--|||--|||--|W---||-	-11.7	20	NA	NA	NA	NA	NA	NA	4
chr1_171630709_171630765_hsa-miR-320a	chr1	171630690	171630765	1	-	100506023	LOC100506023	intron	hsa-miR-320a	--||-|W|W|--|||||W|W-	-||-|W|W|---|||||W|W-	-22.6	17	NA	NA	NA	NA	NA	NA	6
chr1_171641826_171641871_hsa-miR-26a-5p	chr1	171641796	171641871	1	-	100506023	LOC100506023	intron	hsa-miR-26a-5p	-|||||-----||---|||||	-|||||-||----|||||-	-15	8	6merA1	12	NA	NA	NA	NA	5B
chr1_171651549_171651605_hsa-miR-320a	chr1	171651530	171651605	1	-	100506023	LOC100506023	intron	hsa-miR-320a	--|||||||||||--||||--	-|||||||||||||||-	-33.2	7	5mer_3	18	NA	NA	NA	NA	5A
chr1_171654333_171654389_hsa-miR-122-5p	chr1	171654314	171654389	1	-	100506023	LOC100506023	intron	hsa-miR-122-5p	||||||W--||--||W||W|-	||||||W------||------||W||W|-	-24.7	19	6mer	42	NA	NA	NA	NA	3
chr1_171670251_171670307_hsa-miR-122-5p	chr1	171670232	171670307	1	-	100506023	LOC100506023	intron	hsa-miR-122-5p	|||||||||||||||||W---	|||||---||||-||||||-||W-	-26.4	14	6merA1	33	NA	NA	NA	NA	2
chr1_171676595_171676650_hsa-miR-103a-3p	chr1	171676575	171676650	1	-	100506023	LOC100506023	intron	hsa-miR-103a-3p	--||||--W||||||-||||W-	-||||--W||||||||||W-	-25.4	6	NA	NA	NA	NA	NA	NA	6
chr1_171679612_171679669_hsa-miR-27b-3p	chr1	171679594	171679669	1	-	100506023	LOC100506023	intron	hsa-miR-27b-3p	||||||||W||-|||W||||	||||---||||---W||-------|||W||||-	-22.6	18	6merA1.mm	46	NA	NA	6	A,A	6
chr1_171685137_171685192_hsa-miR-20a-5p	chr1	171685117	171685192	1	-	100506023	LOC100506023	intron	hsa-miR-20a-5p	--||-|||---||||||||W|-	-|||||--||||||--||W|-	-21.5	15	5mer_3	23	NA	NA	NA	NA	5B
chr1_171688278_171688334_hsa-miR-16-5p	chr1	171688259	171688334	1	-	100506023	LOC100506023	intron	hsa-miR-16-5p	-------||||||||W||||-	-||||||||W-||||-	-20.6	6	NA	NA	NA	NA	NA	NA	4
chr1_171689034_171689090_hsa-miR-16-5p	chr1	171689015	171689090	1	-	100506023	LOC100506023	intron	hsa-miR-16-5p	-W||||||----|W---|||-	-W|||-----|||-------|W---|||-	-14.5	21	6mer_off.indel	5	6	NA	NA	G	3
chr1_171691789_171691863_hsa-miR-18a-5p	chr1	171691788	171691863	4	-	100506023	LOC100506023	intron	hsa-miR-18a-5p	||||||||----|-||||||||	||||||-||----|||||||||-	-24.8	27	6mer	44	NA	NA	NA	NA	3
chr1_171694484_171694516_hsa-miR-130a-3p	chr1	171694441	171694516	1	-	100506023	LOC100506023	intron	hsa-miR-130a-3p	||--||-|W|-||||W|W||-	||----||-|W|-||||W|W||-	-14.7	15	NA	NA	NA	NA	NA	NA	6
chr1_171722072_171722128_hsa-miR-185-5p	chr1	171722072	171722147	1	+	9588	PRDX6	CDS	hsa-miR-185-5p	|||||||--|W|---W|||||	|||||||---|W|--W|||||-	-27	26	8mer	41	NA	NA	NA	NA	5A
chr1_171723974_171724031_hsa-miR-26a-5p	chr1	171723974	171724049	2	+	9588	PRDX6	3'UTR	hsa-miR-26a-5p	||||||--||||-||W|||--	||||||--|-|||---------------||W|||-	-18.1	32	7merA1	61	NA	NA	NA	NA	2
chr1_171724405_171724463_hsa-miR-23a-3p	chr1	171724405	171724480	1	+	9588	PRDX6	3'UTR	hsa-miR-23a-3p	-|||||WW---||W|-----	-|||||WW--||W|-	-14.4	13	7merA1	45	NA	NA	NA	NA	1
chr1_172017933_172017974_hsa-miR-26b-5p	chr1	172017933	172018008	1	+	27252	KLHL20	CDS	hsa-miR-26b-5p	|||||||-------------	|||||||-	-12.9	11	8mer	12	NA	NA	NA	NA	1
chr1_172020987_172021022_hsa-miR-23a-3p	chr1	172020987	172021062	1	+	27252	KLHL20	CDS||3'UTR	hsa-miR-23a-3p	|||||---------------	|||||	-10.2	1	6merA1	1	NA	NA	NA	NA	1
chr1_172039089_172039137_hsa-miR-151a-3p	chr1	172039062	172039137	1	-	91687	CENPL	CDS	hsa-miR-151a-3p	||||||---|||||--W|||	||||||--|||||------W|||-	-22.6	2	7merA1	20	NA	NA	NA	NA	5B
chr1_172039206_172039242_hsa-miR-128	chr1	172039167	172039242	1	-	91687	CENPL	CDS	hsa-miR-128	|||||W|||||W|W|||W--	|||||W-|||||W|W|--||W-	-27.5	28	5mer_1	25	NA	NA	NA	NA	2
chr1_172060928_172060978_hsa-miR-181b-5p	chr1	172060928	172061003	1	+	55157	DARS2	CDS||5'UTR	hsa-miR-181b-5p	-||W||--W||||W||||W|--	-||W----||---W||||W||||W|-	-28.7	9	7merm8.mm	32	NA	NA	5	T,T	6
chr1_172060931_172060972_hsa-miR-181a-5p	chr1	172060931	172061006	1	+	55157	DARS2	CDS||5'UTR	hsa-miR-181a-5p	-||W||-||||||W||||-|||	-||W----||--||||||W|||||||-	-28.9	5	7merm8.mm	29	NA	NA	5	T,T	6
chr1_172076684_172076718_hsa-miR-23a-3p	chr1	172076684	172076759	1	+	55157	DARS2	CDS||5'UTR	hsa-miR-23a-3p	|||||W||||||||||----	||||--|W|||-----|||||||-	-22.8	35	8mer.mm	18	NA	NA	7	T,C	1
chr1_172099923_172099960_hsa-miR-26a-5p	chr1	172099885	172099960	1	-	26769	SNORD81	intron	hsa-miR-26a-5p	||||||||||-||||-||W--	||||||||||||-||-||W-	-20.8	10	7merm8	23	NA	NA	NA	NA	2
chr1_172101113_172101168_hsa-miR-17-5p	chr1	172101093	172101168	1	-	26770	SNORD79	exon_unclassified	hsa-miR-17-5p	-||-|W||--||||--||W|--	-||-|W||----||||---||W|-	-14.6	41	NA	NA	NA	NA	NA	NA	5B
chr1_172101113_172101169_hsa-miR-186-5p	chr1	172101094	172101169	1	-	26770	SNORD79	exon_unclassified	hsa-miR-186-5p	-||||--|||||-|||---||	-||||----|||||-|||-||-	-15.7	27	7merm8.mm	69	NA	NA	7	A,A	6
chr1_172101114_172101171_hsa-miR-23a-3p	chr1	172101096	172101171	1	-	60674	GAS5	exon_unclassified	hsa-miR-23a-3p	||-||||-||||W||||W||	||||||------|-|||W||--||W||-	-18.5	12	7merm8.indel	34	4	NA	NA	A	6
chr1_172101118_172101173_hsa-miR-93-5p	chr1	172101098	172101173	1	-	26770	SNORD79	exon_unclassified	hsa-miR-93-5p	-||-|W|||||----|||----	-||-|W|||||-|||-	-16.8	54	NA	NA	NA	NA	NA	NA	5A
chr1_172101383_172101429_hsa-miR-20a-5p	chr1	172101354	172101429	1	-	692198	SNORD78	intron	hsa-miR-20a-5p	--||||-|||W-|W-|||||--	-|||||||W------------|W------|||||-	-15.1	8	5mer_1	62	NA	NA	NA	NA	6
chr1_172102080_172102125_hsa-miR-93-3p	chr1	172102050	172102125	1	-	60674	GAS5	intron	hsa-miR-93-3p	|||||||W||||||---||--	|||||||W|||-|||-||-	-27.4	6	8mer	18	NA	NA	NA	NA	1
chr1_172102418_172102450_hsa-miR-29a-3p	chr1	172102375	172102450	1	-	692196	SNORD76	exon_unclassified	hsa-miR-29a-3p	|W||||||-||---||W||||	|W|--|||||------||--||W||||-	-16.6	45	8mer.indel	7	NA	6,7	NA	A	5A
chr1_172102468_172102519_hsa-miR-320a	chr1	172102444	172102519	1	-	60674	GAS5	exon_unclassified	hsa-miR-320a	-||W|W---|||||||||---	-||W|W---|||||||||-	-25	12	8mer.indel	58	5	NA	NA	G	2
chr1_172102645_172102701_hsa-miR-21-5p	chr1	172102626	172102701	1	-	60674	GAS5	intron	hsa-miR-21-5p	|||----|||-||||------	|||----|||-||||	-16.5	1	NA	NA	NA	NA	NA	NA	1
chr1_172103450_172103505_hsa-miR-19a-3p	chr1	172103430	172103505	1	-	619498	SNORD74	exon_unclassified	hsa-miR-19a-3p	||||--|||---||--------	||||----|||---||-	-16.6	58	7merA1.mm	69	NA	NA	6	A,G	1
chr1_172103450_172103506_hsa-miR-197-3p	chr1	172103431	172103506	1	-	619498	SNORD74	exon_unclassified	hsa-miR-197-3p	|||--||||W-|||--|||W|	|||--||-||W-----|||---|||W|-	-16.5	20	7merA1.mm	45	NA	NA	5	C,A	6
chr1_172121419_172121475_hsa-miR-16-5p	chr1	172121419	172121494	1	+	84614	ZBTB37	CDS||3'UTR	hsa-miR-16-5p	-W|--|||W||--W|W|-W|-	-W|--|||W||--W|W|-W|-	-18.7	1	NA	NA	NA	NA	NA	NA	6
chr1_172139143_172139192_hsa-miR-27a-3p	chr1	172139143	172139218	2	+			downstream_10k	hsa-miR-27a-3p	W||-|||-|||||||||---	W|||||-||||||--|||-	-15.6	11	8mer.mm	3	NA	NA	7	G,A	2
chr1_172139172_172139228_hsa-miR-26a-5p	chr1	172139172	172139247	1	+			downstream_10k	hsa-miR-26a-5p	|||||||------W||||W||	|||||||------W||||W||-	-21	14	8mer	29	NA	NA	NA	NA	3
chr1_172174293_172174327_hsa-miR-93-5p	chr1	172174252	172174327	1	-	149041	RC3H1	3'UTR	hsa-miR-93-5p	|||W||||||--|||||||---	|||W|||-----|||-------|||||||-	-21.2	7	7merm8.mm	30	NA	NA	5	G,T	2
chr1_17221684_17221740_hsa-miR-122-5p	chr1	17221665	17221740	1	-	6390	SDHB	CDS	hsa-miR-122-5p	-|||||||-||-W|||W|---	-||--|||||-||-W|||W|-	-20.3	5	7merA1.mm	16	NA	NA	4	A,A	2
chr1_172239343_172239399_hsa-miR-26a-5p	chr1	172239324	172239399	1	-			deep_intergenic	hsa-miR-26a-5p	--||--|||||-W|-||||||	-||--|--||||-------W|------||||||-	-18.5	14	NA	NA	NA	NA	NA	NA	6
chr1_172278785_172278814_hsa-miR-92a-3p	chr1	172278785	172278860	1	+			deep_intergenic	hsa-miR-92a-3p	||WW|||W||||||W|||||-	||WW|||W--||-||-||W|||||-	-29.1	4	7merm8.mm	14	NA	NA	7	A,A	6
chr1_172436020_172436077_hsa-miR-23a-3p	chr1	172436020	172436095	1	+	9910	RABGAP1L	intron	hsa-miR-23a-3p	|||||||---|||W|W--||	|||||||--|||W|W-||-	-20.1	8	8mer	20	NA	NA	NA	NA	5B
chr1_172545086_172545143_hsa-miR-23a-3p	chr1	172545086	172545161	1	+	9910	RABGAP1L	intron	hsa-miR-23a-3p	|||--W|||||WW|------	|||---------------W||-|||WW|-	-11.1	41	6mer_off.mm	4	NA	NA	5	C,T	1
chr1_172577859_172577880_hsa-miR-374a-5p	chr1	172577859	172577934	1	+	9910	RABGAP1L	intron	hsa-miR-374a-5p	-||||-|||||||--------	-|||||||-----||||-	-9.7	10	8mer.indel	68	3	NA	NA	A	1
chr1_172598933_172598988_hsa-miR-103a-3p	chr1	172598933	172599008	1	+	9910	RABGAP1L	intron	hsa-miR-103a-3p	-||W|||--||||||||||||-	-||W-|-||--||||||||||||-	-27.9	7	6mer_off.mm	42	NA	NA	5	G,A	5B
chr1_172619680_172619736_hsa-miR-30a-5p	chr1	172619680	172619755	1	+	9910	RABGAP1L	intron	hsa-miR-30a-5p	|||||||W-|--||||||||-	|||||||W-|--------||||||||-	-23.6	7	7merm8	27	NA	NA	NA	NA	3
chr1_172636601_172636641_hsa-miR-92a-3p	chr1	172636601	172636676	1	+	9910	RABGAP1L	intron	hsa-miR-92a-3p	-||-|||--W||||||||W--	-||-|||------W||||||||W-	-30.1	16	6mer.mm	27	NA	NA	6	C,A	2
chr1_172653105_172653146_hsa-miR-30a-5p	chr1	172653105	172653180	1	+	9910	RABGAP1L	intron	hsa-miR-30a-5p	||||||||----|||||----	||||||||--|||||-	-19.7	18	8mer	27	NA	NA	NA	NA	2
chr1_172747041_172747066_hsa-miR-374a-5p	chr1	172747041	172747116	1	+	9910	RABGAP1L	intron	hsa-miR-374a-5p	|||||W-|||---||-||W|-	|||||W|||-||||W|-	-8.6	58	6merA1	70	NA	NA	NA	NA	6
chr1_172791299_172791355_hsa-miR-30a-5p	chr1	172791299	172791374	1	+	9910	RABGAP1L	intron	hsa-miR-30a-5p	||||||||----||--||||-	||||||||----||---||||-	-16.1	16	7merm8	31	NA	NA	NA	NA	3
chr1_173098441_173098496_hsa-miR-20a-5p	chr1	173098441	173098516	1	+	9910	RABGAP1L	intron	hsa-miR-20a-5p	|||||||-------||||||--	|||||||---------||||||-	-24.2	13	8mer	29	NA	NA	NA	NA	3
chr1_173098450_173098505_hsa-miR-17-5p	chr1	173098450	173098525	1	+	9910	RABGAP1L	intron	hsa-miR-17-5p	|||||||-------||||||--	|||||||---------||||||-	-24.2	4	8mer	20	NA	NA	NA	NA	3
chr1_173128158_173128181_hsa-miR-23a-3p	chr1	173128158	173128233	1	+	9910	RABGAP1L	intron	hsa-miR-23a-3p	|||-||-W|||||||||---	|||-||-------W|||||||||-	-21.2	1	8mer.mm	18	NA	NA	5	C,A	2
chr1_173229269_173229325_hsa-miR-186-5p	chr1	173229250	173229325	1	-			deep_intergenic	hsa-miR-186-5p	|||-|||-|----|||||||-	|||-|||-|---|||||||-	-16.6	25	7merm8.mm	38	NA	NA	5	G,G	3
chr1_173243579_173243637_hsa-miR-23a-3p	chr1	173243579	173243654	1	+	27101	CACYBP	intron	hsa-miR-23a-3p	|||||||W-||||||W|||-	|||||||W---------||||||W|-||-	-22.7	43	8mer	65	NA	NA	NA	NA	2
chr1_173251433_173251489_hsa-miR-122-5p	chr1	173251414	173251489	1	-	63931	MRPS14	intron	hsa-miR-122-5p	W||||||||-----|||||W-	W|||||||||||||W-	-23.3	2	6mer_off	5	NA	NA	NA	NA	3
chr1_174197489_174197545_hsa-miR-320a	chr1	174197470	174197545	1	-	64326	RFWD2	intron	hsa-miR-320a	||||--|W|W|-|W|||||W|	||||-----------|W|W|-|W||||-|W|-	-19.4	41	7merA1.mm	53	NA	NA	3	A,C	6
chr1_174199201_174199257_hsa-miR-92a-3p	chr1	174199182	174199257	1	-	64326	RFWD2	intron	hsa-miR-92a-3p	-||W|||W-|-||||W||||-	-||W||-|W-|||||W||||-	-28	30	7merA1.mm	65	NA	NA	4	T,T	6
chr1_174222793_174222853_hsa-miR-17-5p	chr1	174222778	174222853	2	-	64326	RFWD2	CDS	hsa-miR-17-5p	|||||-|||--|||W|||||||	|||||-|||---|||W|||||||-	-27.7	10	7merm8.mm	27	NA	NA	7	G,G	6
chr1_174250581_174250637_hsa-miR-130a-3p	chr1	174250562	174250637	1	-	64326	RFWD2	intron	hsa-miR-130a-3p	-|W|||--|||--||||||||	-|W||||||--|||||-|||-	-21.7	3	6merA1.mm	62	NA	NA	5	G,T	6
chr1_174277004_174277060_hsa-miR-30a-5p	chr1	174276985	174277060	1	-	64326	RFWD2	intron	hsa-miR-30a-5p	-||||--|||-----|||||-	-||||----|||---|||||-	-13.8	50	5mer_3	37	NA	NA	NA	NA	5A
chr1_174312197_174312253_hsa-miR-320a	chr1	174312178	174312253	1	-	64326	RFWD2	intron	hsa-miR-320a	|||||-|-||-||||||W---	|||||-|-||-||||||W-	-23.5	10	8mer.mm	22	NA	NA	7	T,T	2
chr1_174385272_174385325_hsa-miR-27a-3p	chr1	174385250	174385325	1	-	64326	RFWD2	intron	hsa-miR-27a-3p	|||||||-W|||||||||--	|||||-||-------W|||-----||||----||-	-14.4	23	7merA1	11	NA	NA	NA	NA	2
chr1_174419788_174419823_hsa-miR-101-3p	chr1	174419748	174419823	1	-	64326	RFWD2	intron	hsa-miR-101-3p	||||W|||||-|||||||--	|||-----|W|||||----|||||||-	-20.8	7	7merm8.mm	27	NA	NA	5	G,G	2
chr1_174435610_174435655_hsa-miR-27a-3p	chr1	174435580	174435655	1	-	64326	RFWD2	intron	hsa-miR-27a-3p	-|||||||-----W|||---	-||||-|||-W|||-	-12.2	34	7merA1.mm	43	NA	NA	2	T,C	3
chr1_174550076_174550132_hsa-miR-16-5p	chr1	174550076	174550151	1	+			deep_intergenic	hsa-miR-16-5p	-W||||-|-W|------W|||	-W||||-|-W|-----W|||-	-16	35	7merA1.indel	50	3	NA	NA	G	5A
chr1_174596255_174596311_hsa-miR-194-5p	chr1	174596255	174596330	1	+			deep_intergenic	hsa-miR-194-5p	-----------|||||W||W|	-|||||W||W|-	-17.3	6	6merA1.indel	6	3	NA	NA	T	4
chr1_174602046_174602086_hsa-miR-17-5p	chr1	174602046	174602121	1	+			deep_intergenic	hsa-miR-17-5p	|||W|-||W|||-||||W----	|||W|||W|||------------||||W-	-14.4	46	6merA1.indel	26	5	NA	NA	G	2
chr1_174726209_174726265_hsa-miR-16-5p	chr1	174726209	174726284	1	+	60676	PAPPA2	intron	hsa-miR-16-5p	-W|||||-|W|------|W|-	-W||-|||-|W|-----|W|-	-13.9	4	7merm8.indel	11	7	NA	NA	C	5A
chr1_174738931_174738988_hsa-miR-23a-3p	chr1	174738931	174739006	1	+	60676	PAPPA2	intron	hsa-miR-23a-3p	|||||--|||||||||-||-	|||||-||||-|||||-||	-26.3	1	6merA1	15	NA	NA	NA	NA	6
chr1_174773499_174773533_hsa-miR-574-5p	chr1	174773499	174773574	2	+	60676	PAPPA2	intron	hsa-miR-574-5p	||||W|--|-|W--|-||-W--	||||W|--|-|W--|-||-W-	-22.4	48	7merA1.mm	63	NA	NA	6	G,T	5A
chr1_175538246_175538271_hsa-miR-1269a	chr1	175538196	175538271	1	-			deep_intergenic	hsa-miR-1269a	|||-|||||||W|||W||W--	|||---------------|||||||W|||W|-|W	-28.2	1	6mer_off.mm	42	NA	NA	6	C,T	2
chr1_175731874_175731923_hsa-miR-19a-3p	chr1	175731848	175731923	1	-			deep_intergenic	hsa-miR-19a-3p	-||||||||--||-|||||--|	-|||||--|||-------||-|||||--|-	-14.6	21	5mer_2	45	NA	NA	NA	NA	2
chr1_17606701_17606757_hsa-miR-16-5p	chr1	17606682	17606757	1	-	55920	RCC2	3'UTR	hsa-miR-16-5p	|W||W|||W|-----|||||W	|W||W|-||W|-----|||||W-	-20.9	4	7merm8.mm	26	NA	NA	6	G,T	5A
chr1_176074724_176074745_hsa-miR-92b-3p	chr1	176074724	176074799	1	+			deep_intergenic	hsa-miR-92b-3p	-|||--|||-||||||||---	-|||--|||-||||--||||	-25.3	1	NA	NA	NA	NA	NA	NA	2
chr1_17607927_17607978_hsa-miR-23a-3p	chr1	17607903	17607978	1	-	55920	RCC2	3'UTR	hsa-miR-23a-3p	|||||||W--|||||-----	|||-||||W|||||-	-17.9	10	8mer.indel	17	NA	3,4	NA	T	1
chr1_17612872_17612913_hsa-miR-130a-3p	chr1	17612838	17612913	1	-	55920	RCC2	intron	hsa-miR-130a-3p	-||||||||W||--||||||-	-|||||-|||W||||||||-	-27.7	10	6mer_off	23	NA	NA	NA	NA	5A
chr1_17615255_17615312_hsa-miR-17-5p	chr1	17615237	17615312	2	-	55920	RCC2	intron	hsa-miR-17-5p	|||||||||||-||||||||--	|||||||||||------||||||||-	-34	5	7merm8	24	NA	NA	NA	NA	6
chr1_17621821_17621857_hsa-miR-27a-3p	chr1	17621782	17621857	1	-	55920	RCC2	CDS	hsa-miR-27a-3p	||||-|||||||||-W||--	||||---|||||||||-W||-	-29.1	5	6mer_off.mm	25	NA	NA	7	G,T	2
chr1_176333104_176333142_hsa-miR-374b-5p	chr1	176333104	176333179	1	+	9462	RASAL2	intron	hsa-miR-374b-5p	||||---||||||||---||-	||||---||||||||--||	-20.5	1	6mer_off.mm	16	NA	NA	5	A,A	6
chr1_176358292_176358347_hsa-miR-17-5p	chr1	176358292	176358367	1	+	9462	RASAL2	intron	hsa-miR-17-5p	-||||-||----W||||WW|--	-||||-------||---W||||WW|	-14.7	1	6merA1.mm	21	NA	NA	2	A,A	3
chr1_176372347_176372386_hsa-miR-193b-3p	chr1	176372347	176372422	1	+	9462	RASAL2	intron	hsa-miR-193b-3p	||||||||W||--|W||||--	||||||-||W--||----|W||||-	-30.6	22	7merA1	41	NA	NA	NA	NA	2
chr1_176393743_176393799_hsa-miR-579	chr1	176393743	176393818	1	+	9462	RASAL2	intron	hsa-miR-579	W||W|-||W-|||-|-||||W|	W||W|||W---|||-|-||--||W|-	-15.9	32	6mer	28	NA	NA	NA	NA	6
chr1_176400629_176400684_hsa-miR-103a-3p	chr1	176400629	176400704	1	+	9462	RASAL2	intron	hsa-miR-103a-3p	||||||--W||||||||W----	||||||-W||||--||||W-	-28.5	3	7merA1	17	NA	NA	NA	NA	2
chr1_176408298_176408354_hsa-miR-26a-5p	chr1	176408298	176408373	1	+	9462	RASAL2	intron	hsa-miR-26a-5p	||||-||---|||||||||||	||||---||---|||||||||||-	-27.5	6	7merA1.mm	45	NA	NA	5	A,C	5B
chr1_176425075_176425123_hsa-miR-16-5p	chr1	176425075	176425150	1	+	9462	RASAL2	intron	hsa-miR-16-5p	-W||W|-------||||-W|-	-W||W|--||||-W|	-12.1	1	5mer_3	33	NA	NA	NA	NA	3
chr1_1764433_1764473_hsa-miR-26a-5p	chr1	1764398	1764473	1	-	2782	GNB1	intron	hsa-miR-26a-5p	|||||||-|||-|||W|||--	|||||||---|||--------|||W|||-	-24.8	8	8mer	30	NA	NA	NA	NA	2
chr1_176445274_176445314_hsa-miR-320a	chr1	176445274	176445349	1	+	9462	RASAL2	intron	hsa-miR-320a	|||W|||||--W||||W||--	|||W|--||||----W|||---|W||-	-21.1	28	7merA1.mm	21	NA	NA	5	G,T	2
chr1_176679655_176679710_hsa-miR-181a-5p	chr1	176679655	176679730	1	+	9462	RASAL2	intron	hsa-miR-181a-5p	|||||-----||W-|-||||||	|||||---||W-|-||||||-	-17.4	41	8mer.indel	56	7	NA	NA	C	5B
chr1_176689222_176689252_hsa-miR-19a-3p	chr1	176689222	176689297	1	+	9462	RASAL2	intron	hsa-miR-19a-3p	W|W||||W|W||||----||W-	W|W|||-----|W|W--||||-------||W-	-15.1	5	6mer_off.mm	67	NA	NA	5	C,T	6
chr1_176692564_176692591_hsa-miR-128	chr1	176692564	176692639	1	+	9462	RASAL2	CDS	hsa-miR-128	-||-|||||-||-||||---	-||--------------|||||-||||||-	-12.1	3	7merA1.mm	1	NA	NA	3	A,A	2
chr1_176693933_176693983_hsa-miR-196b-5p	chr1	176693933	176694008	1	+	9462	RASAL2	CDS	hsa-miR-196b-5p	-----|W|--||W|||W||||	-|W|-||W|||W||||-	-21.8	15	NA	NA	NA	NA	NA	NA	4
chr1_176710570_176710627_hsa-miR-33a-5p	chr1	176710570	176710645	1	+	9462	RASAL2	3'UTR||intron	hsa-miR-33a-5p	-W||||||---|||------	-W|||||||||-	-15.4	24	7merA1.mm	22	NA	NA	5	A,A	1
chr1_176717530_176717587_hsa-miR-122-5p	chr1	176717530	176717605	1	+			downstream_10k	hsa-miR-122-5p	||||||W---||||||||---	||||||W||||||||-	-27.4	4	7merA1	14	NA	NA	NA	NA	2
chr1_176815630_176815685_hsa-miR-17-5p	chr1	176815630	176815705	1	+			deep_intergenic	hsa-miR-17-5p	|||||-|WW||||W|||||W||	||||---|-|WW|-|||W----|||||W||-	-24.3	8	6mer.mm	33	NA	NA	6	T,C	6
chr1_176988814_176988848_hsa-miR-26a-5p	chr1	176988814	176988889	1	+	55103	RALGPS2	intron	hsa-miR-26a-5p	|||||||---|||W---|||-	|||||||-----|||W-|||-	-19.9	5	8mer	19	NA	NA	NA	NA	5B
chr1_176998615_176998658_hsa-miR-19a-3p	chr1	176998615	176998690	1	+	55103	RALGPS2	intron	hsa-miR-19a-3p	W|W||||||W|-|||--||||-	W|W-||||---||W|---|||||||-	-16.8	19	8mer.indel	51	3	NA	NA	T	6
chr1_177023595_177023629_hsa-miR-93-5p	chr1	177023595	177023670	1	+	55103	RALGPS2	intron	hsa-miR-93-5p	|||||W------W|||||||||	|||||W-W|||||||||-	-22.8	6	8mer.indel	13	5	NA	NA	G	3
chr1_177023596_177023628_hsa-miR-17-5p	chr1	177023596	177023671	1	+	55103	RALGPS2	intron	hsa-miR-17-5p	|||||W-----|W|||||||||	|||||W|W|||||||||-	-24.5	5	8mer.indel	12	5	NA	NA	G	5B
chr1_177136040_177136095_hsa-miR-425-5p	chr1	177136040	177136115	1	+	55103	RALGPS2	intron	hsa-miR-425-5p	-|||---||||||||||--W--	-|||----||||||||--||--W-	-21.7	34	6mer_off.indel	44	NA	5,6	NA	A	2
chr1_177143808_177143830_hsa-miR-194-5p	chr1	177143808	177143883	1	+	55103	RALGPS2	intron	hsa-miR-194-5p	---||||||---|||-||||-	-|||----|||---|||--||||-	-16.9	44	6mer_off.mm	50	NA	NA	5	A,G	4
chr1_177156203_177156259_hsa-miR-320a	chr1	177156203	177156278	1	+			downstream_10k	hsa-miR-320a	-|||||||---|||||||---	-|||||||----|||||||-	-30.3	18	6mer_off	31	NA	NA	NA	NA	2
chr1_177173178_177173204_hsa-miR-5095	chr1	177173178	177173253	1	+			deep_intergenic	hsa-miR-5095	-----------||||||---	-||||||-	-16	67	5mer_3	1	NA	NA	NA	NA	4
chr1_177261867_177261891_hsa-miR-1268a	chr1	177261867	177261942	1	+	9917	FAM20B	intron	hsa-miR-1268a	|||||-||-|||-|-|-	||||||||||-|-|-	-24.9	17	7merm8.mm	25	NA	NA	7	T,C	1
chr1_177342923_177342979_hsa-miR-194-5p	chr1	177342904	177342979	1	-	27	ABL2	3'UTR	hsa-miR-194-5p	-W|-||||||--||-||||||	-W|-||||||---||-||||||-	-23	6	7merA1.mm	50	NA	NA	5	A,C	6
chr1_177343138_177343174_hsa-miR-92a-3p	chr1	177343099	177343174	1	-	27	ABL2	3'UTR	hsa-miR-92a-3p	-W||||||--||||W||----	-W|-|||||||||W||-	-23.7	6	6mer.mm	1	NA	NA	5	G,G	2
chr1_177343517_177343572_hsa-miR-191-5p	chr1	177343497	177343572	1	-	27	ABL2	CDS	hsa-miR-191-5p	-||W|--||||---||||||||	-||W|------||||---------||||||||-	-24.3	11	7merA1.indel	42	4	NA	NA	C	5A
chr1_177344179_177344224_hsa-miR-122-5p	chr1	177344149	177344224	1	-	27	ABL2	CDS	hsa-miR-122-5p	||||||||-||--||||----	||||||||---||-----||||-	-22.4	6	8mer	22	NA	NA	NA	NA	2
chr1_177512639_177512677_hsa-miR-92a-3p	chr1	177512602	177512677	1	-			deep_intergenic	hsa-miR-92a-3p	|||||||----|||W||||W-	||||||||||W||||W-	-29.5	6	7merm8	16	NA	NA	NA	NA	5B
chr1_177530098_177530154_hsa-miR-1304-3p	chr1	177530098	177530173	1	+	6646	SOAT1	intron	hsa-miR-1304-3p	----|||--|||W|-------	-|||--|||W|-	-16	5	NA	NA	NA	NA	NA	NA	1
chr1_177530140_177530195_hsa-miR-30c-5p	chr1	177530140	177530215	1	+	6646	SOAT1	intron	hsa-miR-30c-5p	-||-||||||||----------	-||---||||||||-	-14.9	9	7merm8.mm	29	NA	NA	3	T,T	1
chr1_177532873_177532934_hsa-miR-17-5p	chr1	177532873	177532948	3	+	6646	SOAT1	intron	hsa-miR-17-5p	||||||||---|||||||-|||	||||||||-||||||||||-	-26.8	4	7merm8	17	NA	NA	NA	NA	5B
chr1_177560340_177560387_hsa-miR-186-5p	chr1	177560340	177560415	1	+	6646	SOAT1	intron	hsa-miR-186-5p	|||---|||||||---W||||	|||-----|||-||-||----------W||||-	-10.3	41	7merm8.indel	10	5	NA	NA	G	5A
chr1_177571280_177571309_hsa-miR-17-5p	chr1	177571280	177571355	1	+	6646	SOAT1	CDS||5'UTR	hsa-miR-17-5p	||||||||--||--W|------	||||||-||--||W|-	-15.1	10	6mer	20	NA	NA	NA	NA	1
chr1_177583380_177583436_hsa-miR-16-5p	chr1	177583380	177583455	1	+	6646	SOAT1	CDS	hsa-miR-16-5p	|||||||-|W|||----|||-	|||-||||--|W|||--|||-	-20.3	6	7merm8.indel	19	NA	3,4	NA	G	5A
chr1_177589367_177589423_hsa-miR-194-5p	chr1	177589367	177589442	1	+	6646	SOAT1	CDS||3'UTR	hsa-miR-194-5p	||||||W----||||W|||--	|||---|||W-||||----W|||	-14	1	7merm8.indel	18	7	NA	NA	A	5B
chr1_177591317_177591362_hsa-miR-92a-3p	chr1	177591317	177591392	1	+	6646	SOAT1	3'UTR||intron	hsa-miR-92a-3p	||||||||W|W||||||----	||||||||W--|W||||||-	-33.9	22	7merm8	35	NA	NA	NA	NA	2
chr1_17798435_17798472_hsa-miR-92a-3p	chr1	17798435	17798510	1	+	55160	ARHGEF10L	intron	hsa-miR-92a-3p	-WW||---||W----|||||W	-WW||--||W-------||-|||W-	-16.8	26	7merm8	10	NA	NA	NA	NA	5A
chr1_178077475_178077531_hsa-miR-320a	chr1	178077456	178077531	1	-	163590	TOR1AIP2	3'UTR||intron	hsa-miR-320a	-|||----|WW-||||W-|--	-|||-|WW||||W-|-	-13	22	7merA1.mm	3	NA	NA	6	C,A	2
chr1_178098363_178098419_hsa-miR-16-5p	chr1	178098344	178098419	1	-	163590	TOR1AIP2	3'UTR||intron	hsa-miR-16-5p	-|||-|||--|------W||-	-||||||--|-W||-	-17.2	52	6mer.mm	53	NA	NA	3	G,T	5A
chr1_178101131_178101175_hsa-miR-23a-3p	chr1	178101100	178101175	2	-	64163		5'UTR	hsa-miR-23a-3p	|||--|WW|||||||WW|||	|||---|W---W|-||||||WW--|||-	-21	8	7merm8.indel	41	5	NA	NA	C	6
chr1_178107784_178107819_hsa-miR-374a-5p	chr1	178107744	178107819	1	-	163590	TOR1AIP2	intron	hsa-miR-374a-5p	----|W|||-|||--------	-|W|||------|||-	-12	5	NA	NA	NA	NA	NA	NA	1
chr1_178112372_178112410_hsa-miR-196a-5p	chr1	178112335	178112410	3	-	64163		intron	hsa-miR-196a-5p	-||W--WW||||-||||----	-||W---------WW||||-||||-	-16.5	14	NA	NA	NA	NA	NA	NA	2
chr1_178192196_178192232_hsa-miR-574-3p	chr1	178192196	178192271	1	+	9857	CEP350	intron	hsa-miR-574-3p	|||||||||||||||||||--	||||||----|||-|||||||-|||-	-30.3	27	6mer	47	NA	NA	NA	NA	2
chr1_178269731_178269759_hsa-miR-130a-3p	chr1	178269731	178269806	1	+	9857	CEP350	CDS	hsa-miR-130a-3p	-|||||-|||||---W|||||	-|||||--------------|||||-------W|||||-	-18.3	9	5mer_2	42	NA	NA	NA	NA	5A
chr1_178269774_178269812_hsa-miR-92a-3p	chr1	178269774	178269849	1	+	9857	CEP350	CDS	hsa-miR-92a-3p	-W|W|||W||----W||||||	-W|W|--||W||-------W|||-|||-	-16.9	48	7merA1.mm	56	NA	NA	6	C,C	5A
chr1_17827446_17827501_hsa-miR-19a-3p	chr1	17827446	17827521	1	+	55160	ARHGEF10L	intron	hsa-miR-19a-3p	|||||||W||-|W||--|||--	||||-----|||W---||----|W||-|||-	-12.8	6	6merA1.mm	32	NA	NA	6	A,A	6
chr1_178331832_178331888_hsa-miR-30b-5p	chr1	178331832	178331907	1	+	9857	CEP350	CDS	hsa-miR-30b-5p	--------------||||||-	-||||||-	-15.1	5	NA	NA	NA	NA	NA	NA	4
chr1_178348499_178348547_hsa-miR-182-5p	chr1	178348499	178348574	1	+	9857	CEP350	3'UTR	hsa-miR-182-5p	||||-----|W||||--||||||	||||---------|W||||-------------||||||-	-17.4	11	7merA1.indel	45	6	NA	NA	C	5B
chr1_178348502_178348536_hsa-miR-19a-3p	chr1	178348502	178348577	1	+	9857	CEP350	3'UTR	hsa-miR-19a-3p	W||||||-----||||------	W||||||-||||-	-14.3	48	6mer_off	54	NA	NA	NA	NA	1
chr1_178512129_178512162_hsa-miR-500a-3p	chr1	178512087	178512162	1	-			upstream_10k	hsa-miR-500a-3p	--|||||||||-----||||-	-||-|||--||||----||||-	-19.7	5	6mer_off.indel	11	5	NA	NA	A	5A
chr1_178518771_178518813_hsa-miR-17-5p	chr1	178518738	178518813	1	-			downstream_10k||upstream_10k	hsa-miR-17-5p	||||||||-|||W|-||||---	||||||||----|||-W|-||||-	-23.4	10	8mer	27	NA	NA	NA	NA	2
chr1_178569438_178569495_hsa-miR-23a-3p	chr1	178569420	178569495	1	-	84320	ACBD6	intron	hsa-miR-23a-3p	---|||W|||-||||-----	-|||W|||------||||-	-20.7	5	NA	NA	NA	NA	NA	NA	1
chr1_178637048_178637094_hsa-miR-17-5p	chr1	178637019	178637094	2	-	84320	ACBD6	intron	hsa-miR-17-5p	|||||||||--|||||||||||	|||||||||----||||||||-|||-	-30.6	14	8mer	33	NA	NA	NA	NA	6
chr1_17866665_17866721_hsa-miR-320a	chr1	17866665	17866740	1	+	55160	ARHGEF10L	intron	hsa-miR-320a	|||-||-W|||------||--	|||-----||-W|||------||-	-10.7	14	6mer.mm	48	NA	NA	6	C,T	5A
chr1_17870089_17870124_hsa-miR-17-5p	chr1	17870089	17870164	1	+	55160	ARHGEF10L	intron	hsa-miR-17-5p	|||||||WW||--||-|||W|-	||||||-|W--W||--||-|||W|-	-22.4	6	6mer	25	NA	NA	NA	NA	6
chr1_178714620_178714649_hsa-miR-17-5p	chr1	178714620	178714695	1	+			deep_intergenic	hsa-miR-17-5p	||||||||-----|W|||||--	||||||||-----|W|||||-	-25.8	3	7merm8	17	NA	NA	NA	NA	3
chr1_178755012_178755057_hsa-miR-5684	chr1	178754982	178755057	1	-			deep_intergenic	hsa-miR-5684	---------||||--|||-	-||||-|||-	-9.9	55	6merA1.mm	39	NA	NA	2	A,C	4
chr1_178870838_178870885_hsa-miR-19a-3p	chr1	178870838	178870913	1	+	9213	XPR1	intron	hsa-miR-19a-3p	-|||----|||||-||-|||||	-||||||||||-|||||-	-16.3	45	NA	NA	NA	NA	NA	NA	6
chr1_178873188_178873243_hsa-miR-30c-5p	chr1	178873188	178873263	1	+	9213	XPR1	intron	hsa-miR-30c-5p	---------------W||||||	-W||||||-	-14.5	8	6merA1.mm	50	NA	NA	6	A,A	4
chr1_179047181_179047237_hsa-miR-26a-5p	chr1	179047181	179047256	1	+	9213	XPR1	CDS	hsa-miR-26a-5p	|||-|||-||||WW||||||W	||||||----------||||--WW||||||W-	-21.8	14	8mer.indel	40	4	NA	NA	A	6
chr1_179211035_179211081_hsa-miR-374a-5p	chr1	179211006	179211081	1	-	10228	STX6	3'UTR	hsa-miR-374a-5p	|||||-----|||W-------	|||||------|||W-	-10	4	8mer.mm	13	NA	NA	7	T,T	1
chr1_179211980_179212013_hsa-miR-194-5p	chr1	179211938	179212013	1	-	10228	STX6	3'UTR	hsa-miR-194-5p	|W|||||||||-|||-|||||	|W|||||||--||-||||||||-	-31.4	4	7merm8.mm	20	NA	NA	3	T,G	6
chr1_179325911_179325942_hsa-miR-19a-3p	chr1	179325911	179325986	1	+	51278	IER5	3'UTR	hsa-miR-19a-3p	|||||--||W|-||||||----	|||||-||W|-----||||||-	-18	2	7merm8.mm	4	NA	NA	3	T,T	2
chr1_179326185_179326219_hsa-miR-122-5p	chr1	179326185	179326260	1	+	51278	IER5	3'UTR	hsa-miR-122-5p	W||||W|-|||||W-W||||-	W||||W-|-|||--||W----W||||-	-15.6	26	6mer.mm	13	NA	NA	6	T,T	6
chr1_179326390_179326451_hsa-miR-30c-5p	chr1	179326390	179326465	2	+	51278	IER5	3'UTR	hsa-miR-30c-5p	||||||-|||-|||||------	||||||||-|-----|||||-	-15.9	5	7merA1	20	NA	NA	NA	NA	1
chr1_180148356_180148380_hsa-miR-423-5p	chr1	180148356	180148431	1	+			deep_intergenic	hsa-miR-423-5p	--|WW||||-W|||W||||---	-|WW||||-W|||W--||||-	-25.8	23	6merA1.mm	67	NA	NA	2	G,T	2
chr1_180618693_180618749_hsa-miR-130a-3p	chr1	180618674	180618749	1	-	2752	GLUL	3'UTR	hsa-miR-130a-3p	-||||--||W|----|||||-	||||||W|--|||||-	-19.8	60	6mer_off.indel	2	4	NA	NA	T	5A
chr1_180620370_180620425_hsa-miR-423-3p	chr1	180620350	180620425	1	-	2752	GLUL	CDS	hsa-miR-423-3p	||---|||W-|||||||W----	||---|||W|||||-||W-	-25.3	13	6mer.indel	32	3	NA	NA	C	2
chr1_181078937_181078972_hsa-miR-194-5p	chr1	181078937	181079012	1	+	1660	DHX9	intron	hsa-miR-194-5p	-W||||||||||------|||	-W|||----|||-||||---|||-	-12.9	6	5mer_3	19	NA	NA	NA	NA	5A
chr1_181086573_181086610_hsa-miR-17-5p	chr1	181086573	181086648	1	+	1660	DHX9	intron	hsa-miR-17-5p	||||||-|W||||||||-----	|||||||W||||||||-	-26.3	3	6mer	14	NA	NA	NA	NA	2
chr1_181117033_181117073_hsa-miR-15b-5p	chr1	181117033	181117108	1	+	1660	DHX9	CDS||5'UTR	hsa-miR-15b-5p	|||||||||--|||||--|||	|||||||-||||||||||-	-23.9	4	8mer	16	NA	NA	NA	NA	6
chr1_181283923_181283980_hsa-miR-27a-3p	chr1	181283923	181283998	1	+	3915	LAMC1	intron	hsa-miR-27a-3p	-||||||W|||--W||||W-	-||||||---W|||W|||-|W-	-19.4	18	6mer_off	33	NA	NA	NA	NA	2
chr1_181325457_181325488_hsa-miR-548x-3p	chr1	181325457	181325532	1	+	3915	LAMC1	intron	hsa-miR-548x-3p	-||--||||-||-||||||	-||-||||--------------||-||||||-	-10	10	6mer_off.mm	14	NA	NA	4	A,A	6
chr1_181346275_181346319_hsa-miR-27a-3p	chr1	181346275	181346350	1	+	3915	LAMC1	CDS	hsa-miR-27a-3p	|||||||--|||--W|||W-	||||||||||W|||W-	-20.2	51	8mer	60	NA	NA	NA	NA	5A
chr1_181352341_181352383_hsa-miR-181b-5p	chr1	181352341	181352416	1	+	3915	LAMC1	CDS	hsa-miR-181b-5p	|||||||||||||W|W|-|||-	||||||||---|||||W|W|-|||-	-33.5	9	8mer	27	NA	NA	NA	NA	6
chr1_181425189_181425234_hsa-miR-769-5p	chr1	181425159	181425234	1	-			deep_intergenic	hsa-miR-769-5p	||W||||||W||--||W|||-	||W-----||||||W||---||W||-|-	-24.6	39	8mer.indel	21	5	NA	NA	A	5A
chr1_181721631_181721661_hsa-miR-27a-3p	chr1	181721631	181721706	1	+	9887	SMG7	intron	hsa-miR-27a-3p	|||||||WW||||W||||W-	|||----|||-|WW|--|||W||-||W-	-14.6	41	7merm8.indel	6	7	NA	NA	G	2
chr1_181721718_181721774_hsa-miR-186-5p	chr1	181721718	181721793	1	+	9887	SMG7	intron	hsa-miR-186-5p	||||||--------W||||--	||||||-------W||||-	-13.9	34	6mer	47	NA	NA	NA	NA	3
chr1_181780327_181780383_hsa-miR-194-5p	chr1	181780327	181780402	1	+	9887	SMG7	intron	hsa-miR-194-5p	||||||---||||||---W||	||||||--||||||--W||-	-21.5	5	6mer	19	NA	NA	NA	NA	5B
chr1_181836997_181837044_hsa-miR-103a-3p	chr1	181836969	181837044	1	-			deep_intergenic	hsa-miR-103a-3p	W||W||--|||||WW|||----	W||W||-----------|||||----WW|||-	-17.7	14	NA	NA	NA	NA	NA	NA	2
chr1_181863126_181863169_hsa-miR-190a	chr1	181863094	181863169	1	-	10092	ARPC5	3'UTR	hsa-miR-190a	|||||||---------W||W|	|||||||--------------W||W|-	-13.2	8	8mer	28	NA	NA	NA	NA	3
chr1_181863170_181863226_hsa-miR-320a	chr1	181863151	181863226	1	-	10092	ARPC5	3'UTR	hsa-miR-320a	|||||||W|-W-|-|||||W-	|||||||W|---------------W-|-|||||W-	-25	13	7merm8	41	NA	NA	NA	NA	5A
chr1_181896543_181896599_hsa-miR-194-5p	chr1	181896543	181896618	1	+	23179	RGL1	intron	hsa-miR-194-5p	-----|||-|||||||||||-	-|||--|||-|||----|||||-	-18.7	8	NA	NA	NA	NA	NA	NA	4
chr1_182019102_182019127_hsa-miR-27a-3p	chr1	182019102	182019177	1	+	23179	RGL1	intron	hsa-miR-27a-3p	W||||||-W||---------	W||||||-W||-	-16.7	6	6mer_off	11	NA	NA	NA	NA	1
chr1_182076701_182076724_hsa-miR-425-5p	chr1	182076649	182076724	1	-			deep_intergenic	hsa-miR-425-5p	-||||||-----||||--||W-	-||||||||||-||W-	-17.4	2	6mer_off	11	NA	NA	NA	NA	3
chr1_182162676_182162724_hsa-miR-93-5p	chr1	182162676	182162751	1	+	23179	RGL1	3'UTR	hsa-miR-93-5p	||||||--|W--W||||||W||	|||||||W--W||||||W||-	-25.9	8	6mer	23	NA	NA	NA	NA	6
chr1_182337056_182337108_hsa-miR-27a-3p	chr1	182337056	182337131	1	+			deep_intergenic	hsa-miR-27a-3p	||||||||||||--W||-||	|||----||||-----|||||----W||-||-	-17.9	12	7merm8.indel	38	5	NA	NA	C	5A
chr1_182375194_182375224_hsa-miR-17-5p	chr1	182375194	182375269	1	+			deep_intergenic	hsa-miR-17-5p	--||-|||---|||||||----	-|||||--|||||||-	-20.4	7	5mer_3	10	NA	NA	NA	NA	2
chr1_182688128_182688184_hsa-miR-425-5p	chr1	182688128	182688203	1	+	81563	C1orf21	intron	hsa-miR-425-5p	|||||--|||--|||||-|||-	|||||--|||-|||||-|||-	-21.7	3	6merA1	19	NA	NA	NA	NA	6
chr1_182756522_182756552_hsa-miR-17-5p	chr1	182756522	182756597	1	+	81563	C1orf21	intron	hsa-miR-17-5p	|||||W-||-||W-|||W||||	|||||W-||||W|||W||||-	-20.9	4	6merA1	20	NA	NA	NA	NA	6
chr1_183064807_183064844_hsa-miR-17-5p	chr1	183064769	183064844	1	-	116496	FAM129A	intron	hsa-miR-17-5p	||||||||-----|W||||||-	||||||||-----|W||||||-	-27.9	7	7merm8	22	NA	NA	NA	NA	3
chr1_183525324_183525382_hsa-miR-27b-3p	chr1	183525307	183525382	1	-			downstream_10k	hsa-miR-27b-3p	--|||W|W||W|||---|W|	-|||W|W||W|||-|W|-	-21.1	31	6merA1.mm	45	NA	NA	3	C,A	6
chr1_183533440_183533495_hsa-miR-19b-3p	chr1	183533420	183533495	1	-	10625	IVNS1ABP	3'UTR	hsa-miR-19b-3p	||||||||----|||||||---	||||||||--|||||||-	-22.7	5	8mer	16	NA	NA	NA	NA	3
chr1_183533867_183533923_hsa-miR-32-5p	chr1	183533848	183533923	1	-	10625	IVNS1ABP	CDS	hsa-miR-32-5p	|W||||-----||||||||||	|W||||-------------|||-|||||||-	-18.7	7	7merm8.indel	51	7	NA	NA	A	5B
chr1_183536038_183536093_hsa-miR-181a-5p	chr1	183536018	183536093	1	-	10625	IVNS1ABP	CDS	hsa-miR-181a-5p	|||W||--|W|-|||W-|||||	|||-W||--|W|-------|||W--|||||-	-19.4	29	7merA1.indel	53	NA	5,6	NA	G	6
chr1_183540701_183540757_hsa-miR-194-5p	chr1	183540682	183540757	1	-	10625	IVNS1ABP	intron	hsa-miR-194-5p	----|||||-------|||||	-|||||--|||||-	-18.7	5	5mer_1	23	NA	NA	NA	NA	4
chr1_183552738_183552784_hsa-miR-483-5p	chr1	183552709	183552784	1	-	10625	IVNS1ABP	5'UTR	hsa-miR-483-5p	-|||W|||||||-|--||||-	-||--|W||||||||-----||||-	-25.9	4	7merm8.indel	10	4	NA	NA	A	5A
chr1_184559463_184559519_hsa-miR-16-5p	chr1	184559444	184559519	1	-	7175	TPR	CDS	hsa-miR-16-5p	--||W|-----------|||W	-||W|-----------|||W-	-11.8	45	NA	NA	NA	NA	NA	NA	3
chr1_184572263_184572321_hsa-miR-222-3p	chr1	184572246	184572321	1	-	7175	TPR	CDS	hsa-miR-222-3p	||||||--|W||W-||||--	||||||-|W||W---||||-	-24.9	23	7merA1	37	NA	NA	NA	NA	2
chr1_184579081_184579139_hsa-miR-151a-3p	chr1	184579064	184579139	1	-	7175	TPR	CDS	hsa-miR-151a-3p	||||||W-||||||||----	||||||W---------------|||||-|||-	-19.1	4	7merA1	30	NA	NA	NA	NA	1
chr1_184597396_184597452_hsa-miR-92a-3p	chr1	184597377	184597452	1	-	7175	TPR	CDS	hsa-miR-92a-3p	-|||------||||-|||W|-	-|||------|||-|----|||W|-	-17.6	30	7merm8.mm	15	NA	NA	7	A,A	5B
chr1_184631080_184631124_hsa-miR-92a-3p	chr1	184631080	184631155	1	+	54953	C1orf27	intron	hsa-miR-92a-3p	--|W|||W||-||-||||-||	-|W|||W||-||-|||-|-||-	-25.1	54	NA	NA	NA	NA	NA	NA	6
chr1_184849886_184849935_hsa-miR-92a-3p	chr1	184849860	184849935	1	-			deep_intergenic	hsa-miR-92a-3p	||||||||W-----W|||||-	||||||||W-W|||||-	-26.3	6	8mer	16	NA	NA	NA	NA	3
chr1_185121273_185121311_hsa-miR-30b-5p	chr1	185121273	185121348	1	+	5321	PLA2G4A	intron	hsa-miR-30b-5p	W|||--------||-|||W|W	W|||--||-|||W|W-	-9.7	25	6mer.mm	27	NA	NA	4	A,G	3
chr1_185183034_185183090_hsa-miR-30c-5p	chr1	185183034	185183109	1	+	5321	PLA2G4A	intron	hsa-miR-30c-5p	W|||||-----|||--|--|||	W|||||--|||--|---|||-	-9.9	54	5mer_2	69	NA	NA	NA	NA	5B
chr1_185224397_185224454_hsa-miR-374a-5p	chr1	185224397	185224472	1	+	5321	PLA2G4A	3'UTR	hsa-miR-374a-5p	W|||||-||||||W|W-----	W|||||-------------||||||W|W-	-15.8	28	8mer	21	NA	NA	NA	NA	1
chr1_185314906_185314956_hsa-miR-196a-5p	chr1	185314906	185314981	1	+			deep_intergenic	hsa-miR-196a-5p	||||||---||--WW--||||	||||||------||---WW--||||-	-20.5	5	7merA1	25	NA	NA	NA	NA	5B
chr1_185318511_185318567_hsa-miR-320a	chr1	185318511	185318586	1	+			deep_intergenic	hsa-miR-320a	|||W|W|W|||W|||WW|---	|||W|W--|W|||W---|||WW|-	-17.4	37	7merm8.indel	21	6	NA	NA	C	2
chr1_185321223_185321272_hsa-miR-17-5p	chr1	185321223	185321298	2	+			deep_intergenic	hsa-miR-17-5p	|||||||-W||||||-|||W||	||||||-|-W||||||-|||W||-	-28.5	9	6mer	27	NA	NA	NA	NA	6
chr1_185356332_185356364_hsa-miR-19a-3p	chr1	185356332	185356407	1	+			deep_intergenic	hsa-miR-19a-3p	-|-|||-|||-W|||-------	-|-|||--|||--W|||-	-10.5	58	8mer.mm	48	NA	NA	6	A,A	1
chr1_185359588_185359637_hsa-miR-17-5p	chr1	185359588	185359663	1	+			deep_intergenic	hsa-miR-17-5p	--||||--||||-|-||W|W--	-||||-||||-----|-||W|W-	-17.4	31	6mer.indel	56	5	NA	NA	G	5A
chr1_185372889_185372930_hsa-miR-32-5p	chr1	185372889	185372964	1	+			deep_intergenic	hsa-miR-32-5p	||||||-|||-|||---|W|-	|||||||||-|||--|W|-	-14.3	9	6mer	22	NA	NA	NA	NA	6
chr1_185372932_185372987_hsa-miR-103a-3p	chr1	185372932	185373007	1	+			deep_intergenic	hsa-miR-103a-3p	||-|||||---|||||------	||-|||||---|||||-	-21.8	3	7merm8.mm	13	NA	NA	4	A,A	1
chr1_185378462_185378511_hsa-miR-192-5p	chr1	185378462	185378537	1	+			deep_intergenic	hsa-miR-192-5p	||-||W|W---||||-----	||||W|W---||||-	-14.2	22	6merA1.mm	32	NA	NA	4	A,G	1
chr1_185382908_185382964_hsa-miR-26a-5p	chr1	185382908	185382983	1	+			deep_intergenic	hsa-miR-26a-5p	--|||W||W|||||||||-|-	-|||W|----|W|||||||||-|-	-26.8	10	6mer.mm	43	NA	NA	3	C,T	2
chr1_185387275_185387331_hsa-miR-26a-5p	chr1	185387275	185387350	1	+			deep_intergenic	hsa-miR-26a-5p	||||-|||W--||||||W||-	||||--|||W---||||||-W||-	-16.5	12	6mer.mm	30	NA	NA	6	G,A	6
chr1_185388101_185388157_hsa-miR-26a-5p	chr1	185388101	185388176	1	+			deep_intergenic	hsa-miR-26a-5p	|||-||-------W|||||--	|||-||------W|||||-	-12.8	3	7merA1.indel	27	3	NA	NA	C	3
chr1_185395869_185395925_hsa-miR-16-5p	chr1	185395869	185395944	1	+			deep_intergenic	hsa-miR-16-5p	-|||||||W||||||||||--	-|||||||----W|||-----|||||||-	-23.5	45	6mer_off	67	NA	NA	NA	NA	2
chr1_185400475_185400532_hsa-miR-26b-5p	chr1	185400475	185400550	1	+			deep_intergenic	hsa-miR-26b-5p	W||-||---|||WW-|||W|	W||------||---|||WW-|||W|-	-11.1	32	6mer.mm	38	NA	NA	6	G,T	5B
chr1_185401462_185401507_hsa-miR-25-3p	chr1	185401462	185401537	1	+			deep_intergenic	hsa-miR-25-3p	--------------|||||||	-|||||||-	-16.3	4	NA	NA	NA	NA	NA	NA	4
chr1_185403884_185403933_hsa-miR-374a-5p	chr1	185403884	185403959	1	+			deep_intergenic	hsa-miR-374a-5p	|||||---||||-|---||W-	|||||-||||-|-||W-	-13.7	6	7merm8.mm	16	NA	NA	7	T,T	5A
chr1_185409328_185409372_hsa-miR-19a-3p	chr1	185409328	185409403	1	+			deep_intergenic	hsa-miR-19a-3p	||||||----|||----|||||	||||----|||||--|||||-	-11.6	4	7merm8.mm	18	NA	NA	7	A,A	5B
chr1_185435913_185435949_hsa-miR-548at-5p	chr1	185435913	185435988	1	+			deep_intergenic	hsa-miR-548at-5p	---|||-||W-||W|-||||-	-|||-||W-||W|---||||-	-16.8	6	NA	NA	NA	NA	NA	NA	4
chr1_185477060_185477097_hsa-miR-320a	chr1	185477060	185477135	1	+			deep_intergenic	hsa-miR-320a	-|||||||----|W|||W|--	-|||||||-----|W|||W|-	-26.3	8	6mer_off	22	NA	NA	NA	NA	3
chr1_185481514_185481544_hsa-miR-26b-5p	chr1	185481514	185481589	1	+			deep_intergenic	hsa-miR-26b-5p	|||||||---||WW||----	|||----||||--||WW||-	-11.1	55	7merm8.mm	64	NA	NA	3	C,T	1
chr1_185482139_185482194_hsa-miR-503	chr1	185482139	185482214	1	+			deep_intergenic	hsa-miR-503	|||||||W||||||---|W||-	||||||--|W||||||-----|W||-	-28	11	7merA1	31	NA	NA	NA	NA	6
chr1_185485917_185485973_hsa-miR-186-5p	chr1	185485917	185485992	1	+			deep_intergenic	hsa-miR-186-5p	---||||--||||-||||||W	-||||----||||----------||||||W-	-18.8	14	6merA1.indel	56	5	NA	NA	G	4
chr1_185588120_185588175_hsa-miR-93-5p	chr1	185588120	185588195	1	+			deep_intergenic	hsa-miR-93-5p	|||||||||||-|W|||-|W--	|||---||||--||||-|W-|||-----|W-	-15.8	8	6mer_off.mm	65	NA	NA	4	A,A	6
chr1_185660851_185660907_hsa-miR-186-5p	chr1	185660851	185660926	1	+			deep_intergenic	hsa-miR-186-5p	|||||||||-||||-||--||	|||||||-----||-||||--||--||-	-16	8	7merm8	29	NA	NA	NA	NA	6
chr1_185682266_185682322_hsa-miR-186-5p	chr1	185682266	185682341	1	+			deep_intergenic	hsa-miR-186-5p	--|||------||||||||||	-|||--||||||||||-	-20.6	57	NA	NA	NA	NA	NA	NA	5B
chr1_185688073_185688116_hsa-miR-106b-5p	chr1	185688073	185688148	1	+			deep_intergenic	hsa-miR-106b-5p	||||||||---||W--||||	||||||-||------||W----||||-	-14.5	4	6mer	25	NA	NA	NA	NA	5B
chr1_185692440_185692496_hsa-miR-320a	chr1	185692440	185692515	1	+			deep_intergenic	hsa-miR-320a	|||||||---||||||-||--	|||||||---||||||--||-	-26.3	6	7merm8	20	NA	NA	NA	NA	5B
chr1_185737431_185737487_hsa-miR-374a-5p	chr1	185737431	185737506	1	+			deep_intergenic	hsa-miR-374a-5p	|||||||-|||||----||||	|||||||-----|||||||||-	-14.6	4	8mer	19	NA	NA	NA	NA	5A
chr1_187728975_187728997_hsa-miR-15b-5p	chr1	187728975	187729050	1	+			deep_intergenic	hsa-miR-15b-5p	--||--|||||-||W------	-||--|||||-||W-	-13.8	9	6merA1.indel	48	3	NA	NA	G	1
chr1_188333974_188334009_hsa-miR-500a-5p	chr1	188333934	188334009	1	-	339479	FAM5C	CDS	hsa-miR-500a-5p	||||||-----||||W||W---	||||||------||||W||W-	-22.8	10	6mer	25	NA	NA	NA	NA	5B
chr1_188615253_188615279_hsa-miR-320a	chr1	188615204	188615279	1	-	339479	FAM5C	intron	hsa-miR-320a	|||||||W--|--||||||--	|||-||||W--|--||||||-	-27.2	17	7merm8.mm	30	NA	NA	4	A,A	3
chr1_188658043_188658093_hsa-miR-21-5p	chr1	188658018	188658093	1	-	339479	FAM5C	intron	hsa-miR-21-5p	||-|W|||||---||||||||	|||W|---||||------||||-||||-	-15	16	6mer.mm	28	NA	NA	5	T,T	6
chr1_188660170_188660227_hsa-miR-106b-5p	chr1	188660152	188660227	1	-	339479	FAM5C	intron	hsa-miR-106b-5p	-||W|W||||-||||-|||-	-||W|W|--|||-----||||-|||-	-14.5	14	6mer	19	NA	NA	NA	NA	2
chr1_189696082_189696137_hsa-miR-103a-3p	chr1	189696062	189696137	1	-			deep_intergenic	hsa-miR-103a-3p	||---||W-W|-|||||||---	||---||W-W|--|||||||-	-19.4	20	NA	NA	NA	NA	NA	NA	2
chr1_189920546_189920583_hsa-miR-378a-3p	chr1	189920508	189920583	1	-			deep_intergenic	hsa-miR-378a-3p	-|||||-|||||||||||W-	-||||||||||||||||W-	-32.7	12	6mer_off	24	NA	NA	NA	NA	2
chr1_189953521_189953556_hsa-miR-204-5p	chr1	189953481	189953556	1	-			deep_intergenic	hsa-miR-204-5p	-||||W----|||||||||--	-||||W-------|||||||||-	-24.1	16	NA	NA	NA	NA	NA	NA	5B
chr1_190770716_190770763_hsa-miR-15b-5p	chr1	190770688	190770763	1	-			deep_intergenic	hsa-miR-15b-5p	|-||||-||---|||--W|--	|-||||||--|||--W|-	-14.6	22	7merm8.mm	20	NA	NA	7	C,A	3
chr1_190770839_190770895_hsa-miR-320a	chr1	190770820	190770895	1	-			deep_intergenic	hsa-miR-320a	||||-||W|W--|||||||W-	||||-||-W|W-----||||||-|W-	-19	1	7merm8.mm	20	NA	NA	6	C,A	6
chr1_19080351_19080395_hsa-miR-125a-5p	chr1	19080320	19080395	1	-	8659	ALDH4A1	intron	hsa-miR-125a-5p	-||||---|||W|W--||||---	-||||------|||W|W--||||-	-23.8	13	6merA1.mm	57	NA	NA	6	G,G	6
chr1_190874137_190874193_hsa-miR-874	chr1	190874118	190874193	1	-			deep_intergenic	hsa-miR-874	||-|||-W||-|||||-----	||-|||-----W||-||----|||-	-18.6	25	6mer.mm	44	NA	NA	4	C,T	1
chr1_190927551_190927606_hsa-miR-30c-5p	chr1	190927531	190927606	1	-			deep_intergenic	hsa-miR-30c-5p	||||-||||-------------	||||||||-	-11.1	21	8mer.indel	24	4	NA	NA	A	1
chr1_190930297_190930343_hsa-miR-27a-3p	chr1	190930268	190930343	1	-			deep_intergenic	hsa-miR-27a-3p	|||||||--|W||-------	||||-|||--|W||-	-15.7	2	8mer.indel	9	NA	5,6	NA	A	1
chr1_190952102_190952162_hsa-miR-4426	chr1	190952102	190952177	1	+			deep_intergenic	hsa-miR-4426	||||||W|-|||||WW	||||||W|--||--|||WW-	-14.9	21	6mer	35	NA	NA	NA	NA	2
chr1_190954735_190954766_hsa-miR-92a-3p	chr1	190954691	190954766	1	-			deep_intergenic	hsa-miR-92a-3p	||||||---W||||WW||||-	|||---|||-------W||||WW-||||-	-19.2	10	6mer.mm	33	NA	NA	6	C,T	5B
chr1_190963620_190963676_hsa-miR-30a-5p	chr1	190963601	190963676	1	-			deep_intergenic	hsa-miR-30a-5p	|W-----||||||--||W||-	|W-||||-||-------||W||-	-12.3	19	6merA1.mm	66	NA	NA	4	A,G	4
chr1_191046761_191046787_hsa-miR-23a-3p	chr1	191046761	191046836	1	+	5997	RGS2	CDS	hsa-miR-23a-3p	|||||--|||||W||-|||-	|||||-|||||--W||-|||-	-21.8	28	6merA1	14	NA	NA	NA	NA	6
chr1_191047319_191047401_hsa-miR-186-5p	chr1	191047319	191047394	5	+	5997	RGS2	CDS||3'UTR	hsa-miR-186-5p	|||||-|W||||||W||||||	|||||--------|W||||--||W||||||-	-25.7	42	7merm8	66	NA	NA	NA	NA	6
chr1_191047580_191047625_hsa-miR-181a-5p	chr1	191047580	191047655	1	+	5997	RGS2	3'UTR	hsa-miR-181a-5p	||||||---|||-||W|||||-	||||||--|||--||--W|||||-	-21.9	16	7merA1	34	NA	NA	NA	NA	5B
chr1_191047893_191047929_hsa-miR-122-3p	chr1	191047893	191047968	1	+	5997	RGS2	3'UTR	hsa-miR-122-3p	||W||||--|||--|||----	||W||||-----|||--|||-	-17.2	4	7merm8.mm	18	NA	NA	4	G,T	2
chr1_191047944_191047986_hsa-miR-106b-5p	chr1	191047944	191048019	1	+	5997	RGS2	3'UTR	hsa-miR-106b-5p	|||||||||-||W-W|||||	|||||---||||----||W-W|||||-	-21.1	6	6mer	27	NA	NA	NA	NA	6
chr1_19105606_19105656_hsa-miR-191-5p	chr1	19105581	19105656	1	-	126917	IFFO2	3'UTR	hsa-miR-191-5p	|||||||||-----||||||||	||||||--|||-----||||||||-	-26.2	14	7merm8	32	NA	NA	NA	NA	3
chr1_191113745_191113794_hsa-miR-25-3p	chr1	191113719	191113794	1	-			deep_intergenic	hsa-miR-25-3p	--||||||-|||-|W||||||	-||||||---|||---|W||||||-	-29	12	8mer.mm	31	NA	NA	3	T,T	6
chr1_191131521_191131577_hsa-miR-19a-3p	chr1	191131502	191131577	1	-			deep_intergenic	hsa-miR-19a-3p	-|W||||W|||WW||---|W||	-|W||||W||---|W---W||-------|W||-	-15.9	31	5mer_1	24	NA	NA	NA	NA	6
chr1_191242704_191242774_hsa-miR-17-5p	chr1	191242699	191242774	2	-			downstream_10k	hsa-miR-17-5p	||||||--W|||||W||||||-	||||||---W|||||---W||-||||-	-23.3	23	7merA1	44	NA	NA	NA	NA	6
chr1_191243755_191243798_hsa-miR-17-5p	chr1	191243723	191243798	1	-			downstream_10k	hsa-miR-17-5p	|||||||-------||||W||-	|||||||------||||W||-	-23.4	4	7merm8	18	NA	NA	NA	NA	3
chr1_191247279_191247326_hsa-miR-30c-5p	chr1	191247251	191247326	1	-			downstream_10k	hsa-miR-30c-5p	---||||W||||||---|||--	-||||W||||||-|||-	-21.4	9	6merA1.mm	49	NA	NA	2	G,G	4
chr1_191247481_191247537_hsa-miR-122-5p	chr1	191247462	191247537	1	-			downstream_10k	hsa-miR-122-5p	WW|||------|||||||W||	WW|||---|||||||W||-	-20.7	42	6merA1.mm	46	NA	NA	4	A,A	5B
chr1_191269426_191269450_hsa-miR-548c-5p	chr1	191269375	191269450	1	-	51377	UCHL5	intron	hsa-miR-548c-5p	||||||------||WW-|||-	||||||-----||WW|||-	-12.3	5	6mer	18	NA	NA	NA	NA	3
chr1_191307661_191307710_hsa-miR-103a-3p	chr1	191307661	191307736	1	+	6738	TROVE2	intron	hsa-miR-103a-3p	W|||----||||||||||||||	W|||-------||--||---||||||||||-	-23.8	11	NA	NA	NA	NA	NA	NA	6
chr1_191320532_191320588_hsa-miR-320a	chr1	191320532	191320607	1	+	6738	TROVE2	3'UTR	hsa-miR-320a	--|||||||--W||--W||--	-|||||||W||-W||-	-23.5	13	5mer_3	12	NA	NA	NA	NA	2
chr1_191321955_191322010_hsa-miR-20a-5p	chr1	191321955	191322030	1	+	6738	TROVE2	3'UTR	hsa-miR-20a-5p	|||--|---|||||W|||W---	|||--|------|||-||W|||W-	-15	18	NA	NA	NA	NA	NA	NA	2
chr1_191326599_191326635_hsa-miR-769-5p	chr1	191326599	191326674	1	+	6738	TROVE2	exon_unclassified	hsa-miR-769-5p	W|||||W-||W||||||----	W|||||W--||W||||||-	-26.7	6	5mer_2	19	NA	NA	NA	NA	2
chr1_191357981_191358038_hsa-miR-23a-3p	chr1	191357981	191358056	1	+	79577	CDC73	CDS	hsa-miR-23a-3p	||||-|W|||-W-W||W|||	||||-|W|---||-------W-W||W|||-	-17	19	7merm8.indel	43	6	NA	NA	A	6
chr1_191386510_191386566_hsa-miR-185-5p	chr1	191386510	191386585	1	+	79577	CDC73	intron	hsa-miR-185-5p	|||||W||||||||----||-	|||||W|---|||||||--||-	-24.8	6	7merm8.mm	21	NA	NA	7	G,T	1
chr1_191398579_191398610_hsa-miR-96-5p	chr1	191398579	191398654	1	+	79577	CDC73	intron	hsa-miR-96-5p	-||||||W|-|||||----W|-	-||||||W||||||---W|-	-23.4	3	6mer_off	16	NA	NA	NA	NA	1
chr1_191474762_191474818_hsa-miR-320a	chr1	191474762	191474837	1	+	79577	CDC73	intron	hsa-miR-320a	||||||W|W|||||||||---	||||||---W|W|-----||||||||-	-25.9	8	6mer	29	NA	NA	NA	NA	2
chr1_192021691_192021715_hsa-miR-320a	chr1	192021691	192021766	1	+			deep_intergenic	hsa-miR-320a	|||||--W|W|||-||-||--	|||||------W|W|||||--------||-	-17.3	17	8mer.mm	31	NA	NA	3	A,A	2
chr1_192331754_192331810_hsa-miR-193a-3p	chr1	192331735	192331810	1	-			deep_intergenic	hsa-miR-193a-3p	-||W|-||-----|||-----	-||W|-||-|||-	-10.1	9	NA	NA	NA	NA	NA	NA	1
chr1_192369596_192369652_hsa-miR-26a-5p	chr1	192369577	192369652	1	-			deep_intergenic	hsa-miR-26a-5p	||||||||---|||||-||||	|||----|||||---|||||-||||-	-22.4	11	7merA1.mm	6	NA	NA	6	G,A	5B
chr1_192371988_192372045_hsa-miR-27a-3p	chr1	192371970	192372045	1	-			deep_intergenic	hsa-miR-27a-3p	------|WW|||-|W|-|W|	-|WW|||-|W|----|W|-	-11.1	11	NA	NA	NA	NA	NA	NA	4
chr1_192378423_192378480_hsa-miR-331-3p	chr1	192378405	192378480	1	-			deep_intergenic	hsa-miR-331-3p	--||||||-||-|||||---	-||||||------||-|||||-	-22.4	4	5mer_3	20	NA	NA	NA	NA	2
chr1_192424883_192424913_hsa-miR-362-5p	chr1	192424883	192424958	1	+			deep_intergenic	hsa-miR-362-5p	||||--W|-|||W|||WW|W---	||||-W||||W|||WW|W-	-25.8	1	6merA1.mm	15	NA	NA	6	T,T	6
chr1_192450015_192450071_hsa-miR-320a	chr1	192449996	192450071	1	-			deep_intergenic	hsa-miR-320a	-||||W----||||||W|---	-||||W-||||||W|-	-21.1	15	7merm8.indel	1	6	NA	NA	C	2
chr1_192453970_192454025_hsa-miR-30c-5p	chr1	192453950	192454025	1	-			deep_intergenic	hsa-miR-30c-5p	---------||||||||W|||-	-|||-||||----|W|||-	-14.5	17	NA	NA	NA	NA	NA	NA	4
chr1_192459294_192459330_hsa-miR-186-5p	chr1	192459255	192459330	1	-			deep_intergenic	hsa-miR-186-5p	-||||||W|------|||||-	-||||||W|----|||||-	-21.5	4	6mer_off	16	NA	NA	NA	NA	5A
chr1_192459925_192459981_hsa-miR-190a	chr1	192459906	192459981	1	-			deep_intergenic	hsa-miR-190a	||||-||-|||||W--W|||W	||||----||-------||||-|W--W|||W-	-14.3	10	6mer_off.mm	54	NA	NA	4	T,T	6
chr1_192464594_192464650_hsa-miR-29a-3p	chr1	192464575	192464650	1	-			deep_intergenic	hsa-miR-29a-3p	|||---||||||||W------	|||-||||||||W-	-16.9	9	NA	NA	NA	NA	NA	NA	1
chr1_192472740_192472796_hsa-miR-194-5p	chr1	192472721	192472796	1	-			deep_intergenic	hsa-miR-194-5p	|W||-||-|||--||WW|W||	|W||-||-|||---||WW|W||-	-16.5	17	7merm8.mm	27	NA	NA	3	T,T	6
chr1_192482446_192482489_hsa-miR-17-5p	chr1	192482414	192482489	1	-			deep_intergenic	hsa-miR-17-5p	----||||W||||W--||||||	-||||W-||||W--------------||||||-	-20.9	12	NA	NA	NA	NA	NA	NA	4
chr1_192482837_192482893_hsa-miR-130a-3p	chr1	192482818	192482893	1	-			deep_intergenic	hsa-miR-130a-3p	-WWW||||-|W---||||||-	-WWW||||-|W||||||-	-18.9	51	7merm8.mm	51	NA	NA	4	T,C	5A
chr1_192493247_192493303_hsa-miR-130b-3p	chr1	192493228	192493303	1	-			deep_intergenic	hsa-miR-130b-3p	|||||-|||--||--|||||-	||||||||--||-|||||-	-23	28	7merA1	41	NA	NA	NA	NA	5A
chr1_192506857_192506888_hsa-miR-455-3p	chr1	192506813	192506888	1	-			deep_intergenic	hsa-miR-455-3p	-||||||W-||||||-----	-||||||W---||||||-	-24.6	4	6mer_off	15	NA	NA	NA	NA	1
chr1_192511270_192511326_hsa-miR-122-5p	chr1	192511251	192511326	1	-			deep_intergenic	hsa-miR-122-5p	|||--|-|||||-||||--||	|||--|----||--|||---||||--||-	-20.7	12	6mer_off.mm	12	NA	NA	5	G,T	6
chr1_192515400_192515450_hsa-miR-16-5p	chr1	192515375	192515450	1	-			deep_intergenic	hsa-miR-16-5p	|||||||-|||||--------	|||||||--------|||||-	-16.7	9	7merm8	23	NA	NA	NA	NA	1
chr1_192515656_192515688_hsa-miR-92a-3p	chr1	192515613	192515688	1	-			deep_intergenic	hsa-miR-92a-3p	--||--||-|W|||-||-|||	-||--||---|W|||-||--|||-	-17.1	9	NA	NA	NA	NA	NA	NA	4
chr1_192519136_192519177_hsa-miR-27a-3p	chr1	192519102	192519177	1	-			deep_intergenic	hsa-miR-27a-3p	|||||-||W||-||||----	|||||---||-W||--||||-	-14.4	49	8mer.indel	38	5	NA	NA	C	1
chr1_192527995_192528022_hsa-miR-130a-3p	chr1	192527947	192528022	1	-			deep_intergenic	hsa-miR-130a-3p	--||||--W|||||-||W|--	-||||--------W|||||-------||W|-	-14.5	33	NA	NA	NA	NA	NA	NA	2
chr1_192528858_192528897_hsa-miR-18a-5p	chr1	192528822	192528897	1	-			deep_intergenic	hsa-miR-18a-5p	-||||||||||||||-------	-|||----||||--|||||||	-20.2	1	6mer_off.indel	34	7	NA	NA	G	1
chr1_192528929_192528974_hsa-miR-194-5p	chr1	192528899	192528974	1	-			deep_intergenic	hsa-miR-194-5p	|||-|||-|||||--|-W|||	||||||-|||||---|-W|||-	-20.3	3	8mer.indel	19	4	NA	NA	A	5A
chr1_192541766_192541821_hsa-miR-17-5p	chr1	192541746	192541821	1	-			deep_intergenic	hsa-miR-17-5p	||||||---|||W|W--|||||	|||||||||W|W--|||||-	-20	29	6mer	43	NA	NA	NA	NA	5B
chr1_192569273_192569314_hsa-miR-26a-5p	chr1	192569239	192569314	1	-			deep_intergenic	hsa-miR-26a-5p	----||--|||||||-|||||	-|||||--|||||||||-	-20.2	10	5mer_3	65	NA	NA	NA	NA	4
chr1_192569645_192569680_hsa-miR-210	chr1	192569605	192569680	1	-			deep_intergenic	hsa-miR-210	|||||||W|W-||--|W||--	|||||||W|W--||--|W||-	-25.2	4	7merm8	18	NA	NA	NA	NA	5A
chr1_192577141_192577174_hsa-miR-26b-5p	chr1	192577099	192577174	1	-			deep_intergenic	hsa-miR-26b-5p	----|-|||W|||W|W----	-|-|||W|||W|W-	-15.1	7	6mer.indel	39	3	NA	NA	C	4
chr1_192580992_192581040_hsa-miR-191-5p	chr1	192580965	192581040	1	-			deep_intergenic	hsa-miR-191-5p	|||-||-||||||-|W|||---	|||||||-|||||W|||-	-15.2	26	6mer.mm	26	NA	NA	5	G,T	2
chr1_192586214_192586270_hsa-miR-186-5p	chr1	192586195	192586270	1	-			deep_intergenic	hsa-miR-186-5p	--|||||||W----||W|W--	-|||||||W----||W|W-	-16	41	7merm8.mm	29	NA	NA	5	G,G	5A
chr1_19273806_19273849_hsa-miR-423-5p	chr1	19273774	19273849	1	-	23352	UBR4	3'UTR	hsa-miR-423-5p	||||||-||-|-|||-------	||||||||||||-	-22.5	45	6mer	52	NA	NA	NA	NA	1
chr1_192958976_192959031_hsa-miR-181a-5p	chr1	192958956	192959031	1	-			deep_intergenic	hsa-miR-181a-5p	-||||------------|||W|	-||||-|||W|-	-6.4	6	5mer_3	29	NA	NA	NA	NA	3
chr1_192981438_192981494_hsa-miR-93-5p	chr1	192981419	192981494	1	-			deep_intergenic	hsa-miR-93-5p	||||||||||W-|||-|||W||	|||||----|||||W-------|||-|||W||-	-24.2	5	7merA1	32	NA	NA	NA	NA	6
chr1_19299464_19299521_hsa-miR-27a-3p	chr1	19299446	19299521	1	-	23352	UBR4	CDS	hsa-miR-27a-3p	||||||||||---||||---	|||||||---|||-------||||-	-20.6	4	7merm8	22	NA	NA	NA	NA	2
chr1_192995922_192995978_hsa-miR-320a	chr1	192995903	192995978	1	-			deep_intergenic	hsa-miR-320a	-|||||W|W--||W-|||-||	-|||||W|W||W-|||-||-	-22	9	7merA1.indel	23	2	NA	NA	A	6
chr1_192998911_192998952_hsa-miR-425-5p	chr1	192998877	192998952	1	-			deep_intergenic	hsa-miR-425-5p	|||||||W|---------||||	|||||||W|----------||||-	-17	1	8mer	18	NA	NA	NA	NA	5A
chr1_193057903_193057951_hsa-miR-23a-3p	chr1	193057876	193057951	1	-			deep_intergenic	hsa-miR-23a-3p	|||-|||||-|W|-------	||||||||-|W|-	-13	33	8mer.indel	40	5	NA	NA	C	1
chr1_193065967_193066023_hsa-miR-15a-5p	chr1	193065948	193066023	1	-			deep_intergenic	hsa-miR-15a-5p	-|||||------|||||||W-	-||-|||--------|||||||W-	-19.9	5	NA	NA	NA	NA	NA	NA	3
chr1_19314658_19314703_hsa-miR-4267	chr1	19314628	19314703	1	-	23352	UBR4	CDS	hsa-miR-4267	-||||||--||||--	-|||||----|----||||-	-17.1	4	7merA1.indel	18	2	NA	NA	C	5B
chr1_19345925_19345968_hsa-miR-320a	chr1	19345893	19345968	1	-	23352	UBR4	CDS	hsa-miR-320a	||||--W|||||---|||||-	||||------W|||||---|||||-	-23.4	7	8mer.indel	26	6	NA	NA	C	5A
chr1_19347651_19347694_hsa-miR-103a-3p	chr1	19347619	19347694	1	-	23352	UBR4	CDS	hsa-miR-103a-3p	|||||-||---|||||||----	|||||||--|||||||-	-28.1	8	7merm8.mm	18	NA	NA	7	A,A	2
chr1_19359337_19359361_hsa-miR-320a	chr1	19359286	19359361	1	-	23352	UBR4	CDS	hsa-miR-320a	-|||||WW--W||||||||||	-||||-----|WW--W||||||-||||-	-29	12	6mer_off.mm	65	NA	NA	6	C,A	5B
chr1_19360703_19360741_hsa-miR-26a-5p	chr1	19360666	19360741	1	-	23352	UBR4	CDS	hsa-miR-26a-5p	|||||--||||||||||||--	|||----||----|||||-----||-|||||-	-16	10	NA	NA	NA	NA	NA	NA	2
chr1_19360933_19360981_hsa-miR-17-5p	chr1	19360906	19360981	1	-	23352	UBR4	CDS	hsa-miR-17-5p	|||||||------||||WW---	|||||||---------||||WW-	-18.4	16	7merm8	32	NA	NA	NA	NA	3
chr1_19360947_19360980_hsa-miR-25-3p	chr1	19360905	19360980	1	-	23352	UBR4	CDS	hsa-miR-25-3p	||||||---W|||--W||W--	||||||------W|||--W||W-	-17.1	1	7merA1	18	NA	NA	NA	NA	5B
chr1_19363918_19363975_hsa-miR-455-3p	chr1	19363900	19363975	1	-	23352	UBR4	CDS	hsa-miR-455-3p	|||||---||||--------	|||--||------||||-	-13.6	6	7merm8.indel	30	4	NA	NA	G	1
chr1_19372574_19372614_hsa-miR-181a-5p	chr1	19372539	19372614	1	-	23352	UBR4	CDS	hsa-miR-181a-5p	||||||---|||W|||||||||	|||||||||-W||---|||||||-	-24.1	6	6mer	24	NA	NA	NA	NA	5B
chr1_19374041_19374098_hsa-miR-27a-3p	chr1	19374023	19374098	1	-	23352	UBR4	CDS	hsa-miR-27a-3p	W|||||----W||||W----	W|||||---W||||W-	-16	50	6mer_off	9	NA	NA	NA	NA	1
chr1_19396749_19396795_hsa-miR-320a	chr1	19396720	19396795	1	-	23352	UBR4	CDS	hsa-miR-320a	||||||||--W----WW||W-	|||||-||-|--W----WW||W-	-16.8	51	8mer.indel	66	NA	6,7	NA	T	5A
chr1_19423743_19423778_hsa-miR-192-5p	chr1	19423743	19423818	1	+			deep_intergenic	hsa-miR-192-5p	|||||||-||---|||----	|||||||||---|||-	-19.4	5	8mer	14	NA	NA	NA	NA	1
chr1_19432027_19432085_hsa-miR-23b-3p	chr1	19432010	19432085	1	-	23065	EMC1	CDS	hsa-miR-23b-3p	||||--||||-W||-|||||	||||--||||--W||---|||||-	-24.5	50	7merm8.mm	67	NA	NA	6	A,G	6
chr1_194423534_194423575_hsa-miR-222-3p	chr1	194423500	194423575	1	-			deep_intergenic	hsa-miR-222-3p	W|W-----|||---||||||	W|W------|||-----||||||-	-18	8	NA	NA	NA	NA	NA	NA	5A
chr1_194464233_194464266_hsa-miR-16-5p	chr1	194464191	194464266	1	-	343450	KCNT2	intron	hsa-miR-16-5p	|W|--|||-------|||||-	|W|-|||-------|||||-	-15.4	21	NA	NA	NA	NA	NA	NA	3
chr1_194485639_194485695_hsa-miR-30a-5p	chr1	194485620	194485695	1	-	343450	KCNT2	intron	hsa-miR-30a-5p	||||||------|||||W|||	||||||----|||-----||W|||-	-14.2	4	6mer	23	NA	NA	NA	NA	3
chr1_194500082_194500130_hsa-miR-17-5p	chr1	194500055	194500130	1	-	343450	KCNT2	intron	hsa-miR-17-5p	-||W||------W||||||W||	-||W||-----W||-||||W||-	-18.7	10	7merA1.indel	27	5	NA	NA	G	3
chr1_194500124_194500162_hsa-miR-125b-5p	chr1	194500087	194500162	1	-	343450	KCNT2	intron	hsa-miR-125b-5p	-||||||------||||W|--	-||||||--------||||W|-	-17.8	4	6mer_off	19	NA	NA	NA	NA	3
chr1_194507829_194507877_hsa-miR-320a	chr1	194507802	194507877	1	-	343450	KCNT2	intron	hsa-miR-320a	||||--W||W-||||||||W|	||||---W||W--------------||||||||W|-	-25.6	6	6mer.mm	36	NA	NA	6	C,A	6
chr1_194544877_194544933_hsa-miR-130a-3p	chr1	194544858	194544933	1	-	343450	KCNT2	intron	hsa-miR-130a-3p	||||--||W|W----W|||--	||||-----||W|WW|||-	-15.2	8	8mer.indel	55	6	NA	NA	C	5A
chr1_19456926_19456977_hsa-miR-320a	chr1	19456926	19457001	1	+	51154	MRTO4	CDS	hsa-miR-320a	|||||||-|||W||-|||||-	|||||||----|||W--||---|||||-	-27.3	17	7merm8	38	NA	NA	NA	NA	6
chr1_194593872_194593927_hsa-miR-20a-5p	chr1	194593852	194593927	1	-	343450	KCNT2	intron	hsa-miR-20a-5p	---||||||----|||--|||-	-||||||----------|||--|||-	-19.1	2	NA	NA	NA	NA	NA	NA	4
chr1_194606401_194606459_hsa-miR-455-3p	chr1	194606384	194606459	1	-	343450	KCNT2	intron	hsa-miR-455-3p	|||-||||W|W|---|||--	|||-----||||W-|W|----------|||-	-14.8	7	6mer.mm	52	NA	NA	6	C,A	5A
chr1_194641831_194641888_hsa-miR-23a-3p	chr1	194641813	194641888	1	-	343450	KCNT2	intron	hsa-miR-23a-3p	-|||--||-|||||------	-|||--||----|||||-	-16.6	37	6mer_off.mm	70	NA	NA	7	T,C	1
chr1_194710804_194710859_hsa-miR-20a-5p	chr1	194710784	194710859	1	-	343450	KCNT2	intron	hsa-miR-20a-5p	||||||||W|||W|||--|||-	||||||||--W|||W|||-|||-	-26.3	5	8mer	21	NA	NA	NA	NA	6
chr1_194758266_194758301_hsa-miR-425-5p	chr1	194758226	194758301	1	-	343450	KCNT2	intron	hsa-miR-425-5p	|||||------|||||-|||--	|||||-----|||||---|||-	-16.7	4	6merA1	21	NA	NA	NA	NA	5B
chr1_194781584_194781640_hsa-miR-99a-5p	chr1	194781565	194781640	1	-	343450	KCNT2	intron	hsa-miR-99a-5p	--||W||------|W|||||W	-||W||----|W|||||W-	-18	3	NA	NA	NA	NA	NA	NA	3
chr1_194812597_194812653_hsa-miR-200b-3p	chr1	194812578	194812653	1	-	343450	KCNT2	intron	hsa-miR-200b-3p	-||--|||||W-|||||||||	-||--|||||W--------|||-||||||-	-18.1	12	7merA1.mm	50	NA	NA	6	C,A	6
chr1_194843686_194843736_hsa-miR-29a-3p	chr1	194843661	194843736	1	-	343450	KCNT2	intron	hsa-miR-29a-3p	|||||||--||||--|WW|--	|||||||--||||--|WW|-	-20.9	3	7merm8	16	NA	NA	NA	NA	5B
chr1_194925923_194925956_hsa-miR-17-5p	chr1	194925923	194925998	1	+	3075	CFH	CDS	hsa-miR-17-5p	----|W||-|||W||||-||||	-|W||-|||---W||||-------||||-	-17.2	45	NA	NA	NA	NA	NA	NA	4
chr1_195325983_195326035_hsa-miR-106b-5p	chr1	195325960	195326035	1	-	259266	ASPM	CDS	hsa-miR-106b-5p	-||||||----|||||||--	-||||||-|||||||-	-24	15	6mer_off	18	NA	NA	NA	NA	2
chr1_195325987_195326045_hsa-miR-17-5p	chr1	195325970	195326045	3	-	259266	ASPM	CDS	hsa-miR-17-5p	-||||||----|||||||----	-||||||-|||||||-	-24.2	25	6mer_off	28	NA	NA	NA	NA	2
chr1_195325989_195326036_hsa-miR-20a-5p	chr1	195325961	195326036	1	-	259266	ASPM	CDS	hsa-miR-20a-5p	-||||||----|||||||----	-||||||-|||||||-	-24.9	16	6mer_off	19	NA	NA	NA	NA	2
chr1_195335399_195335454_hsa-miR-96-5p	chr1	195335379	195335454	1	-	259266	ASPM	intron	hsa-miR-96-5p	|||||||||||||---------	|||||||-----||||||-	-23.8	4	8mer	16	NA	NA	NA	NA	1
chr1_195338048_195338070_hsa-miR-374a-5p	chr1	195337995	195338070	1	-	259266	ASPM	CDS	hsa-miR-374a-5p	--|||||----|||-------	-|||||-|||-	-7.8	7	8mer.mm	12	NA	NA	3	A,A	1
chr1_195338616_195338643_hsa-miR-374a-5p	chr1	195338568	195338643	1	-	259266	ASPM	CDS	hsa-miR-374a-5p	-|W||||----|||-------	-|W||||-|||-	-8.1	64	8mer.indel	6	3	NA	NA	A	1
chr1_195340698_195340754_hsa-miR-32-5p	chr1	195340679	195340754	1	-	259266	ASPM	CDS	hsa-miR-32-5p	||||||--||||---|||||-	||||||--|||||||||-	-18.8	55	6mer	67	NA	NA	NA	NA	5A
chr1_195348313_195348359_hsa-miR-19a-3p	chr1	195348284	195348359	1	-	259266	ASPM	intron	hsa-miR-19a-3p	--|||||W||-|-|----||W-	-|||||W||---|-|----||W-	-14.5	32	7merm8.mm	49	NA	NA	3	T,C	6
chr1_195375451_195375507_hsa-miR-181a-5p	chr1	195375432	195375507	1	-	259266	ASPM	intron	hsa-miR-181a-5p	-|||||----|--||W|-||||	-|||||-----|------||W|-||||-	-16.6	9	7merm8.indel	63	3	NA	NA	C	3
chr1_195391986_195392042_hsa-miR-26a-5p	chr1	195391967	195392042	1	-	360023	ZBTB41	3'UTR	hsa-miR-26a-5p	|||||W||---||W||-----	|||||W||---||W||-	-16.3	4	8mer.mm	14	NA	NA	7	T,G	1
chr1_195393271_195393303_hsa-miR-186-5p	chr1	195393228	195393303	1	-	360023	ZBTB41	3'UTR	hsa-miR-186-5p	|||||----------WW|W||	|||||----WW|W||-	-10.2	36	7merm8.mm	45	NA	NA	7	A,G	3
chr1_195393827_195393882_hsa-miR-93-5p	chr1	195393807	195393882	1	-	360023	ZBTB41	3'UTR	hsa-miR-93-5p	||||||||||W--|W-|||||-	|||||||-|||W--|W-|||||-	-23.5	5	7merm8	21	NA	NA	NA	NA	6
chr1_195393835_195393890_hsa-miR-17-5p	chr1	195393815	195393890	1	-	360023	ZBTB41	3'UTR	hsa-miR-17-5p	|||||||---|--|W-|||||-	|||||||----|--|W-|||||-	-19.1	13	7merm8	29	NA	NA	NA	NA	3
chr1_195393941_195393998_hsa-miR-26b-5p	chr1	195393923	195393998	1	-	360023	ZBTB41	3'UTR	hsa-miR-26b-5p	W|||||---|||W--|--||	W|||||--|||W--|--||-	-13.4	34	5mer_2	48	NA	NA	NA	NA	5B
chr1_195394816_195394856_hsa-miR-16-5p	chr1	195394781	195394856	1	-	360023	ZBTB41	3'UTR	hsa-miR-16-5p	||||||--W|||------||-	||||||--W|||--||-	-17.4	8	6mer	19	NA	NA	NA	NA	5A
chr1_195395428_195395473_hsa-miR-23a-3p	chr1	195395398	195395473	1	-	360023	ZBTB41	CDS	hsa-miR-23a-3p	-|||||---|||W||||||-	-|||||----|||-W|||---|||-	-14.3	31	7merm8.indel	33	3	NA	NA	C	5B
chr1_195509859_195509915_hsa-miR-194-5p	chr1	195509859	195509934	1	+	23418	CRB1	intron	hsa-miR-194-5p	|W|-||||---||||||||||	|W|--------||||--------||||||||||-	-23.5	5	6mer_off.mm	43	NA	NA	4	A,A	5B
chr1_19554246_19554302_hsa-miR-186-5p	chr1	19554227	19554302	1	-	832	CAPZB	intron	hsa-miR-186-5p	|||||-||||-|--W|||||W	|||||-||-||-|-W|||||W-	-18.3	6	7merm8.mm	21	NA	NA	7	A,A	5A
chr1_19558478_19558501_hsa-miR-3676-5p	chr1	19558478	19558553	1	+			deep_intergenic	hsa-miR-3676-5p	||||-W||||||W-	||||W||||||W-	-25.7	59	6mer_off.indel	30	NA	5,6	NA	A	6
chr1_195786747_195786804_hsa-miR-4659a-3p	chr1	195786729	195786804	1	-	163486	DENND1B	intron	hsa-miR-4659a-3p	||||||||--|||-||-----	||||||||----|||-||-	-15.5	24	7merm8	36	NA	NA	NA	NA	1
chr1_195889071_195889127_hsa-miR-186-5p	chr1	195889052	195889127	1	-	163486	DENND1B	intron	hsa-miR-186-5p	|||-||||--|||W||||W||	|||-||||--|||W||||W||-	-23.8	11	8mer.mm	26	NA	NA	5	G,G	5B
chr1_195934127_195934183_hsa-miR-320a	chr1	195934108	195934183	1	-	163486	DENND1B	intron	hsa-miR-320a	|||||-|-|||W|||||W---	|||||-|-|||W|||||W-	-24.8	5	7merm8.mm	17	NA	NA	7	T,T	2
chr1_196139258_196139290_hsa-miR-33a-5p	chr1	196139258	196139333	1	+	388722	C1orf53	intron	hsa-miR-33a-5p	W|||W|||-|||W-|--||-	W|||--W||||||W-|--||-	-14.5	19	6mer.mm	48	NA	NA	5	A,G	1
chr1_196152832_196152879_hsa-miR-574-3p	chr1	196152832	196152907	1	+	56956	LHX9	intron	hsa-miR-574-3p	||W|-||WW|||||||-||||	||W|-||WW|||||||-||||-	-32.4	11	7merA1.indel	69	4	NA	NA	G	6
chr1_19622444_19622488_hsa-miR-29a-3p	chr1	19622413	19622488	1	-	832	CAPZB	intron	hsa-miR-29a-3p	||||-----|||--||W|W||	||||--------|||---||W|W||-	-15.2	18	7merm8.mm	10	NA	NA	6	C,T	5B
chr1_196398103_196398129_hsa-miR-130a-3p	chr1	196398103	196398178	1	+	140609	NEK7	intron	hsa-miR-130a-3p	-|||||--|W----||||||-	-||||||W||||-||-	-18.9	3	7merA1.indel	13	NA	2,3	NA	A	5A
chr1_196419667_196419723_hsa-miR-26a-5p	chr1	196419667	196419742	1	+	140609	NEK7	intron	hsa-miR-26a-5p	--|||W---|||||-|||||-	|||W|||||-|||||-	-23.6	60	6merA1.mm	47	NA	NA	2	T,G	5B
chr1_196555363_196555419_hsa-miR-101-3p	chr1	196555363	196555438	1	+	140609	NEK7	3'UTR	hsa-miR-101-3p	-|||W||--|W----|||||	-||--|W||--|W---|||||-	-14.2	5	6mer.mm	14	NA	NA	5	G,G	5A
chr1_19669644_19669675_hsa-miR-194-5p	chr1	19669600	19669675	1	-	832	CAPZB	intron	hsa-miR-194-5p	|-||||||------||||||-	|-|||||-|--------||||||-	-16.5	46	8mer.mm	63	NA	NA	3	T,T	3
chr1_196793652_196793707_hsa-miR-125b-2-3p	chr1	196793652	196793727	1	+			deep_intergenic	hsa-miR-125b-2-3p	||||--|||---|||||||||	||||--|||--||||---|||||-	-20.2	11	6mer.indel	52	NA	4,5	NA	A	3
chr1_197094339_197094393_hsa-miR-182-5p	chr1	197094318	197094393	1	-	100131234	MIR181A1HG	intron	hsa-miR-182-5p	------|||-----|||||||||	-|||----------|||||||||-	-18.9	48	NA	NA	NA	NA	NA	NA	4
chr1_197109883_197109917_hsa-miR-378a-3p	chr1	197109842	197109917	3	-	100131234	MIR181A1HG	intron	hsa-miR-378a-3p	-||||-W|||||||------	-||||----W|||||||-	-21.4	12	7merm8.mm	14	NA	NA	7	C,C	1
chr1_197127971_197128027_hsa-miR-26a-5p	chr1	197127952	197128027	1	-	100131234	MIR181A1HG	intron	hsa-miR-26a-5p	--------|||||W--|||||	-|||||W-----|||||-	-19.9	17	5mer_1	21	NA	NA	NA	NA	4
chr1_197128552_197128584_hsa-miR-130a-3p	chr1	197128509	197128584	1	-	100131234	MIR181A1HG	intron	hsa-miR-130a-3p	|||W|||-W|||--|--W|--	|||W|||W|||---|--W|-	-14.9	31	7merm8.mm	44	NA	NA	5	G,T	5A
chr1_19799245_19799287_hsa-miR-27a-3p	chr1	19799245	19799320	1	+	440574	MINOS1	intron	hsa-miR-27a-3p	|||||||W||||--||||--	|||||||W--||||--||||-	-25.2	9	7merm8	23	NA	NA	NA	NA	2
chr1_198048986_198049043_hsa-miR-26b-5p	chr1	198048968	198049043	1	-			deep_intergenic	hsa-miR-26b-5p	||-||--||||||W|W||--	||-||------||||||W--|W||-	-14.7	42	6merA1.mm	62	NA	NA	4	A,A	2
chr1_198278508_198278530_hsa-miR-500a-3p	chr1	198278508	198278583	1	+	2494	NR5A2	5'UTR||intron	hsa-miR-500a-3p	|||||--|||||-W||--|W-	|||||-----|||||---------W||--|W-	-24.8	37	5mer_1	64	NA	NA	NA	NA	6
chr1_198283852_198283907_hsa-miR-18a-5p	chr1	198283852	198283927	1	+	2494	NR5A2	CDS	hsa-miR-18a-5p	||||||||--|||W-||||---	||||||||------|||W------||||	-22.4	1	8mer	22	NA	NA	NA	NA	2
chr1_198284441_198284496_hsa-miR-17-5p	chr1	198284441	198284516	1	+	2494	NR5A2	CDS	hsa-miR-17-5p	||||||||W|--||||--|W--	||||-||||W|-------||||--|W-	-20.9	18	7merm8.mm	37	NA	NA	4	A,C	6
chr1_198285692_198285748_hsa-miR-194-5p	chr1	198285692	198285767	1	+	2494	NR5A2	intron	hsa-miR-194-5p	|||||-||---|||||||W--	|||||------||-|||||||W-	-19.3	1	6mer_off	65	NA	NA	NA	NA	2
chr1_198289546_198289567_hsa-miR-92a-3p	chr1	198289546	198289621	1	+	2494	NR5A2	intron	hsa-miR-92a-3p	|W||-|||||-|||||||||-	|W||-|||---||---|||----||||||-	-23.9	8	NA	NA	NA	NA	NA	NA	6
chr1_198292311_198292366_hsa-miR-19b-3p	chr1	198292311	198292386	1	+	2494	NR5A2	intron	hsa-miR-19b-3p	-||||-----||W|--|||---	-||||------------||W|--|||-	-10.1	23	5mer_3	12	NA	NA	NA	NA	5B
chr1_198344008_198344059_hsa-miR-27a-3p	chr1	198344008	198344083	1	+	2494	NR5A2	intron	hsa-miR-27a-3p	||||||||-|--|||||---	||||---|||||---|||||-	-16.4	40	7merA1.indel	38	5	NA	NA	C	2
chr1_198349223_198349262_hsa-miR-15b-5p	chr1	198349223	198349298	1	+	2494	NR5A2	intron	hsa-miR-15b-5p	-|||||||------|W||-||	-|||||||----|W||-||-	-20.5	7	6mer_off	20	NA	NA	NA	NA	3
chr1_198365047_198365098_hsa-miR-455-3p	chr1	198365047	198365122	1	+	2494	NR5A2	intron	hsa-miR-455-3p	||||-|---|||--------	||||-|--|||-	-13.3	9	6mer.mm	15	NA	NA	6	C,A	1
chr1_198383239_198383287_hsa-miR-16-5p	chr1	198383239	198383314	1	+	2494	NR5A2	intron	hsa-miR-16-5p	|||||||-|-||||-||WW--	||||||||||||-||WW-	-16.4	15	7merm8	26	NA	NA	NA	NA	2
chr1_198385142_198385192_hsa-miR-26a-5p	chr1	198385142	198385217	1	+	2494	NR5A2	intron	hsa-miR-26a-5p	|||||||||||||||W-|||-	|||||||||-||||||W--------|||-	-30.5	14	7merm8	36	NA	NA	NA	NA	6
chr1_198402509_198402565_hsa-miR-146a-5p	chr1	198402509	198402584	1	+	2494	NR5A2	intron	hsa-miR-146a-5p	|||||||-|--||---||W||	|||||-||-|||--||W||-	-16	6	8mer.indel	18	NA	6,7	NA	C	5A
chr1_198412854_198412890_hsa-miR-1180	chr1	198412854	198412929	1	+	2494	NR5A2	3'UTR	hsa-miR-1180	--|||||---|-||----||-	-|||||----|-||----||-	-17.5	3	8mer.mm	18	NA	NA	3	T,T	5B
chr1_198439225_198439262_hsa-miR-197-3p	chr1	198439187	198439262	1	-			deep_intergenic	hsa-miR-197-3p	W|||||||-----||||||||	W|||||||-||||||||-	-33.7	11	6mer_off	19	NA	NA	NA	NA	3
chr1_198599889_198599924_hsa-miR-194-5p	chr1	198599849	198599924	1	-	554279	LINC00862	intron	hsa-miR-194-5p	|||||||-||||||-W--|--	|||-||||-|||----|||---W--|-	-14.7	8	8mer.indel	27	NA	4,5	NA	G	1
chr1_198625413_198625470_hsa-miR-183-5p	chr1	198625395	198625470	1	-			deep_intergenic	hsa-miR-183-5p	-|||-||-||--|||W-|||W	-|||----||-||---|||W|||W-	-15.8	14	NA	NA	NA	NA	NA	NA	6
chr1_198643381_198643419_hsa-miR-27a-3p	chr1	198643344	198643419	1	-	23528	ZNF281	CDS	hsa-miR-27a-3p	-||-|-||W|-||W|||||-	-||-|-||W|||W||-----|||-	-12.3	26	6mer_off.mm	70	NA	NA	5	C,T	2
chr1_198643428_198643484_hsa-miR-122-5p	chr1	198643409	198643484	1	-	23528	ZNF281	CDS	hsa-miR-122-5p	|||||W|--|||WW-||W||-	|||||W|-----|||WW----||W||-	-20.7	9	8mer.mm	29	NA	NA	7	G,T	5B
chr1_198643575_198643631_hsa-miR-19a-3p	chr1	198643556	198643631	1	-	23528	ZNF281	CDS	hsa-miR-19a-3p	-|||||-|||--||----||||	-|||||--------------|||-----||---||||-	-11.8	26	7merA1.mm	58	NA	NA	2	G,G	6
chr1_198644486_198644521_hsa-miR-23a-3p	chr1	198644446	198644521	1	-	23528	ZNF281	CDS	hsa-miR-23a-3p	||||||--|||||--|W||-	|||||||||---||--|W||-	-18.7	4	6mer	19	NA	NA	NA	NA	5A
chr1_198644614_198644669_hsa-miR-503	chr1	198644594	198644669	1	-	23528	ZNF281	CDS	hsa-miR-503	-||||-||W|||||W-||W|||	-||||--------------||W||-|||W-||W|||-	-24.9	7	6mer	15	NA	NA	NA	NA	6
chr1_198789289_198789334_hsa-miR-26a-5p	chr1	198789259	198789334	1	-	9928	KIF14	CDS	hsa-miR-26a-5p	||||--|||-||||----|||	||||--||||||||||-	-19.4	7	6merA1.mm	19	NA	NA	6	G,G	6
chr1_198854918_198854974_hsa-miR-26a-5p	chr1	198854899	198854974	1	-	9928	KIF14	intron	hsa-miR-26a-5p	|||||||-|||||----||--	|||||||--|||||----||-	-22	1	8mer	15	NA	NA	NA	NA	5A
chr1_199084278_199084329_hsa-miR-26a-5p	chr1	199084278	199084353	1	+	23271	CAMSAP2	CDS	hsa-miR-26a-5p	|||-|||-||--|||W||||-	||||||---||-------|||W---||||-	-15.8	33	8mer.indel	57	4	NA	NA	A	6
chr1_199085799_199085855_hsa-miR-320a	chr1	199085799	199085874	1	+	23271	CAMSAP2	CDS	hsa-miR-320a	|||W|-|||||--|||||-|-	|||W||||||---|||||-|-	-23.9	6	6mer.indel	63	5	NA	NA	G	2
chr1_199093960_199093993_hsa-miR-19a-3p	chr1	199093960	199094035	1	+	23271	CAMSAP2	3'UTR	hsa-miR-19a-3p	-||||------|-||||||||-	-||||-|-||||--||||-	-15.8	1	7merA1.indel	69	5	NA	NA	C	5B
chr1_199206775_199206815_hsa-miR-21-5p	chr1	199206740	199206815	1	-	23046	KIF21B	3'UTR	hsa-miR-21-5p	-W|||--|||||WW|W||---	-W|||----||||-|WW|W||-	-17.4	54	NA	NA	NA	NA	NA	NA	2
chr1_199228947_199228970_hsa-miR-193b-3p	chr1	199228895	199228970	1	-	23046	KIF21B	intron	hsa-miR-193b-3p	||||W||-||---|W||-||-	||||W||||--|W||-||-	-25.6	16	7merm8.mm	28	NA	NA	6	G,T	3
chr1_19941447_19941503_hsa-miR-769-5p	chr1	19941428	19941503	1	-	255104	TMCO4	intron	hsa-miR-769-5p	-||-|||--W||||||||||-	-|||||--W||||||||||-	-30.4	5	5mer_1	37	NA	NA	NA	NA	5B
chr1_19963405_19963461_hsa-miR-194-5p	chr1	19963386	19963461	1	-	255104	TMCO4	intron	hsa-miR-194-5p	|||||||||-|||||-||||-	|||||||||-----|||||---------||||-	-28.7	12	7merm8	38	NA	NA	NA	NA	6
chr1_199705169_199705197_hsa-miR-374a-5p	chr1	199705169	199705244	1	+			deep_intergenic	hsa-miR-374a-5p	-------|--|||-----|W-	-|--|||-----|W-	-10.3	20	NA	NA	NA	NA	NA	NA	4
chr1_200093013_200093059_hsa-miR-30a-5p	chr1	200093013	200093088	1	+	55705	IPO9	intron	hsa-miR-30a-5p	-----|||||W|W|---W|||	-|||||W|W|-W|||-	-18.3	48	6mer.indel	70	3	NA	NA	T	4
chr1_200095732_200095788_hsa-miR-25-3p	chr1	200095732	200095807	1	+	55705	IPO9	intron	hsa-miR-25-3p	|W|||-||||W-|||||||W|	|W|||-||----||W--------|||||||W|-	-22	5	6merA1	23	NA	NA	NA	NA	6
chr1_200103680_200103736_hsa-miR-186-5p	chr1	200103680	200103755	1	+	55705	IPO9	intron	hsa-miR-186-5p	|||W||||--||W--|W|W--	|||W||||-------||W|W|W-	-10.8	51	8mer.indel	36	NA	3,4	NA	G	2
chr1_200111742_200111770_hsa-miR-18a-5p	chr1	200111742	200111817	1	+	55705	IPO9	CDS||3'UTR	hsa-miR-18a-5p	-|||W-|--|||||||-|||--	|||W-|--||----||-|||-|||-	-18.1	51	7merA1	16	NA	NA	NA	NA	5B
chr1_200112319_200112375_hsa-miR-26a-5p	chr1	200112319	200112394	1	+	55705	IPO9	3'UTR	hsa-miR-26a-5p	-||||---|||-|||-|||||	-||||-------||-|-|||-|||||-	-17.8	7	NA	NA	NA	NA	NA	NA	6
chr1_200115772_200115805_hsa-miR-5684	chr1	200115772	200115847	1	+	55705	IPO9	3'UTR	hsa-miR-5684	-|W||--||||-|||----	-|W|||||||||-	-17.4	35	6mer.mm	24	NA	NA	5	C,A	1
chr1_200197584_200197640_hsa-miR-16-5p	chr1	200197584	200197659	1	+	10440	TIMM17A	intron	hsa-miR-16-5p	-|||||--|||-----|W||-	-|||||----------|||---|W||-	-17.2	24	5mer_1	17	NA	NA	NA	NA	5A
chr1_200205742_200205799_hsa-miR-26a-5p	chr1	200205742	200205817	2	+	10440	TIMM17A	3'UTR	hsa-miR-26a-5p	||||||-||---|||W-WW||	||||||-||---|||W-WW||-	-17.9	16	7merA1	32	NA	NA	NA	NA	3
chr1_200221931_200221971_hsa-miR-20a-5p	chr1	200221896	200221971	1	-			deep_intergenic	hsa-miR-20a-5p	||||||||-----|W||||W|-	||||||||-----|W||||W|-	-27.3	2	7merm8	17	NA	NA	NA	NA	3
chr1_200246915_200246971_hsa-miR-106b-3p	chr1	200246915	200246990	1	+	1999	ELF3	CDS	hsa-miR-106b-3p	|||||||-WW|||-|||||W-	|||||||WW|||-|||||W-	-27.7	4	8mer	17	NA	NA	NA	NA	6
chr1_200278580_200278602_hsa-miR-193b-3p	chr1	200278527	200278602	1	-			deep_intergenic	hsa-miR-193b-3p	-|||||||W||--|||||---	||||----|||W||--|||||-	-28.8	54	7merm8.mm	56	NA	NA	6	G,A	2
chr1_200796782_200796838_hsa-miR-186-5p	chr1	200796782	200796857	1	+	4660	PPP1R12B	intron	hsa-miR-186-5p	---|||W-|||||---|||||	-|||W|||||--------|||||-	-21.6	10	NA	NA	NA	NA	NA	NA	4
chr1_200820640_200820723_hsa-miR-17-5p	chr1	200820640	200820715	5	+	4660	PPP1R12B	3'UTR	hsa-miR-17-5p	|||||||---||||||-||W|-	|||||||---||||||-||W|-	-29.7	38	8mer	53	NA	NA	NA	NA	5B
chr1_200973190_200973249_hsa-miR-320c	chr1	200973174	200973249	1	-	10765	KDM5B	intron	hsa-miR-320c	--|||WW--W|W-|||W||	-|||WW--W|W-|||W||-	-20.5	47	5mer_1	42	NA	NA	NA	NA	5B
chr1_200973191_200973250_hsa-miR-320d	chr1	200973175	200973250	1	-	10765	KDM5B	intron	hsa-miR-320d	-||W||W||---||||--	-||W||W||||||-	-18.7	49	5mer_1	43	NA	NA	NA	NA	1
chr1_200981616_200981672_hsa-miR-92a-3p	chr1	200981597	200981672	1	-	10765	KDM5B	CDS	hsa-miR-92a-3p	|||-|||---||--||||WW|	||||||--||--||||WW|-	-19.3	11	7merm8.indel	25	5	NA	NA	G	5B
chr1_200988655_200988710_hsa-miR-30c-5p	chr1	200988635	200988710	1	-	10765	KDM5B	CDS	hsa-miR-30c-5p	---|||||-|--||||-|||--	-|||||-|---|||||||-	-13.3	45	NA	NA	NA	NA	NA	NA	4
chr1_20109789_20109839_hsa-miR-23a-3p	chr1	20109789	20109864	1	+	23252	OTUD3	3'UTR	hsa-miR-23a-3p	----|||W||--|||W|W||	-|||W||---|||----W|W||-	-18.3	31	6merA1.mm	6	NA	NA	2	T,G	4
chr1_20109923_20109957_hsa-miR-30a-5p	chr1	20109923	20109998	1	+	23252	OTUD3	3'UTR	hsa-miR-30a-5p	|W||---|||W||||||W|--	|W||-|||W||||||W|-	-28.3	4	6merA1.mm	28	NA	NA	6	A,A	2
chr1_20109949_20109978_hsa-miR-125a-5p	chr1	20109949	20110024	1	+	23252	OTUD3	3'UTR	hsa-miR-125a-5p	-|||||----||---|||||||-	-|||||--|||||||||-	-23.1	5	5mer_2	17	NA	NA	NA	NA	5B
chr1_201260125_201260180_hsa-miR-19a-3p	chr1	201260125	201260200	1	+	92703	TMEM183A	exon_unclassified	hsa-miR-19a-3p	|-|||||||W|-||---||||-	|||||-|||W|-----------||--||||-	-15.1	8	7merA1.indel	34	3	NA	NA	T	6
chr1_201283788_201283845_hsa-miR-23a-3p	chr1	201283788	201283863	1	+	8497	PPFIA4	intron	hsa-miR-23a-3p	W|||||||||-W|||W|||-	W||----|||||||---------W||-|W|||-	-19.1	2	6mer_off.mm	24	NA	NA	4	A,G	2
chr1_201285772_201285808_hsa-miR-15b-5p	chr1	201285772	201285847	1	+	8497	PPFIA4	intron	hsa-miR-15b-5p	|||||---|||||||WW||--	|||||--|||||||WW||-	-24.8	2	7merm8.mm	14	NA	NA	7	C,T	2
chr1_201544192_201544217_hsa-miR-92a-3p	chr1	201544192	201544267	1	+	7832	BTG2	3'UTR	hsa-miR-92a-3p	|||||||--||--|--|||W-	|||||||-||--|-------------|||W-	-16.3	32	8mer	56	NA	NA	NA	NA	5A
chr1_201544924_201544980_hsa-miR-30a-5p	chr1	201544924	201544999	1	+	7832	BTG2	3'UTR	hsa-miR-30a-5p	-||||||-----|||||||||	-||||-||-----|||||||||-	-19.8	14	6mer.mm	38	NA	NA	4	A,C	3
chr1_201544992_201545017_hsa-miR-19a-3p	chr1	201544992	201545067	1	+	7832	BTG2	3'UTR	hsa-miR-19a-3p	-||||-|W--|||||||||--|	-||||-|W---||||||-|||--|-	-16.9	46	5mer_2	54	NA	NA	NA	NA	5B
chr1_201545122_201545151_hsa-miR-93-5p	chr1	201545122	201545197	1	+	7832	BTG2	3'UTR	hsa-miR-93-5p	||||||----||W|W-||W---	||||||----||W|W-||W-	-15.5	3	7merA1	17	NA	NA	NA	NA	5B
chr1_201810470_201810494_hsa-miR-27a-3p	chr1	201810419	201810494	1	-			deep_intergenic	hsa-miR-27a-3p	||-|||||||W|---W||--	|||||||-----||W|-----W||-	-17.9	7	8mer.indel	26	4	NA	NA	A	5A
chr1_201895002_201895044_hsa-miR-23a-3p	chr1	201895002	201895077	1	+	493	ATP2B4	intron	hsa-miR-23a-3p	--|||W|W|||W|W|-----	-|||----W|W|-||W|W|-	-13.7	25	6merA1.mm	53	NA	NA	5	C,T	1
chr1_201939042_201939071_hsa-miR-30a-5p	chr1	201939042	201939117	1	+	493	ATP2B4	intron	hsa-miR-30a-5p	-||||||||||---||||||-	-||||-----||||||--||||||-	-21.2	6	5mer_3	23	NA	NA	NA	NA	5A
chr1_202034303_202034333_hsa-miR-151a-3p	chr1	202034303	202034378	1	+	9877	ZC3H11A	CDS||intron	hsa-miR-151a-3p	||||||----||||--W|||	||||||---||||----W|||-	-22	6	6mer	22	NA	NA	NA	NA	5B
chr1_202036701_202036764_hsa-miR-320a	chr1	202036701	202036776	2	+	9877	ZC3H11A	5'UTR||intron	hsa-miR-320a	|||||||W-W||||-W|||W|	|||||||W-W----||||-W|||W|-	-27.8	12	8mer	31	NA	NA	NA	NA	6
chr1_202036961_202037017_hsa-miR-186-5p	chr1	202036961	202037036	1	+	9877	ZC3H11A	5'UTR||intron	hsa-miR-186-5p	-|||--|||-------|||||	-|||----|||---|||||-	-15.3	11	7merm8.mm	58	NA	NA	5	G,G	5A
chr1_202073981_202074037_hsa-miR-122-5p	chr1	202073981	202074056	1	+	9877	ZC3H11A	intron	hsa-miR-122-5p	||||||||||-|||||||W|W	||||||||||-------------|||||||W|W-	-31.7	2	7merm8	29	NA	NA	NA	NA	6
chr1_202080371_202080421_hsa-miR-3679-5p	chr1	202080371	202080446	1	+	9877	ZC3H11A	intron	hsa-miR-3679-5p	|||||W|-----|||||W|||-	|||||W|-----|||||W|||-	-32.1	10	7merm8.mm	25	NA	NA	7	T,G	3
chr1_202082998_202083032_hsa-miR-194-5p	chr1	202082998	202083073	1	+	9877	ZC3H11A	CDS	hsa-miR-194-5p	------|||||||||W||-||	-||||--|||||W||----||-	-21.8	3	NA	NA	NA	NA	NA	NA	4
chr1_202097902_202097950_hsa-miR-191-5p	chr1	202097902	202097977	1	+	6635	SNRPE	CDS	hsa-miR-191-5p	---||||---||||||||||--	-||||------||||||||||-	-23.9	6	8mer.indel	23	4	NA	NA	C	5B
chr1_202105778_202105813_hsa-miR-32-5p	chr1	202105778	202105853	1	+	6635	SNRPE	3'UTR	hsa-miR-32-5p	|||||-|||W----|||-W||	||||||||W----|||-W||-	-15.9	7	8mer.indel	22	7	NA	NA	A	5A
chr1_202331461_202331499_hsa-miR-19a-3p	chr1	202331461	202331536	1	+	9580	SOX13	intron	hsa-miR-19a-3p	-||||||-||||||----||||	-||||||--------------||--||||--||||-	-16.4	4	6mer_off	33	NA	NA	NA	NA	6
chr1_202352126_202352171_hsa-miR-92a-3p	chr1	202352126	202352201	1	+	9580	SOX13	intron	hsa-miR-92a-3p	|||||---||||||||||---	|||||--||||||-||-||-	-24.8	16	5mer_1	31	NA	NA	NA	NA	2
chr1_202438654_202438710_hsa-miR-122-5p	chr1	202438635	202438710	1	-	127845	GOLT1A	CDS	hsa-miR-122-5p	|||W|--W|||--W|||||W-	|||W|--W---|||--W|||||W-	-22.6	20	7merm8	23	NA	NA	NA	NA	6
chr1_202446197_202446255_hsa-miR-320c	chr1	202446180	202446255	1	-	127845	GOLT1A	intron	hsa-miR-320c	|||||||||-||---W||W	|||||||||------------||---W||W-	-21.7	35	8mer	59	NA	NA	NA	NA	5A
chr1_202446197_202446256_hsa-miR-320d	chr1	202446181	202446256	1	-	127845	GOLT1A	intron	hsa-miR-320d	|||||||||-||--|||-	|||||||||------------||---|||-	-21.2	37	8mer	60	NA	NA	NA	NA	2
chr1_202458495_202458525_hsa-miR-27a-3p	chr1	202458450	202458525	1	-	22874	PLEKHA6	3'UTR	hsa-miR-27a-3p	||||||W|||W-||WW--||	||||||W---|||W--||WW---||	-22.4	1	7merA1	20	NA	NA	NA	NA	6
chr1_202562939_202562982_hsa-miR-29a-3p	chr1	202562907	202562982	1	-	22874	PLEKHA6	intron	hsa-miR-29a-3p	-|||||||||----|||----	-||||||-|||---|||-	-21.7	7	6mer_off	18	NA	NA	NA	NA	2
chr1_202634822_202634878_hsa-miR-320a	chr1	202634803	202634878	1	-			downstream_10k	hsa-miR-320a	|||||||W---||||||----	|||||||W---||||||-	-26.9	6	8mer	17	NA	NA	NA	NA	2
chr1_202640820_202640889_hsa-miR-17-5p	chr1	202640814	202640889	2	-	84919	PPP1R15B	3'UTR	hsa-miR-17-5p	||||||---||||||||||W|-	|||||||||||||--|||W|-	-26.4	17	6mer	32	NA	NA	NA	NA	5B
chr1_202640827_202640881_hsa-miR-93-5p	chr1	202640806	202640881	2	-	84919	PPP1R15B	3'UTR	hsa-miR-93-5p	|||||||-----|||||||W|-	||||||-|-||||--|||W|-	-20.3	9	6mer	24	NA	NA	NA	NA	3
chr1_202640845_202640868_hsa-miR-106b-5p	chr1	202640793	202640868	1	-	84919	PPP1R15B	3'UTR	hsa-miR-106b-5p	|||||---||||||||-||-	|||||||||||||-||	-22.1	1	6mer	11	NA	NA	NA	NA	2
chr1_202641574_202641607_hsa-miR-93-5p	chr1	202641532	202641607	1	-	84919	PPP1R15B	3'UTR	hsa-miR-93-5p	|||W|||-|-||W||||||W|-	|||W||-|----------|--------------||W||||||W|-	-18.4	25	6mer_off	70	NA	NA	NA	NA	5B
chr1_202641877_202641901_hsa-miR-122-5p	chr1	202641826	202641901	1	-	84919	PPP1R15B	CDS||3'UTR	hsa-miR-122-5p	|W||WW||-|--|||-||W|W	|W||WW||--|--|||-||W|W-	-20.7	7	8mer.mm	9	NA	NA	7	G,G	3
chr1_202641973_202642013_hsa-miR-500a-5p	chr1	202641938	202642013	1	-	84919	PPP1R15B	CDS	hsa-miR-500a-5p	-||||||||--||WW|||----	-||||-||||--------||WW-|||-	-18.9	8	7merm8.mm	17	NA	NA	5	C,A	2
chr1_202646926_202646973_hsa-miR-103a-3p	chr1	202646898	202646973	1	-	84919	PPP1R15B	CDS	hsa-miR-103a-3p	|||W|--W|W|-||||||----	|||W-|----------W|W||||-|||-	-14.7	16	7merA1.mm	41	NA	NA	3	C,T	2
chr1_202718974_202719004_hsa-miR-194-5p	chr1	202718929	202719004	1	-	5287	PIK3C2B	intron	hsa-miR-194-5p	-W|-||||-|||||||-|---	-W|------------||||-------------|||||||-|-	-13.4	3	6mer.mm	16	NA	NA	3	T,T	2
chr1_202730491_202730532_hsa-miR-19a-3p	chr1	202730457	202730532	1	-	5287	PIK3C2B	5'UTR	hsa-miR-19a-3p	|W|||------||||----W||	|W|||-||||---W||-	-16.1	48	NA	NA	NA	NA	NA	NA	5B
chr1_202742806_202742861_hsa-miR-181a-5p	chr1	202742786	202742861	1	-			deep_intergenic	hsa-miR-181a-5p	---------|||-W||W||||W	-|||---W||W-||||W-	-16.2	17	NA	NA	NA	NA	NA	NA	4
chr1_202763633_202763678_hsa-miR-122-5p	chr1	202763633	202763708	1	+	4194	MDM4	intron	hsa-miR-122-5p	||||||||-||--|||||---	||||||||-||---------|||||-	-26.1	10	8mer	29	NA	NA	NA	NA	2
chr1_202786588_202786637_hsa-miR-455-3p	chr1	202786588	202786663	1	+	4194	MDM4	3'UTR||intron	hsa-miR-455-3p	-|||||--||||--------	-|||||--||||-	-20.9	15	7merA1.indel	22	2	NA	NA	C	1
chr1_202798160_202798208_hsa-miR-21-5p	chr1	202798133	202798208	1	-			deep_intergenic	hsa-miR-21-5p	|||W||-|||||W--|W||--	|||W|||||-||W---|W||-	-16	25	6mer.mm	40	NA	NA	5	T,G	5A
chr1_202798160_202798209_hsa-miR-196a-5p	chr1	202798134	202798209	1	-			deep_intergenic	hsa-miR-196a-5p	|||W-||W||--W|W---W|-	|||W-||W||--W|W--W|-	-18.1	4	7merm8.mm	27	NA	NA	7	G,A	6
chr1_202814505_202814560_hsa-miR-17-5p	chr1	202814505	202814580	1	+	4194	MDM4	intron	hsa-miR-17-5p	-||--||----|||-||||W|-	-||----||--|||-||||W|-	-18	40	7merm8.mm	46	NA	NA	7	G,G	5B
chr1_203110742_203110791_hsa-miR-15b-5p	chr1	203110716	203110791	1	-			deep_intergenic	hsa-miR-15b-5p	-|||W---|W||WWW|W--||	-|||W--|W||WWW|W--||-	-15.4	55	7merm8.indel	6	3	NA	NA	G	6
chr1_203441718_203441774_hsa-miR-532-5p	chr1	203441699	203441774	1	-	25778	DSTYK	intron	hsa-miR-532-5p	||W||||----|-||||||W-	||W||||----|||||||W-	-24.5	9	8mer.mm	22	NA	NA	4	G,T	3
chr1_203537975_203538005_hsa-miR-148a-3p	chr1	203537930	203538005	1	-	81788	NUAK2	3'UTR	hsa-miR-148a-3p	-||||-----||||||---|W	-||||--------||||||---|W-	-16.6	1	6mer_off.mm	19	NA	NA	7	C,C	5B
chr1_203538092_203538151_hsa-miR-378d	chr1	203538076	203538151	1	-	81788	NUAK2	3'UTR	hsa-miR-378d	||||||||W|||-|||---	||||||-||W||||||-	-25.1	18	8mer	28	NA	NA	NA	NA	1
chr1_203538231_203538288_hsa-miR-15a-5p	chr1	203538213	203538288	1	-	81788	NUAK2	3'UTR	hsa-miR-15a-5p	|||||||------||W|W---	|||||||---------||W|W-	-20.7	19	7merm8	34	NA	NA	NA	NA	3
chr1_203747143_203747176_hsa-miR-196a-5p	chr1	203747143	203747218	1	+	5129	CDK18	intron	hsa-miR-196a-5p	-W|W|||||--||W-|W|||W	-W|W|||||--||W---|W-|||W-	-18.7	45	NA	NA	NA	NA	NA	NA	6
chr1_203844093_203844143_hsa-miR-93-5p	chr1	203844068	203844143	1	-	2005	ELK4	3'UTR	hsa-miR-93-5p	|||||-|||W-|||W|||W|||	|||||----|||W|||--W|||W|||-	-24.9	6	7merm8	68	NA	NA	NA	NA	6
chr1_203847453_203847497_hsa-miR-664-3p	chr1	203847422	203847497	1	-	2005	ELK4	3'UTR||intron	hsa-miR-664-3p	|||||||||-||||||------	|||||||||---||||||-	-22.4	2	7merm8	14	NA	NA	NA	NA	1
chr1_203849655_203849701_hsa-miR-27a-3p	chr1	203849626	203849701	1	-	2005	ELK4	3'UTR||intron	hsa-miR-27a-3p	||||----W||||||||-||	||||-------W|||||--|||-||-	-17.4	8	8mer.mm	20	NA	NA	7	G,G	6
chr1_203850540_203850595_hsa-miR-181a-5p	chr1	203850520	203850595	1	-	2005	ELK4	3'UTR||intron	hsa-miR-181a-5p	---||||------||W||||--	-||||------||W-||||-	-13.4	45	7merA1.indel	64	4	NA	NA	A	3
chr1_203851493_203851549_hsa-let-7e-5p	chr1	203851474	203851549	1	-	2005	ELK4	3'UTR||intron	hsa-let-7e-5p	-||W|--|||||W-W|||---	-||W|--|||||W-W|||-	-20.3	10	6merA1	17	NA	NA	NA	NA	2
chr1_203856251_203856306_hsa-miR-19b-3p	chr1	203856231	203856306	1	-	2005	ELK4	CDS	hsa-miR-19b-3p	|||----|||------------	|||---|||-	-11.5	55	NA	NA	NA	NA	NA	NA	1
chr1_203946092_203946134_hsa-miR-23a-3p	chr1	203946059	203946134	1	-			downstream_10k	hsa-miR-23a-3p	-|||||-||||W|||-----	-|||||--------------||||W|||-	-20.2	23	6mer_off	8	NA	NA	NA	NA	1
chr1_203949443_203949493_hsa-miR-92a-3p	chr1	203949418	203949493	1	-	64710	NUCKS1	3'UTR	hsa-miR-92a-3p	||||||--||-|||--||W--	||||||----|||||--||W-	-26.2	10	7merA1	25	NA	NA	NA	NA	2
chr1_203949924_203949949_hsa-miR-342-3p	chr1	203949874	203949949	1	-	64710	NUCKS1	3'UTR	hsa-miR-342-3p	|||||||------|W|||||W-	|||||||---|W|||||W-	-28.1	13	7merm8	25	NA	NA	NA	NA	3
chr1_203950388_203950425_hsa-miR-26a-5p	chr1	203950350	203950425	1	-	64710	NUCKS1	3'UTR	hsa-miR-26a-5p	|||||||||||||--|---|W	|||||||-||||||--|---|W-	-21.9	2	8mer	18	NA	NA	NA	NA	1
chr1_203973209_203973266_hsa-miR-27a-3p	chr1	203973191	203973266	1	-	64710	NUCKS1	intron	hsa-miR-27a-3p	||||||||-|--||||||W-	|||-----||||||----|||--|||W-	-17.1	33	7merA1.indel	33	4	NA	NA	A	2
chr1_204127405_204127440_hsa-miR-320a	chr1	204127365	204127440	1	-			deep_intergenic	hsa-miR-320a	-|||||W|W|-||||W||-||	-|||||W|W|||||W||-||-	-29	4	5mer_2	19	NA	NA	NA	NA	6
chr1_204312120_204312165_hsa-miR-17-5p	chr1	204312120	204312195	1	+	729533	FAM72A	CDS	hsa-miR-17-5p	-||||||W-----||||||---	-|||||-|W-----||||||-	-20.3	9	8mer.mm	48	NA	NA	5	G,G	3
chr1_204441276_204441324_hsa-miR-92a-3p	chr1	204441249	204441324	1	-	440712	C1orf186	intron	hsa-miR-92a-3p	-W|-||||--||||-||||||	-W|-||||||||-||||||-	-27.9	8	NA	NA	NA	NA	NA	NA	5B
chr1_204694753_204694796_hsa-miR-484	chr1	204694753	204694828	1	+	23380	SRGAP2	intron	hsa-miR-484	--|||W----||||--|--|W	-|||W||||--|--|W-	-19	1	5mer_1	70	NA	NA	NA	NA	5B
chr1_204697059_204697115_hsa-miR-186-5p	chr1	204697059	204697134	1	+	23380	SRGAP2	intron	hsa-miR-186-5p	-||||------------||||	-||||--------------||||-	-12.3	51	7merA1	9	NA	NA	NA	NA	3
chr1_204769606_204769663_hsa-miR-27a-3p	chr1	204769606	204769681	1	+	83593	RASSF5	intron	hsa-miR-27a-3p	||||||||||-----W|||-	|||-|||||-||------W|||-	-20.8	48	7merm8.indel	63	NA	3,4	NA	T	5A
chr1_204931394_204931436_hsa-miR-18a-5p	chr1	204931394	204931469	1	+	9261	MAPKAPK2	intron	hsa-miR-18a-5p	|||||W||W-----|||W----	|||||W||W-|||W-	-19.6	2	7merm8.mm	10	NA	NA	7	G,T	2
chr1_204947564_204947608_hsa-miR-18a-5p	chr1	204947564	204947639	1	+	9261	MAPKAPK2	intron	hsa-miR-18a-5p	||||||||---|||||||----	||||||||---|||-||||-	-25	13	8mer	26	NA	NA	NA	NA	2
chr1_204981457_204981480_hsa-miR-27a-3p	chr1	204981457	204981532	1	+			downstream_10k	hsa-miR-27a-3p	|||-||W-||W---W|||--	|||-||W-||W--W|||-	-19.1	6	6mer.mm	18	NA	NA	5	C,T	2
chr1_205287132_205287165_hsa-miR-26a-5p	chr1	205287090	205287165	1	-	55432	YOD1	3'UTR	hsa-miR-26a-5p	-||||||-||----|||W|||	-||---|||||||||W|||-	-12.3	8	8mer.indel	18	3	NA	NA	C	5A
chr1_205289075_205289136_hsa-miR-4286	chr1	205289061	205289136	1	-	55432	YOD1	CDS	hsa-miR-4286	--||||||--|||---	-|||-----|||--|||-	-13.4	50	NA	NA	NA	NA	NA	NA	1
chr1_205289096_205289153_hsa-miR-30a-5p	chr1	205289078	205289153	1	-	55432	YOD1	CDS	hsa-miR-30a-5p	||||||-|||||--||W|---	||||||----|||-||--||W|-	-19.2	29	6mer	46	NA	NA	NA	NA	2
chr1_205289108_205289143_hsa-miR-21-5p	chr1	205289068	205289143	1	-	55432	YOD1	CDS	hsa-miR-21-5p	||||W|||-|-||W||-----	||||-W|||-|||W||-	-16	5	8mer.indel	14	NA	6,7	NA	G	1
chr1_206013887_206013934_hsa-miR-26a-5p	chr1	206013887	206013962	1	+	4179	CD46	intron	hsa-miR-26a-5p	-||||--||||||||W-----	-||||---||||||||W-	-22.1	3	7merm8.indel	49	6	NA	NA	G	1
chr1_206016778_206016836_hsa-miR-940	chr1	206016778	206016853	1	+	4179	CD46	intron	hsa-miR-940	-||||--W|||---|||---	-||||--W|||---|||-	-26	9	6mer_off	70	NA	NA	NA	NA	2
chr1_206033944_206033977_hsa-miR-181a-5p	chr1	206033944	206034019	1	+	4179	CD46	3'UTR	hsa-miR-181a-5p	||||||------||-|||||W-	||||||----||-|||||W-	-19.5	8	7merA1	22	NA	NA	NA	NA	3
chr1_206034886_206034942_hsa-miR-30c-5p	chr1	206034886	206034961	1	+	4179	CD46	3'UTR	hsa-miR-30c-5p	|||||||--|||||||||----	|||||-||------------|||||||||-	-17.3	7	6mer_off	49	NA	NA	NA	NA	2
chr1_206238738_206238759_hsa-miR-92a-3p	chr1	206238738	206238813	1	+			deep_intergenic	hsa-miR-92a-3p	---||||W-|||--|||--||	-||||W------|||-----||-|--||-	-14.5	4	NA	NA	NA	NA	NA	NA	4
chr1_206419851_206419901_hsa-miR-26a-5p	chr1	206419826	206419901	1	-	5362	PLXNA2	intron	hsa-miR-26a-5p	--------W|||||||-----	-W|||||||-	-17.9	6	NA	NA	NA	NA	NA	NA	4
chr1_20681502_20681556_hsa-miR-18a-5p	chr1	20681481	20681556	3	-	55450	CAMK2N1	3'UTR	hsa-miR-18a-5p	||||||||----W|W||||---	||||||||--W|W||||-	-26.9	10	7merm8	21	NA	NA	NA	NA	3
chr1_20681742_20681797_hsa-miR-93-5p	chr1	20681722	20681797	1	-	55450	CAMK2N1	3'UTR	hsa-miR-93-5p	-|||W-||||-||||||||W|-	-|||W----||||-||||----|||-|W|-	-19.8	45	8mer.mm	24	NA	NA	5	G,T	6
chr1_20682216_20682272_hsa-miR-148a-3p	chr1	20682197	20682272	2	-	55450	CAMK2N1	3'UTR	hsa-miR-148a-3p	-|||||||---|||||W|||W	-||||||||||||W----|||W-	-23.1	6	6mer_off	22	NA	NA	NA	NA	5B
chr1_206883246_206883302_hsa-miR-146a-5p	chr1	206883246	206883321	1	+			deep_intergenic	hsa-miR-146a-5p	W|W||-|W|-||||--W|W--	W|W||-|W|-||||--W|W-	-14.7	48	6mer_off.mm	57	NA	NA	4	G,A	2
chr1_20797783_20797806_hsa-miR-423-5p	chr1	20797731	20797806	1	-			deep_intergenic	hsa-miR-423-5p	|||W|--||||||-|||-||W|	|||W|||||||-----|||-||W|-	-22.4	47	8mer.indel	10	3	NA	NA	A	6
chr1_208416460_208416482_hsa-miR-885-5p	chr1	208416407	208416482	1	-			deep_intergenic	hsa-miR-885-5p	-------------|||-----	-|||-	-6.1	65	NA	NA	NA	NA	NA	NA	4
chr1_20849832_20849888_hsa-miR-320a	chr1	20849813	20849888	1	-			downstream_10k	hsa-miR-320a	-||||-|-|W-||||||||--	-|||-|-|-|W-||||||||-	-27.6	6	NA	NA	NA	NA	NA	NA	2
chr1_208614167_208614213_hsa-miR-320a	chr1	208614138	208614213	1	-			deep_intergenic	hsa-miR-320a	|||----W||--|W|W|||||	|||-----W|||W|W|||||-	-17.8	11	6mer.mm	26	NA	NA	5	G,A	6
chr1_20941749_20941774_hsa-miR-16-5p	chr1	20941699	20941774	1	-	50809	HP1BP3	3'UTR	hsa-miR-16-5p	||||||---||||--------	||||||---||||-	-16.1	6	6mer	14	NA	NA	NA	NA	1
chr1_20943874_20943930_hsa-miR-92a-3p	chr1	20943855	20943930	1	-	50809	HP1BP3	CDS||3'UTR	hsa-miR-92a-3p	-||||-||||-||||||----	-||||-||||||||||-	-28.3	2	6mer_off.mm	43	NA	NA	5	G,A	2
chr1_209499432_209499459_hsa-miR-16-5p	chr1	209499432	209499507	1	+	55758	RCOR3	5'UTR	hsa-miR-16-5p	-||||--|||-------||||	-||||-|||---------||||-	-17.9	36	7merA1.indel	22	4	NA	NA	C	5A
chr1_20960691_20960747_hsa-miR-186-5p	chr1	20960672	20960747	1	-	50809	HP1BP3	intron	hsa-miR-186-5p	--||||---------||||||	-||||--------||||||-	-16.7	31	6mer_off.mm	58	NA	NA	4	A,G	3
chr1_20974484_20974540_hsa-miR-92a-3p	chr1	20974465	20974540	1	-	50809	HP1BP3	intron	hsa-miR-92a-3p	--|||||W||W-|||||-|||	-|||||W--||W--|||||-|||-	-27.3	7	5mer_1	19	NA	NA	NA	NA	6
chr1_20975043_20975078_hsa-miR-92a-3p	chr1	20975003	20975078	1	-	50809	HP1BP3	CDS||3'UTR	hsa-miR-92a-3p	---||||||||-|-|W||---	-|||----||---|||-|-|W||-	-14.1	30	6mer.mm	68	NA	NA	3	T,T	2
chr1_20979300_20979333_hsa-miR-19a-3p	chr1	20979258	20979333	1	-	50809	HP1BP3	intron	hsa-miR-19a-3p	-WW|||-W|||-W|----|WW|	-WW|||W|||-W|---|WW|-	-11.4	3	6mer_off.mm	45	NA	NA	5	C,T	6
chr1_209984073_209984096_hsa-miR-23a-3p	chr1	209984021	209984096	1	-	9926	LPGAT1	3'UTR||intron	hsa-miR-23a-3p	|||||||-----WW||W---	|||||||-----WW||W-	-13	48	7merm8	59	NA	NA	NA	NA	3
chr1_209984229_209984275_hsa-miR-374a-5p	chr1	209984200	209984275	1	-	9926	LPGAT1	3'UTR||intron	hsa-miR-374a-5p	||W|-|||--||-||W-||||	||W|-----|||------||--||W--||||-	-12.6	32	7merA1.mm	18	NA	NA	4	T,C	5B
chr1_209985797_209985829_hsa-miR-181a-5p	chr1	209985754	209985829	1	-	9926	LPGAT1	3'UTR	hsa-miR-181a-5p	--||W||--||||W---|||--	-||W||--||||W---|||-	-18.3	16	6mer_off.mm	5	NA	NA	4	A,G	5B
chr1_210007504_210007561_hsa-miR-30a-5p	chr1	210007486	210007561	1	-	9926	LPGAT1	intron	hsa-miR-30a-5p	||||---|||W|W|||||---	||||---|||-----W|W|||||-	-19.9	8	6mer_off.mm	50	NA	NA	7	C,T	2
chr1_210010503_210010537_hsa-miR-425-5p	chr1	210010462	210010537	1	-	9926	LPGAT1	intron	hsa-miR-425-5p	||||||-------||||||-||	||||||-----||||||-||-	-21.1	8	7merA1	23	NA	NA	NA	NA	3
chr1_210023359_210023415_hsa-miR-335-3p	chr1	210023340	210023415	1	-	9926	LPGAT1	CDS	hsa-miR-335-3p	|||||||W-W||||||||---	|||||-||W-W||||||||-	-24.4	7	7merm8.indel	19	NA	6,7	NA	C	2
chr1_210059026_210059082_hsa-miR-16-5p	chr1	210059007	210059082	1	-	9926	LPGAT1	intron	hsa-miR-16-5p	|||||||------|||-|||W	|||||||-|||-|||W-	-20.5	6	8mer	16	NA	NA	NA	NA	3
chr1_21006187_21006223_hsa-miR-21-5p	chr1	21006148	21006223	1	-	50809	HP1BP3	3'UTR	hsa-miR-21-5p	-||W||--||--|||-|||--	-||W-||||---|||-|||-	-9.5	8	6mer.mm	7	NA	NA	4	C,A	2
chr1_210064928_210064984_hsa-miR-23a-3p	chr1	210064909	210064984	1	-	9926	LPGAT1	intron	hsa-miR-23a-3p	||||-||-|||WW|-W--||	|||-|-||-||-|WW|---W--||-	-14.7	18	6mer.indel	42	4	NA	NA	A	6
chr1_210066094_210066150_hsa-miR-186-5p	chr1	210066075	210066150	1	-	9926	LPGAT1	intron	hsa-miR-186-5p	-||||||||---|W|||||||	-||||||--||--------|W|||||||-	-21.2	6	6mer_off	28	NA	NA	NA	NA	3
chr1_210066131_210066187_hsa-miR-320a	chr1	210066112	210066187	1	-	9926	LPGAT1	intron	hsa-miR-320a	-----||||W|-----|||--	-||||W|----|||-	-19.9	36	6mer_off.indel	10	NA	6,7	NA	T	4
chr1_210068248_210068305_hsa-miR-27a-3p	chr1	210068230	210068305	2	-	9926	LPGAT1	intron	hsa-miR-27a-3p	||||||W|||||||||||W-	||||||W---|||-|||||||-|W-	-27.4	6	7merA1	25	NA	NA	NA	NA	2
chr1_21009845_21009882_hsa-miR-20a-5p	chr1	21009807	21009882	1	-	50809	HP1BP3	CDS	hsa-miR-20a-5p	||||||||-----|||||----	|||||||||||||-	-21.9	10	8mer	17	NA	NA	NA	NA	3
chr1_210103772_210103827_hsa-miR-17-5p	chr1	210103772	210103847	1	+			deep_intergenic	hsa-miR-17-5p	||||||||-----|W||||W|-	||||||||-----|W||||W|-	-27.2	8	7merm8	23	NA	NA	NA	NA	3
chr1_210195475_210195516_hsa-miR-151a-5p	chr1	210195441	210195516	1	-	25896	INTS7	intron	hsa-miR-151a-5p	-W|||-|||-----||W|||	-W|||----|||||W|||-	-16	55	6mer_off.indel	66	4	NA	NA	A	3
chr1_210218294_210218328_hsa-miR-30b-5p	chr1	210218253	210218328	1	-	25896	INTS7	CDS	hsa-miR-30b-5p	-W||-|||||W||||W||||-	-W||-|||||W|-|||W||||-	-28.9	7	6merA1.mm	43	NA	NA	5	A,G	6
chr1_210219616_210219673_hsa-miR-27a-3p	chr1	210219598	210219673	1	-	25896	INTS7	intron	hsa-miR-27a-3p	W|||||||||||-||W||W-	W||||||-|||||||W-||W-	-26.1	8	6mer_off	22	NA	NA	NA	NA	2
chr1_210223407_210223463_hsa-miR-365a-3p	chr1	210223388	210223463	1	-	25896	INTS7	intron	hsa-miR-365a-3p	-||W||----|||-|||----	-||W||--|||-|||-	-12.6	57	5mer_1	6	NA	NA	NA	NA	2
chr1_210264440_210264496_hsa-miR-30b-5p	chr1	210264421	210264496	1	-	25896	INTS7	intron	hsa-miR-30b-5p	||||||||-|||||-||||||	||||||||-||----|||--------------||||||-	-18.2	17	7merm8	49	NA	NA	NA	NA	6
chr1_210300758_210300791_hsa-miR-17-5p	chr1	210300758	210300833	1	+	51514	DTL	intron	hsa-miR-17-5p	|||-|||W||||W|W|-W||--	|||----|||W||---||W|W-|----W||-	-13.1	32	7merA1.mm	32	NA	NA	2	A,C	6
chr1_210321733_210321790_hsa-miR-27a-3p	chr1	210321733	210321808	1	+	51514	DTL	intron	hsa-miR-27a-3p	||-||W--|||---||||||	||-||W----|||-||||-||-	-15.5	46	NA	NA	NA	NA	NA	NA	5A
chr1_210335043_210335089_hsa-miR-28-3p	chr1	210335043	210335118	1	+	51514	DTL	intron	hsa-miR-28-3p	--|||---||||||-|||W|-	-|||--|||--||||||W|-	-19	31	6merA1.mm	44	NA	NA	3	C,C	6
chr1_210340480_210340522_hsa-miR-122-5p	chr1	210340480	210340555	1	+	51514	DTL	CDS	hsa-miR-122-5p	||||||||----|||||----	||||||-||--|||||-	-21.4	9	7merA1	20	NA	NA	NA	NA	2
chr1_210528696_210528753_hsa-miR-23a-3p	chr1	210528696	210528771	1	+	5525	PPP2R5A	intron	hsa-miR-23a-3p	-|||||-W|-||||-|||||	-|||||W|---||||-|||||-	-20	11	7merA1.mm	27	NA	NA	2	T,T	6
chr1_210565309_210565336_hsa-miR-17-5p	chr1	210565309	210565384	1	+	5525	PPP2R5A	intron	hsa-miR-17-5p	-||W|W|||-||-|--||W|--	-||W|W|||||-|||W|-	-14.1	22	7merm8.indel	52	7	NA	NA	G	5A
chr1_210601301_210601357_hsa-miR-122-5p	chr1	210601301	210601376	1	+	5525	PPP2R5A	3'UTR	hsa-miR-122-5p	|||-WW|||----W--W|W||	|||----WW|||---W--W|W||-	-14.6	52	NA	NA	NA	NA	NA	NA	3
chr1_210977691_210977746_hsa-miR-17-5p	chr1	210977671	210977746	1	-	25936	NSL1	3'UTR	hsa-miR-17-5p	||||||-----||||--||W||	||||||||||--||W||-	-17.8	31	6mer	43	NA	NA	NA	NA	5B
chr1_210997000_210997074_hsa-miR-17-5p	chr1	210996999	210997074	5	-	25936	NSL1	intron	hsa-miR-17-5p	-||||||---|||-||||||||	-||||||------|||||||||||-	-29.2	22	6mer_off	40	NA	NA	NA	NA	5B
chr1_210997006_210997063_hsa-miR-93-5p	chr1	210996988	210997063	3	-	25936	NSL1	intron	hsa-miR-93-5p	-||||||-||W-|-||||||||	-||||||----||W-|||||||||-	-28.7	11	6mer_off	29	NA	NA	NA	NA	6
chr1_211000958_211001014_hsa-miR-92a-3p	chr1	211000939	211001014	1	-	25936	NSL1	intron	hsa-miR-92a-3p	|||||||----|||||-----	|||||||---|||||-	-24.2	9	8mer	18	NA	NA	NA	NA	1
chr1_211000983_211001038_hsa-miR-30c-5p	chr1	211000963	211001038	1	-	25936	NSL1	intron	hsa-miR-30c-5p	-||||||W|||||-|--|||W-	-||||-||W|||||-|--|||W-	-21.1	3	6mer_off.indel	18	NA	6,7	NA	C	6
chr1_211001092_211001147_hsa-miR-17-5p	chr1	211001072	211001147	1	-	25936	NSL1	intron	hsa-miR-17-5p	-||||W||W||-|||||||||-	-||||W-||----W||-----|||||||||-	-24.7	20	7merm8.mm	26	NA	NA	4	A,A	6
chr1_211008779_211008834_hsa-miR-30c-5p	chr1	211008759	211008834	1	-	25936	NSL1	intron	hsa-miR-30c-5p	||||-||--|W||---|W||W-	||||-||----|W||------|W||W-	-15.3	10	8mer.mm	30	NA	NA	6	A,G	5B
chr1_211025871_211025927_hsa-miR-26a-5p	chr1	211025852	211025927	1	-	25936	NSL1	intron	hsa-miR-26a-5p	|||||||---||||||||-||	|||||||---||||-||||-||-	-22	12	7merm8	28	NA	NA	NA	NA	5B
chr1_211054408_211054434_hsa-miR-27a-3p	chr1	211054408	211054483	1	+	128387	TATDN3	intron	hsa-miR-27a-3p	|||-|||WW||-|||-----	|||-|||W--W||---|||-	-12.8	24	8mer.mm	37	NA	NA	5	C,A	1
chr1_211127652_211127708_hsa-miR-29a-3p	chr1	211127652	211127727	1	+	28982	FLVCR1	intron	hsa-miR-29a-3p	|||||||---W|||W|W--W-	|||||||-W|||W|W--W-	-23.2	6	7merm8	18	NA	NA	NA	NA	5B
chr1_211134670_211134726_hsa-miR-194-5p	chr1	211134670	211134745	1	+	28982	FLVCR1	intron	hsa-miR-194-5p	-----||||||W----W||W-	-||||||W-W||W-	-16.5	59	6merA1.mm	39	NA	NA	6	C,A	4
chr1_21119485_21119527_hsa-miR-320a	chr1	21119452	21119527	1	-	8672	EIF4G3	intron	hsa-miR-320a	||||-|WW||-||W|||||W|	|||||WW||-||W|||||W|-	-26.4	18	8mer.mm	7	NA	NA	5	G,T	6
chr1_21119485_21119529_hsa-miR-320d	chr1	21119454	21119529	1	-	8672	EIF4G3	intron	hsa-miR-320d	||||-|WW||-||W|||-	|||||WW||-||W|||-	-18.2	24	8mer.mm	9	NA	NA	5	G,T	2
chr1_211203333_211203388_hsa-miR-17-5p	chr1	211203333	211203408	1	+	79805	VASH2	intron	hsa-miR-17-5p	|||||-----|||-||||||||	||||||||----||||||||-	-21	7	7merm8.indel	22	7	NA	NA	G	5B
chr1_211212618_211212657_hsa-miR-92a-3p	chr1	211212618	211212693	1	+	79805	VASH2	CDS	hsa-miR-92a-3p	||||||----W|||W||----	||||||------W|||W||-	-22.7	13	6mer	27	NA	NA	NA	NA	2
chr1_211248406_211248435_hsa-miR-122-3p	chr1	211248360	211248435	1	-	90806	ANGEL2	CDS||5'UTR	hsa-miR-122-3p	-|||--|||||||||W-----	-|||-|||||||||W-	-22	3	NA	NA	NA	NA	NA	NA	1
chr1_211248651_211248707_hsa-miR-26a-5p	chr1	211248632	211248707	1	-	90806	ANGEL2	intron	hsa-miR-26a-5p	-|||||-||-|-|||--||||	-|||||-||-|-|||||||-	-17.7	25	7merA1.mm	39	NA	NA	2	T,C	6
chr1_211377764_211377801_hsa-miR-196a-5p	chr1	211377726	211377801	1	-			deep_intergenic	hsa-miR-196a-5p	------||||---|W-WW---	-||||--|W-WW-	-7.9	1	NA	NA	NA	NA	NA	NA	4
chr1_211397932_211397965_hsa-miR-27a-3p	chr1	211397932	211398007	1	+	26750	RPS6KC1	intron	hsa-miR-27a-3p	--||||W-W|W||-------	-||||W---W|W||-	-15.4	3	NA	NA	NA	NA	NA	NA	1
chr1_211398523_211398579_hsa-miR-194-5p	chr1	211398523	211398598	1	+	26750	RPS6KC1	intron	hsa-miR-194-5p	--|||-||-|||||||||WW-	-|||---||-||||||--|||WW-	-19.4	24	6merA1.mm	24	NA	NA	6	C,C	6
chr1_211410780_211410801_hsa-miR-4488	chr1	211410780	211410855	1	+	26750	RPS6KC1	intron	hsa-miR-4488	||---|W|W|-||WW--	||--------|W|W|||WW-	-16	38	NA	NA	NA	NA	NA	NA	1
chr1_211416550_211416592_hsa-miR-17-5p	chr1	211416550	211416625	1	+	26750	RPS6KC1	intron	hsa-miR-17-5p	|||||||-----W||||W||--	|||||||--W||||----W||-	-21.1	15	8mer	30	NA	NA	NA	NA	3
chr1_211422909_211422965_hsa-miR-484	chr1	211422909	211422984	1	+	26750	RPS6KC1	intron	hsa-miR-484	--|W|---|||-|||||----	-|W|--|||----||-|||-	-14.7	34	NA	NA	NA	NA	NA	NA	2
chr1_211444931_211444979_hsa-miR-454-3p	chr1	211444931	211445006	1	+	26750	RPS6KC1	intron	hsa-miR-454-3p	-||||-----||||---|||||	-||||----|||||||||-	-22.4	8	6mer_off.mm	20	NA	NA	7	A,A	5B
chr1_211450809_211450852_hsa-miR-21-5p	chr1	211450809	211450884	1	+	26750	RPS6KC1	intron	hsa-miR-21-5p	------||||||-W|||||--	||||||--------W|||||-	-16.4	55	6mer.indel	65	4	NA	NA	C	4
chr1_211477134_211477182_hsa-miR-532-5p	chr1	211477134	211477209	1	+	26750	RPS6KC1	intron	hsa-miR-532-5p	||||||W-|W|W|-|||||--	||||||W----|W|W||||||-	-27.9	12	7merA1	28	NA	NA	NA	NA	2
chr1_211481165_211481200_hsa-miR-146a-5p	chr1	211481165	211481240	1	+	26750	RPS6KC1	CDS	hsa-miR-146a-5p	|||||||W|-|||--|||||W	|||||||W|----||||||||W-	-26.2	5	7merm8	21	NA	NA	NA	NA	5A
chr1_211481418_211481444_hsa-miR-197-3p	chr1	211481418	211481493	1	+	26750	RPS6KC1	CDS	hsa-miR-197-3p	--|||||--||||----||||	-|||||-----||-||-----||||-	-15.7	49	7merm8.indel	69	3	NA	NA	C	5B
chr1_2114960_2115000_hsa-miR-744-5p	chr1	2114925	2115000	1	-	199990	C1orf86	CDS	hsa-miR-744-5p	||W||||W--|||--|||||-	||W||||W--|||-------||||-|	-30.3	1	8mer.indel	56	3	NA	NA	C	5B
chr1_21165417_21165469_hsa-miR-106b-5p	chr1	21165394	21165469	1	-	8672	EIF4G3	intron	hsa-miR-106b-5p	-||--||||-||||||----	-||-------------||||-|||--|||-	-13.2	11	6mer.mm	67	NA	NA	5	G,A	1
chr1_21201833_21201869_hsa-miR-99b-5p	chr1	21201794	21201869	1	-	8672	EIF4G3	CDS||5'UTR	hsa-miR-99b-5p	|||-|W------||||-|||W	|||-|W-------|||||||W-	-18.3	4	6merA1.mm	21	NA	NA	5	C,T	3
chr1_21203502_21203551_hsa-miR-1269a	chr1	21203476	21203551	1	-	8672	EIF4G3	intron	hsa-miR-1269a	||||||||-||-||||||||W	||||||||---||-------||||||||W-	-33.2	4	8mer	27	NA	NA	NA	NA	6
chr1_212058500_212058530_hsa-miR-365a-3p	chr1	212058455	212058530	1	-			downstream_10k	hsa-miR-365a-3p	||WW|||||------------	||W---W|||-||-	-10.9	1	7merA1.indel	70	5	NA	NA	G	1
chr1_212059442_212059473_hsa-miR-26a-5p	chr1	212059398	212059473	1	-			downstream_10k	hsa-miR-26a-5p	-||||---||||||-------	-||||---||||||-	-19	15	6merA1.indel	1	4	NA	NA	A	1
chr1_212114093_212114115_hsa-miR-26a-5p	chr1	212114040	212114115	1	-			intron	hsa-miR-26a-5p	W||-||--W|||W||-||||W	W||-||W|||W||---|||-|W-	-18.9	52	6mer_off.indel	62	7	NA	NA	T	6
chr1_212172899_212172946_hsa-miR-15a-5p	chr1	212172871	212172946	1	-			intron	hsa-miR-15a-5p	|W||W|---W||WW|W-||||	|W||W|----W||WW|W-||||-	-17.8	12	7merm8.mm	20	NA	NA	6	G,T	5B
chr1_212192089_212192126_hsa-miR-330-5p	chr1	212192051	212192126	1	-			intron	hsa-miR-330-5p	-W||||||||W|--||W||||	-W|||-|||||W|-----||-W||||-	-27.9	37	7merm8.mm	24	NA	NA	3	T,T	5A
chr1_212201175_212201232_hsa-miR-320a	chr1	212201157	212201232	1	-			intron	hsa-miR-320a	-||||||||--|--|||||W-	-||||||||---|-----|||||W-	-29.6	8	6mer_off	26	NA	NA	NA	NA	5A
chr1_212218595_212218630_hsa-miR-26b-5p	chr1	212218555	212218630	1	-			deep_intergenic	hsa-miR-26b-5p	W||--||||--|||||-W||	W||----|||||||||-W||-	-14.7	8	NA	NA	NA	NA	NA	NA	6
chr1_212235842_212235898_hsa-miR-15b-5p	chr1	212235842	212235917	1	+	5629	PROX1	intron	hsa-miR-15b-5p	||||||||||-----------	|||||||-|||	-17.6	1	8mer	5	NA	NA	NA	NA	1
chr1_212236927_212236983_hsa-miR-885-5p	chr1	212236927	212237002	1	+	5629	PROX1	CDS	hsa-miR-885-5p	||||-||-||--||||||---	||||-----||---||---------||||||-	-17.5	6	7merA1.indel	33	5	NA	NA	T	2
chr1_212237061_212237109_hsa-miR-128	chr1	212237061	212237136	1	+	5629	PROX1	CDS	hsa-miR-128	|||||||---|-W|||||W|	|||||--||-----|-W|||||W|-	-20.7	10	6merA1	30	NA	NA	NA	NA	5B
chr1_212237990_212238026_hsa-miR-185-5p	chr1	212237990	212238065	1	+	5629	PROX1	CDS	hsa-miR-185-5p	||||||----||--||||-||	||||||-----|-|--||||-||-	-20.8	23	6mer	41	NA	NA	NA	NA	5B
chr1_212243572_212243671_hsa-miR-20a-5p	chr1	212243572	212243647	5	+	5629	PROX1	intron	hsa-miR-20a-5p	--|W|W-|||||||||||||--	|W|W------|||--||||||||||-	-19.4	50	5mer_1	65	NA	NA	NA	NA	6
chr1_212243597_212243668_hsa-miR-17-5p	chr1	212243597	212243672	7	+	5629	PROX1	intron	hsa-miR-17-5p	-||W|W-----|||||||||--	-||W|W------------|||||||||-	-18.8	25	5mer_1	40	NA	NA	NA	NA	5B
chr1_212243608_212243665_hsa-miR-106b-5p	chr1	212243608	212243683	1	+	5629	PROX1	intron	hsa-miR-106b-5p	-||W|W-----|||||||--	-||W|W------------|||||||-	-13.7	16	5mer_1	29	NA	NA	NA	NA	2
chr1_212243644_212243665_hsa-miR-15a-5p	chr1	212243644	212243719	1	+	5629	PROX1	intron	hsa-miR-15a-5p	-|||-|||----||||W|||W	-|||-------------|||--||||W|||W-	-19	3	NA	NA	NA	NA	NA	NA	3
chr1_212244356_212244403_hsa-miR-194-5p	chr1	212244356	212244431	1	+	5629	PROX1	intron	hsa-miR-194-5p	-|||||-|||---|||||||-	-|||||---|||--|||||||-	-20.1	14	5mer_2	30	NA	NA	NA	NA	6
chr1_212251532_212251570_hsa-miR-185-5p	chr1	212251532	212251607	1	+	5629	PROX1	CDS	hsa-miR-185-5p	||---||---||--W||||||	||---||---||------W|||---|||-	-14.1	19	6merA1.mm	61	NA	NA	4	A,A	5B
chr1_212253343_212253377_hsa-miR-130a-3p	chr1	212253343	212253418	1	+	5629	PROX1	intron	hsa-miR-130a-3p	||WW||--|W|-||||||||-	||WW||-------------|W|-||-----||||||-	-18.1	5	8mer.mm	5	NA	NA	4	T,C	6
chr1_212275682_212275730_hsa-miR-93-3p	chr1	212275682	212275757	1	+	5629	PROX1	CDS	hsa-miR-93-3p	-||||||-||-||-|||||--	-|||---|||-||--------||---|||||-	-17.3	20	6mer_off.mm	45	NA	NA	6	T,T	2
chr1_212275713_212275770_hsa-miR-21-5p	chr1	212275713	212275788	1	+	5629	PROX1	CDS	hsa-miR-21-5p	--||W|---||||--|W|W--	-||W|--||||----|W|W-	-12.6	24	5mer_1	19	NA	NA	NA	NA	5B
chr1_212275773_212275800_hsa-miR-574-5p	chr1	212275773	212275848	1	+	5629	PROX1	CDS||3'UTR	hsa-miR-574-5p	||-||W-|--W---||||-|||	||-||W--------------|--W---|||||||-	-12.7	35	7merm8.indel	37	6	NA	NA	G	3
chr1_212276104_212276160_hsa-miR-16-5p	chr1	212276104	212276179	1	+	5629	PROX1	3'UTR	hsa-miR-16-5p	--||||-||W---W|||-||-	-||||----||WW|||-||-	-17.1	48	NA	NA	NA	NA	NA	NA	6
chr1_212276494_212276550_hsa-miR-26a-5p	chr1	212276494	212276569	1	+	5629	PROX1	3'UTR||intron	hsa-miR-26a-5p	||||||-----|||---||||	||||||------|||-||||-	-18.3	33	7merA1	48	NA	NA	NA	NA	5B
chr1_212276672_212276706_hsa-miR-30a-5p	chr1	212276672	212276747	1	+	5629	PROX1	3'UTR||intron	hsa-miR-30a-5p	|||||||||||----------	|||||||---||||-	-15.8	14	7merm8	22	NA	NA	NA	NA	1
chr1_212276731_212276787_hsa-miR-186-5p	chr1	212276731	212276806	1	+	5629	PROX1	3'UTR||intron	hsa-miR-186-5p	-|||||||--||--|||||||	-|||||||------||---|||||||-	-21.7	33	6mer_off	53	NA	NA	NA	NA	5A
chr1_212276880_212276918_hsa-miR-197-3p	chr1	212276880	212276955	1	+	5629	PROX1	3'UTR||intron	hsa-miR-197-3p	|||||||-------|||||--	|||||||-------|||||-	-23.2	7	7merm8	20	NA	NA	NA	NA	3
chr1_212278713_212278768_hsa-miR-191-5p	chr1	212278713	212278788	1	+	5629	PROX1	3'UTR||intron	hsa-miR-191-5p	||||---------||W||||W-	||||-------||W||||W-	-18.7	40	NA	NA	NA	NA	NA	NA	3
chr1_212278714_212278753_hsa-miR-210	chr1	212278714	212278789	1	+	5629	PROX1	3'UTR||intron	hsa-miR-210	--W--||||----||W||||-	-W--||||-----||W||||-	-22.2	9	NA	NA	NA	NA	NA	NA	4
chr1_212279079_212279104_hsa-miR-33a-5p	chr1	212279079	212279154	1	+	5629	PROX1	3'UTR||intron	hsa-miR-33a-5p	|-||W|-W|--W||||----	|-||W|-W|--W||||-	-16	4	NA	NA	NA	NA	NA	NA	1
chr1_212279567_212279623_hsa-miR-193b-3p	chr1	212279567	212279642	1	+	5629	PROX1	3'UTR||intron	hsa-miR-193b-3p	||||--------||||--W||	||||-------||||W||-	-13.6	8	6mer.mm	21	NA	NA	6	G,A	3
chr1_212280051_212280107_hsa-miR-130a-3p	chr1	212280051	212280126	1	+	5629	PROX1	3'UTR||intron	hsa-miR-130a-3p	||||||||W-|||----||--	||||||||W---|||--||-	-17.7	37	7merm8	50	NA	NA	NA	NA	1
chr1_212280548_212280596_hsa-miR-454-3p	chr1	212280548	212280623	1	+	5629	PROX1	3'UTR||intron	hsa-miR-454-3p	-|W--||||-----||||W||W	-|W--||||-||||-W||W-	-13.4	56	6mer.indel	56	4	NA	NA	T	3
chr1_212281093_212281142_hsa-miR-320a	chr1	212281093	212281168	1	+	5629	PROX1	3'UTR||intron	hsa-miR-320a	-|||--|W|-||-||W|||W-	-|||--|W|-||||W|||W-	-21.7	44	5mer_1	2	NA	NA	NA	NA	6
chr1_212281163_212281211_hsa-miR-17-5p	chr1	212281163	212281238	1	+	5629	PROX1	3'UTR||intron	hsa-miR-17-5p	-|||W||-||-|-||||-W||-	-|||W--||---||-|-||||-W||-	-17.2	2	6merA1.mm	43	NA	NA	4	A,A	6
chr1_21230348_21230395_hsa-miR-19a-3p	chr1	21230320	21230395	1	-	8672	EIF4G3	intron	hsa-miR-19a-3p	-WW||||||-|-|||||||-||	-WW|||---|||---------------|-|||||||-||-	-12.7	6	5mer_3	12	NA	NA	NA	NA	6
chr1_21243759_21243797_hsa-miR-122-5p	chr1	21243722	21243797	1	-	8672	EIF4G3	intron	hsa-miR-122-5p	|||||||W|---||||||---	|||||||W|||||||-	-27.4	7	8mer	16	NA	NA	NA	NA	2
chr1_212532252_212532307_hsa-miR-18a-5p	chr1	212532252	212532327	1	+	56950	SMYD2	intron	hsa-miR-18a-5p	|||||||||-|||||||-----	|||||||||-||-----|||||-	-24.4	35	7merm8	51	NA	NA	NA	NA	2
chr1_212572047_212572103_hsa-miR-92a-3p	chr1	212572047	212572122	1	+	56950	SMYD2	CDS	hsa-miR-92a-3p	---||-|W|-||||W|||||W	||-|W|||||W|-||||W-	-24.7	57	6mer.indel	18	NA	3,4	NA	C	4
chr1_212576816_212576853_hsa-miR-122-5p	chr1	212576816	212576891	1	+	56950	SMYD2	3'UTR	hsa-miR-122-5p	||||||------||--W||||	||||||-----||--W||||	-21.8	1	7merA1	15	NA	NA	NA	NA	3
chr1_212576866_212576922_hsa-miR-17-5p	chr1	212576866	212576941	2	+	56950	SMYD2	3'UTR	hsa-miR-17-5p	|||||W|---||||||||||--	|||||W|--||-||||||-||-	-23.2	16	6mer_off	9	NA	NA	NA	NA	5B
chr1_212576872_212576928_hsa-miR-15b-5p	chr1	212576872	212576947	1	+	56950	SMYD2	3'UTR	hsa-miR-15b-5p	--|||-||-|||-W||--||-	-|||||-----|||-W||||-	-12	24	6merA1.indel	14	2	NA	NA	A	4
chr1_212576881_212576908_hsa-miR-20a-5p	chr1	212576881	212576956	1	+	56950	SMYD2	3'UTR	hsa-miR-20a-5p	|||||W|-----||||||||--	|||||W|-----||||||-||-	-22.4	1	8mer.mm	41	NA	NA	7	G,A	3
chr1_212580154_212580185_hsa-miR-92a-3p	chr1	212580154	212580229	1	+			downstream_10k	hsa-miR-92a-3p	----||-||W|||-||||||-	-||-||W|-||---||||||-	-19.5	11	6merA1.mm	40	NA	NA	6	C,A	4
chr1_212680283_212680339_hsa-miR-21-5p	chr1	212680264	212680339	1	-	5784	PTPN14	intron	hsa-miR-21-5p	-|||W-|||W||||-||||--	-|||W----|||W|----|||||||-	-16.4	24	NA	NA	NA	NA	NA	NA	2
chr1_21283990_21284046_hsa-miR-186-5p	chr1	21283971	21284046	1	-	8672	EIF4G3	intron	hsa-miR-186-5p	|||||----|||----|||||	|||||-------|||----|||||-	-19.3	50	8mer.indel	69	6	NA	NA	A	5A
chr1_212843546_212843601_hsa-miR-93-5p	chr1	212843546	212843621	1	+	1063	CENPF	intron	hsa-miR-93-5p	||||||--||W|||||-W|||-	||||||---||W||||-|--W|||	-23.8	1	7merA1	19	NA	NA	NA	NA	6
chr1_212880521_212880578_hsa-miR-192-5p	chr1	212880521	212880596	1	+	1063	CENPF	CDS	hsa-miR-192-5p	||-|||||---|||||||--	||-||--|||-----|||||||-	-14.9	6	6merA1.mm	24	NA	NA	4	A,A	2
chr1_212883135_212883190_hsa-miR-19a-3p	chr1	212883135	212883210	1	+	1063	CENPF	CDS	hsa-miR-19a-3p	-------|||-|||--||||--	-|||----|||----||||-	-13.2	36	6merA1.indel	7	4	NA	NA	G	4
chr1_212886442_212886492_hsa-miR-30c-5p	chr1	212886442	212886517	1	+	1063	CENPF	CDS	hsa-miR-30c-5p	|||||||W-||-|--|||||||	||||-|||W-------||-|---||-|||||-	-13.2	27	8mer.indel	51	NA	5,6	NA	C	5A
chr1_213071505_213071539_hsa-miR-1273f	chr1	213071505	213071580	1	+			deep_intergenic	hsa-miR-1273f	||||WW|||-|W||--||	||||WW|||--|W||--||-	-24.5	36	6merA1.mm	51	NA	NA	6	T,G	6
chr1_213239627_213239650_hsa-miR-122-5p	chr1	213239627	213239702	1	+			upstream_10k	hsa-miR-122-5p	-W||||-|||||W--------	-W||||-------|||||W-	-15.4	48	5mer_3	61	NA	NA	NA	NA	1
chr1_21324808_21324852_hsa-miR-574-5p	chr1	21324777	21324852	1	-	8672	EIF4G3	intron	hsa-miR-574-5p	W|W|W|W|W|W-W|W|W|W|W|	W|W|W|W|W|W-W|W|W|W|W|-	-21.2	22	NA	NA	NA	NA	NA	NA	6
chr1_21333391_21333446_hsa-miR-30c-5p	chr1	21333371	21333446	1	-	8672	EIF4G3	intron	hsa-miR-30c-5p	W||||||-||||----||||||	W|||----|||||||-----||||||-	-19.1	16	6mer.mm	22	NA	NA	3	T,T	5A
chr1_21362240_21362279_hsa-miR-4311	chr1	21362204	21362279	1	-	8672	EIF4G3	intron	hsa-miR-4311	----|||||W-------	-|||||W	-13.9	1	6merA1.mm	35	NA	NA	4	A,A	4
chr1_21363477_21363533_hsa-miR-26a-5p	chr1	21363458	21363533	1	-	8672	EIF4G3	intron	hsa-miR-26a-5p	|||||W|-----||||-----	|||||W|------||||-	-17.1	29	7merm8.mm	40	NA	NA	7	T,G	1
chr1_213812244_213812279_hsa-miR-320a	chr1	213812244	213812319	1	+	51133	KCTD3	intron	hsa-miR-320a	|||||W-----||||||W|--	|||||W-||||||W|-	-24.9	14	6merA1	25	NA	NA	NA	NA	5B
chr1_213816910_213816954_hsa-miR-664-3p	chr1	213816910	213816985	1	+	51133	KCTD3	intron	hsa-miR-664-3p	-||||-||-||||||||||---	-||||--------------||-------------||||||||||-	-19.1	13	6mer	64	NA	NA	NA	NA	2
chr1_213820787_213820843_hsa-miR-186-5p	chr1	213820787	213820862	1	+	51133	KCTD3	intron	hsa-miR-186-5p	|||W|||-|----|W||||--	|||W|||-|-|W||||-	-13.9	15	7merm8.mm	25	NA	NA	5	G,T	3
chr1_213821163_213821212_hsa-miR-122-5p	chr1	213821163	213821238	1	+	51133	KCTD3	intron	hsa-miR-122-5p	|||||---|||||||||----	||||||||||||||-	-25.2	4	6merA1	14	NA	NA	NA	NA	2
chr1_213833782_213833820_hsa-miR-16-5p	chr1	213833782	213833857	1	+	51133	KCTD3	intron	hsa-miR-16-5p	||||-----|||||---W||W	||||--|||||W||W-	-13.1	9	7merA1.indel	20	6	NA	NA	G	5B
chr1_213838135_213838183_hsa-miR-23a-3p	chr1	213838135	213838210	1	+	51133	KCTD3	intron	hsa-miR-23a-3p	-||-|W|-|||||||W|---	||-|W|------------|-||||||W|-	-13.3	47	8mer.mm	26	NA	NA	5	C,C	2
chr1_213861656_213861687_hsa-miR-24-3p	chr1	213861656	213861731	1	+	51133	KCTD3	3'UTR	hsa-miR-24-3p	-W||||-||------------	-W||||-||-	-11.8	4	NA	NA	NA	NA	NA	NA	1
chr1_213872577_213872633_hsa-miR-122-5p	chr1	213872577	213872652	1	+			deep_intergenic	hsa-miR-122-5p	||||||W-----|||||----	||||||W------|||||-	-22.4	38	7merA1	42	NA	NA	NA	NA	3
chr1_21463187_21463242_hsa-miR-423-5p	chr1	21463167	21463242	1	-	1889	ECE1	intron	hsa-miR-423-5p	|||||||||-||W-|||-|||W	|||||||||------||W-||||||W-	-30.5	5	8mer	25	NA	NA	NA	NA	6
chr1_21482329_21482354_hsa-miR-27a-3p	chr1	21482279	21482354	1	-	1889	ECE1	intron	hsa-miR-27a-3p	W|||||W|||W--W||||--	W|||||W----|||W------W||||-	-25.4	19	5mer_2	40	NA	NA	NA	NA	2
chr1_214850461_214850501_hsa-miR-18a-5p	chr1	214850426	214850501	1	-	2104	ESRRG	intron	hsa-miR-18a-5p	||||||||W----|||||----	||||||||W|||||-	-25.3	12	7merm8	20	NA	NA	NA	NA	2
chr1_214862526_214862570_hsa-miR-194-5p	chr1	214862495	214862570	1	-	2104	ESRRG	intron	hsa-miR-194-5p	|||-------|||||-W||||	|||-|||||W||||-	-16	11	6mer_off.mm	52	NA	NA	6	C,C	5B
chr1_214961758_214961782_hsa-miR-17-5p	chr1	214961758	214961833	1	+			deep_intergenic	hsa-miR-17-5p	-|||-W||--|-|W-||W||--	-|||W||--|-|W-||W||-	-16.6	15	7merA1.mm	15	NA	NA	2	A,G	3
chr1_215728437_215728476_hsa-miR-769-5p	chr1	215728401	215728476	1	-	55105	GPATCH2	intron	hsa-miR-769-5p	W|W-|||-|||-----|||||	W|W-|-||-|||-----|||||-	-16.4	7	8mer.mm	8	NA	NA	6	C,C	5A
chr1_215746172_215746228_hsa-miR-194-5p	chr1	215746153	215746228	1	-	55105	GPATCH2	intron	hsa-miR-194-5p	||||||-----||---|||||	||||||----||---|||||-	-16.8	22	6mer	37	NA	NA	NA	NA	5B
chr1_215805192_215805247_hsa-miR-18a-5p	chr1	215805172	215805247	1	-	55105	GPATCH2	intron	hsa-miR-18a-5p	||||-|||---||||||-----	|||||||||||||-	-21.8	4	8mer.indel	12	6	NA	NA	T	2
chr1_2158070_2158109_hsa-miR-92a-3p	chr1	2158070	2158145	1	+	6497	SKI	intron	hsa-miR-92a-3p	-|W|||||--||||W|||W--	-|W--|||-||||||W|||W-	-25.1	8	7merA1.mm	24	NA	NA	5	G,G	2
chr1_215810833_215810880_hsa-miR-16-5p	chr1	215810805	215810880	1	-	55105	GPATCH2	intron	hsa-miR-16-5p	-|||W||-|||||W--||||-	-|||W||------|||||W--||||-	-23.6	4	6mer_off.mm	23	NA	NA	6	G,T	6
chr1_215812475_215812532_hsa-miR-194-5p	chr1	215812457	215812532	1	-	55105	GPATCH2	intron	hsa-miR-194-5p	|W|-||W||||W|||-W||W-	|W|||W||||W|||W||W	-25.6	1	7merA1.indel	61	3	NA	NA	T	6
chr1_215822589_215822636_hsa-miR-17-5p	chr1	215822561	215822636	1	-	55105	GPATCH2	intron	hsa-miR-17-5p	|||||----|||-|||||----	|||||---------|||-|||||-	-17	50	6merA1	69	NA	NA	NA	NA	2
chr1_215823801_215823838_hsa-miR-192-5p	chr1	215823763	215823838	1	-	55105	GPATCH2	intron	hsa-miR-192-5p	--|||--------W||||--	-|||--------W||||-	-11.8	43	6merA1.mm	57	NA	NA	3	G,A	3
chr1_215826028_215826063_hsa-miR-574-5p	chr1	215825988	215826063	1	-	55105	GPATCH2	intron	hsa-miR-574-5p	|||||-|-|-|-|||||||---	|||||-|-|---||||||||-	-22.1	3	8mer.mm	17	NA	NA	7	T,T	2
chr1_215849361_215849396_hsa-miR-190b	chr1	215849321	215849396	1	-	55105	GPATCH2	3'UTR	hsa-miR-190b	-|W||||||--W|||WW|W|	-|W||||||W|||WW|W|-	-18	52	8mer.mm	25	NA	NA	5	A,C	6
chr1_2160332_2160373_hsa-miR-103a-3p	chr1	2160332	2160407	1	+	6497	SKI	intron	hsa-miR-103a-3p	||||||-||--|||W||-----	||||||--||---|||W||-	-23.6	2	6mer	16	NA	NA	NA	NA	2
chr1_216034463_216034508_hsa-miR-3130-5p	chr1	216034463	216034538	1	+	128153	SPATA17	intron	hsa-miR-3130-5p	||||||---||WW||||||-	||||||----||W-W||||||-	-28.1	8	6mer	24	NA	NA	NA	NA	5B
chr1_216043315_216043364_hsa-miR-181b-5p	chr1	216043315	216043390	1	+	128153	SPATA17	intron	hsa-miR-181b-5p	|||||-|||||-||-|||||W-	||||||||||------------||--------------|||||W-	-15.7	18	7merm8.indel	57	7	NA	NA	C	6
chr1_21615850_21615901_hsa-miR-186-5p	chr1	21615850	21615925	1	+			deep_intergenic	hsa-miR-186-5p	--||---||W||||-||-W||	-||---||W||||-||-W||-	-18.1	5	6mer_off.indel	39	5	NA	NA	G	4
chr1_216580356_216580412_hsa-miR-92a-3p	chr1	216580356	216580431	1	+			downstream_10k||upstream_10k	hsa-miR-92a-3p	-|||||----|||-|W|||--	-|||||----|||--|W|||-	-20.9	12	7merA1.mm	27	NA	NA	2	A,A	5B
chr1_216620119_216620144_hsa-miR-27a-3p	chr1	216620119	216620194	1	+	7042	TGFB2	intron	hsa-miR-27a-3p	||||---|W||-||W|||W-	||||-|W||--||W|-||W-	-17.6	26	6mer.mm	40	NA	NA	6	A,G	2
chr1_217445616_217445671_hsa-miR-93-5p	chr1	217445616	217445691	1	+	127018	LYPLAL1	intron	hsa-miR-93-5p	||||-||||---W|||||W---	||||----||||---------W|||-||W-	-13.3	40	7merm8.indel	64	6	NA	NA	T	2
chr1_217484611_217484666_hsa-miR-19a-3p	chr1	217484611	217484686	1	+			deep_intergenic	hsa-miR-19a-3p	||||--|-|W--W|||------	||||--|-|WW|||-	-14.3	13	6merA1.mm	23	NA	NA	6	A,G	1
chr1_217516090_217516146_hsa-miR-320a	chr1	217516090	217516165	1	+			deep_intergenic	hsa-miR-320a	-|||-||W-||||||||||W|	-|||||W-||||--|||-|||W|-	-22	4	7merm8.mm	27	NA	NA	6	C,T	6
chr1_217528753_217528802_hsa-miR-16-5p	chr1	217528753	217528828	1	+			deep_intergenic	hsa-miR-16-5p	||-||||--|||----||||-	||||||----|||-----||||-	-14.8	7	7merm8.indel	24	4	NA	NA	C	5A
chr1_217594752_217594801_hsa-miR-181b-5p	chr1	217594752	217594827	1	+			deep_intergenic	hsa-miR-181b-5p	----||-||W||-|--||W|--	-||---||W||-|--||W|-	-14.4	44	6merA1.mm	66	NA	NA	3	C,A	4
chr1_217692596_217692641_hsa-miR-122-5p	chr1	217692596	217692671	1	+			deep_intergenic	hsa-miR-122-5p	||||||||----|||||W---	||||||||----|||||W-	-26.7	19	7merm8	31	NA	NA	NA	NA	2
chr1_2177586_2177621_hsa-miR-15b-5p	chr1	2177586	2177661	1	+	6497	SKI	intron	hsa-miR-15b-5p	|||||||||-||-||------	|||||||||--||||-	-21.9	4	7merm8	13	NA	NA	NA	NA	1
chr1_21798872_21798897_hsa-miR-27a-3p	chr1	21798822	21798897	2	-	5909	RAP1GAP	intron	hsa-miR-27a-3p	--||||-|||W-||WW||-|	-||||-------|||W----||WW||-|-	-20.7	45	7merA1.indel	69	3	NA	NA	C	6
chr1_218150672_218150727_hsa-miR-17-5p	chr1	218150652	218150727	1	-	55532	SLC30A10	intron	hsa-miR-17-5p	|||-||||W|-|||||||||||	|||---------------||--||W|----|||||||-||||-	-15.7	12	8mer.mm	20	NA	NA	3	A,C	6
chr1_218154634_218154658_hsa-miR-30b-5p	chr1	218154583	218154658	1	-	55532	SLC30A10	3'UTR	hsa-miR-30b-5p	|||||||||---|||-|||||	|||||-||---||----|||----------|||||-	-13.5	39	8mer.mm	43	NA	NA	3	T,T	3
chr1_218174377_218174413_hsa-miR-92a-3p	chr1	218174338	218174413	1	-	55532	SLC30A10	intron	hsa-miR-92a-3p	||||||||----||W|||||-	||||||||||W|||||-	-29.6	10	7merm8	20	NA	NA	NA	NA	3
chr1_218237054_218237095_hsa-miR-146a-5p	chr1	218237020	218237095	1	-	2058	EPRS	CDS	hsa-miR-146a-5p	W|||||||---|||--|||||	W||||-----||||||-------------|||||-	-14.3	13	6mer_off.mm	41	NA	NA	7	C,T	5B
chr1_218237187_218237225_hsa-miR-192-5p	chr1	218237150	218237225	1	-	2058	EPRS	CDS	hsa-miR-192-5p	-W|||------|||||||||	-W|||--------|||-||||||-	-19.4	7	6merA1.mm	12	NA	NA	5	C,T	5B
chr1_218260061_218260116_hsa-miR-17-5p	chr1	218260041	218260116	1	-	2058	EPRS	CDS	hsa-miR-17-5p	|||-||||W||--||||||||-	|||-||||W|-|--||-||-||||-	-21.7	9	7merm8.mm	27	NA	NA	5	G,G	6
chr1_218262343_218262376_hsa-miR-103a-3p	chr1	218262301	218262376	1	-	2058	EPRS	CDS	hsa-miR-103a-3p	|||||---W||-||||------	|||||-W||-||||-	-20.3	13	8mer.indel	20	NA	6,7	NA	C	1
chr1_218264322_218264358_hsa-miR-17-3p	chr1	218264283	218264358	1	-	2058	EPRS	CDS	hsa-miR-17-3p	|||||-------||-||W|||	|||||-----||||W|||-	-15.6	10	8mer.indel	23	7	NA	NA	G	3
chr1_218288300_218288342_hsa-miR-25-3p	chr1	218288267	218288342	1	-			downstream_10k||upstream_10k	hsa-miR-25-3p	||||||||----W|W|W|||-	||||||||W|W|W|||-	-25.6	6	7merm8	16	NA	NA	NA	NA	3
chr1_218302756_218302784_hsa-miR-503	chr1	218302709	218302784	1	-	10380	BPNT1	CDS	hsa-miR-503	||||||WW--|||||W------	||||||WW-|||||W-	-23.6	3	7merA1	13	NA	NA	NA	NA	1
chr1_218349641_218349688_hsa-miR-122-5p	chr1	218349641	218349716	1	+	55699	IARS2	intron	hsa-miR-122-5p	||||W---||--|||||||W-	||||W|||||||||W-	-22.4	8	6merA1.mm	11	NA	NA	4	A,A	6
chr1_218429430_218429485_hsa-miR-17-5p	chr1	218429410	218429485	1	-	25782	RAB3GAP2	intron	hsa-miR-17-5p	||||||||||||||W||||W|-	||||||||-----||||||-W||||W|-	-32.1	15	7merm8	36	NA	NA	NA	NA	6
chr1_218440515_218440537_hsa-miR-17-5p	chr1	218440462	218440537	1	-	25782	RAB3GAP2	intron	hsa-miR-17-5p	|||||W|-||||W|W-|-||--	|||---||W|-||||W|W|-||-	-14.3	45	7merA1.indel	61	NA	5,6	NA	T	6
chr1_218478381_218478437_hsa-miR-186-5p	chr1	218478362	218478437	1	-	25782	RAB3GAP2	intron	hsa-miR-186-5p	|||||-------|W||||||-	|||||---------|W||||||-	-18.1	11	8mer.mm	27	NA	NA	7	A,C	3
chr1_218494632_218494688_hsa-miR-122-5p	chr1	218494613	218494688	1	-	25782	RAB3GAP2	intron	hsa-miR-122-5p	W|||-W|W|----||||W|W-	W|||---W|W|----|||----|W|W-	-13.8	22	NA	NA	NA	NA	NA	NA	3
chr1_21868724_21868781_hsa-miR-26b-5p	chr1	21868706	21868781	1	-			downstream_10k||upstream_10k	hsa-miR-26b-5p	|||||||--||-||||||||	||||||----|--||-||||||||-	-25.1	20	6mer	39	NA	NA	NA	NA	5B
chr1_21878286_21878341_hsa-miR-454-3p	chr1	21878266	21878341	1	-	84196	USP48	3'UTR	hsa-miR-454-3p	||||||||-W|||||-------	||||||||W|||||-	-22.2	11	7merm8	19	NA	NA	NA	NA	1
chr1_21884851_21884888_hsa-miR-574-5p	chr1	21884813	21884888	1	-	84196	USP48	intron	hsa-miR-574-5p	||W|||W|--||--||||||--	||W|||--W|--||-------||||||-	-23.5	18	6mer	19	NA	NA	NA	NA	5A
chr1_219021335_219021369_hsa-miR-122-3p	chr1	219021335	219021410	1	+	54996	2015-03-02	intron	hsa-miR-122-3p	-|W||||--|||-||W-----	-|W||||----|||||W-	-14.3	14	6mer_off.mm	25	NA	NA	4	G,T	1
chr1_219037845_219037896_hsa-miR-122-5p	chr1	219037845	219037920	1	+	64757	2015-03-01	CDS	hsa-miR-122-5p	W||W||-|----||||||W||	W||W||-|-||||||W||-	-23.1	3	8mer.indel	54	7	NA	NA	G	3
chr1_219047677_219047703_hsa-miR-196a-5p	chr1	219047677	219047752	1	+	64757	2015-03-01	intron	hsa-miR-196a-5p	-|||--|W||||--||||---	-|||--|W||||---||||-	-17.6	36	6merA1.mm	62	NA	NA	4	G,G	2
chr1_219050502_219050529_hsa-miR-17-5p	chr1	219050502	219050577	1	+	64757	2015-03-01	intron	hsa-miR-17-5p	|||||||-----|||--|||--	|||||||--|||-|||-	-18	2	7merm8	12	NA	NA	NA	NA	3
chr1_219053431_219053465_hsa-miR-26a-5p	chr1	219053431	219053506	1	+	64757	2015-03-01	3'UTR	hsa-miR-26a-5p	||||||---------------	||||||-	-11.5	12	7merA1	13	NA	NA	NA	NA	1
chr1_219092963_219093019_hsa-miR-26a-5p	chr1	219092963	219093038	1	+			deep_intergenic	hsa-miR-26a-5p	|||-||||W|||W||W|||||	|||||||W|-||W-||W|||||-	-27.1	7	7merm8.indel	24	4	NA	NA	A	6
chr1_21927497_21927548_hsa-miR-320a	chr1	21927473	21927548	1	-	84196	USP48	3'UTR	hsa-miR-320a	-|||||||-||-||-|||---	-|||||||-||-||-|||-	-23.6	4	6mer_off	16	NA	NA	NA	NA	2
chr1_21955657_21955691_hsa-miR-17-5p	chr1	21955616	21955691	1	-	84196	USP48	CDS	hsa-miR-17-5p	-|||||||||||----|W||||	-||||||||--|||-|W||||-	-21.6	4	6mer_off	19	NA	NA	NA	NA	5A
chr1_219967516_219967572_hsa-miR-122-5p	chr1	219967497	219967572	1	-	11221	DUSP10	intron	hsa-miR-122-5p	W||||||||-----W||W|||	W||||--||||W||W|||-	-19.2	22	6merA1.mm	36	NA	NA	2	G,T	3
chr1_219981801_219981832_hsa-miR-574-5p	chr1	219981757	219981832	1	-	11221	DUSP10	intron	hsa-miR-574-5p	-||W-W-|-W||--|--W|WW|	-||W-W-|-W||--|---W|WW|-	-16.3	34	NA	NA	NA	NA	NA	NA	5A
chr1_22021818_22021860_hsa-miR-16-5p	chr1	22021785	22021860	1	-	3339	HSPG2	3'UTR	hsa-miR-16-5p	||-||-||||-------||--	||-||-||||-------||-	-10.6	54	6merA1.mm	56	NA	NA	4	C,C	5A
chr1_220621255_220621311_hsa-miR-30b-5p	chr1	220621236	220621311	1	-			deep_intergenic	hsa-miR-30b-5p	---------||--|||||||W	-||--|||-||||W-	-14.2	51	NA	NA	NA	NA	NA	NA	4
chr1_22083255_22083277_hsa-miR-16-5p	chr1	22083202	22083277	1	-	3339	HSPG2	intron	hsa-miR-16-5p	----W|||-W-----WW|W|-	-W|||-W-WW|W|-	-14.2	4	6merA1.mm	31	NA	NA	4	C,C	4
chr1_220901066_220901106_hsa-miR-30c-5p	chr1	220901031	220901106	1	-			downstream_10k	hsa-miR-30c-5p	||||||||------||||||--	||||||||---||||||-	-20.1	11	7merm8	22	NA	NA	NA	NA	3
chr1_220905474_220905513_hsa-miR-93-5p	chr1	220905474	220905549	1	+	375056	MIA3	CDS	hsa-miR-93-5p	-||||-||-|||W-||||||--	-||||||-||-|W||||||-	-20.6	4	5mer_3	67	NA	NA	NA	NA	6
chr1_220907860_220907904_hsa-miR-26b-5p	chr1	220907829	220907904	1	-			downstream_10k	hsa-miR-26b-5p	--|||||||||-||||-|||	-|||||||||---||||--|||-	-20.1	9	8mer.mm	26	NA	NA	3	C,A	6
chr1_220929725_220929780_hsa-miR-19a-3p	chr1	220929705	220929780	1	-	64853	AIDA	intron	hsa-miR-19a-3p	||W||--||||W|---------	||W||------------||||W|-	-11.5	3	6merA1.mm	22	NA	NA	4	G,T	1
chr1_220931132_220931169_hsa-miR-103a-3p	chr1	220931094	220931169	1	-	64853	AIDA	intron	hsa-miR-103a-3p	||||||W||||-||||||----	||||-||-W||||-----||||||-	-25.4	12	7merm8.indel	27	7	NA	NA	A	2
chr1_220965460_220965518_hsa-miR-21-5p	chr1	220965460	220965535	2	+	148362	BROX	CDS	hsa-miR-21-5p	||||--||||-||||WW||||	||||||||-||||WW||||-	-25.8	34	5mer_1	49	NA	NA	NA	NA	6
chr1_220980535_220980578_hsa-miR-26a-5p	chr1	220980535	220980610	1	+	400823	FAM177B	intron	hsa-miR-26a-5p	|||||||-----|||||||||	||-|||||--------|||||||||-	-22.9	14	8mer.indel	32	NA	3,4	NA	A	3
chr1_221054805_221054861_hsa-miR-320a	chr1	221054805	221054880	1	+			upstream_10k	hsa-miR-320a	---|||||-||||W|||||||	-||-|||-||||W|||||||-	-33.4	17	NA	NA	NA	NA	NA	NA	4
chr1_221057446_221057496_hsa-miR-17-5p	chr1	221057446	221057521	1	+	84976	DISP1	intron	hsa-miR-17-5p	-||W|||||||-W|||-|W||-	-||W||-|||----||------W|||-|W||	-14.2	1	7merA1.mm	36	NA	NA	2	A,G	6
chr1_221063889_221063910_hsa-miR-26a-5p	chr1	221063889	221063964	1	+	84976	DISP1	intron	hsa-miR-26a-5p	||||||---------------	||||||-	-11.2	8	6mer	9	NA	NA	NA	NA	1
chr1_221071545_221071600_hsa-miR-30c-5p	chr1	221071545	221071620	1	+	84976	DISP1	intron	hsa-miR-30c-5p	W|||----------||||||--	W|||---||||||-	-10.3	32	7merA1.mm	26	NA	NA	4	A,C	3
chr1_221202473_221202521_hsa-miR-17-5p	chr1	221202473	221202548	1	+	84976	DISP1	intron	hsa-miR-17-5p	|||||------|||-|||||||	|||||----||||||||||-	-19.9	3	6merA1	18	NA	NA	NA	NA	5B
chr1_221212794_221212829_hsa-miR-1269a	chr1	221212794	221212869	1	+	84976	DISP1	intron	hsa-miR-1269a	-W|||-||||---W|W||||-	-W|||----------||||----W|W||||-	-21.6	25	6merA1	18	NA	NA	NA	NA	6
chr1_22130962_22131003_hsa-miR-15a-5p	chr1	22130928	22131003	1	-	3339	HSPG2	intron	hsa-miR-15a-5p	|||||||-----|||W--|W-	||||||||||W----|W-	-20.6	3	8mer	14	NA	NA	NA	NA	3
chr1_222013211_222013267_hsa-miR-320a	chr1	222013211	222013286	1	+	824	CAPN2	5'UTR	hsa-miR-320a	-||----W|-|||||------	-||---W||||||	-10.5	1	6mer_off.mm	56	NA	NA	4	A,C	1
chr1_222050737_222050793_hsa-miR-196a-5p	chr1	222050718	222050793	1	-	7159	TP53BP2	CDS	hsa-miR-196a-5p	|||W|||--------||||||	|||W|||------||||||-	-22.5	41	7merm8.mm	54	NA	NA	5	T,G	3
chr1_222094788_222094844_hsa-miR-320a	chr1	222094769	222094844	1	-	7159	TP53BP2	intron	hsa-miR-320a	||||||||--|||||||----	|||||||||||||||-	-28.3	4	7merm8	13	NA	NA	NA	NA	2
chr1_222118614_222118641_hsa-miR-92a-3p	chr1	222118566	222118641	1	-			deep_intergenic	hsa-miR-92a-3p	---------|||||||||-|W	-|||||||||-|W-	-27.6	4	NA	NA	NA	NA	NA	NA	4
chr1_222119162_222119207_hsa-miR-744-5p	chr1	222119132	222119207	1	-			deep_intergenic	hsa-miR-744-5p	-|||W|||-|W||-----||-	-|||W|||------------|W||---||-	-21.5	46	5mer_1	15	NA	NA	NA	NA	1
chr1_222270139_222270196_hsa-miR-106b-5p	chr1	222270139	222270214	1	+			downstream_10k	hsa-miR-106b-5p	------||W--||WW||---	-||W----||WW||-	-10.4	55	NA	NA	NA	NA	NA	NA	4
chr1_222383968_222384023_hsa-miR-19a-3p	chr1	222383968	222384043	1	+	23219	FBXO28	intron	hsa-miR-19a-3p	|W|||||---------------	|W--|||||-	-9.5	6	7merm8.indel	7	3	NA	NA	T	1
chr1_222388460_222388496_hsa-miR-192-5p	chr1	222388460	222388535	1	+	23219	FBXO28	CDS	hsa-miR-192-5p	-----W|||||-||||||||	-W|||||---------------||||||||-	-19.5	6	NA	NA	NA	NA	NA	NA	4
chr1_222411890_222411945_hsa-miR-19a-3p	chr1	222411890	222411965	1	+	23219	FBXO28	CDS||3'UTR	hsa-miR-19a-3p	-|||---|||||||--|||W|-	-|||--||||----|||-|||W|-	-17.1	19	5mer_1	16	NA	NA	NA	NA	6
chr1_222415320_222415376_hsa-miR-17-5p	chr1	222415320	222415395	1	+	23219	FBXO28	3'UTR||intron	hsa-miR-17-5p	|||||||---|-W||--||W|-	|||||||---|-W||----||W|-	-18.7	16	8mer	33	NA	NA	NA	NA	5B
chr1_222415331_222415380_hsa-miR-106b-5p	chr1	222415331	222415406	1	+	23219	FBXO28	3'UTR||intron	hsa-miR-106b-5p	-|||||--||||W|W||---	-|||||-||||--W|W||-	-18.4	45	8mer	22	NA	NA	NA	NA	2
chr1_222513208_222513264_hsa-miR-26a-5p	chr1	222513189	222513264	1	-	4931	NVL	intron	hsa-miR-26a-5p	|||-|||----|||--||||-	||||||-------|||---||||-	-17.7	26	7merm8.indel	44	4	NA	NA	A	5B
chr1_222566781_222566847_hsa-miR-26a-5p	chr1	222566772	222566847	3	-	4931	NVL	intron	hsa-miR-26a-5p	||||||||W-|||||W|-|||	||||||||W--|||||W|--|||-	-27.4	19	8mer	36	NA	NA	NA	NA	6
chr1_222566783_222566840_hsa-miR-26b-5p	chr1	222566765	222566840	1	-	4931	NVL	intron	hsa-miR-26b-5p	||||||||W||||||W|-|W	||||||||W-||||||W|--|W-	-26.8	13	8mer	29	NA	NA	NA	NA	6
chr1_222571880_222571935_hsa-miR-17-5p	chr1	222571860	222571935	1	-	4931	NVL	intron	hsa-miR-17-5p	-||W|W-|W||---|||||---	-||W|W|W|||||||-	-15.6	15	6merA1.mm	58	NA	NA	6	T,T	5A
chr1_222641649_222641687_hsa-miR-16-5p	chr1	222641612	222641687	1	-	80232	WDR26	3'UTR	hsa-miR-16-5p	-W|||||||W|-----||||-	-W|||-|||-|W|||||-	-20.2	4	7merm8.indel	18	6	NA	NA	G	5A
chr1_222644051_222644130_hsa-miR-92a-3p	chr1	222644055	222644130	9	-	80232	WDR26	3'UTR	hsa-miR-92a-3p	-||||||W-W||||W|||---	-||||||W--W||||W-|||-	-29.2	26	6mer_off	40	NA	NA	NA	NA	2
chr1_222672669_222672725_hsa-miR-26a-5p	chr1	222672650	222672725	1	-	80232	WDR26	CDS	hsa-miR-26a-5p	W||-|W--W||||||-||-||	W||--|W---W|-|||||-||-||-	-17.1	26	NA	NA	NA	NA	NA	NA	6
chr1_22285761_22285797_hsa-miR-122-5p	chr1	22285761	22285836	1	+	998	CDC42	CDS	hsa-miR-122-5p	|||||-|||||-|||||----	|||||-|---||||-|||||-	-23.8	5	7merm8.mm	19	NA	NA	7	G,G	2
chr1_22285835_22285892_hsa-miR-122-5p	chr1	22285835	22285910	1	+	998	CDC42	CDS	hsa-miR-122-5p	||||||-------||W|||||	||||||---||W----|||||-	-20.3	20	7merA1	36	NA	NA	NA	NA	3
chr1_22290563_22290600_hsa-miR-17-3p	chr1	22290563	22290638	1	+	998	CDC42	CDS||3'UTR	hsa-miR-17-3p	-|W|||W--|-W|||W||W--	-|W-|||W|-W|||W||W-	-19.8	14	7merA1.mm	55	NA	NA	2	C,C	2
chr1_22291736_22291791_hsa-miR-19a-3p	chr1	22291736	22291811	1	+	998	CDC42	3'UTR	hsa-miR-19a-3p	W||||||-----W||-------	W||||||W||-	-13	6	6mer_off	10	NA	NA	NA	NA	1
chr1_2229690_2229742_hsa-miR-33a-5p	chr1	2229690	2229765	1	+	6497	SKI	3'UTR	hsa-miR-33a-5p	|W||||||--||||||||||	|W|||--|||-----||||||||||-	-24.8	5	8mer	8	NA	NA	NA	NA	5B
chr1_223182842_223182899_hsa-miR-33a-5p	chr1	223182824	223182899	1	-			deep_intergenic	hsa-miR-33a-5p	|W||----||--||------	|W||----||-----||-	-9.4	51	6mer.indel	4	4	NA	NA	C	1
chr1_223237393_223237450_hsa-miR-192-5p	chr1	223237393	223237468	1	+	127602	DNAH14	intron	hsa-miR-192-5p	-||||||-|||--||||||-	-||||||-|||--------||||||-	-24.1	9	6mer_off	28	NA	NA	NA	NA	2
chr1_223253377_223253427_hsa-miR-30c-5p	chr1	223253377	223253452	1	+	127602	DNAH14	intron	hsa-miR-30c-5p	|||||||W--------------	|||||||W-	-13.1	41	8mer	43	NA	NA	NA	NA	1
chr1_223256982_223257029_hsa-miR-885-5p	chr1	223256982	223257057	1	+	127602	DNAH14	intron	hsa-miR-885-5p	--||||---------------	-||||-	-4.4	70	5mer_1	4	NA	NA	NA	NA	1
chr1_223261921_223261976_hsa-miR-19a-3p	chr1	223261921	223261996	1	+	127602	DNAH14	intron	hsa-miR-19a-3p	W|||||-------|||------	W|||||-------|||-	-11.6	3	5mer_2	14	NA	NA	NA	NA	1
chr1_223270417_223270466_hsa-miR-21-5p	chr1	223270417	223270492	1	+	127602	DNAH14	intron	hsa-miR-21-5p	|||W|||||----|-|W||||	|||W|||-||---|-|W||||-	-16.9	1	8mer.indel	5	4	NA	NA	C	3
chr1_223298876_223298933_hsa-miR-21-5p	chr1	223298876	223298951	1	+	127602	DNAH14	intron	hsa-miR-21-5p	|||-||--|||||||-W||W-	|||-||-------|||||||W||W-	-15	21	7merA1.mm	66	NA	NA	3	G,T	6
chr1_223301103_223301160_hsa-miR-30e-5p	chr1	223301103	223301178	1	+	127602	DNAH14	intron	hsa-miR-30e-5p	|W-||||--|||||-------	|W---||||-|||||-	-12.3	53	6mer_off.mm	39	NA	NA	7	C,A	1
chr1_223355849_223355904_hsa-miR-18a-5p	chr1	223355849	223355924	1	+	127602	DNAH14	intron	hsa-miR-18a-5p	-|W|||-|||--W||-||||||	-|W|||--|||W||-||||||-	-17.2	23	6mer.indel	39	4	NA	NA	G	6
chr1_223394097_223394129_hsa-miR-151a-5p	chr1	223394097	223394172	1	+	127602	DNAH14	intron	hsa-miR-151a-5p	---|||W-||||||||-||-	|||W||||||||-||-	-21.5	60	6merA1.mm	60	NA	NA	3	G,T	4
chr1_223438414_223438458_hsa-miR-25-3p	chr1	223438414	223438489	1	+	127602	DNAH14	intron	hsa-miR-25-3p	||||||--|||---||W||||	|||||||||---||W||||-	-23.3	11	7merA1	25	NA	NA	NA	NA	5A
chr1_223438420_223438476_hsa-miR-92a-3p	chr1	223438420	223438495	1	+	127602	DNAH14	intron	hsa-miR-92a-3p	||||||--|||---||||||-	|||||||||---||||||-	-24	6	7merA1	19	NA	NA	NA	NA	5A
chr1_223487901_223487937_hsa-miR-27a-3p	chr1	223487901	223487976	1	+	127602	DNAH14	intron	hsa-miR-27a-3p	----||||||W||-------	-||||||W||-	-18.5	8	NA	NA	NA	NA	NA	NA	1
chr1_223520177_223520232_hsa-miR-330-3p	chr1	223520177	223520252	1	+	127602	DNAH14	intron	hsa-miR-330-3p	-------|||W--||W|-||W|	-|||W--||W-|-||W|-	-13.6	22	6mer.indel	32	6	NA	NA	G	4
chr1_223526257_223526299_hsa-miR-362-5p	chr1	223526257	223526332	1	+	127602	DNAH14	CDS||intron	hsa-miR-362-5p	||||||-||||-W||||||||W-	||||||--------||||--W||||||||W-	-26.9	6	6mer	31	NA	NA	NA	NA	6
chr1_223592548_223592604_hsa-miR-194-5p	chr1	223592548	223592623	1	+	127602	DNAH14	intron	hsa-miR-194-5p	---|||W|--||||||||W||	-|||-----W|------||||||||W||-	-21.8	47	6mer_off.mm	38	NA	NA	4	A,C	4
chr1_223655864_223655892_hsa-miR-374a-5p	chr1	223655817	223655892	1	-	3930	LBR	3'UTR	hsa-miR-374a-5p	||||||----||-W||||W--	||||--||---||-W||||W-	-7.8	2	8mer.mm	16	NA	NA	7	T,T	5B
chr1_223655912_223655991_hsa-miR-103a-3p	chr1	223655916	223655991	3	-	3930	LBR	3'UTR	hsa-miR-103a-3p	||||||W||||-||||||----	||||||W||||-------||||||-	-32.2	28	7merA1	47	NA	NA	NA	NA	2
chr1_223655918_223655969_hsa-miR-107	chr1	223655894	223655969	1	-	3930	LBR	3'UTR	hsa-miR-107	||||||W||||-||||||-||-	||||||W||||-------||||||----||	-32.2	1	7merA1	25	NA	NA	NA	NA	6
chr1_223657309_223657353_hsa-miR-27a-3p	chr1	223657278	223657353	1	-	3930	LBR	3'UTR	hsa-miR-27a-3p	|||||||W------------	|||||||W-	-15.9	17	8mer	19	NA	NA	NA	NA	1
chr1_223748709_223748745_hsa-miR-365b-3p	chr1	223748670	223748745	1	-	55740	ENAH	3'UTR	hsa-miR-365b-3p	||||||||W|--|||||||--	|||||||----|W|---||--|||||-	-20.8	2	8mer	22	NA	NA	NA	NA	2
chr1_223750440_223750495_hsa-miR-425-5p	chr1	223750420	223750495	1	-	55740	ENAH	3'UTR	hsa-miR-425-5p	|||-|||W|W-||||--|W---	|||-|||W--|W-||||--|W-	-15.2	36	8mer.mm	51	NA	NA	5	A,C	2
chr1_223750582_223750637_hsa-miR-17-5p	chr1	223750562	223750637	1	-	55740	ENAH	3'UTR	hsa-miR-17-5p	||||-||||--|--|||-||--	||||------||||--------|--|||-||-	-15.3	38	6mer.mm	64	NA	NA	6	T,C	5A
chr1_223751774_223751829_hsa-miR-454-3p	chr1	223751754	223751829	1	-	55740	ENAH	3'UTR	hsa-miR-454-3p	|W|||----||||W|---||||	|W|||---------||||W|---||||-	-19.8	9	6mer_off.mm	62	NA	NA	7	A,C	5B
chr1_223755322_223755378_hsa-miR-1269a	chr1	223755303	223755378	1	-	55740	ENAH	CDS	hsa-miR-1269a	||||||---||W|||-|||||	||||||||W|--|||||||-	-24.7	9	6mer	23	NA	NA	NA	NA	5B
chr1_223755331_223755387_hsa-miR-122-5p	chr1	223755312	223755387	1	-	55740	ENAH	CDS	hsa-miR-122-5p	|||-|-||-||-|||-|W|--	|||-|----||-||-||||W|-	-16.1	15	7merm8.indel	3	4	NA	NA	A	2
chr1_223790171_223790226_hsa-miR-454-3p	chr1	223790151	223790226	1	-	55740	ENAH	intron	hsa-miR-454-3p	|||||||W---||||-||||||	|||||||W--||-||-||||||-	-26.7	31	7merm8	47	NA	NA	NA	NA	5B
chr1_223827926_223827982_hsa-miR-483-5p	chr1	223827907	223827982	1	-	55740	ENAH	intron	hsa-miR-483-5p	|||||W||WW|||W-||||||	|||||W||WW|||W--||||||-	-30.7	12	7merm8.mm	28	NA	NA	7	G,T	6
chr1_223844442_223844498_hsa-miR-429	chr1	223844423	223844498	1	-	55740	ENAH	intron	hsa-miR-429	||W||--||WWW----|||W|	||W||----||WWW----|||W|-	-15.5	6	6merA1.indel	27	4	NA	NA	T	5A
chr1_223853757_223853812_hsa-miR-17-5p	chr1	223853737	223853812	1	-	55740	ENAH	intron	hsa-miR-17-5p	||||||||----||||-|||--	|||||||||||-|------|||-	-17.5	9	8mer	25	NA	NA	NA	NA	3
chr1_223887309_223887352_hsa-miR-27a-3p	chr1	223887277	223887352	1	-	55740	ENAH	intron	hsa-miR-27a-3p	-----|||||---|||||--	-|||||-----------|||||-	-19	8	6mer.indel	37	3	NA	NA	C	4
chr1_223892916_223892951_hsa-miR-20a-5p	chr1	223892876	223892951	1	-	55740	ENAH	intron	hsa-miR-20a-5p	|||||W---||-|||||||---	|||||W--||-|||||||-	-20.3	6	5mer_1	20	NA	NA	NA	NA	2
chr1_223893077_223893133_hsa-let-7a-5p	chr1	223893058	223893133	1	-	55740	ENAH	intron	hsa-let-7a-5p	-||-||WW||W|||W||||--	-||-||WW||W|||W||||-	-22.7	38	NA	NA	NA	NA	NA	NA	2
chr1_224041190_224041231_hsa-miR-103a-3p	chr1	224041190	224041265	1	+	6726	SRP9	CDS	hsa-miR-103a-3p	|||||---|W|-||W||---||	|||||----|W|--||W||--||-	-22.5	4	8mer.mm	21	NA	NA	7	A,G	2
chr1_224043737_224043786_hsa-miR-106b-5p	chr1	224043737	224043812	1	+	6726	SRP9	3'UTR	hsa-miR-106b-5p	|||||W||--|-||-|-W|W	|||||W||--|-||-|-W|W-	-16.3	11	8mer.mm	25	NA	NA	7	G,T	5B
chr1_224043779_224043816_hsa-miR-192-5p	chr1	224043779	224043854	1	+	6726	SRP9	3'UTR	hsa-miR-192-5p	||||||--|--W||||||||	||||||----|---W|||-|||||-	-23.9	2	6mer	21	NA	NA	NA	NA	5B
chr1_224120924_224120980_hsa-miR-1269a	chr1	224120905	224120980	1	-	9725	TMEM63A	CDS	hsa-miR-1269a	|||||||||--||||W-|||W	|||||||||----||||W-|-||W-	-27.5	37	7merm8	55	NA	NA	NA	NA	6
chr1_224121733_224121790_hsa-miR-23a-3p	chr1	224121715	224121790	1	-	9725	TMEM63A	intron	hsa-miR-23a-3p	--|||--W|||||||---||	-|||--W|||-----||||-||-	-18.8	11	6merA1.indel	30	3	NA	NA	C	6
chr1_224174841_224174897_hsa-miR-99a-5p	chr1	224174822	224174897	1	-	29920	PYCR2	CDS	hsa-miR-99a-5p	-|||-W||----||--W||||	|||---------------W||----||--W||||-	-11.4	41	NA	NA	NA	NA	NA	NA	3
chr1_224242241_224242277_hsa-miR-193b-3p	chr1	224242202	224242277	1	-	163859	SDE2	CDS	hsa-miR-193b-3p	-|||||--------|||-||-	-|||||------|||-||-	-20.3	33	7merA1.mm	46	NA	NA	2	A,G	3
chr1_22438553_22438576_hsa-miR-27a-3p	chr1	22438553	22438628	1	+			deep_intergenic	hsa-miR-27a-3p	---|||W||||--|WW|-||	-|||W||||-----|WW|-||-	-23.2	31	NA	NA	NA	NA	NA	NA	4
chr1_224399849_224399905_hsa-miR-186-5p	chr1	224399830	224399905	1	-	64746	ACBD3	3'UTR	hsa-miR-186-5p	|||||--W|||-|WWW|----	|||||----W|||-|WWW|-	-13.5	54	7merA1	44	NA	NA	NA	NA	2
chr1_224429774_224429797_hsa-miR-26a-5p	chr1	224429722	224429797	1	-	64746	ACBD3	intron	hsa-miR-26a-5p	|||||------||||W|----	|||||------||||W|-	-16.9	7	8mer.mm	18	NA	NA	7	T,T	2
chr1_224485893_224485950_hsa-miR-23a-3p	chr1	224485875	224485950	1	-	286826	LIN9	3'UTR	hsa-miR-23a-3p	|||||--|||-||--|||||	|||||||-|-||-------------|||||-	-14.8	12	6merA1	38	NA	NA	NA	NA	5A
chr1_224486757_224486812_hsa-miR-17-5p	chr1	224486737	224486812	1	-	286826	LIN9	3'UTR	hsa-miR-17-5p	||||-W|||-|-||||||----	||||-W|||---------------|-||||||-	-17.7	9	7merA1.indel	43	6	NA	NA	T	2
chr1_224552073_224552129_hsa-miR-194-5p	chr1	224552054	224552129	1	-	286826	LIN9	CDS||5'UTR	hsa-miR-194-5p	|||-||-----||||W|||--	|||-----||-||||W|||-	-17.7	8	8mer.indel	32	6	NA	NA	C	5B
chr1_224564375_224564432_hsa-miR-106b-5p	chr1	224564375	224564450	1	+			deep_intergenic	hsa-miR-106b-5p	||||||---||||-W|||||	||||||--||||W|||||-	-21.1	5	6mer	18	NA	NA	NA	NA	5B
chr1_224618176_224618232_hsa-miR-92a-3p	chr1	224618157	224618232	1	-	142	PARP1	intron	hsa-miR-92a-3p	|||-|||W||||||-W-----	|||-|||W||||||-W-	-25.8	2	7merm8.mm	12	NA	NA	5	G,G	1
chr1_224619003_224619028_hsa-miR-103a-3p	chr1	224618953	224619028	1	-	142	PARP1	intron	hsa-miR-103a-3p	||-W||W||W||--|||W--|-	||-----W||W||-W||--------|||W--|-	-19.2	9	NA	NA	NA	NA	NA	NA	2
chr1_224619388_224619444_hsa-miR-320a	chr1	224619369	224619444	1	-	142	PARP1	CDS	hsa-miR-320a	-||||||-----|W|||||--	-||||||---|W|||||-	-24.4	7	6mer_off	18	NA	NA	NA	NA	3
chr1_224635418_224635457_hsa-miR-1247-5p	chr1	224635382	224635457	1	-	142	PARP1	CDS	hsa-miR-1247-5p	-|||||||||W--W||||-||	-|||||||-||W-----W||||-||-	-31.9	9	6mer	23	NA	NA	NA	NA	6
chr1_224639865_224639915_hsa-miR-106b-5p	chr1	224639840	224639915	1	-	142	PARP1	CDS	hsa-miR-106b-5p	--||||-W|-||||||||--	-||||-W|----||||||||-	-23.8	6	5mer_3	9	NA	NA	NA	NA	2
chr1_224646594_224646625_hsa-miR-1269a	chr1	224646550	224646625	1	-	142	PARP1	CDS	hsa-miR-1269a	||||||----|W|W||-|||-	||||||---|W|W|||||-	-23.5	44	7merA1	57	NA	NA	NA	NA	5B
chr1_225180838_225180894_hsa-miR-16-5p	chr1	225180819	225180894	1	-			deep_intergenic	hsa-miR-16-5p	-||--|-||----||||||||	-||----|-||-----|||-----|||||-	-12.8	23	NA	NA	NA	NA	NA	NA	3
chr1_225252212_225252268_hsa-miR-146a-5p	chr1	225252193	225252268	1	-	8476	CDC42BPA	intron	hsa-miR-146a-5p	|||||-||-|||||-|||W||	|||||---||---|||||-|||W||-	-21	17	6merA1	38	NA	NA	NA	NA	6
chr1_225297955_225298004_hsa-miR-194-5p	chr1	225297929	225298004	1	-	8476	CDC42BPA	intron	hsa-miR-194-5p	W||--|||-||||---||---	W||--|||---||||--||-	-13.9	56	NA	NA	NA	NA	NA	NA	2
chr1_225301293_225301333_hsa-miR-365a-3p	chr1	225301258	225301333	1	-	8476	CDC42BPA	intron	hsa-miR-365a-3p	|||||||-------|||||--	|||||||--------|||||-	-20	7	7merm8	21	NA	NA	NA	NA	3
chr1_225306440_225306495_hsa-miR-19a-3p	chr1	225306420	225306495	1	-	8476	CDC42BPA	intron	hsa-miR-19a-3p	W|W||||-----|||-|||W--	W|W||||-|||-|||W-	-16.9	13	6mer_off.mm	23	NA	NA	4	G,T	3
chr1_225306998_225307055_hsa-miR-194-5p	chr1	225306980	225307055	1	-	8476	CDC42BPA	intron	hsa-miR-194-5p	|||-||||||--|-|||----	|||||||||--|-|||	-16.9	1	8mer.indel	11	4	NA	NA	A	2
chr1_225333060_225333115_hsa-miR-93-5p	chr1	225333040	225333115	1	-	8476	CDC42BPA	intron	hsa-miR-93-5p	||||||||W|||W||-||||--	||||||||W|---||W||||||-	-28.2	11	8mer	27	NA	NA	NA	NA	6
chr1_225337471_225337504_hsa-miR-25-3p	chr1	225337429	225337504	1	-	8476	CDC42BPA	intron	hsa-miR-25-3p	|||||||-||W|-|-W|||--	|||||||||W|-|-W|||-	-25.6	27	8mer	39	NA	NA	NA	NA	2
chr1_225354993_225355049_hsa-miR-15a-5p	chr1	225354974	225355049	1	-	8476	CDC42BPA	intron	hsa-miR-15a-5p	|||--||-||-|||||-||||	|||-||-||-||-|||-||||-	-15.1	4	6mer.mm	23	NA	NA	4	C,A	6
chr1_225369705_225369759_hsa-miR-19a-3p	chr1	225369684	225369759	1	-	8476	CDC42BPA	intron	hsa-miR-19a-3p	||||---|||||W---------	||||--|||||W-	-16.3	35	6merA1.mm	43	NA	NA	6	A,G	1
chr1_225393571_225393626_hsa-miR-17-5p	chr1	225393551	225393626	1	-	8476	CDC42BPA	intron	hsa-miR-17-5p	||||||||-||||||-|||-||	||||||||---||--|||||||||-	-22.9	1	8mer	19	NA	NA	NA	NA	5B
chr1_225430445_225430500_hsa-miR-17-5p	chr1	225430425	225430500	1	-	8476	CDC42BPA	intron	hsa-miR-17-5p	---||-----|||-||-|||--	-||----|||||-|||-	-16.2	7	NA	NA	NA	NA	NA	NA	4
chr1_225447335_225447391_hsa-miR-216a	chr1	225447316	225447391	1	-	8476	CDC42BPA	intron	hsa-miR-216a	-------||||W|----||||	-||||W|-----||||-	-18.3	8	NA	NA	NA	NA	NA	NA	4
chr1_225574207_225574228_hsa-miR-194-5p	chr1	225574207	225574282	1	+			deep_intergenic	hsa-miR-194-5p	---|||W||||W||||W|WW|	-|||W||-||-W||||W|WW|-	-20.8	29	6mer_off.indel	29	6	NA	NA	C	4
chr1_225909504_225909551_hsa-miR-27a-3p	chr1	225909504	225909579	1	+	339500	ZNF678	CDS	hsa-miR-27a-3p	|||||-|||-----W|||W-	|||||-|||----------W|||W-	-17.6	17	8mer.mm	35	NA	NA	7	G,A	3
chr1_225909505_225909563_hsa-miR-23a-3p	chr1	225909505	225909580	1	+	339500	ZNF678	CDS	hsa-miR-23a-3p	||||||||--||||-|W|||	||||||||--||||----|W|||-	-24.4	17	8mer	34	NA	NA	NA	NA	5B
chr1_225909936_225909994_hsa-miR-23a-3p	chr1	225909936	225910011	1	+	339500	ZNF678	CDS	hsa-miR-23a-3p	|||||||---||||-||||-	|||||||---||||||||-	-21.6	11	8mer	23	NA	NA	NA	NA	5B
chr1_225910008_225910042_hsa-miR-23a-3p	chr1	225910008	225910083	1	+	339500	ZNF678	CDS	hsa-miR-23a-3p	W||||||--||-W|-|W|||	W|||||---|--||-----W|------|W|||-	-15.1	18	6mer_off	44	NA	NA	NA	NA	5B
chr1_225910825_225910855_hsa-miR-15b-5p	chr1	225910825	225910900	1	+	339500	ZNF678	3'UTR||intron	hsa-miR-15b-5p	-||||||---||--|-WW|||	-||||||-||---|-WW|||-	-18.8	1	6mer_off	15	NA	NA	NA	NA	5B
chr1_225912731_225912787_hsa-miR-365a-3p	chr1	225912731	225912806	1	+	339500	ZNF678	3'UTR||intron	hsa-miR-365a-3p	||||||--------||-||||	||||||---||-||||-	-12.7	3	7merA1	14	NA	NA	NA	NA	3
chr1_225918341_225918397_hsa-miR-320a	chr1	225918341	225918416	1	+	339500	ZNF678	intron	hsa-miR-320a	---||W-W|W||--|W|||W-	-||W-W|W||-|W|||W-	-22.3	8	5mer_3	16	NA	NA	NA	NA	4
chr1_225985653_225985674_hsa-miR-193a-3p	chr1	225985599	225985674	1	-	65094	JMJD4	3'UTR	hsa-miR-193a-3p	-|W--|||||||-|W||||||	-|W--|||--||||---------|W||||||-	-22.1	5	6mer_off.mm	49	NA	NA	6	G,G	6
chr1_226002325_226002369_hsa-miR-21-5p	chr1	226002325	226002400	1	+	116841	SNAP47	CDS	hsa-miR-21-5p	||||W-W||||-|||||W|||	||||W---W||||---------|||||W|||-	-24.3	6	NA	NA	NA	NA	NA	NA	6
chr1_226021596_226021653_hsa-miR-26b-5p	chr1	226021596	226021671	1	+	116841	SNAP47	intron	hsa-miR-26b-5p	----||--|W|||||--W||	-||--|W|||||W||-	-16	4	6merA1.mm	10	NA	NA	4	A,G	4
chr1_226021597_226021653_hsa-miR-26a-5p	chr1	226021597	226021672	1	+	116841	SNAP47	intron	hsa-miR-26a-5p	----|||--|||||---W|||	-|||-|||||--W|||-	-18.2	55	6merA1.mm	9	NA	NA	4	A,G	4
chr1_226349483_226349539_hsa-miR-548y	chr1	226349483	226349558	1	+	375	ARF1	intron	hsa-miR-548y	-|||-|||-|||W||||-W|-	-|||----||||||W||||-W|-	-11.2	5	7merm8.mm	58	NA	NA	6	T,C	6
chr1_226349727_226349782_hsa-miR-103a-3p	chr1	226349727	226349802	1	+	375	ARF1	intron	hsa-miR-103a-3p	|||||--||W||||||||----	|||||||W|-|||||||-	-30.7	2	7merA1	8	NA	NA	NA	NA	2
chr1_226352351_226352408_hsa-miR-320a	chr1	226352351	226352426	2	+	375	ARF1	3'UTR	hsa-miR-320a	|||||-|||W-W|||||W---	|||||---|||WW|||||W-	-25.4	8	8mer.mm	21	NA	NA	7	T,T	2
chr1_226352553_226352609_hsa-miR-21-5p	chr1	226352553	226352628	1	+	375	ARF1	3'UTR	hsa-miR-21-5p	-||W|-|||||||||-|||||	-||W|----------||||-|||||-------|||||-	-20	38	6mer.mm	11	NA	NA	6	T,C	6
chr1_226503982_226504003_hsa-miR-92b-3p	chr1	226503982	226504057	1	+	84033	OBSCN	intron	hsa-miR-92b-3p	-W|||||---W|||-|||---	-W|||||----W|||----------|||-	-23.3	47	5mer_3	69	NA	NA	NA	NA	2
chr1_22651840_22651874_hsa-miR-106b-5p	chr1	22651840	22651915	1	+	9923	ZBTB40	5'UTR	hsa-miR-106b-5p	||||||||--|-|||||---	||||||||--|-|||||-	-25.5	9	8mer	20	NA	NA	NA	NA	2
chr1_22651842_22651874_hsa-miR-17-5p	chr1	22651842	22651917	1	+	9923	ZBTB40	5'UTR	hsa-miR-17-5p	||||||||W-|-|||||-|W|-	||||||||W-|-|||||----|W|	-26.1	1	8mer	18	NA	NA	NA	NA	6
chr1_226648863_226648908_hsa-miR-24-3p	chr1	226648833	226648908	1	-	81559	TRIM11	3'UTR	hsa-miR-24-3p	|||||||----|||-------	|||||||----|||-	-21.5	2	7merm8	10	NA	NA	NA	NA	1
chr1_226651564_226651610_hsa-miR-4455	chr1	226651535	226651610	1	-	81559	TRIM11	intron	hsa-miR-4455	|W|W||--|-|W----	|W|W||--||W-	-16.8	4	NA	NA	NA	NA	NA	NA	5A
chr1_226697951_226697976_hsa-miR-181b-5p	chr1	226697901	226697976	1	-			deep_intergenic	hsa-miR-181b-5p	|||---|||||||||--|||||	|||-||||||--|||--|||-||-	-21.4	34	6mer.mm	66	NA	NA	3	C,T	6
chr1_226697953_226697977_hsa-miR-192-5p	chr1	226697902	226697977	1	-			deep_intergenic	hsa-miR-192-5p	----|||WW|||||-|||--	-|||WW|||||--|||-	-16.1	45	6mer.indel	11	5	NA	NA	C	4
chr1_226713010_226713034_hsa-miR-574-5p	chr1	226713010	226713085	1	+			downstream_10k||upstream_10k	hsa-miR-574-5p	|||W||-W||-||||-|W|W|W	|||W-||------W||--||||-----|W|W|W-	-22.9	1	NA	NA	NA	NA	NA	NA	6
chr1_226716426_226716457_hsa-miR-4666a-5p	chr1	226716426	226716501	1	+	100616308	MIR4666A	intron	hsa-miR-4666a-5p	||||||||||||||||||||	||||||||||||||||||||-	-38.1	20	7merm8	34	NA	NA	NA	NA	6
chr1_226716468_226716507_hsa-miR-4666a-3p	chr1	226716468	226716543	1	+	100616308	MIR4666A	intron	hsa-miR-4666a-3p	----||||||||-||-||||	-||||||||-||--||||-	-15.9	31	NA	NA	NA	NA	NA	NA	4
chr1_226749092_226749147_hsa-miR-19a-3p	chr1	226749092	226749167	1	+	149603	RNF187	3'UTR	hsa-miR-19a-3p	-||||--|||||||----|W||	-||||||||||-|-|W||-	-20	21	7merA1.mm	14	NA	NA	2	G,A	6
chr1_226753181_226753222_hsa-miR-122-5p	chr1	226753181	226753256	1	+			downstream_10k	hsa-miR-122-5p	|--||W|--|||||||-----	|--||W|--|||||||-	-17.8	6	6merA1.mm	27	NA	NA	3	G,G	1
chr1_226830514_226830562_hsa-miR-5010-3p	chr1	226830487	226830562	1	-			deep_intergenic	hsa-miR-5010-3p	--W|-|||||||-----|||-	-W||||||||--|||-	-20.6	5	NA	NA	NA	NA	NA	NA	5A
chr1_226881422_226881461_hsa-miR-23a-3p	chr1	226881386	226881461	1	-			deep_intergenic	hsa-miR-23a-3p	-||-|||---||||------	-||-|||--||||-	-10.5	29	6mer_off.mm	36	NA	NA	5	C,C	1
chr1_227086065_227086109_hsa-miR-194-5p	chr1	227086065	227086140	1	+			deep_intergenic	hsa-miR-194-5p	||||||||-------------	|||||||-|-	-13.5	6	7merm8	9	NA	NA	NA	NA	1
chr1_227092429_227092485_hsa-miR-140-5p	chr1	227092429	227092504	1	+			deep_intergenic	hsa-miR-140-5p	|||||||||------|||||-	|||||||||----------|||||-	-19	9	7merm8	27	NA	NA	NA	NA	5A
chr1_22723320_22723353_hsa-miR-191-5p	chr1	22723320	22723395	1	+	9923	ZBTB40	CDS	hsa-miR-191-5p	|||||||-------||||||--	|||||||---||||||-	-22.1	6	7merm8	16	NA	NA	NA	NA	3
chr1_22725538_22725564_hsa-miR-320a	chr1	22725538	22725613	1	+	9923	ZBTB40	3'UTR	hsa-miR-320a	-|||||WW|-||--|||W|W-	-|||||WW|-||----------|||W|W-	-21.1	21	7merA1.indel	44	2	NA	NA	A	5A
chr1_227455028_227455083_hsa-miR-181a-5p	chr1	227455008	227455083	1	-			deep_intergenic	hsa-miR-181a-5p	-||W||--|W||-W|W|WW|W|	-||W||--|W-||-W|W|WW|W|-	-20.3	19	6mer_off.mm	1	NA	NA	4	A,G	6
chr1_227466645_227466701_hsa-miR-122-5p	chr1	227466626	227466701	1	-			deep_intergenic	hsa-miR-122-5p	W|-|||||-|---||||||W-	W||||||-|-----||||||W-	-20.7	16	7merm8.mm	30	NA	NA	4	A,A	3
chr1_227469900_227469956_hsa-miR-16-5p	chr1	227469881	227469956	1	-			deep_intergenic	hsa-miR-16-5p	|||||||-|W|------W|||	|||||||-|W|--W|||-	-23	9	7merm8	20	NA	NA	NA	NA	5A
chr1_227479781_227479837_hsa-miR-320a	chr1	227479781	227479856	1	+	5867	RAB4A	intron	hsa-miR-320a	||||||||---||||||----	|||-|||||----||||||-	-23.8	27	7merm8.mm	39	NA	NA	4	A,A	2
chr1_227523518_227523573_hsa-miR-19a-3p	chr1	227523498	227523573	1	-	126731	CCSAP	3'UTR	hsa-miR-19a-3p	W||||--||---W||||-||--	W||||----||---W||||||-	-15.2	7	6merA1.mm	60	NA	NA	6	A,G	3
chr1_227523534_227523589_hsa-miR-17-5p	chr1	227523514	227523589	1	-	126731	CCSAP	3'UTR	hsa-miR-17-5p	||||||--|-||||||------	||||||--|-||||||-	-20.7	35	7merA1	46	NA	NA	NA	NA	1
chr1_227523992_227524036_hsa-miR-29a-3p	chr1	227523961	227524036	1	-	126731	CCSAP	3'UTR	hsa-miR-29a-3p	||||||||-----|||W||W-	||||||||-----|||-W||W-	-20.9	18	8mer	33	NA	NA	NA	NA	3
chr1_227525506_227525574_hsa-miR-17-5p	chr1	227525506	227525581	4	+			deep_intergenic	hsa-miR-17-5p	|||||||||--|||||||||--	|||||||||----||||||-----|||-	-25.7	12	8mer	22	NA	NA	NA	NA	6
chr1_227647547_227647574_hsa-miR-196a-5p	chr1	227647499	227647574	1	-	55746	NUP133	intron	hsa-miR-196a-5p	|||W|-|||||||W||-----	|||W|-|||-||||W||-	-21	39	6merA1.mm	12	NA	NA	4	G,T	1
chr1_227664241_227664277_hsa-miR-193b-3p	chr1	227664202	227664277	1	-	55746	NUP133	intron	hsa-miR-193b-3p	|||W|||------||||--||	|||-----W|||--||||--||-	-18	27	8mer.mm	21	NA	NA	6	G,T	3
chr1_227674013_227674050_hsa-miR-16-5p	chr1	227673975	227674050	1	-	55746	NUP133	intron	hsa-miR-16-5p	-|||--||W|-||||W||W--	-|||----||W|---||||--W||W-	-12.3	19	6mer.indel	7	4	NA	NA	C	2
chr1_227708439_227708496_hsa-miR-23a-3p	chr1	227708421	227708496	1	-	55746	NUP133	CDS	hsa-miR-23a-3p	||||||W--||-W||W|W--	||||||W------||-W||W|W-	-18.4	8	7merA1	25	NA	NA	NA	NA	2
chr1_227708460_227708517_hsa-miR-122-5p	chr1	227708442	227708517	1	-	55746	NUP133	CDS	hsa-miR-122-5p	||||||-W|||-|-|||----	||||||-------W|||-|-|||	-18.8	1	7merA1	18	NA	NA	NA	NA	2
chr1_227740257_227740306_hsa-miR-26a-5p	chr1	227740231	227740306	1	-	23456	ABCB10	intron	hsa-miR-26a-5p	||||||--|||----|||||-	||||||-------------|||--------|||||-	-15.6	7	7merA1	37	NA	NA	NA	NA	5A
chr1_227862180_227862238_hsa-miR-27a-3p	chr1	227862180	227862255	1	+	9816	URB2	3'UTR	hsa-miR-27a-3p	W|||||--W|W-----||W|	W||---|||--W|W-----||W|-	-14.7	1	6mer.mm	53	NA	NA	6	A,G	5A
chr1_227898494_227898518_hsa-miR-320a	chr1	227898443	227898518	1	-			deep_intergenic	hsa-miR-320a	---||||||W-|||||W||--	||||||W---||||---|W||-	-27	54	NA	NA	NA	NA	NA	NA	4
chr1_228272369_228272404_hsa-miR-130a-3p	chr1	228272369	228272444	1	+	2590	GALNT2	intron	hsa-miR-130a-3p	-|||----||||--||||||W	-|||----||||----------||||||W-	-20.5	6	6mer.mm	48	NA	NA	6	C,C	5A
chr1_228293292_228293350_hsa-miR-4279	chr1	228293292	228293367	1	+	2590	GALNT2	intron	hsa-miR-4279	-|W||||||------	-|W||--||||-	-15.5	8	NA	NA	NA	NA	NA	NA	5A
chr1_228294167_228294217_hsa-miR-194-5p	chr1	228294167	228294242	1	+	2590	GALNT2	intron	hsa-miR-194-5p	------|||------||||||	-|||-----||||||-	-15.4	5	NA	NA	NA	NA	NA	NA	4
chr1_228294379_228294435_hsa-miR-21-5p	chr1	228294379	228294454	1	+	2590	GALNT2	intron	hsa-miR-21-5p	|||||----W||-||-|W|--	|||||----W||-||---|W|-	-12.9	6	7merm8.mm	21	NA	NA	7	A,A	5B
chr1_228303124_228303179_hsa-miR-191-5p	chr1	228303124	228303199	1	+	2590	GALNT2	intron	hsa-miR-191-5p	---|||-------|||||||W-	-|||---|||||||W-	-19.8	5	NA	NA	NA	NA	NA	NA	3
chr1_228306780_228306823_hsa-miR-26b-5p	chr1	228306780	228306855	1	+	2590	GALNT2	intron	hsa-miR-26b-5p	|||||----|||||-||WW-	|||||----|||||-||WW-	-18.5	4	7merm8.indel	18	7	NA	NA	T	5B
chr1_228306781_228306823_hsa-miR-26a-5p	chr1	228306781	228306856	1	+	2590	GALNT2	intron	hsa-miR-26a-5p	-||||W---||||||-|||||	-||-||W-------||||||------------|||||-	-19.7	6	7merm8.indel	17	7	NA	NA	T	5B
chr1_228309903_228309943_hsa-miR-20a-5p	chr1	228309903	228309978	1	+	2590	GALNT2	intron	hsa-miR-20a-5p	-||-||||W---W--|||||--	-||------||||W----W--|||||-	-15	17	7merA1.mm	6	NA	NA	3	A,G	5A
chr1_228309992_228310031_hsa-miR-574-5p	chr1	228309992	228310067	1	+	2590	GALNT2	intron	hsa-miR-574-5p	-|W|-WW||-|W-|W|WW--W-	-|W|-WW|||W-|W|WW--W-	-11.9	31	NA	NA	NA	NA	NA	NA	2
chr1_228316194_228316239_hsa-miR-574-3p	chr1	228316194	228316269	1	+	2590	GALNT2	intron	hsa-miR-574-3p	--||W|--||-||||-|||--	-||W|---||||||-|||-	-22	46	6merA1.indel	12	2	NA	NA	A	2
chr1_228346932_228346982_hsa-miR-126-3p	chr1	228346932	228347007	1	+	2590	GALNT2	intron	hsa-miR-126-3p	-|||||--|||||-----|||	-|||||---|||||----|||-	-21.4	7	7merA1.mm	23	NA	NA	2	C,C	5A
chr1_228350355_228350405_hsa-let-7a-5p	chr1	228350355	228350430	1	+	2590	GALNT2	intron	hsa-let-7a-5p	|||||-|W||----W||||||	|||||-|W--||----W||||||-	-20.5	8	7merm8.mm	25	NA	NA	7	A,A	5A
chr1_228358635_228358670_hsa-miR-574-5p	chr1	228358635	228358710	1	+	2590	GALNT2	intron	hsa-miR-574-5p	-||WW|W|||W||WW||-||--	-||W---W|W|||---W||WW||--||-	-18.4	42	6mer.mm	41	NA	NA	6	G,A	6
chr1_228364985_228365040_hsa-miR-103a-3p	chr1	228364985	228365060	1	+	2590	GALNT2	intron	hsa-miR-103a-3p	||-|||||---|||||---|||	||-|||||--|||||-|||-	-22.6	1	7merm8.mm	14	NA	NA	4	A,A	5B
chr1_228413611_228413667_hsa-miR-26a-5p	chr1	228413611	228413686	1	+	2590	GALNT2	intron	hsa-miR-26a-5p	||--W|---||||||W-|||-	||--W|--------||||||W----------|||-	-20.6	17	NA	NA	NA	NA	NA	NA	5B
chr1_228482043_228482099_hsa-miR-320a	chr1	228482043	228482118	1	+	2590	GALNT2	3'UTR	hsa-miR-320a	||||||||W--|||-|||||-	||||||||W-----||||||||-	-31.7	28	7merm8	44	NA	NA	NA	NA	6
chr1_228863110_228863148_hsa-miR-18a-5p	chr1	228863110	228863185	1	+	22796	COG2	CDS	hsa-miR-18a-5p	-|||-||-||W|-|||-W|W--	-|||||----||W||||-W|W-	-16.3	16	6mer.mm	41	NA	NA	5	G,G	6
chr1_228871806_228871845_hsa-miR-548c-5p	chr1	228871806	228871881	1	+	22796	COG2	CDS	hsa-miR-548c-5p	-||||--WW||W|W---||||	-||||WW||W-|W--||||-	-17.2	6	6mer_off.mm	60	NA	NA	5	G,G	6
chr1_228889599_228889655_hsa-miR-320a	chr1	228889599	228889674	1	+	22796	COG2	intron	hsa-miR-320a	-|||||||W--||W||||-|-	-|||||||W----------||W||||-|-	-24.7	47	6mer_off	69	NA	NA	NA	NA	2
chr1_228906575_228906611_hsa-miR-24-3p	chr1	228906536	228906611	1	-	183	AGT	CDS	hsa-miR-24-3p	-|||||W||--|||||--|||	-|||||W||---|||||--|||-	-26.6	5	6mer	58	NA	NA	NA	NA	6
chr1_228912679_228912705_hsa-miR-210	chr1	228912630	228912705	1	-	183	AGT	CDS	hsa-miR-210	||||||WW|--||||||----	||||||WW|-||||-||-	-25.2	4	7merA1	16	NA	NA	NA	NA	2
chr1_228912806_228912863_hsa-miR-21-5p	chr1	228912788	228912863	1	-	183	AGT	CDS	hsa-miR-21-5p	-||-W|--||||-|--||||-	-||W|-||||-|--||||-	-16	50	7merA1.mm	10	NA	NA	6	T,G	5A
chr1_228913054_228913080_hsa-miR-103a-3p	chr1	228913005	228913080	1	-	183	AGT	CDS	hsa-miR-103a-3p	-|-||||||--|---||W|---	-|-||||||--|---||W|-	-17.7	21	7merA1.mm	68	NA	NA	3	C,C	5A
chr1_229074418_229074447_hsa-miR-4271	chr1	229074418	229074493	1	+			upstream_10k	hsa-miR-4271	------||---W|||W|W	-||---W|||W|W-	-13.7	61	NA	NA	NA	NA	NA	NA	4
chr1_229124656_229124681_hsa-miR-106b-5p	chr1	229124606	229124681	1	-	79573	TTC13	intron	hsa-miR-106b-5p	--||WW|||-||||||----	-||W--W|||-||||||-	-22.9	49	5mer_3	50	NA	NA	NA	NA	1
chr1_229137973_229138015_hsa-miR-769-5p	chr1	229137940	229138015	1	-	79573	TTC13	intron	hsa-miR-769-5p	||||||-|||||--|||-||W	||||||-------|-||||---|||-||W-	-25.6	10	6mer	34	NA	NA	NA	NA	5A
chr1_229221725_229221770_hsa-miR-191-5p	chr1	229221695	229221770	1	-	375061	FAM89A	3'UTR	hsa-miR-191-5p	---||----------||||||-	-||-----------||||||-	-16	47	NA	NA	NA	NA	NA	NA	3
chr1_229223773_229223829_hsa-miR-140-5p	chr1	229223754	229223829	1	-	375061	FAM89A	intron	hsa-miR-140-5p	--|||------||--|||W||	-|||------||--|||W||-	-17.4	33	NA	NA	NA	NA	NA	NA	5B
chr1_229228256_229228288_hsa-miR-574-5p	chr1	229228213	229228288	1	-	375061	FAM89A	intron	hsa-miR-574-5p	||WW--|||--||--|--W---	||WW--|||----||--|--W-	-15.3	36	NA	NA	NA	NA	NA	NA	1
chr1_229365410_229365448_hsa-miR-18a-5p	chr1	229365410	229365485	1	+	440730	TRIM67	CDS	hsa-miR-18a-5p	-||||||-||--||-|------	-||||||---||---||-|-	-19.5	44	6mer_off	57	NA	NA	NA	NA	1
chr1_229441242_229441300_hsa-miR-23a-3p	chr1	229441225	229441300	1	-	128061	C1orf131	CDS	hsa-miR-23a-3p	|||-|||||--|WW|||W||	|||-------------|||||---|WW|||W--||-	-10.2	14	7merm8.indel	44	5	NA	NA	C	6
chr1_229455117_229455167_hsa-miR-19a-3p	chr1	229455117	229455192	1	+	8443	GNPAT	intron	hsa-miR-19a-3p	-|||||-||||||----|||--	-|||||-|||--|||-----|||-	-15.8	36	5mer_2	54	NA	NA	NA	NA	5A
chr1_229460201_229460256_hsa-miR-17-5p	chr1	229460201	229460276	1	+	8443	GNPAT	intron	hsa-miR-17-5p	-|||-||----|||W||||---	-|||||-----|||W||||-	-19.8	21	8mer.mm	25	NA	NA	7	G,T	5B
chr1_229460597_229460641_hsa-miR-18a-5p	chr1	229460597	229460672	1	+	8443	GNPAT	5'UTR	hsa-miR-18a-5p	||||||-----|||||||||--	|||||||||--||||||-	-20.3	20	6mer	32	NA	NA	NA	NA	5B
chr1_229461696_229461751_hsa-miR-17-5p	chr1	229461696	229461771	1	+	8443	GNPAT	intron	hsa-miR-17-5p	|||||W||--||||---||||-	|||||--W||---||||||||-	-17.6	3	7merA1	19	NA	NA	NA	NA	5B
chr1_229465579_229465635_hsa-miR-26a-5p	chr1	229465579	229465654	1	+	8443	GNPAT	intron	hsa-miR-26a-5p	------------W|||-|||-	-W||||||-	-12.8	16	6merA1.mm	31	NA	NA	3	C,C	4
chr1_229466907_229466969_hsa-miR-93-5p	chr1	229466907	229466982	2	+	8443	GNPAT	intron	hsa-miR-93-5p	||||||||||||--||||----	||||||||---||||---||||-	-25.1	12	8mer	28	NA	NA	NA	NA	2
chr1_229468692_229468728_hsa-miR-23a-3p	chr1	229468692	229468767	1	+	8443	GNPAT	CDS	hsa-miR-23a-3p	W||--W|||||WW|||W---	W||-W|||||WW|||W-	-20.6	32	7merA1.mm	3	NA	NA	2	T,T	2
chr1_229537002_229537026_hsa-miR-26b-5p	chr1	229536951	229537026	1	-	149371	EXOC8	3'UTR	hsa-miR-26b-5p	W|||||||WW||WW-W|W||	W|||||||-----WW||WW-W|W||-	-17.4	8	7merm8	8	NA	NA	NA	NA	6
chr1_229537260_229537284_hsa-miR-181a-5p	chr1	229537209	229537284	1	-	149371	EXOC8	3'UTR	hsa-miR-181a-5p	---|W|||||-||--||-||W-	-|W|||||---||-||-||W-	-15.7	34	NA	NA	NA	NA	NA	NA	4
chr1_229542338_229542367_hsa-miR-320a	chr1	229542338	229542413	1	+	83932	SPRTN	intron	hsa-miR-320a	-|||||---|WW-||||||W|	-|||||-|WW--||||||W|-	-24.6	4	7merm8.indel	1	6	NA	NA	C	5B
chr1_229555376_229555432_hsa-miR-21-5p	chr1	229555376	229555451	1	+	83932	SPRTN	CDS||3'UTR	hsa-miR-21-5p	-||--||||-|--||||W|||	-||||||-|||||W|||-	-18.3	45	7merA1.mm	9	NA	NA	3	G,A	6
chr1_229556101_229556155_hsa-miR-423-3p	chr1	229556101	229556176	1	+	83932	SPRTN	3'UTR	hsa-miR-423-3p	-----||||||-W|---|||||	-||||||-W|--------------|||||-	-18.1	30	NA	NA	NA	NA	NA	NA	4
chr1_229561625_229561676_hsa-miR-93-5p	chr1	229561601	229561676	1	-			downstream_10k	hsa-miR-93-5p	-----W|||---||W|-||---	-W|||--||W|-||-	-15.6	1	NA	NA	NA	NA	NA	NA	4
chr1_229568620_229568676_hsa-miR-365a-3p	chr1	229568601	229568676	1	-	54583	EGLN1	3'UTR	hsa-miR-365a-3p	-||||--|W||||-|||||||	-||||--|-W||||-------------|||||||-	-13.1	8	5mer_1	1	NA	NA	NA	NA	6
chr1_229574596_229574653_hsa-miR-27a-3p	chr1	229574578	229574653	1	-	54583	EGLN1	intron	hsa-miR-27a-3p	||-|||-|||||-W|||||-	||---||||||||W|||||-	-23.9	4	NA	NA	NA	NA	NA	NA	2
chr1_229595678_229595720_hsa-miR-17-5p	chr1	229595645	229595720	1	-	54583	EGLN1	intron	hsa-miR-17-5p	-|||W-||-|||||-||||||-	-|||W-||---|||-||||||||-	-20.1	6	NA	NA	NA	NA	NA	NA	6
chr1_229612893_229612934_hsa-miR-320a	chr1	229612859	229612934	1	-	54583	EGLN1	intron	hsa-miR-320a	-||||||--|||-|||-----	-||||||-------||||||-	-16.9	2	6mer_off	16	NA	NA	NA	NA	1
chr1_229616570_229616626_hsa-miR-106b-3p	chr1	229616551	229616626	1	-	54583	EGLN1	intron	hsa-miR-106b-3p	-||||-||||W----------	-||||-||||W-	-19	60	6mer_off.mm	65	NA	NA	7	T,T	1
chr1_229724854_229724911_hsa-miR-188-5p	chr1	229724836	229724911	1	-			deep_intergenic	hsa-miR-188-5p	||||-|||||||||||-||W	||||-||||---|||||||||W-	-27.7	6	7merm8.mm	22	NA	NA	6	C,A	6
chr1_229767143_229767191_hsa-miR-26a-5p	chr1	229767143	229767218	1	+	7257	TSNAX	CDS	hsa-miR-26a-5p	-||||W|-||||||--|WW||	-||||W|---||||----||--|WW||-	-20.1	2	6merA1	35	NA	NA	NA	NA	6
chr1_229783045_229783077_hsa-miR-320a	chr1	229783045	229783120	1	+	100303453	TSNAX-DISC1	intron	hsa-miR-320a	-|||||||||||----||||-	-|||||||||-||--||||-	-28.8	5	6mer_off	18	NA	NA	NA	NA	5A
chr1_229787333_229787368_hsa-miR-106b-5p	chr1	229787333	229787408	1	+	100303453	TSNAX-DISC1	intron	hsa-miR-106b-5p	-||W|||---|||-||||--	-||W|||---|||-||||-	-21.6	13	7merm8.indel	25	5	NA	NA	G	2
chr1_229854114_229854150_hsa-miR-30a-5p	chr1	229854114	229854189	1	+	27185	DISC1	intron	hsa-miR-30a-5p	|||||||----||-|||||--	|||||||---||-|||||-	-21.5	11	7merm8	23	NA	NA	NA	NA	5B
chr1_229932673_229932695_hsa-miR-23b-3p	chr1	229932673	229932748	1	+	27185	DISC1	intron	hsa-miR-23b-3p	||-|||W--|||--------	|||||--W--|||-	-10.4	2	7merm8.mm	50	NA	NA	6	A,A	1
chr1_229952827_229952884_hsa-miR-26a-5p	chr1	229952827	229952902	1	+	100303453	TSNAX-DISC1	3'UTR||intron	hsa-miR-26a-5p	-||||W||-||||||--|||-	-||---||W||------|-|||||-------|||-	-15.1	28	6mer_off.mm	56	NA	NA	6	G,T	6
chr1_230000468_230000500_hsa-miR-574-5p	chr1	230000425	230000500	1	-			deep_intergenic	hsa-miR-574-5p	-|||||||------||------	-|||||||--||-	-15	23	6mer_off	29	NA	NA	NA	NA	1
chr1_230237472_230237520_hsa-miR-93-5p	chr1	230237472	230237547	1	+	27185	DISC1	intron	hsa-miR-93-5p	---W|||----|--||------	-W||||--||-	-13.8	65	6mer.indel	12	5	NA	NA	G	1
chr1_230238814_230238845_hsa-miR-26a-5p	chr1	230238814	230238889	1	+	100303453	TSNAX-DISC1	intron	hsa-miR-26a-5p	||||||----||||-------	||||||||||-	-16	16	6mer	21	NA	NA	NA	NA	1
chr1_230600908_230600938_hsa-miR-27a-3p	chr1	230600863	230600938	1	-	57568	SIPA1L2	3'UTR	hsa-miR-27a-3p	-||||W--|||---------	-||||W----|||-	-12	11	5mer_3	15	NA	NA	NA	NA	1
chr1_230605137_230605192_hsa-miR-320a	chr1	230605117	230605192	1	-	57568	SIPA1L2	intron	hsa-miR-320a	----|||||------W|-|W|	-|||||----W|-|W|-	-15.5	37	NA	NA	NA	NA	NA	NA	4
chr1_230819233_230819254_hsa-miR-500a-5p	chr1	230819233	230819308	1	+			deep_intergenic	hsa-miR-500a-5p	||W-||-||-||||W|-|||--	||W---||-||---------||||W|-|||-	-14.7	43	6mer.mm	50	NA	NA	4	T,T	6
chr1_2324420_2324462_hsa-miR-193b-3p	chr1	2324420	2324495	1	+	11079	RER1	CDS||3'UTR	hsa-miR-193b-3p	-||-||||||--|||||||||	-||-------------||--|||||||||||||-	-25.3	4	6mer.mm	48	NA	NA	3	C,T	6
chr1_23255012_23255050_hsa-miR-374a-5p	chr1	23255012	23255087	1	+	23028	KDM1A	CDS	hsa-miR-374a-5p	|||||||--||||-----||-	|||||||---||||-----||-	-13.1	7	7merm8	22	NA	NA	NA	NA	1
chr1_232631832_232631889_hsa-miR-151a-3p	chr1	232631814	232631889	1	-	6894	TARBP1	CDS	hsa-miR-151a-3p	W||||||-||-|||||W---	W||||||---|||||||W-	-21.8	10	6mer_off	22	NA	NA	NA	NA	2
chr1_23278638_23278670_hsa-miR-92a-3p	chr1	23278638	23278713	1	+	23028	KDM1A	CDS	hsa-miR-92a-3p	||||||||||||||WW||W|-	||||-||||||--||||W----W||W|-	-27.2	12	7merm8.indel	32	NA	5,6	NA	T	6
chr1_232807528_232807561_hsa-miR-17-5p	chr1	232807486	232807561	1	-	359948	IRF2BP2	3'UTR	hsa-miR-17-5p	|||||||W||--W|W||-W|--	|||||||W||-W|W||-W|-	-22.4	2	7merm8	15	NA	NA	NA	NA	6
chr1_232808433_232808489_hsa-miR-16-5p	chr1	232808414	232808489	1	-	359948	IRF2BP2	3'UTR	hsa-miR-16-5p	|W|||---|||----------	|W|||-|||-	-9.7	13	5mer_3	32	NA	NA	NA	NA	1
chr1_232809031_232809087_hsa-miR-197-3p	chr1	232809012	232809087	1	-	359948	IRF2BP2	3'UTR	hsa-miR-197-3p	W||||||--W||||--|||||	W||||||----W||||---------------|||||-	-25	1	6mer_off	31	NA	NA	NA	NA	5B
chr1_232809885_232809941_hsa-miR-122-5p	chr1	232809866	232809941	1	-	359948	IRF2BP2	CDS	hsa-miR-122-5p	||||||-W||--|||W-----	||||||W||-----|||W-	-21.1	1	7merA1	14	NA	NA	NA	NA	1
chr1_233360438_233360483_hsa-miR-5684	chr1	233360408	233360483	1	-			downstream_10k||upstream_10k	hsa-miR-5684	-|||||W|||--W|-----	-||-|----||W|||---W|-	-11.6	41	6mer.mm	58	NA	NA	3	C,A	1
chr1_233364379_233364413_hsa-miR-92a-3p	chr1	233364338	233364413	1	-	51742	ARID4B	intron	hsa-miR-92a-3p	|||W||--||-||||||||||	|||W||--------------||||||||||||-	-28.3	12	6mer.mm	39	NA	NA	5	G,T	6
chr1_233365666_233365705_hsa-miR-17-5p	chr1	233365630	233365705	1	-	23029	RBM34	CDS	hsa-miR-17-5p	|||||||||-||W|||||W|--	|||||||||--||W||-|||W|-	-26.8	7	7merm8	23	NA	NA	NA	NA	6
chr1_233365668_233365703_hsa-miR-106b-5p	chr1	233365628	233365703	1	-	51742	ARID4B	CDS	hsa-miR-106b-5p	||||||||--||W|||||||	||||||||---||W||-|||||-	-25.9	5	7merm8	21	NA	NA	NA	NA	5B
chr1_233365793_233365836_hsa-miR-32-5p	chr1	233365761	233365836	1	-	23029	RBM34	intron	hsa-miR-32-5p	||||||||W|-----------	||||||||W|-	-17.6	6	8mer	10	NA	NA	NA	NA	1
chr1_233386040_233386071_hsa-miR-566	chr1	233385996	233386071	1	-	23029	RBM34	intron	hsa-miR-566	--|||||--|-||||||-	-|||||--|--||||||-	-27.3	4	5mer_3	16	NA	NA	NA	NA	5B
chr1_233397221_233397271_hsa-miR-17-5p	chr1	233397196	233397271	2	-	51742	ARID4B	3'UTR	hsa-miR-17-5p	|||||W||-|||||||||W||-	|||||W||--------|||||||-||W||-	-27	3	8mer.mm	26	NA	NA	7	G,T	6
chr1_233397308_233397364_hsa-miR-148a-3p	chr1	233397289	233397364	1	-	51742	ARID4B	3'UTR	hsa-miR-148a-3p	-|||||---|||||||-|||-	-|||||---|||||||-----|||-	-22.6	7	5mer_2	26	NA	NA	NA	NA	5B
chr1_233397308_233397365_hsa-miR-23a-3p	chr1	233397290	233397365	1	-	51742	ARID4B	3'UTR	hsa-miR-23a-3p	W||-|W---|||W||||---	W||-|W----|||W||||-	-13.9	9	6mer_off.mm	68	NA	NA	7	T,T	2
chr1_233398421_233398459_hsa-miR-17-5p	chr1	233398384	233398459	1	-	51742	ARID4B	3'UTR	hsa-miR-17-5p	-||||||----|||||||--||	-||||||--|||||---||--||-	-23.9	5	7merm8	15	NA	NA	NA	NA	5B
chr1_233405946_233406003_hsa-miR-192-5p	chr1	233405928	233406003	1	-	51742	ARID4B	intron	hsa-miR-192-5p	||||||-------||||||-	||||||-||||||-	-21.3	10	7merA1	18	NA	NA	NA	NA	3
chr1_233459899_233459935_hsa-miR-26a-5p	chr1	233459860	233459935	1	-	51742	ARID4B	intron	hsa-miR-26a-5p	|||||-|||--|W|---|||-	|||||-||||W||||-	-13.8	9	8mer.mm	18	NA	NA	7	T,C	6
chr1_233486660_233486694_hsa-miR-92a-3p	chr1	233486619	233486694	1	-	51742	ARID4B	intron	hsa-miR-92a-3p	----||||-W||||-------	-||||-W||||-	-18.3	23	NA	NA	NA	NA	NA	NA	1
chr1_233500884_233500938_hsa-miR-182-5p	chr1	233500863	233500938	1	-	51742	ARID4B	intron	hsa-miR-182-5p	W||||-|||||||||--||----	W||||||||--|||||--||-	-19.6	18	5mer_2	33	NA	NA	NA	NA	2
chr1_233521746_233521801_hsa-miR-19a-3p	chr1	233521726	233521801	1	-	51742	ARID4B	intron	hsa-miR-19a-3p	|||||||----||||-|||-|-	|||-||||---------||||-|||-|-	-14.9	19	7merm8.mm	24	NA	NA	7	A,C	5B
chr1_233544522_233544579_hsa-miR-27a-3p	chr1	233544504	233544579	1	-	51742	ARID4B	intron	hsa-miR-27a-3p	|||||||-W-W|||W-----	|||||||-W----W|||W-	-17	55	8mer	67	NA	NA	NA	NA	1
chr1_23354523_23354580_hsa-miR-23a-3p	chr1	23354505	23354580	1	-	7798	LUZP1	intron	hsa-miR-23a-3p	||||||W---|||||W||--	||||||W--|||||W||-	-23.9	32	6mer	44	NA	NA	NA	NA	2
chr1_233547485_233547540_hsa-miR-19a-3p	chr1	233547465	233547540	1	-	51742	ARID4B	intron	hsa-miR-19a-3p	-------|||||||---||W--	-|||||||--||W-	-15.7	40	6mer.indel	68	5	NA	NA	C	4
chr1_233562173_233562230_hsa-miR-122-5p	chr1	233562173	233562248	2	+	9453	GGPS1	intron	hsa-miR-122-5p	|||W||-||||||||-W||W-	|||W||---||||||||--W||W-	-26.9	5	8mer	29	NA	NA	NA	NA	6
chr1_233617767_233617823_hsa-miR-92a-3p	chr1	233617767	233617842	1	+	6905	TBCE	intron	hsa-miR-92a-3p	-||-|||||---|-||||W--	-||-|||||------|-||||W-	-18.8	6	6mer_off.mm	22	NA	NA	5	G,A	3
chr1_233645220_233645275_hsa-miR-103a-3p	chr1	233645220	233645295	1	+	6905	TBCE	intron	hsa-miR-103a-3p	||||||---||-|||||-----	||||||----||-|||||-	-24.9	9	7merA1	22	NA	NA	NA	NA	2
chr1_233655305_233655361_hsa-miR-320a	chr1	233655305	233655380	1	+	6905	TBCE	intron	hsa-miR-320a	--|||-W|--|||||||||W-	-|||W|--|||||||||W-	-32.7	5	6merA1.mm	57	NA	NA	6	C,C	5B
chr1_233721907_233721963_hsa-miR-30c-5p	chr1	233721888	233721963	1	-	148789	B3GALNT2	intron	hsa-miR-30c-5p	----|||-||||--|W-||---	-|||||||---|W-||-	-12.3	9	6mer_off.indel	40	NA	4,5	NA	G	4
chr1_233780430_233780454_hsa-miR-30a-5p	chr1	233780430	233780505	1	+			exon_unclassified	hsa-miR-30a-5p	|W--||-|||-|W|||||---	|W--||-------||||W|----||||-	-16.5	42	NA	NA	NA	NA	NA	NA	2
chr1_233892794_233892849_hsa-miR-93-5p	chr1	233892774	233892849	1	-	1130	LYST	3'UTR	hsa-miR-93-5p	||||||||---||||-------	||||||||--------||||-	-18.6	1	8mer	15	NA	NA	NA	NA	1
chr1_234028730_234028785_hsa-miR-18a-5p	chr1	234028710	234028785	1	-	1130	LYST	intron	hsa-miR-18a-5p	||||||||--|||-|||W----	||||||||-||||||W-	-24.1	7	8mer	17	NA	NA	NA	NA	2
chr1_234070371_234070408_hsa-miR-186-5p	chr1	234070333	234070408	1	-	1130	LYST	intron	hsa-miR-186-5p	-|||||----|||--||||||	-||||||||||||||-	-20.8	10	5mer_1	57	NA	NA	NA	NA	5B
chr1_234202387_234202423_hsa-miR-320a	chr1	234202387	234202462	1	+			deep_intergenic	hsa-miR-320a	|||||-|||--|||||||-||	||||||||----|||||||-||-	-28.5	4	7merm8.mm	20	NA	NA	7	T,C	6
chr1_234205791_234205827_hsa-miR-30c-5p	chr1	234205752	234205827	1	-	4811	NID1	3'UTR	hsa-miR-30c-5p	-||||--|||-|||||--||||	-||||------------||||||||-------||||-	-13.3	30	7merA1	24	NA	NA	NA	NA	6
chr1_234206041_234206064_hsa-miR-17-5p	chr1	234205989	234206064	1	-	4811	NID1	3'UTR	hsa-miR-17-5p	-||W|W|--|-||||-||W---	-||W|W|--|-||||||W-	-14.8	55	6mer	59	NA	NA	NA	NA	2
chr1_234206728_234206772_hsa-miR-146a-5p	chr1	234206697	234206772	1	-	4811	NID1	3'UTR	hsa-miR-146a-5p	--W|||WW|-------||||-	-W|||WW|----||||-	-12.9	17	5mer_1	31	NA	NA	NA	NA	5A
chr1_234210448_234210477_hsa-miR-455-3p	chr1	234210402	234210477	1	-	4811	NID1	CDS	hsa-miR-455-3p	|||||||||||||-------	||||||||-|||||-	-27.6	2	8mer	10	NA	NA	NA	NA	1
chr1_234241912_234241959_hsa-miR-210	chr1	234241884	234241959	1	-	4811	NID1	CDS||5'UTR	hsa-miR-210	---||||||||||-|||||--	-||||----||||||-|||||-	-27.3	13	6mer_off.indel	30	4	NA	NA	T	4
chr1_234246402_234246457_hsa-miR-17-5p	chr1	234246382	234246457	1	-	4811	NID1	intron	hsa-miR-17-5p	|||||||-------|||||-||	|||||||-|||||||-	-21.5	8	7merm8	17	NA	NA	NA	NA	3
chr1_234388923_234388950_hsa-miR-193b-3p	chr1	234388923	234388998	1	+	7107	GPR137B	intron	hsa-miR-193b-3p	-|||||-------||||||||	-|||||------|||||--|||-	-23.5	1	7merA1.mm	18	NA	NA	2	A,A	3
chr1_234446479_234446528_hsa-miR-181b-5p	chr1	234446453	234446528	1	-	56605	ERO1LB	3'UTR	hsa-miR-181b-5p	||||||--|W||W||--|WW|W	||||--||-----|W||W----||-|WW|W-	-10.8	5	6mer.mm	30	NA	NA	6	T,T	6
chr1_234495100_234495156_hsa-miR-21-5p	chr1	234495081	234495156	1	-	56605	ERO1LB	intron	hsa-miR-21-5p	|||-|||--|-||||||||W-	|||||||||||||||W-	-18.5	3	8mer.indel	14	5	NA	NA	T	5B
chr1_234635876_234635932_hsa-miR-92a-3p	chr1	234635876	234635951	1	+	128178	EDARADD	intron	hsa-miR-92a-3p	-W|||||-WW||||-|||W|W	-W||-|||WW|||-|----------|||W|W-	-22.2	41	NA	NA	NA	NA	NA	NA	6
chr1_234675438_234675494_hsa-miR-186-5p	chr1	234675438	234675513	2	+	128178	EDARADD	intron	hsa-miR-186-5p	||||||||-------||||||	||||||||-----||||||-	-20.4	8	8mer	21	NA	NA	NA	NA	3
chr1_234714264_234714307_hsa-miR-29a-3p	chr1	234714264	234714339	1	+	128178	EDARADD	3'UTR	hsa-miR-29a-3p	-|||||||||||---------	-||||||-|||-||	-17.4	1	6mer_off	8	NA	NA	NA	NA	1
chr1_234773611_234773666_hsa-miR-103a-3p	chr1	234773591	234773666	1	-			downstream_10k	hsa-miR-103a-3p	W|||||--W|||-|-||W----	W||--|||-W|||----|-||W-	-13.7	50	8mer.indel	62	6	NA	NA	C	2
chr1_234776262_234776299_hsa-miR-16-5p	chr1	234776224	234776299	1	-			downstream_10k	hsa-miR-16-5p	-W|-|||||---|||W||W--	-W|-||--|||-------|||W||W-	-13.4	37	NA	NA	NA	NA	NA	NA	2
chr1_234779081_234779137_hsa-miR-30a-5p	chr1	234779081	234779156	1	+	3964	LGALS8	3'UTR	hsa-miR-30a-5p	--------|||-||-|||---	-|||-||-|||	-12	1	NA	NA	NA	NA	NA	NA	4
chr1_234834368_234834429_hsa-miR-4286	chr1	234834354	234834429	1	-	55127	HEATR1	5'UTR	hsa-miR-4286	-|||||---|||||||	-|||||-|||||||-	-24.4	18	7merA1.mm	27	NA	NA	2	C,A	5B
chr1_235034742_235034799_hsa-miR-27a-3p	chr1	235034742	235034817	1	+	4548	MTR	intron	hsa-miR-27a-3p	-|||||--W|||||||----	-|||||---W|||--||||-	-16.9	30	7merm8.indel	5	6	NA	NA	A	1
chr1_235063074_235063109_hsa-miR-17-5p	chr1	235063074	235063149	1	+	4548	MTR	intron	hsa-miR-17-5p	-|||-||--|||W-W||||W|-	-|||---||--|||W--W||--||W|-	-16.6	4	7merm8.indel	6	6	NA	NA	T	5B
chr1_235066060_235066091_hsa-miR-18a-5p	chr1	235066060	235066135	1	+	4548	MTR	intron	hsa-miR-18a-5p	--WW|-||W||--||-|||---	-WW|---||W||--||-|||-	-14	4	NA	NA	NA	NA	NA	NA	2
chr1_235071123_235071179_hsa-miR-320a	chr1	235071123	235071198	1	+	4548	MTR	intron	hsa-miR-320a	|||||||----||||||||W-	|||||||----|||--|||||W-	-27.8	7	8mer	23	NA	NA	NA	NA	5B
chr1_23508356_23508411_hsa-miR-17-5p	chr1	23508336	23508411	1	-			downstream_10k	hsa-miR-17-5p	|||||-|---|||||||W----	|||||-|-|||||||W-	-21.2	3	8mer.mm	13	NA	NA	7	G,G	2
chr1_235087297_235087335_hsa-miR-23a-3p	chr1	235087297	235087372	1	+	4548	MTR	intron	hsa-miR-23a-3p	|||||||---|||||-----	|||||||----|||||-	-20.4	18	7merm8	28	NA	NA	NA	NA	1
chr1_23509721_23509755_hsa-miR-92a-3p	chr1	23509680	23509755	1	-	10236	HNRNPR	CDS	hsa-miR-92a-3p	-||||-||||W|||-|||W--	-||||---||----||W|||-------|||W-	-25.5	5	7merm8.mm	18	NA	NA	7	A,G	2
chr1_235102426_235102482_hsa-miR-186-5p	chr1	235102426	235102501	1	+	4548	MTR	intron	hsa-miR-186-5p	--|W|||W|----|||W|||W	-|W|||W|-------------|||W|||W-	-16.5	20	7merA1.indel	13	5	NA	NA	G	3
chr1_235128226_235128282_hsa-miR-194-5p	chr1	235128226	235128301	1	+	4548	MTR	3'UTR	hsa-miR-194-5p	|||||-----||||-------	|||||-----||||-	-15	44	6mer_off	58	NA	NA	NA	NA	1
chr1_235133349_235133405_hsa-miR-374a-5p	chr1	235133349	235133424	1	+	4548	MTR	3'UTR	hsa-miR-374a-5p	-----||||---|||--||||	-||||--|||-------||||-	-11.1	12	6merA1.mm	66	NA	NA	4	T,T	4
chr1_235153135_235153191_hsa-miR-17-5p	chr1	235153135	235153210	1	+			deep_intergenic	hsa-miR-17-5p	|||||||----|W|||||W||-	||||||||W|||||W||-	-25.7	9	8mer	20	NA	NA	NA	NA	5B
chr1_23517561_23517619_hsa-miR-140-3p	chr1	23517544	23517619	1	-	10236	HNRNPR	CDS	hsa-miR-140-3p	-|||||||||----|||---	-|||||||||----|||-	-27.6	12	6mer_off	23	NA	NA	NA	NA	2
chr1_23593783_23593839_hsa-miR-186-5p	chr1	23593764	23593839	1	-	6920	TCEA3	intron	hsa-miR-186-5p	--|||-||||||W-W-|||||	-|||-----||||||W-----W--------------|||||-	-18.5	12	6merA1.indel	29	NA	3,4	NA	G	6
chr1_23611909_23611965_hsa-miR-101-3p	chr1	23611890	23611965	1	-	6920	TCEA3	intron	hsa-miR-101-3p	|||||--|||W---------	|||||---|||W-	-12.2	5	6merA1	13	NA	NA	NA	NA	1
chr1_23654547_23654570_hsa-miR-1281	chr1	23654495	23654570	1	-	55616	ASAP3	intron	hsa-miR-1281	-------||||-----	-||||-	-8.8	57	NA	NA	NA	NA	NA	NA	4
chr1_236546755_236546811_hsa-miR-16-5p	chr1	236546755	236546830	1	+			deep_intergenic	hsa-miR-16-5p	|||||||-|||-||-||||||	|||||-||-|||------||-||||||-	-21.5	4	7merm8.indel	24	NA	5,6	NA	C	6
chr1_236576786_236576843_hsa-miR-192-5p	chr1	236576786	236576861	1	+			deep_intergenic	hsa-miR-192-5p	----|||-|||-|W||----	-|||----|||-|W||-	-10.3	38	NA	NA	NA	NA	NA	NA	4
chr1_236666367_236666422_hsa-miR-181a-5p	chr1	236666347	236666422	1	-			deep_intergenic	hsa-miR-181a-5p	-|||||---W||||--|||---	-|||||W|||||||-	-16.6	45	6mer_off	53	NA	NA	NA	NA	5B
chr1_236690660_236690721_hsa-miR-4306	chr1	236690646	236690721	1	-			deep_intergenic	hsa-miR-4306	||||||--|||||||-	||||||--|||||||-	-27.7	23	6mer	33	NA	NA	NA	NA	1
chr1_236701590_236701635_hsa-miR-92a-3p	chr1	236701560	236701635	1	-			downstream_10k	hsa-miR-92a-3p	|||||||-----||W|||||-	|||||||-||W|||||-	-27.9	7	7merm8	17	NA	NA	NA	NA	3
chr1_237159068_237159089_hsa-miR-193b-3p	chr1	237159068	237159143	1	+			deep_intergenic	hsa-miR-193b-3p	-------------|||-||--	-|||-||-	-9	11	NA	NA	NA	NA	NA	NA	4
chr1_237323487_237323510_hsa-miR-4488	chr1	237323435	237323510	1	-			deep_intergenic	hsa-miR-4488	WW||||-WW|||||||-	WW||||--------WW||||-|||-	-26.4	20	NA	NA	NA	NA	NA	NA	6
chr1_237640123_237640179_hsa-miR-15a-5p	chr1	237640123	237640198	1	+	1131	CHRM3	intron	hsa-miR-15a-5p	||-|W|||----|||-|||--	||-|W||||||-|||-	-12.9	59	NA	NA	NA	NA	NA	NA	3
chr1_237700177_237700213_hsa-miR-181b-5p	chr1	237700177	237700252	1	+	1131	CHRM3	intron	hsa-miR-181b-5p	||||||---|||---|||||--	||||||-----|||---|||||-	-23.5	7	7merA1	24	NA	NA	NA	NA	5A
chr1_237876684_237876725_hsa-miR-194-5p	chr1	237876684	237876759	1	+	1131	CHRM3	intron	hsa-miR-194-5p	||||---|||-|||-------	||||---|||---|||-	-10.5	12	6mer.mm	23	NA	NA	6	C,T	1
chr1_237876729_237876761_hsa-miR-26a-5p	chr1	237876729	237876804	1	+	1131	CHRM3	intron	hsa-miR-26a-5p	|||||W----|||--------	|||||W-----|||-	-13.4	4	5mer_1	14	NA	NA	NA	NA	1
chr1_23789630_23789654_hsa-miR-27a-3p	chr1	23789630	23789705	1	+	259283	MDS2	intron	hsa-miR-27a-3p	||||||W-||W---W|||--	||||||W---||W--W|||-	-21.4	7	7merA1	21	NA	NA	NA	NA	2
chr1_237973940_237973995_hsa-miR-19a-3p	chr1	237973940	237974015	1	+	1131	CHRM3	intron	hsa-miR-19a-3p	W|W|-||||W||||--------	W|W|----||||W--||||-	-15.5	55	6mer.mm	36	NA	NA	5	C,C	1
chr1_237975870_237975918_hsa-miR-125a-5p	chr1	237975870	237975945	1	+	1131	CHRM3	intron	hsa-miR-125a-5p	-||||||--||-----||||||-	-||||||---||---||||||-	-26.4	10	6mer_off	25	NA	NA	NA	NA	5A
chr1_238033804_238033861_hsa-miR-27a-3p	chr1	238033804	238033879	1	+	1131	CHRM3	intron	hsa-miR-27a-3p	||||||-|||||--W|||||	|||----||||||||-W|||||-	-25.3	37	6mer_off.mm	33	NA	NA	5	C,C	5A
chr1_238045207_238045254_hsa-miR-181a-5p	chr1	238045207	238045282	1	+	1131	CHRM3	intron	hsa-miR-181a-5p	||||||--||--||||||||||	|||||-|---||||||||||||-	-27	12	5mer_1	30	NA	NA	NA	NA	6
chr1_238058692_238058722_hsa-miR-92a-3p	chr1	238058692	238058767	1	+	1131	CHRM3	intron	hsa-miR-92a-3p	-||||||--|||||-------	-||-||||---|||||-	-19.7	2	6mer_off.mm	11	NA	NA	4	T,T	1
chr1_238064378_238064433_hsa-miR-17-5p	chr1	238064378	238064453	1	+	1131	CHRM3	intron	hsa-miR-17-5p	||||-|||----|||||||-||	|||||-||---|||||||-||-	-19.6	13	7merA1.indel	30	6	NA	NA	T	3
chr1_238070418_238070444_hsa-miR-151a-5p	chr1	238070418	238070493	1	+	1131	CHRM3	intron	hsa-miR-151a-5p	------||||||||------	-||||||||-	-19	5	6merA1.mm	52	NA	NA	3	G,G	4
chr1_238072906_238072945_hsa-miR-320a	chr1	238072906	238072981	1	+	1131	CHRM3	intron	hsa-miR-320a	-|||-|W||--||||W|||W|	-|||----|W||-||||W|-||W|-	-20.5	4	6mer_off.mm	1	NA	NA	6	C,T	6
chr1_238140601_238140624_hsa-miR-15a-5p	chr1	238140601	238140676	1	+			downstream_10k	hsa-miR-15a-5p	|||||||||W||W|-------	|||||||-|-|W||W|	-20	1	7merm8	10	NA	NA	NA	NA	1
chr1_238203172_238203208_hsa-miR-92a-3p	chr1	238203172	238203247	1	+			deep_intergenic	hsa-miR-92a-3p	-|||||--||||||W|||W--	-|||||----||||||----W|||W-	-26.9	11	5mer_2	31	NA	NA	NA	NA	2
chr1_238203175_238203209_hsa-miR-328	chr1	238203175	238203250	1	+			deep_intergenic	hsa-miR-328	-W||||||-------------	-W||||||-	-18.4	6	5mer_3	8	NA	NA	NA	NA	1
chr1_238650412_238650435_hsa-miR-23a-3p	chr1	238650360	238650435	1	-			deep_intergenic	hsa-miR-23a-3p	--------||||||||W|||	-|||||||--|W|||-	-22.8	6	6mer.indel	71	4	NA	NA	A	4
chr1_23894906_23894960_hsa-miR-182-5p	chr1	23894906	23894981	1	+	6135	RPL11	CDS||3'UTR	hsa-miR-182-5p	WWW||-||||W----|||-----	WWW||--||||W---|||-	-18.3	49	6merA1	29	NA	NA	NA	NA	5A
chr1_239700990_239701011_hsa-miR-194-5p	chr1	239700936	239701011	1	-			deep_intergenic	hsa-miR-194-5p	---||||---||--|||WW||	-||||--||--|||WW||-	-16	49	6mer_off.mm	63	NA	NA	4	A,A	4
chr1_239729681_239729736_hsa-miR-30c-5p	chr1	239729661	239729736	1	-	2271	FH	intron	hsa-miR-30c-5p	|||||||---------------	|||||||-	-12	14	8mer	15	NA	NA	NA	NA	1
chr1_239738600_239738642_hsa-miR-21-5p	chr1	239738567	239738642	1	-	2271	FH	CDS	hsa-miR-21-5p	|||--||||W|||--|||-|-	|||||||---W|||--|||-|-	-13.5	9	6merA1.mm	16	NA	NA	3	G,T	5A
chr1_239805204_239805252_hsa-miR-122-5p	chr1	239805177	239805252	1	-			deep_intergenic	hsa-miR-122-5p	----||||||--|||-||||W	-||-||||--|||||||W-	-16.1	13	6merA1.indel	17	4	NA	NA	A	4
chr1_239820128_239820185_hsa-miR-16-5p	chr1	239820110	239820185	1	-			downstream_10k	hsa-miR-16-5p	-|||||--||---W||||||-	-|||||||---W||||||-	-22.4	5	7merA1.indel	18	2	NA	NA	A	3
chr1_239863769_239863826_hsa-miR-30b-5p	chr1	239863751	239863826	1	-	1122	CHML	CDS	hsa-miR-30b-5p	-------|||----|||-|||	-|||------|||--|||-	-13.6	5	NA	NA	NA	NA	NA	NA	4
chr1_239863955_239864011_hsa-miR-21-5p	chr1	239863936	239864011	1	-	1122	CHML	CDS	hsa-miR-21-5p	-||WW|-|||||-W|WW|||-	-||WW|---|||||---W|WW|||-	-20.4	35	7merm8.mm	10	NA	NA	7	A,G	6
chr1_239864257_239864295_hsa-miR-19a-3p	chr1	239864220	239864295	1	-	23596	OPN3	CDS	hsa-miR-19a-3p	|WW|||-||W--||----|||-	|WW|||--||W--||----|||-	-15	45	NA	NA	NA	NA	NA	NA	6
chr1_239868624_239868680_hsa-miR-320a	chr1	239868605	239868680	1	-	23596	OPN3	intron	hsa-miR-320a	||||||----||||-|||||-	||||||--|||||||||-	-27.8	57	7merA1	69	NA	NA	NA	NA	5B
chr1_23993310_23993365_hsa-miR-339-3p	chr1	23993310	23993385	1	+	11313	LYPLA2	CDS	hsa-miR-339-3p	-|W||||-|||-|-|--||||-	-|W||||-|||-||-||||-	-26.2	37	8mer.mm	14	NA	NA	5	C,C	5A
chr1_24005931_24005968_hsa-miR-197-3p	chr1	24005893	24005968	1	-	3155	HMGCL	intron	hsa-miR-197-3p	W||-|--||||W|||||||-|	W||-|---||||W|||||||-|-	-27.5	6	8mer.mm	12	NA	NA	4	A,G	6
chr1_240088628_240088662_hsa-miR-425-5p	chr1	240088628	240088703	1	+	9156	EXO1	CDS	hsa-miR-425-5p	|||||||-|||||||||-----	|||||||-------|||||||---||-	-23.4	14	8mer	34	NA	NA	NA	NA	2
chr1_240088943_240089000_hsa-miR-140-3p	chr1	240088943	240089018	1	+	9156	EXO1	intron	hsa-miR-140-3p	|||||||-|-||||||||--	|||--||||---|||||||||-	-24.8	12	5mer_1	13	NA	NA	NA	NA	2
chr1_240119770_240119827_hsa-miR-151a-3p	chr1	240119770	240119845	1	+	9156	EXO1	3'UTR||intron	hsa-miR-151a-3p	||||||-||W||||--||||	||||||-----||W||||-||||-	-26.7	14	6mer	32	NA	NA	NA	NA	6
chr1_240129827_240129877_hsa-miR-19a-3p	chr1	240129827	240129902	1	+			downstream_10k	hsa-miR-19a-3p	-|||---||---||||-|||W-	-|||----||--||||--|||W-	-15.3	25	7merA1.indel	36	4	NA	NA	G	6
chr1_24016566_24016610_hsa-miR-320b	chr1	24016535	24016610	1	-	3155	HMGCL	CDS	hsa-miR-320b	||||||||---|||||-||--	||||||||--------------|||||----||-	-25	1	7merm8	28	NA	NA	NA	NA	2
chr1_24016566_24016613_hsa-miR-320d	chr1	24016538	24016613	1	-	3155	HMGCL	CDS	hsa-miR-320d	||||||||---|||||--	||||||||--------------|||||-	-22	10	7merm8	31	NA	NA	NA	NA	1
chr1_24039266_24039321_hsa-miR-30c-5p	chr1	24039266	24039341	1	+			deep_intergenic	hsa-miR-30c-5p	-|||||-||---|||-||||||	-|||||||--|||||||||-	-22.1	7	7merm8.indel	64	3	NA	NA	T	3
chr1_24117166_24117222_hsa-miR-186-5p	chr1	24117147	24117222	1	-			upstream_10k	hsa-miR-186-5p	-||||||--|||--WW||||W	-||||||----|||-WW||||W-	-23	41	6mer_off	57	NA	NA	NA	NA	5A
chr1_241394543_241394599_hsa-miR-194-5p	chr1	241394524	241394599	1	-	9859	CEP170	CDS	hsa-miR-194-5p	|W|-||||||---||W-||W|	|W|-||||||---||W----||W|-	-17	47	NA	NA	NA	NA	NA	NA	6
chr1_241434223_241434279_hsa-miR-130b-3p	chr1	241434204	241434279	1	-	9859	CEP170	intron	hsa-miR-130b-3p	-W|||-|||||W---------	-W|||-|||||W-	-15	2	6merA1	42	NA	NA	NA	NA	1
chr1_241476890_241476938_hsa-miR-92a-3p	chr1	241476863	241476938	1	-	9859	CEP170	intron	hsa-miR-92a-3p	-||||||||--|||-------	-||||||||---|||-	-21.6	2	6mer_off	11	NA	NA	NA	NA	1
chr1_241607990_241608032_hsa-miR-19a-3p	chr1	241607990	241608065	1	+	10806	SDCCAG8	intron	hsa-miR-19a-3p	-|||||-||---W|||-|||--	-|||||---------||-W|||----|||-	-11.9	14	7merA1.mm	38	NA	NA	2	G,A	3
chr1_24162067_24162125_hsa-miR-26b-5p	chr1	24162067	24162142	1	+	55629	PNRC2	3'UTR	hsa-miR-26b-5p	W|||--|--||-----||||	W|||--|||----||||-	-12.7	17	6mer.mm	3	NA	NA	4	A,A	5A
chr1_24167232_24167287_hsa-miR-18a-5p	chr1	24167212	24167287	1	-	10772	SRSF10	exon_unclassified	hsa-miR-18a-5p	|||W|-||||-|||W|||-|||	|||W|---||||-|||W-||||||-	-18.9	46	NA	NA	NA	NA	NA	NA	6
chr1_241698849_241698904_hsa-miR-17-5p	chr1	241698849	241698924	1	+	10806	SDCCAG8	intron	hsa-miR-17-5p	||||||||----||||-W||||	||||||-||-||||--W||||-	-19.5	32	7merA1	48	NA	NA	NA	NA	3
chr1_241721066_241721108_hsa-miR-17-5p	chr1	241721066	241721141	1	+	10806	SDCCAG8	intron	hsa-miR-17-5p	-|||||||------|||||W||	-||||--|||-----|||||W||-	-22.6	9	7merA1.indel	27	2	NA	NA	A	3
chr1_241729194_241729250_hsa-miR-194-5p	chr1	241729194	241729269	1	+	10806	SDCCAG8	intron	hsa-miR-194-5p	W||--|||--||||||||WW-	W||--|||--------|||||----|||WW-	-16.2	19	8mer.mm	17	NA	NA	7	A,A	5B
chr1_242284598_242284625_hsa-miR-103a-3p	chr1	242284598	242284673	1	+	10472	ZBTB18	CDS||3'UTR	hsa-miR-103a-3p	||-W||W|-W||||-||||||-	||--W||W|------W||||-||||||-	-25	7	6mer_off.indel	66	6	NA	NA	C	6
chr1_242286774_242286831_hsa-miR-33a-5p	chr1	242286774	242286849	1	+	10472	ZBTB18	3'UTR	hsa-miR-33a-5p	----|||||W-||||--W||	-|||||W-||||--W||-	-17.2	17	6merA1.mm	54	NA	NA	3	G,G	4
chr1_242286872_242286925_hsa-miR-101-3p	chr1	242286872	242286947	1	+	10472	ZBTB18	3'UTR	hsa-miR-101-3p	||||||--|W|||-------	||||||------|W|||-	-14.9	12	7merA1	24	NA	NA	NA	NA	1
chr1_242287322_242287379_hsa-miR-106b-5p	chr1	242287322	242287397	1	+	10472	ZBTB18	3'UTR	hsa-miR-106b-5p	--|||||--|||||--|W|-	-|||--||--|||||--|W|-	-17.9	36	NA	NA	NA	NA	NA	NA	5B
chr1_242287352_242287388_hsa-miR-92a-3p	chr1	242287352	242287427	1	+	10472	ZBTB18	3'UTR	hsa-miR-92a-3p	||||||---|W-||W|-----	||||||----|W-|-|W|-	-13.1	12	7merA1	25	NA	NA	NA	NA	1
chr1_242599037_242599088_hsa-miR-27a-3p	chr1	242599037	242599112	1	+	200159	C1orf100	intron	hsa-miR-27a-3p	------|||||--||W||W-	-|||||--||W-||W-	-17.6	21	NA	NA	NA	NA	NA	NA	4
chr1_242634322_242634377_hsa-miR-19a-3p	chr1	242634302	242634377	1	-			downstream_10k	hsa-miR-19a-3p	W|||||||----W||-------	W||-|||||----W||-	-10.9	7	8mer.indel	16	4	NA	NA	G	1
chr1_242638544_242638583_hsa-miR-140-5p	chr1	242638508	242638583	1	-	159	ADSS	3'UTR	hsa-miR-140-5p	|W||-------||||--||--	|W||-----||||---||-	-11.6	36	NA	NA	NA	NA	NA	NA	5B
chr1_242638631_242638660_hsa-miR-222-3p	chr1	242638585	242638660	1	-	159	ADSS	3'UTR	hsa-miR-222-3p	--------||||||||||||	-|||||----||-|||||-	-19.7	40	6mer.indel	49	NA	4,5	NA	T	4
chr1_242639453_242639510_hsa-miR-33a-5p	chr1	242639435	242639510	1	-	159	ADSS	3'UTR	hsa-miR-33a-5p	|||||||W|W|W--------	||||||----|W|W|W-	-14.5	1	7merA1	12	NA	NA	NA	NA	1
chr1_242653233_242653271_hsa-miR-18a-5p	chr1	242653196	242653271	1	-	159	ADSS	intron	hsa-miR-18a-5p	||||||||W|W||||||||W|-	||||||||W--|W||||||||W|-	-37.7	3	7merm8	20	NA	NA	NA	NA	6
chr1_242657301_242657356_hsa-miR-17-5p	chr1	242657281	242657356	1	-	159	ADSS	intron	hsa-miR-17-5p	-||||----||||||-||W||-	-||||--||||||-||W||-	-20.9	47	7merA1.indel	54	NA	3,4	NA	G	5B
chr1_242918961_242919008_hsa-miR-194-5p	chr1	242918961	242919036	1	+	51029	DESI2	intron	hsa-miR-194-5p	W||||||--||||-----W||	W||||||-----||||--W||-	-15.8	2	6mer_off	17	NA	NA	NA	NA	5B
chr1_242937048_242937089_hsa-miR-92a-3p	chr1	242937048	242937123	1	+	51029	DESI2	3'UTR	hsa-miR-92a-3p	---||----|||-|-||||--	-||----|||-|-||||-	-16.6	6	NA	NA	NA	NA	NA	NA	4
chr1_243065842_243065898_hsa-miR-92a-3p	chr1	243065842	243065917	1	+	116228	COX20	intron	hsa-miR-92a-3p	-------|||||||||||--|	-|||||||||||--|-	-29.9	9	NA	NA	NA	NA	NA	NA	4
chr1_243065862_243065918_hsa-miR-30a-5p	chr1	243065862	243065937	1	+	116228	COX20	intron	hsa-miR-30a-5p	||---|-|||||--||W|---	||--|-|||||---||W|-	-17.3	15	NA	NA	NA	NA	NA	NA	2
chr1_243074988_243075024_hsa-miR-103a-3p	chr1	243074949	243075024	1	-	284702	HNRNPU-AS1	exon_unclassified	hsa-miR-103a-3p	---W||--W||----||||||-	-W||--W||---||||||-	-16.7	51	NA	NA	NA	NA	NA	NA	5A
chr1_243082826_243082881_hsa-miR-93-5p	chr1	243082806	243082881	1	-	3192	HNRNPU	3'UTR	hsa-miR-93-5p	|||||---|||||||||--W--	|||||||||-|||||--W-	-19.8	30	7merA1	43	NA	NA	NA	NA	2
chr1_243082879_243082923_hsa-miR-15a-5p	chr1	243082848	243082923	1	-	3192	HNRNPU	3'UTR	hsa-miR-15a-5p	-W|||||-----|W|W|||||	-W|||-||---|W|W----|||||-	-14.9	6	6merA1	1	NA	NA	NA	NA	3
chr1_243084144_243084167_hsa-miR-29a-3p	chr1	243084092	243084167	1	-	3192	HNRNPU	3'UTR	hsa-miR-29a-3p	||-|||--||||||||W--|-	||-||||||||||-----|W--|-	-14.8	20	7merA1.mm	38	NA	NA	4	C,T	2
chr1_243084144_243084188_hsa-miR-194-5p	chr1	243084113	243084188	1	-	3192	HNRNPU	3'UTR	hsa-miR-194-5p	------|||------||-||-	-|||------||-||-	-12.1	16	NA	NA	NA	NA	NA	NA	4
chr1_243085448_243085496_hsa-miR-197-3p	chr1	243085421	243085496	1	-	3192	HNRNPU	CDS	hsa-miR-197-3p	W||||||-|W||||||||---	W||||||-|W|||||||-|-	-32.5	20	6mer_off	15	NA	NA	NA	NA	2
chr1_243087522_243087548_hsa-miR-324-3p	chr1	243087473	243087548	1	-	3192	HNRNPU	CDS	hsa-miR-324-3p	|||---||||W-||W----	|||----||||W-||W-	-17.1	40	NA	NA	NA	NA	NA	NA	1
chr1_243087595_243087651_hsa-miR-885-5p	chr1	243087576	243087651	1	-	3192	HNRNPU	CDS	hsa-miR-885-5p	-|||W||||---|||W-----	-|||W|-|||--|||W-	-15.2	6	6mer_off.mm	13	NA	NA	6	T,G	1
chr1_243088143_243088198_hsa-miR-19a-3p	chr1	243088123	243088198	1	-	3192	HNRNPU	CDS	hsa-miR-19a-3p	--||||--|W|-----------	-||||--|W|-	-12	52	6mer_off.mm	3	NA	NA	4	G,A	1
chr1_243088703_243088727_hsa-miR-27a-3p	chr1	243088652	243088727	1	-	3192	HNRNPU	CDS	hsa-miR-27a-3p	|||||||-||---|||----	|||||||-||--|||-	-18.3	4	7merm8	13	NA	NA	NA	NA	1
chr1_243158355_243158390_hsa-miR-4455	chr1	243158315	243158390	1	-			deep_intergenic	hsa-miR-4455	W||||-|--||W|W--	W||||-|-----||W|W-	-14.3	50	6mer_off.mm	61	NA	NA	7	T,C	1
chr1_243340173_243340229_hsa-miR-26a-5p	chr1	243340173	243340248	1	+	84288	EFCAB2	intron	hsa-miR-26a-5p	||||||--|||--|---W|||	||||||-----|||-|----W|||-	-19	32	7merA1	51	NA	NA	NA	NA	5A
chr1_24336606_24336628_hsa-miR-5684	chr1	24336553	24336628	1	-	58985	IL22RA1	intron	hsa-miR-5684	----W|||||--||-----	-W|||||-||-	-16.3	2	6merA1.mm	61	NA	NA	2	A,A	1
chr1_243376199_243376223_hsa-miR-4488	chr1	243376148	243376223	1	-			deep_intergenic	hsa-miR-4488	-||WW|W|-|-||WW--	-||WW|W|-|-||WW-	-19.8	3	NA	NA	NA	NA	NA	NA	1
chr1_243407023_243407052_hsa-miR-5585-3p	chr1	243407023	243407098	1	+	55083	KIF26B	intron	hsa-miR-5585-3p	-W|||||||W||------||W	-W|||||||W||------||W-	-23.3	5	5mer_3	20	NA	NA	NA	NA	5A
chr1_243452485_243452531_hsa-miR-26a-5p	chr1	243452485	243452560	1	+	55083	KIF26B	intron	hsa-miR-26a-5p	----|||||-||W--W|||||	-|||||-||W---W|||||-	-17.8	50	6merA1.mm	59	NA	NA	6	G,G	4
chr1_24353452_24353508_hsa-miR-15b-5p	chr1	24353433	24353508	1	-	163702	IFNLR1	3'UTR	hsa-miR-15b-5p	|||-W|||--|--W|||W-||	|||--W|||--|--W|||W-||-	-20.5	28	7merm8.indel	56	5	NA	NA	A	3
chr1_24356164_24356194_hsa-miR-16-5p	chr1	24356119	24356194	1	-	163702	IFNLR1	3'UTR	hsa-miR-16-5p	||||||||W|-----|W||--	|||||||-|W|-----|W||-	-21.2	7	7merm8	18	NA	NA	NA	NA	5A
chr1_243703587_243703643_hsa-miR-374a-5p	chr1	243703587	243703662	1	+	55083	KIF26B	intron	hsa-miR-374a-5p	||||||--|||||W--||||W	||||||--------------|||||W---||||W-	-13.1	25	6mer	54	NA	NA	NA	NA	6
chr1_24376821_24376876_hsa-miR-17-5p	chr1	24376801	24376876	1	-	163702	IFNLR1	intron	hsa-miR-17-5p	-|||-W||---||-|||W|||-	-|||--W||------|||||W|||-	-17	6	7merm8.mm	30	NA	NA	6	T,T	3
chr1_24386510_24386538_hsa-miR-4532	chr1	24386463	24386538	1	-			upstream_10k	hsa-miR-4532	||||||||||||-||-	|||-|||||--||||-||-	-32.6	37	8mer.mm	49	NA	NA	5	G,A	6
chr1_243865494_243865525_hsa-miR-151a-3p	chr1	243865450	243865525	1	-			deep_intergenic	hsa-miR-151a-3p	-||||W--|W||--||||--	-|||-|W|W||-||||-	-11	28	6mer.mm	19	NA	NA	3	A,G	2
chr1_244002621_244002677_hsa-miR-363-3p	chr1	244002602	244002677	1	-	64754	SMYD3	intron	hsa-miR-363-3p	-||||||W--||||||-|W|-	-||||||W--|||||||W|-	-21.7	3	6mer_off	16	NA	NA	NA	NA	5B
chr1_244097919_244097959_hsa-miR-885-5p	chr1	244097884	244097959	1	-	64754	SMYD3	intron	hsa-miR-885-5p	------------|||||||||	-|||||||||-	-22.6	12	6mer.indel	68	NA	4,5	NA	G	4
chr1_2442517_2442572_hsa-miR-93-5p	chr1	2442497	2442572	1	-	55229	PANK4	CDS	hsa-miR-93-5p	-||||||-|-|||-||||----	-||||||-||||-||||-	-23.6	13	6mer_off	24	NA	NA	NA	NA	2
chr1_244346092_244346145_hsa-miR-574-5p	chr1	244346070	244346145	2	-	64754	SMYD3	intron	hsa-miR-574-5p	W|-|||WW-|W|WWW||W----	W|-|||W--W-|W|W---WW||W-	-12	31	6merA1.indel	21	NA	4,5	NA	T	2
chr1_244417441_244417470_hsa-miR-27a-3p	chr1	244417395	244417470	1	-	64754	SMYD3	intron	hsa-miR-27a-3p	-||||||||--|||W---||	-||||||||--|||W--||-	-21.8	2	6mer_off	15	NA	NA	NA	NA	6
chr1_244482642_244482683_hsa-miR-10a-5p	chr1	244482608	244482683	1	-	64754	SMYD3	intron	hsa-miR-10a-5p	-|||---|W|W|-|||||||||	-|||-|W|W|----|||||||||-	-21.8	8	NA	NA	NA	NA	NA	NA	6
chr1_244482845_244482884_hsa-miR-192-5p	chr1	244482809	244482884	1	-	64754	SMYD3	intron	hsa-miR-192-5p	|||||W-----W|W|||||-	|||||W-W|W|||||-	-21.5	15	5mer_1	26	NA	NA	NA	NA	5B
chr1_244485062_244485095_hsa-miR-103a-3p	chr1	244485020	244485095	1	-	64754	SMYD3	intron	hsa-miR-103a-3p	||||||W|---||||W|||||-	||-||||W|--||||W|||||-	-31.6	6	6merA1.mm	26	NA	NA	2	G,G	5B
chr1_244502975_244503031_hsa-miR-365a-3p	chr1	244502956	244503031	1	-	64754	SMYD3	intron	hsa-miR-365a-3p	||||||||W---|||||||--	|||||||-|W---|||||||-	-24.7	9	8mer	23	NA	NA	NA	NA	2
chr1_244503976_244504013_hsa-miR-17-5p	chr1	244503938	244504013	1	-	64754	SMYD3	intron	hsa-miR-17-5p	---W|W|||-|----|||W|--	-W|W|||-|--|||W|-	-15.5	3	NA	NA	NA	NA	NA	NA	5A
chr1_244539128_244539185_hsa-miR-27a-3p	chr1	244539110	244539185	1	-	64754	SMYD3	intron	hsa-miR-27a-3p	||||||-||||||W|||-||	||||||----|||||-|W|||--||-	-24.1	19	7merA1	39	NA	NA	NA	NA	6
chr1_244552483_244552539_hsa-miR-92a-3p	chr1	244552464	244552539	1	-	64754	SMYD3	intron	hsa-miR-92a-3p	--||||||--|||---|||--	-|||||||||---|||-	-21	4	7merA1.indel	62	NA	3,4	NA	T	5B
chr1_244648531_244648563_hsa-miR-130a-3p	chr1	244648488	244648563	1	-	64754	SMYD3	intron	hsa-miR-130a-3p	|||||||-|||----------	|||||||-|||-	-15.9	2	7merm8	7	NA	NA	NA	NA	1
chr1_244721102_244721158_hsa-miR-320a	chr1	244721083	244721158	1	-	64754	SMYD3	intron	hsa-miR-320a	||||||||-W-|||-||||--	||||||||-W-|||--||||-	-29.2	26	8mer	40	NA	NA	NA	NA	2
chr1_244781189_244781217_hsa-miR-26a-5p	chr1	244781142	244781217	1	-	64216	TFB2M	CDS	hsa-miR-26a-5p	-|||||--|||-||||-----	-|||||-------|||-||||-	-17.1	3	7merA1.mm	19	NA	NA	2	T,T	1
chr1_244877490_244877545_hsa-miR-324-5p	chr1	244877490	244877565	1	+	163882	CNST	CDS	hsa-miR-324-5p	|||||||--||||||-W||-||	|||||||--||-||||--W||-||-	-30.4	12	7merm8	30	NA	NA	NA	NA	5B
chr1_244895674_244895729_hsa-miR-17-5p	chr1	244895674	244895749	1	+	163882	CNST	CDS	hsa-miR-17-5p	|||||||----|W|||||----	|||||||-----|W|||||-	-22.5	25	7merm8	38	NA	NA	NA	NA	2
chr1_244895689_244895726_hsa-miR-93-5p	chr1	244895689	244895764	1	+	163882	CNST	CDS	hsa-miR-93-5p	|||||||-||--W|||||----	|||||||-||---W|||||-	-24.3	10	7merm8	23	NA	NA	NA	NA	2
chr1_244978136_244978192_hsa-miR-194-5p	chr1	244978136	244978211	1	+	51097	SCCPDH	intron	hsa-miR-194-5p	|||||||--||||---||||-	|||||||----||||-------||||-	-21.2	18	8mer	38	NA	NA	NA	NA	5B
chr1_244994668_244994724_hsa-miR-17-5p	chr1	244994668	244994743	1	+	51097	SCCPDH	intron	hsa-miR-17-5p	|||||||-----|||||-----	|||||||----|||||-	-20.6	6	7merm8	16	NA	NA	NA	NA	3
chr1_245003145_245003186_hsa-miR-19a-3p	chr1	245003145	245003220	1	+			downstream_10k||upstream_10k	hsa-miR-19a-3p	|||||------|||--------	|||||-|||-	-16	7	6merA1	12	NA	NA	NA	NA	1
chr1_245087618_245087675_hsa-miR-30a-5p	chr1	245087600	245087675	1	-	25909	AHCTF1	CDS	hsa-miR-30a-5p	---||||W|||-|||||W---	-|||--|W|||-----|||||W-	-17.1	46	NA	NA	NA	NA	NA	NA	2
chr1_245090940_245090989_hsa-miR-19a-3p	chr1	245090914	245090989	1	-	25909	AHCTF1	CDS	hsa-miR-19a-3p	|||-||||||---|||------	|||-|||---|||---|||-	-11.4	22	7merm8.mm	35	NA	NA	5	C,T	1
chr1_245126714_245126770_hsa-miR-365a-3p	chr1	245126695	245126770	1	-	25909	AHCTF1	intron	hsa-miR-365a-3p	-|||--|--||||||||W---	-|||--|--|||--|||||W-	-10.6	9	7merm8.indel	10	5	NA	NA	G	2
chr1_245133334_245133391_hsa-miR-374a-5p	chr1	245133316	245133391	1	-	25909	AHCTF1	intron	hsa-miR-374a-5p	---|||-|-|||||-|||W|W	-|||-|-|||||--|||W|W	-12.5	1	7merm8.indel	1	4	NA	NA	T	4
chr1_245148913_245148969_hsa-miR-190a	chr1	245148894	245148969	1	-	25909	AHCTF1	intron	hsa-miR-190a	||||-W--|W|||---||||W	||||-W--|W|||||||W-	-14	20	6mer_off.mm	46	NA	NA	7	G,G	5A
chr1_245194995_245195018_hsa-miR-5095	chr1	245194943	245195018	1	-	57116	ZNF695	intron	hsa-miR-5095	-||||||-------------	-||||||-	-15.1	5	6mer_off	6	NA	NA	NA	NA	1
chr1_245207107_245207128_hsa-miR-194-5p	chr1	245207107	245207182	1	+			deep_intergenic	hsa-miR-194-5p	-||--|||----|||-||||-	-||---|||----------|||||||-	-14.1	6	7merA1.indel	41	4	NA	NA	A	3
chr1_245266601_245266657_hsa-miR-194-5p	chr1	245266582	245266657	1	-	100533111	ZNF670-ZNF695	3'UTR||intron	hsa-miR-194-5p	||||||||-||||-|||WW||	||||||||----|||||||-WW||-	-24.4	7	7merm8	25	NA	NA	NA	NA	6
chr1_245284544_245284577_hsa-miR-181b-5p	chr1	245284502	245284577	1	-	93474	ZNF670	intron	hsa-miR-181b-5p	--|--||||W||W-|W|||||W	-|--||||W||W--------------|W|||||W-	-26	18	6merA1.mm	23	NA	NA	5	T,C	4
chr1_245287680_245287702_hsa-miR-1279	chr1	245287627	245287702	1	-	57116	ZNF695	intron	hsa-miR-1279	||W|-||-||||W-||	||W|||||||W-||-	-11.4	17	6mer.mm	24	NA	NA	5	A,C	2
chr1_245295489_245295544_hsa-miR-17-5p	chr1	245295469	245295544	1	-	100533111	ZNF670-ZNF695	intron	hsa-miR-17-5p	||||||------|||||||||-	||||||-------||||||-|||-	-22.9	16	7merA1	34	NA	NA	NA	NA	3
chr1_245299816_245299872_hsa-miR-192-5p	chr1	245299797	245299872	2	-	57116	ZNF695	intron	hsa-miR-192-5p	-||||||-|---|||||||-	-|||||||----|||||||-	-23.8	13	6mer_off	26	NA	NA	NA	NA	3
chr1_245375233_245375289_hsa-miR-130a-3p	chr1	245375214	245375289	1	-	7678	ZNF124	intron	hsa-miR-130a-3p	|||||||-|||-|||||W||-	|||||||---|||-----------|||||--W||-	-17.4	24	7merm8	52	NA	NA	NA	NA	6
chr1_245386237_245386293_hsa-miR-181a-5p	chr1	245386218	245386293	1	-	7678	ZNF124	3'UTR	hsa-miR-181a-5p	|||||||------||W||||||	|||||||------------||W||||||-	-23	7	7merm8	29	NA	NA	NA	NA	3
chr1_245386334_245386391_hsa-miR-222-3p	chr1	245386316	245386391	1	-	7678	ZNF124	3'UTR	hsa-miR-222-3p	|||--|W||-|||---||||	|||--|W||----|||----------||||-	-18.2	38	NA	NA	NA	NA	NA	NA	5A
chr1_245386477_245386533_hsa-miR-320a	chr1	245386458	245386533	1	-	7678	ZNF124	CDS||3'UTR	hsa-miR-320a	|||||W-W--|---|||||--	|||||W-------------W--|----|||||-	-19.8	18	7merm8.mm	59	NA	NA	5	G,T	3
chr1_245391178_245391234_hsa-miR-320a	chr1	245391159	245391234	1	-	7678	ZNF124	intron	hsa-miR-320a	|||||||W-|-|||-W|||W-	|||||||W-|-------|||-W|||W-	-24.8	4	7merm8	24	NA	NA	NA	NA	5B
chr1_245417635_245417691_hsa-miR-194-5p	chr1	245417616	245417691	1	-			deep_intergenic	hsa-miR-194-5p	|||||||-||||-|||W|---	|||||||||||-----|||W|-	-19	6	7merm8	21	NA	NA	NA	NA	2
chr1_245419220_245419247_hsa-miR-365b-3p	chr1	245419172	245419247	1	-			deep_intergenic	hsa-miR-365b-3p	||||||----||-|||--W||	||||||--||-|||--W||-	-13.5	3	6mer	17	NA	NA	NA	NA	5B
chr1_245420028_245420080_hsa-miR-23a-3p	chr1	245420005	245420080	1	-			deep_intergenic	hsa-miR-23a-3p	|||||||---||||-|W|||	|||||||---||||----|W|||-	-24.4	7	8mer	24	NA	NA	NA	NA	5B
chr1_245420309_245420349_hsa-miR-23b-3p	chr1	245420274	245420349	1	-			deep_intergenic	hsa-miR-23b-3p	|||||||----|||------	|||||||----|||-	-17.9	33	8mer	41	NA	NA	NA	NA	1
chr1_245429297_245429339_hsa-miR-23a-3p	chr1	245429264	245429339	1	-			downstream_10k	hsa-miR-23a-3p	|||||||-||||||--||||	|||||||||||||----||||-	-29.6	4	8mer	19	NA	NA	NA	NA	6
chr1_245431040_245431096_hsa-miR-122-5p	chr1	245431021	245431096	1	-			downstream_10k	hsa-miR-122-5p	||||||W---|||||||W---	||||||W|||||||W-	-27.6	7	7merA1	17	NA	NA	NA	NA	2
chr1_245431914_245431941_hsa-miR-3916	chr1	245431866	245431941	1	-	100500849	MIR3916	intron	hsa-miR-3916	|||W|||W|---|W|--W|W|W|--	|||W|||W|-----|W|--W|W|W|-	-26.1	20	6mer	32	NA	NA	NA	NA	3
chr1_245433150_245433206_hsa-miR-146a-5p	chr1	245433131	245433206	1	-			upstream_10k	hsa-miR-146a-5p	||||||||-----||W|||W-	||||||-||--||W|||W-	-22.4	8	6mer	21	NA	NA	NA	NA	3
chr1_245436239_245436294_hsa-miR-17-5p	chr1	245436219	245436294	1	-			upstream_10k	hsa-miR-17-5p	-||||W||--|||||||||---	-||||W|||||||||||-	-29.3	5	7merm8	39	NA	NA	NA	NA	2
chr1_245437180_245437236_hsa-miR-194-5p	chr1	245437161	245437236	1	-			upstream_10k	hsa-miR-194-5p	||-|||W||-|W|||-|WW|-	||---|||W||----|W|||--|WW|-	-22.4	15	7merm8.indel	63	4	NA	NA	A	6
chr1_245528471_245528526_hsa-miR-17-5p	chr1	245528451	245528526	1	-			downstream_10k	hsa-miR-17-5p	||||||||-----|W|||||--	||||||||-----|W|||||-	-26.5	7	7merm8	21	NA	NA	NA	NA	3
chr1_245529464_245529495_hsa-miR-26a-5p	chr1	245529420	245529495	1	-			downstream_10k	hsa-miR-26a-5p	||||||----||||--|||--	||||||-------||||--|||-	-17.9	1	6mer	18	NA	NA	NA	NA	5B
chr1_245566528_245566556_hsa-miR-455-3p	chr1	245566528	245566603	1	+			deep_intergenic	hsa-miR-455-3p	|||||-|WWW||||||----	|||||-|WWW||||||-	-22.5	5	8mer.mm	15	NA	NA	7	C,A	1
chr1_245748335_245748356_hsa-miR-92b-3p	chr1	245748281	245748356	1	-			downstream_10k	hsa-miR-92b-3p	-|W|||||-|-|||||||W|-	-|W||---|||-|-||-|||||W|-	-27	44	7merm8.mm	30	NA	NA	3	T,C	6
chr1_247072610_247072665_hsa-miR-671-5p	chr1	247072590	247072665	1	-	80851	SH3BP5L	3'UTR	hsa-miR-671-5p	||||||-||||||||W|W|||-	||||||-|||||----|||W|W----|||-	-34.6	35	6mer	59	NA	NA	NA	NA	6
chr1_247115357_247115396_hsa-miR-574-5p	chr1	247115321	247115396	2	-	55657	ZNF692	intron	hsa-miR-574-5p	--|-||W|W|W|W|||------	-|-||W|W|W|W|||-	-18.9	43	NA	NA	NA	NA	NA	NA	1
chr1_247155414_247155469_hsa-miR-20a-5p	chr1	247155414	247155489	1	+			deep_intergenic	hsa-miR-20a-5p	||||||-----|W|W|||||--	||||||----|W|W|||||-	-21.7	6	7merA1	20	NA	NA	NA	NA	5B
chr1_24842927_24842950_hsa-miR-196a-5p	chr1	24842875	24842950	1	-			deep_intergenic	hsa-miR-196a-5p	|||-||W||||-|W-|W|---	|||----||W-|||||W-|W|-	-14.7	43	6mer.mm	68	NA	NA	5	T,C	2
chr1_24845786_24845843_hsa-miR-23a-3p	chr1	24845786	24845861	1	+	10250	SRRM1	CDS	hsa-miR-23a-3p	--||||W-|||W||||||||	-||||W----------|||W||||||||-	-23.8	17	5mer_1	45	NA	NA	NA	NA	6
chr1_24846294_24846351_hsa-miR-27a-3p	chr1	24846294	24846369	1	+	10250	SRRM1	intron	hsa-miR-27a-3p	--||||W-|||---||||--	-||||W-----------|||--||||-	-18.4	45	6merA1.mm	1	NA	NA	3	C,A	2
chr1_24848039_24848096_hsa-miR-23a-3p	chr1	24848039	24848114	1	+	10250	SRRM1	CDS	hsa-miR-23a-3p	-------||-|||||||W||	-||---|||||||W||-	-21.1	13	NA	NA	NA	NA	NA	NA	4
chr1_24857149_24857206_hsa-miR-23b-3p	chr1	24857149	24857224	1	+	10250	SRRM1	intron	hsa-miR-23b-3p	|||-|||----|W||WW|||	|||-|||---------------|W||W----W|||-	-10.1	14	8mer.mm	43	NA	NA	5	C,C	5B
chr1_24953251_24953307_hsa-miR-194-5p	chr1	24953251	24953326	1	+	25932	CLIC4	intron	hsa-miR-194-5p	-W||-|||--||||-||W---	-W|||||||||||W-	-14.5	40	6mer_off.mm	10	NA	NA	4	A,G	2
chr1_24959655_24959710_hsa-miR-17-5p	chr1	24959655	24959730	1	+	25932	CLIC4	intron	hsa-miR-17-5p	||||||-----||||-|||---	||||||-----||||-|||-	-16.5	5	6mer	19	NA	NA	NA	NA	5B
chr1_25040078_25040134_hsa-miR-19a-3p	chr1	25040078	25040153	1	+	25932	CLIC4	3'UTR	hsa-miR-19a-3p	|||||||---||W|||--|||-	|||||||||W|||---|||-	-20.4	17	7merm8	30	NA	NA	NA	NA	5B
chr1_25040165_25040191_hsa-miR-122-5p	chr1	25040165	25040240	1	+	25932	CLIC4	3'UTR	hsa-miR-122-5p	|||||||W-------------	|||||||W-	-17.6	12	7merm8	14	NA	NA	NA	NA	1
chr1_25040171_25040192_hsa-miR-374a-5p	chr1	25040171	25040246	1	+	25932	CLIC4	3'UTR	hsa-miR-374a-5p	-|||||||---||----||||	-|||||||--||----||||-	-12.5	8	6mer_off	22	NA	NA	NA	NA	5B
chr1_25041200_25041240_hsa-miR-301a-3p	chr1	25041200	25041275	1	+	25932	CLIC4	3'UTR	hsa-miR-301a-3p	|||||||||||||W|-||||W|	||||||||-|||---||W-|-||||W|-	-19.8	2	7merm8	23	NA	NA	NA	NA	6
chr1_25422186_25422245_hsa-miR-320a	chr1	25422170	25422245	2	-	25949	SYF2	3'UTR	hsa-miR-320a	|||||||W||-||||W|||W-	|||-||||W||||||W|||W-	-31.3	9	8mer.indel	22	NA	4,5	NA	A	6
chr1_25422436_25422493_hsa-miR-92a-3p	chr1	25422418	25422493	1	-	25949	SYF2	CDS	hsa-miR-92a-3p	-W|||||-W||||||||----	-W||||-|-------------W|||-|||||-	-21.4	7	7merA1.indel	33	NA	3,4	NA	G	2
chr1_25441465_25441494_hsa-miR-27a-3p	chr1	25441419	25441494	1	-	57035	C1orf63	3'UTR	hsa-miR-27a-3p	W|||-W|WW|W--|-|||W-	W|||------W|WW|W---|-|||W-	-15.9	22	6merA1.mm	66	NA	NA	3	C,A	5A
chr1_25501837_25501868_hsa-miR-19a-3p	chr1	25501793	25501868	1	-			exon_unclassified	hsa-miR-19a-3p	-------|||||||---||||-	-|||||||-----||||-	-19.9	12	6merA1.mm	40	NA	NA	3	T,C	4
chr1_25559946_25559993_hsa-miR-130a-3p	chr1	25559946	25560021	1	+	23585	TMEM50A	3'UTR	hsa-miR-130a-3p	|||||||W--W||-||W----	||||||-|W--W||-||W-	-17.5	6	6mer	19	NA	NA	NA	NA	2
chr1_25561164_25561193_hsa-miR-30c-5p	chr1	25561164	25561239	1	+	23585	TMEM50A	3'UTR	hsa-miR-30c-5p	-----|||-||---|||W||||	-|||-||---|||W||||-	-18.8	14	NA	NA	NA	NA	NA	NA	4
chr1_25631890_25631945_hsa-miR-30c-5p	chr1	25631890	25631965	1	+	55219	TMEM57	intron	hsa-miR-30c-5p	|||||||------|||||||W-	|||||||-------|||||||W-	-22.2	12	7merm8	28	NA	NA	NA	NA	3
[truncated: 30,735 more rows]
