# Supplementary material for: miRNA–target chimeras reveal miRNA 3′-end pairing as a major determinant of Argonaute target specificity
Source: Nat Commun. 2015 Nov 25;6:8864. doi: 10.1038/ncomms9864 (PMC4674787; doi:10.1038/ncomms9864)
Supplement: Supplementary Data 4 — miRNA-target interactions in human hepatoma (Huh7.5) cells. [file ncomms9864-s5.xlsx]

## Sheet: GO enrichment values 
GO term	annotation	let-7a	let-7b	let-7c	let-7i	miR-124	miR-138	miR-19	miR-221	miR-222	miR-101	miR-34	miR-15	miR-16	miR-27	miR-708	miR-153	miR-344	miR-17	miR-26	miR-30a	miR-30b	miR-30c	miR-30d	miR-30e	miR-193	miR-21	miR-9	miR-9-star	miR-181a	miR-181b	miR-125a	miR-125b
GO:0003008	system process	0.00389572	4.32375e-06	0.000241088	0.00830152	3.64283e-08	4.54178e-06	n.s	n.s	n.s	n.s	n.s	n.s	n.s	0.00958922	n.s	n.s	n.s	n.s	0.0035258	n.s	n.s	2.24771e-05	n.s	n.s	n.s	n.s	0.00069314	n.s	3.46938e-07	0.00510629	n.s	n.s
GO:0006836	neurotransmitter transport	0.00815588	n.s	n.s	n.s	0.000791207	0.00164468	n.s	n.s	n.s	n.s	n.s	n.s	n.s	n.s	n.s	n.s	n.s	n.s	n.s	n.s	n.s	n.s	n.s	n.s	n.s	n.s	0.000141902	n.s	n.s	n.s	n.s	n.s
GO:0007154	cell communication	0.00689586	1.74632e-06	0.00361288	n.s	3.60114e-11	5.87892e-06	n.s	n.s	n.s	n.s	n.s	n.s	n.s	0.00177586	n.s	n.s	n.s	n.s	1.41335e-05	0.00485665	n.s	3.81864e-07	n.s	n.s	n.s	n.s	2.00311e-07	n.s	0.00248936	n.s	n.s	n.s
GO:0007155	cell adhesion	0.00178513	n.s	n.s	n.s	0.00275038	n.s	n.s	n.s	n.s	n.s	n.s	n.s	n.s	n.s	n.s	n.s	n.s	n.s	n.s	n.s	n.s	n.s	n.s	n.s	n.s	n.s	n.s	n.s	n.s	n.s	n.s	n.s
GO:0007267	cell-cell signaling	0.000448072	2.14037e-05	n.s	0.00344762	3.73975e-10	9.70341e-12	n.s	n.s	n.s	n.s	n.s	n.s	n.s	0.00958922	n.s	n.s	n.s	n.s	n.s	n.s	n.s	2.13038e-06	n.s	n.s	n.s	n.s	4.53072e-07	n.s	1.27064e-05	0.0030354	n.s	n.s
GO:0007268	synaptic transmission	5.5761e-05	3.32351e-05	0.00969246	0.000626939	6.10991e-10	6.0345e-10	n.s	n.s	n.s	n.s	n.s	n.s	n.s	0.00958922	n.s	n.s	n.s	n.s	0.000331341	n.s	n.s	3.4491e-07	n.s	n.s	n.s	n.s	2.69166e-05	n.s	4.10302e-07	0.00498935	n.s	n.s
GO:0007275	multicellular organismal development	0.000107545	2.7831e-07	0.00326668	0.00578885	2.82837e-05	n.s	n.s	n.s	n.s	n.s	n.s	n.s	n.s	n.s	0.00689502	n.s	n.s	n.s	0.00902629	n.s	n.s	n.s	n.s	n.s	n.s	n.s	n.s	n.s	n.s	n.s	n.s	n.s
GO:0007399	nervous system development	0.000846076	7.1077e-07	0.00083178	n.s	8.23973e-10	n.s	n.s	n.s	n.s	n.s	n.s	n.s	n.s	n.s	0.00161951	n.s	n.s	n.s	0.000460789	n.s	n.s	0.00557491	n.s	n.s	n.s	n.s	0.000119384	n.s	0.000349377	n.s	n.s	n.s
GO:0007611	learning or memory	0.000452651	n.s	n.s	n.s	n.s	n.s	n.s	n.s	n.s	n.s	n.s	n.s	n.s	n.s	n.s	n.s	n.s	n.s	n.s	n.s	n.s	n.s	n.s	n.s	n.s	n.s	n.s	n.s	0.00659247	n.s	n.s	n.s
GO:0007612	learning	0.00859855	n.s	n.s	n.s	n.s	n.s	n.s	n.s	n.s	n.s	n.s	n.s	n.s	n.s	n.s	n.s	n.s	n.s	n.s	n.s	n.s	n.s	n.s	n.s	n.s	n.s	n.s	n.s	0.0040285	n.s	n.s	n.s
GO:0009966	regulation of signal transduction	0.000605969	6.75333e-05	n.s	n.s	0.00126541	n.s	n.s	n.s	n.s	n.s	n.s	n.s	n.s	n.s	n.s	n.s	n.s	n.s	9.5234e-05	n.s	n.s	n.s	n.s	n.s	n.s	n.s	0.00867113	n.s	n.s	n.s	n.s	n.s
GO:0010646	regulation of cell communication	0.000448072	1.9494e-05	n.s	n.s	4.94806e-06	n.s	n.s	n.s	n.s	n.s	n.s	n.s	n.s	n.s	n.s	n.s	n.s	n.s	2.52529e-05	n.s	n.s	n.s	n.s	n.s	n.s	n.s	0.00018953	n.s	n.s	n.s	n.s	n.s
GO:0019226	transmission of nerve impulse	0.000177889	8.74723e-05	0.00187249	0.0029625	7.36008e-11	1.55109e-09	n.s	n.s	n.s	n.s	n.s	n.s	n.s	n.s	n.s	n.s	n.s	n.s	0.00024633	n.s	n.s	3.25033e-07	n.s	n.s	n.s	n.s	1.01725e-05	n.s	2.41407e-08	0.0030354	n.s	n.s
GO:0022610	biological adhesion	0.00178513	n.s	n.s	n.s	0.00275038	n.s	n.s	n.s	n.s	n.s	n.s	n.s	n.s	n.s	n.s	n.s	n.s	n.s	n.s	n.s	n.s	n.s	n.s	n.s	n.s	n.s	n.s	n.s	n.s	n.s	n.s	n.s
GO:0023051	regulation of signaling	0.000448072	2.05868e-05	n.s	n.s	3.92241e-06	n.s	n.s	n.s	n.s	n.s	n.s	n.s	n.s	n.s	n.s	n.s	n.s	n.s	1.84039e-05	n.s	n.s	n.s	n.s	n.s	n.s	n.s	0.000109266	n.s	n.s	n.s	n.s	n.s
GO:0023052	signaling	0.00751512	1.74632e-06	0.00414929	n.s	1.31658e-11	6.62543e-06	n.s	n.s	n.s	n.s	n.s	n.s	n.s	0.00177586	n.s	n.s	n.s	n.s	1.84039e-05	0.0051879	n.s	1.52054e-06	n.s	n.s	n.s	n.s	9.92852e-08	n.s	0.0040285	n.s	n.s	n.s
GO:0030030	cell projection organization	0.00621222	2.84981e-06	0.000195848	n.s	2.65386e-06	n.s	n.s	n.s	n.s	n.s	n.s	n.s	n.s	n.s	n.s	n.s	n.s	n.s	6.00642e-05	n.s	n.s	n.s	n.s	n.s	n.s	n.s	9.83544e-06	n.s	n.s	n.s	n.s	n.s
GO:0030182	neuron differentiation	0.00755073	9.51966e-07	0.00263567	n.s	1.6155e-06	n.s	n.s	n.s	n.s	n.s	n.s	n.s	n.s	n.s	n.s	n.s	n.s	n.s	0.00658765	n.s	n.s	n.s	n.s	n.s	n.s	n.s	0.000145344	n.s	n.s	n.s	n.s	n.s
GO:0031175	neuron projection development	0.00130064	7.38892e-07	8.09879e-05	n.s	9.78828e-09	0.00528423	n.s	n.s	n.s	n.s	n.s	n.s	n.s	n.s	n.s	n.s	n.s	n.s	0.000120648	n.s	n.s	n.s	n.s	n.s	n.s	n.s	1.49084e-05	n.s	n.s	n.s	n.s	n.s
GO:0032501	multicellular organismal process	4.17352e-07	1.10815e-09	0.000405366	0.00140069	1.72318e-09	6.37781e-07	n.s	n.s	n.s	n.s	n.s	n.s	n.s	n.s	0.00206657	n.s	n.s	n.s	0.000948057	n.s	n.s	0.00674302	n.s	n.s	n.s	n.s	0.00740001	n.s	2.20476e-05	0.00510629	n.s	n.s
GO:0032502	developmental process	0.000177889	1.74632e-06	0.00203994	n.s	2.88741e-05	0.00552125	n.s	n.s	n.s	n.s	n.s	n.s	n.s	n.s	n.s	n.s	n.s	n.s	n.s	n.s	n.s	n.s	n.s	n.s	n.s	n.s	n.s	n.s	n.s	n.s	n.s	n.s
GO:0035637	multicellular organismal signaling	0.000177889	8.74723e-05	0.00187249	0.0029625	7.36008e-11	1.55109e-09	n.s	n.s	n.s	n.s	n.s	n.s	n.s	n.s	n.s	n.s	n.s	n.s	0.00024633	n.s	n.s	3.25033e-07	n.s	n.s	n.s	n.s	1.01725e-05	n.s	2.41407e-08	0.0030354	n.s	n.s
GO:0044699	single-organism process	1.29336e-07	6.06099e-07	4.69156e-06	0.00540107	5.30521e-11	1.44963e-06	n.s	n.s	n.s	n.s	n.s	n.s	n.s	n.s	n.s	n.s	n.s	n.s	2.47141e-10	5.67116e-08	n.s	1.52054e-06	n.s	0.000704497	n.s	n.s	5.92363e-09	n.s	n.s	0.00510629	n.s	n.s
GO:0044700	single organism signaling	0.00751512	1.74632e-06	0.00414929	n.s	1.31658e-11	6.62543e-06	n.s	n.s	n.s	n.s	n.s	n.s	n.s	0.00177586	n.s	n.s	n.s	n.s	1.84039e-05	0.0051879	n.s	1.52054e-06	n.s	n.s	n.s	n.s	9.92852e-08	n.s	0.0040285	n.s	n.s	n.s
GO:0044707	single-multicellular organism process	3.65151e-07	1.23936e-11	8.09879e-05	0.000626939	5.16748e-10	1.97691e-07	n.s	n.s	n.s	n.s	n.s	n.s	n.s	n.s	0.00161951	n.s	n.s	n.s	0.00149594	n.s	n.s	0.00167312	n.s	n.s	n.s	n.s	0.00241567	n.s	4.893e-06	0.00510629	n.s	n.s
GO:0044763	single-organism cellular process	1.99072e-05	3.60943e-05	8.09879e-05	0.00154017	8.80747e-09	3.80657e-06	n.s	n.s	n.s	n.s	n.s	n.s	n.s	n.s	n.s	n.s	n.s	n.s	5.5916e-08	1.68596e-05	n.s	1.84225e-07	n.s	0.00593736	n.s	n.s	8.29732e-10	n.s	n.s	n.s	n.s	n.s
GO:0044767	single-organism developmental process	0.000107545	3.11155e-06	0.00142754	n.s	0.000222288	n.s	n.s	n.s	n.s	n.s	n.s	n.s	n.s	n.s	n.s	n.s	n.s	n.s	n.s	n.s	n.s	n.s	n.s	n.s	n.s	n.s	n.s	n.s	n.s	n.s	n.s	n.s
GO:0048666	neuron development	0.00692109	2.7831e-07	0.00013687	n.s	8.06608e-06	n.s	n.s	n.s	n.s	n.s	n.s	n.s	n.s	n.s	n.s	n.s	n.s	n.s	0.00279152	n.s	n.s	n.s	n.s	n.s	n.s	n.s	0.000146466	n.s	n.s	n.s	n.s	n.s
GO:0048731	system development	8.16361e-05	8.79795e-07	0.00441654	n.s	4.50701e-05	n.s	n.s	n.s	n.s	n.s	n.s	n.s	n.s	n.s	n.s	n.s	n.s	n.s	0.00748598	n.s	n.s	n.s	n.s	n.s	n.s	n.s	n.s	n.s	n.s	n.s	n.s	n.s
GO:0048856	anatomical structure development	0.000466873	1.74632e-06	0.00225804	n.s	3.62892e-05	n.s	n.s	n.s	n.s	n.s	n.s	n.s	n.s	n.s	n.s	n.s	n.s	n.s	n.s	n.s	n.s	n.s	n.s	n.s	n.s	n.s	n.s	n.s	n.s	n.s	n.s	n.s
GO:0050877	neurological system process	0.000448072	0.000338188	0.00145998	n.s	5.44832e-09	1.97691e-07	n.s	n.s	n.s	n.s	n.s	n.s	n.s	n.s	n.s	n.s	n.s	n.s	0.00300099	n.s	n.s	2.94712e-05	n.s	n.s	n.s	n.s	0.00147564	n.s	1.27064e-05	0.00579213	n.s	n.s
GO:0000122	negative regulation of transcription fro...	n.s	0.00211744	n.s	n.s	n.s	n.s	n.s	n.s	n.s	n.s	n.s	n.s	n.s	n.s	n.s	n.s	n.s	n.s	n.s	n.s	n.s	n.s	n.s	n.s	n.s	n.s	n.s	n.s	n.s	n.s	n.s	n.s
GO:0000902	cell morphogenesis	n.s	4.67277e-05	8.09879e-05	n.s	2.66782e-09	n.s	n.s	n.s	n.s	n.s	n.s	n.s	n.s	n.s	n.s	n.s	n.s	n.s	n.s	n.s	n.s	0.00167312	n.s	n.s	n.s	n.s	0.000204285	n.s	n.s	n.s	n.s	n.s
GO:0000904	cell morphogenesis involved in different...	n.s	2.78569e-05	0.000144318	n.s	2.57836e-08	n.s	n.s	n.s	n.s	n.s	n.s	n.s	n.s	n.s	n.s	n.s	n.s	n.s	0.00277011	n.s	n.s	0.00557491	n.s	n.s	n.s	n.s	0.00048692	n.s	n.s	n.s	n.s	n.s
GO:0001505	regulation of neurotransmitter levels	n.s	n.s	n.s	n.s	n.s	0.00366499	n.s	n.s	n.s	n.s	n.s	n.s	n.s	n.s	n.s	n.s	n.s	n.s	n.s	n.s	n.s	n.s	n.s	n.s	n.s	n.s	0.00867113	n.s	n.s	n.s	n.s	n.s
GO:0003001	generation of a signal involved in cell-...	n.s	n.s	n.s	n.s	0.00755881	0.00223707	n.s	n.s	n.s	n.s	n.s	n.s	n.s	n.s	n.s	n.s	n.s	n.s	n.s	n.s	n.s	n.s	n.s	n.s	n.s	n.s	0.000209199	n.s	n.s	n.s	n.s	n.s
GO:0006163	purine nucleotide metabolic process	n.s	n.s	n.s	n.s	0.000729499	n.s	n.s	n.s	n.s	n.s	n.s	n.s	n.s	n.s	n.s	n.s	n.s	n.s	0.00847067	n.s	n.s	n.s	n.s	n.s	n.s	n.s	n.s	n.s	n.s	n.s	n.s	n.s
GO:0006164	purine nucleotide biosynthetic process	n.s	n.s	n.s	n.s	0.00111548	n.s	n.s	n.s	n.s	n.s	n.s	n.s	n.s	n.s	n.s	n.s	n.s	n.s	n.s	n.s	n.s	n.s	n.s	n.s	n.s	n.s	n.s	n.s	n.s	n.s	n.s	n.s
GO:0006357	regulation of transcription from RNA pol...	n.s	0.00211744	n.s	n.s	n.s	n.s	n.s	n.s	n.s	n.s	n.s	n.s	n.s	n.s	n.s	n.s	n.s	n.s	n.s	n.s	n.s	n.s	n.s	n.s	n.s	n.s	0.00914285	n.s	n.s	n.s	n.s	n.s
GO:0006366	transcription from RNA polymerase II pro...	n.s	0.00370849	n.s	n.s	n.s	n.s	n.s	n.s	n.s	n.s	n.s	n.s	n.s	n.s	n.s	n.s	n.s	n.s	n.s	n.s	n.s	n.s	n.s	n.s	n.s	n.s	n.s	n.s	n.s	n.s	n.s	n.s
GO:0006464	cellular protein modification process	n.s	n.s	n.s	n.s	0.00356848	n.s	n.s	n.s	n.s	n.s	n.s	n.s	n.s	n.s	n.s	n.s	n.s	n.s	n.s	n.s	n.s	n.s	n.s	n.s	n.s	n.s	n.s	n.s	n.s	n.s	n.s	n.s
GO:0006468	protein phosphorylation	n.s	0.00784143	n.s	n.s	n.s	n.s	n.s	n.s	n.s	n.s	n.s	n.s	n.s	n.s	n.s	n.s	n.s	n.s	n.s	n.s	n.s	n.s	n.s	n.s	n.s	n.s	n.s	n.s	n.s	n.s	n.s	n.s
GO:0006754	ATP biosynthetic process	n.s	n.s	n.s	n.s	0.00113135	n.s	n.s	n.s	n.s	n.s	n.s	n.s	n.s	n.s	n.s	n.s	n.s	n.s	n.s	n.s	n.s	n.s	n.s	n.s	n.s	n.s	n.s	n.s	n.s	n.s	n.s	n.s
GO:0006793	phosphorus metabolic process	n.s	0.00589093	n.s	n.s	7.31266e-05	n.s	n.s	n.s	n.s	n.s	n.s	n.s	n.s	n.s	n.s	n.s	n.s	n.s	n.s	n.s	n.s	n.s	n.s	n.s	n.s	n.s	n.s	n.s	n.s	n.s	n.s	n.s
GO:0006796	phosphate-containing compound metabolic ...	n.s	0.00876273	n.s	n.s	4.55591e-05	n.s	n.s	n.s	n.s	n.s	n.s	n.s	n.s	n.s	n.s	n.s	n.s	n.s	n.s	n.s	n.s	n.s	n.s	n.s	n.s	n.s	n.s	n.s	n.s	n.s	n.s	n.s
GO:0006810	transport	n.s	n.s	0.00105906	n.s	5.16748e-10	0.00724367	n.s	n.s	n.s	n.s	n.s	n.s	n.s	n.s	n.s	n.s	n.s	n.s	8.06698e-08	0.00137598	n.s	0.00384036	n.s	n.s	n.s	n.s	0.00136334	n.s	n.s	n.s	n.s	n.s
GO:0006811	ion transport	n.s	n.s	n.s	n.s	2.53483e-11	n.s	n.s	n.s	n.s	n.s	n.s	n.s	n.s	n.s	n.s	n.s	n.s	n.s	0.0015987	n.s	n.s	n.s	n.s	n.s	n.s	n.s	n.s	n.s	0.0040285	n.s	n.s	n.s
GO:0006812	cation transport	n.s	n.s	n.s	n.s	6.15895e-09	n.s	n.s	n.s	n.s	n.s	n.s	n.s	n.s	n.s	n.s	n.s	n.s	n.s	n.s	n.s	n.s	n.s	n.s	n.s	n.s	n.s	n.s	n.s	n.s	n.s	n.s	n.s
GO:0006813	potassium ion transport	n.s	n.s	n.s	n.s	0.00126541	n.s	n.s	n.s	n.s	n.s	n.s	n.s	n.s	n.s	n.s	n.s	n.s	n.s	n.s	n.s	n.s	n.s	n.s	n.s	n.s	n.s	n.s	n.s	n.s	n.s	n.s	n.s
GO:0006816	calcium ion transport	n.s	0.00211744	n.s	n.s	n.s	0.00528423	n.s	n.s	n.s	n.s	n.s	n.s	n.s	n.s	n.s	n.s	n.s	n.s	n.s	n.s	n.s	n.s	n.s	n.s	n.s	n.s	n.s	n.s	n.s	n.s	n.s	n.s
GO:0006820	anion transport	n.s	n.s	n.s	n.s	0.000243513	n.s	n.s	n.s	n.s	n.s	n.s	n.s	n.s	n.s	n.s	n.s	n.s	n.s	n.s	n.s	n.s	n.s	n.s	n.s	n.s	n.s	n.s	n.s	n.s	n.s	n.s	n.s
GO:0006865	amino acid transport	n.s	n.s	n.s	n.s	4.88348e-06	n.s	n.s	n.s	n.s	n.s	n.s	n.s	n.s	n.s	n.s	n.s	n.s	n.s	n.s	n.s	n.s	n.s	n.s	n.s	n.s	n.s	n.s	n.s	n.s	n.s	n.s	n.s
GO:0006873	cellular ion homeostasis	n.s	n.s	n.s	n.s	n.s	n.s	n.s	n.s	n.s	n.s	n.s	n.s	n.s	n.s	n.s	n.s	n.s	n.s	n.s	n.s	n.s	n.s	n.s	n.s	n.s	n.s	n.s	n.s	8.89442e-05	n.s	n.s	n.s
GO:0006874	cellular calcium ion homeostasis	n.s	n.s	n.s	n.s	n.s	n.s	n.s	n.s	n.s	n.s	n.s	n.s	n.s	n.s	n.s	n.s	n.s	n.s	n.s	n.s	n.s	n.s	n.s	n.s	n.s	n.s	n.s	n.s	0.0039979	n.s	n.s	n.s
GO:0006897	endocytosis	n.s	n.s	n.s	n.s	n.s	n.s	n.s	n.s	n.s	n.s	n.s	n.s	n.s	n.s	n.s	n.s	n.s	n.s	0.00632299	n.s	n.s	n.s	n.s	n.s	n.s	n.s	n.s	n.s	n.s	n.s	n.s	n.s
GO:0006928	cellular component movement	n.s	3.34877e-06	0.00145998	n.s	2.28295e-07	0.000157336	n.s	n.s	n.s	n.s	n.s	n.s	n.s	n.s	n.s	n.s	n.s	n.s	0.000124544	n.s	n.s	n.s	n.s	n.s	n.s	n.s	8.10346e-05	n.s	n.s	n.s	n.s	n.s
GO:0007019	microtubule depolymerization	n.s	n.s	n.s	n.s	0.00520471	n.s	n.s	n.s	n.s	n.s	n.s	n.s	n.s	n.s	n.s	n.s	n.s	n.s	n.s	n.s	n.s	n.s	n.s	n.s	n.s	n.s	n.s	n.s	n.s	n.s	n.s	n.s
GO:0007026	negative regulation of microtubule depol...	n.s	n.s	n.s	n.s	0.00140074	n.s	n.s	n.s	n.s	n.s	n.s	n.s	n.s	n.s	n.s	n.s	n.s	n.s	n.s	n.s	n.s	n.s	n.s	n.s	n.s	n.s	n.s	n.s	n.s	n.s	n.s	n.s
GO:0007045	cell-substrate adherens junction assembl...	n.s	n.s	n.s	n.s	n.s	n.s	n.s	n.s	n.s	n.s	n.s	0.00849911	n.s	n.s	n.s	n.s	n.s	n.s	n.s	n.s	n.s	n.s	n.s	n.s	n.s	n.s	n.s	n.s	n.s	n.s	n.s	n.s
GO:0007157	heterophilic cell-cell adhesion	n.s	0.00213982	n.s	n.s	n.s	n.s	n.s	n.s	n.s	n.s	n.s	n.s	n.s	n.s	n.s	n.s	n.s	n.s	n.s	n.s	n.s	n.s	n.s	n.s	n.s	n.s	n.s	n.s	n.s	n.s	n.s	n.s
GO:0007165	signal transduction	n.s	0.00594523	n.s	n.s	3.75126e-06	n.s	n.s	n.s	n.s	n.s	n.s	n.s	n.s	n.s	n.s	n.s	n.s	n.s	0.00296116	n.s	n.s	n.s	n.s	n.s	n.s	n.s	0.000814576	n.s	n.s	n.s	n.s	n.s
GO:0007166	cell surface receptor signaling pathway	n.s	n.s	n.s	n.s	0.00113135	n.s	n.s	n.s	n.s	n.s	n.s	n.s	n.s	n.s	n.s	n.s	n.s	n.s	n.s	n.s	n.s	n.s	n.s	n.s	n.s	n.s	n.s	n.s	n.s	n.s	n.s	n.s
GO:0007214	gamma-aminobutyric acid signaling pathwa...	n.s	n.s	n.s	n.s	n.s	n.s	n.s	n.s	n.s	n.s	n.s	n.s	n.s	n.s	n.s	n.s	n.s	n.s	n.s	n.s	n.s	n.s	n.s	n.s	n.s	n.s	0.00563749	n.s	n.s	n.s	n.s	n.s
GO:0007264	small GTPase mediated signal transductio...	n.s	n.s	n.s	n.s	0.000200517	n.s	n.s	n.s	n.s	n.s	n.s	n.s	n.s	n.s	n.s	n.s	n.s	n.s	0.000154023	n.s	n.s	n.s	n.s	n.s	n.s	n.s	n.s	n.s	n.s	n.s	n.s	n.s
GO:0007265	Ras protein signal transduction	n.s	n.s	n.s	n.s	0.00540959	n.s	n.s	n.s	n.s	n.s	n.s	n.s	n.s	n.s	n.s	n.s	n.s	n.s	0.0018737	n.s	n.s	n.s	n.s	n.s	n.s	n.s	n.s	n.s	n.s	n.s	n.s	n.s
GO:0007269	neurotransmitter secretion	n.s	n.s	n.s	n.s	n.s	0.00315619	n.s	n.s	n.s	n.s	n.s	n.s	n.s	n.s	n.s	n.s	n.s	n.s	n.s	n.s	n.s	n.s	n.s	n.s	n.s	n.s	0.000705285	n.s	n.s	n.s	n.s	n.s
GO:0007274	neuromuscular synaptic transmission	n.s	n.s	n.s	n.s	n.s	0.00788787	n.s	n.s	n.s	n.s	n.s	n.s	n.s	n.s	n.s	n.s	n.s	n.s	n.s	n.s	n.s	n.s	n.s	n.s	n.s	n.s	n.s	n.s	n.s	n.s	n.s	n.s
GO:0007409	axonogenesis	n.s	3.19706e-06	0.000114041	n.s	5.35941e-07	0.00315619	n.s	n.s	n.s	n.s	n.s	n.s	n.s	n.s	n.s	n.s	n.s	n.s	0.000278533	n.s	n.s	n.s	n.s	n.s	n.s	n.s	0.00170648	n.s	n.s	n.s	n.s	n.s
GO:0007411	axon guidance	n.s	n.s	n.s	n.s	0.00942161	n.s	n.s	n.s	n.s	n.s	n.s	n.s	n.s	n.s	n.s	n.s	n.s	n.s	0.00279152	n.s	n.s	n.s	n.s	n.s	n.s	n.s	n.s	n.s	n.s	n.s	n.s	n.s
GO:0007416	synapse assembly	n.s	n.s	n.s	n.s	n.s	n.s	n.s	n.s	n.s	n.s	n.s	n.s	n.s	n.s	n.s	n.s	n.s	n.s	n.s	n.s	n.s	n.s	n.s	n.s	n.s	n.s	0.000836754	n.s	n.s	n.s	n.s	n.s
GO:0007417	central nervous system development	n.s	n.s	n.s	n.s	0.000134334	n.s	n.s	n.s	n.s	n.s	n.s	n.s	n.s	n.s	n.s	n.s	n.s	n.s	n.s	n.s	n.s	n.s	n.s	n.s	n.s	n.s	n.s	n.s	n.s	n.s	n.s	n.s
GO:0007420	brain development	n.s	n.s	n.s	n.s	7.0931e-05	n.s	n.s	n.s	n.s	n.s	n.s	n.s	n.s	n.s	n.s	n.s	n.s	n.s	n.s	n.s	n.s	n.s	n.s	n.s	n.s	n.s	n.s	n.s	0.0040285	n.s	n.s	n.s
GO:0007610	behavior	n.s	n.s	n.s	n.s	0.000923352	n.s	n.s	n.s	n.s	n.s	n.s	n.s	n.s	n.s	n.s	n.s	n.s	n.s	0.00766203	n.s	n.s	n.s	n.s	n.s	n.s	n.s	n.s	n.s	n.s	n.s	n.s	n.s
GO:0009119	ribonucleoside metabolic process	n.s	n.s	n.s	n.s	0.00197597	n.s	n.s	n.s	n.s	n.s	n.s	n.s	n.s	n.s	n.s	n.s	n.s	n.s	n.s	n.s	n.s	n.s	n.s	n.s	n.s	n.s	n.s	n.s	n.s	n.s	n.s	n.s
GO:0009123	nucleoside monophosphate metabolic proce...	n.s	n.s	n.s	n.s	0.00113135	n.s	n.s	n.s	n.s	n.s	n.s	n.s	n.s	n.s	n.s	n.s	n.s	n.s	n.s	n.s	n.s	n.s	n.s	n.s	n.s	n.s	n.s	n.s	n.s	n.s	n.s	n.s
GO:0009124	nucleoside monophosphate biosynthetic pr...	n.s	n.s	n.s	n.s	0.000742136	n.s	n.s	n.s	n.s	n.s	n.s	n.s	n.s	n.s	n.s	n.s	n.s	n.s	n.s	n.s	n.s	n.s	n.s	n.s	n.s	n.s	n.s	n.s	n.s	n.s	n.s	n.s
GO:0009126	purine nucleoside monophosphate metaboli...	n.s	n.s	n.s	n.s	0.00406803	n.s	n.s	n.s	n.s	n.s	n.s	n.s	n.s	n.s	n.s	n.s	n.s	n.s	n.s	n.s	n.s	n.s	n.s	n.s	n.s	n.s	n.s	n.s	n.s	n.s	n.s	n.s
GO:0009127	purine nucleoside monophosphate biosynth...	n.s	n.s	n.s	n.s	0.00564226	n.s	n.s	n.s	n.s	n.s	n.s	n.s	n.s	n.s	n.s	n.s	n.s	n.s	n.s	n.s	n.s	n.s	n.s	n.s	n.s	n.s	n.s	n.s	n.s	n.s	n.s	n.s
GO:0009144	purine nucleoside triphosphate metabolic...	n.s	n.s	n.s	n.s	0.00366682	n.s	n.s	n.s	n.s	n.s	n.s	n.s	n.s	n.s	n.s	n.s	n.s	n.s	n.s	n.s	n.s	n.s	n.s	n.s	n.s	n.s	n.s	n.s	n.s	n.s	n.s	n.s
GO:0009150	purine ribonucleotide metabolic process	n.s	n.s	n.s	n.s	0.00052373	n.s	n.s	n.s	n.s	n.s	n.s	n.s	n.s	n.s	n.s	n.s	n.s	n.s	0.00607004	n.s	n.s	n.s	n.s	n.s	n.s	n.s	n.s	n.s	n.s	n.s	n.s	n.s
GO:0009152	purine ribonucleotide biosynthetic proce...	n.s	n.s	n.s	n.s	0.00189556	n.s	n.s	n.s	n.s	n.s	n.s	n.s	n.s	n.s	n.s	n.s	n.s	n.s	n.s	n.s	n.s	n.s	n.s	n.s	n.s	n.s	n.s	n.s	n.s	n.s	n.s	n.s
GO:0009156	ribonucleoside monophosphate biosyntheti...	n.s	n.s	n.s	n.s	0.00488352	n.s	n.s	n.s	n.s	n.s	n.s	n.s	n.s	n.s	n.s	n.s	n.s	n.s	n.s	n.s	n.s	n.s	n.s	n.s	n.s	n.s	n.s	n.s	n.s	n.s	n.s	n.s
GO:0009161	ribonucleoside monophosphate metabolic p...	n.s	n.s	n.s	n.s	0.00344623	n.s	n.s	n.s	n.s	n.s	n.s	n.s	n.s	n.s	n.s	n.s	n.s	n.s	n.s	n.s	n.s	n.s	n.s	n.s	n.s	n.s	n.s	n.s	n.s	n.s	n.s	n.s
GO:0009163	nucleoside biosynthetic process	n.s	n.s	n.s	n.s	0.00479018	n.s	n.s	n.s	n.s	n.s	n.s	n.s	n.s	n.s	n.s	n.s	n.s	n.s	n.s	n.s	n.s	n.s	n.s	n.s	n.s	n.s	n.s	n.s	n.s	n.s	n.s	n.s
GO:0009167	purine ribonucleoside monophosphate meta...	n.s	n.s	n.s	n.s	0.00406803	n.s	n.s	n.s	n.s	n.s	n.s	n.s	n.s	n.s	n.s	n.s	n.s	n.s	n.s	n.s	n.s	n.s	n.s	n.s	n.s	n.s	n.s	n.s	n.s	n.s	n.s	n.s
GO:0009168	purine ribonucleoside monophosphate bios...	n.s	n.s	n.s	n.s	0.00564226	n.s	n.s	n.s	n.s	n.s	n.s	n.s	n.s	n.s	n.s	n.s	n.s	n.s	n.s	n.s	n.s	n.s	n.s	n.s	n.s	n.s	n.s	n.s	n.s	n.s	n.s	n.s
GO:0009199	ribonucleoside triphosphate metabolic pr...	n.s	n.s	n.s	n.s	0.00333114	n.s	n.s	n.s	n.s	n.s	n.s	n.s	n.s	n.s	n.s	n.s	n.s	n.s	0.00902629	n.s	n.s	n.s	n.s	n.s	n.s	n.s	n.s	n.s	n.s	n.s	n.s	n.s
GO:0009205	purine ribonucleoside triphosphate metab...	n.s	n.s	n.s	n.s	0.00268914	n.s	n.s	n.s	n.s	n.s	n.s	n.s	n.s	n.s	n.s	n.s	n.s	n.s	n.s	n.s	n.s	n.s	n.s	n.s	n.s	n.s	n.s	n.s	n.s	n.s	n.s	n.s
GO:0009259	ribonucleotide metabolic process	n.s	n.s	n.s	n.s	0.000386801	n.s	n.s	n.s	n.s	n.s	n.s	n.s	n.s	n.s	n.s	n.s	n.s	n.s	0.00632299	n.s	n.s	n.s	n.s	n.s	n.s	n.s	n.s	n.s	n.s	n.s	n.s	n.s
GO:0009260	ribonucleotide biosynthetic process	n.s	n.s	n.s	n.s	0.00154854	n.s	n.s	n.s	n.s	n.s	n.s	n.s	n.s	n.s	n.s	n.s	n.s	n.s	n.s	n.s	n.s	n.s	n.s	n.s	n.s	n.s	n.s	n.s	n.s	n.s	n.s	n.s
GO:0009653	anatomical structure morphogenesis	n.s	2.7831e-07	0.00013687	n.s	3.84155e-06	n.s	n.s	n.s	n.s	n.s	n.s	n.s	n.s	n.s	n.s	n.s	n.s	n.s	0.00149594	n.s	n.s	0.00243876	n.s	n.s	n.s	n.s	0.00221845	n.s	n.s	n.s	n.s	n.s
GO:0009888	tissue development	n.s	n.s	n.s	n.s	n.s	n.s	n.s	n.s	n.s	n.s	n.s	n.s	n.s	n.s	n.s	n.s	n.s	n.s	n.s	n.s	n.s	n.s	n.s	n.s	n.s	n.s	0.00750883	n.s	n.s	n.s	n.s	n.s
GO:0009987	cellular process	n.s	n.s	n.s	n.s	n.s	n.s	n.s	n.s	n.s	n.s	n.s	n.s	n.s	n.s	n.s	n.s	n.s	n.s	n.s	n.s	n.s	n.s	n.s	n.s	n.s	n.s	0.00136334	n.s	n.s	n.s	n.s	n.s
GO:0010324	membrane invagination	n.s	n.s	n.s	n.s	n.s	n.s	n.s	n.s	n.s	n.s	n.s	n.s	n.s	n.s	n.s	n.s	n.s	n.s	0.0033765	n.s	n.s	n.s	n.s	n.s	n.s	n.s	n.s	n.s	n.s	n.s	n.s	n.s
GO:0010629	negative regulation of gene expression	n.s	n.s	n.s	n.s	n.s	n.s	n.s	n.s	n.s	n.s	n.s	n.s	n.s	n.s	n.s	n.s	n.s	n.s	n.s	n.s	n.s	n.s	n.s	n.s	n.s	n.s	n.s	n.s	n.s	0.00834541	n.s	n.s
GO:0010639	negative regulation of organelle organiz...	n.s	n.s	n.s	n.s	n.s	n.s	n.s	n.s	n.s	n.s	n.s	n.s	n.s	n.s	n.s	n.s	n.s	n.s	n.s	0.000679977	n.s	n.s	n.s	n.s	n.s	n.s	n.s	n.s	n.s	n.s	n.s	n.s
GO:0010769	regulation of cell morphogenesis involve...	n.s	n.s	n.s	n.s	0.00563932	n.s	n.s	n.s	n.s	n.s	n.s	n.s	n.s	n.s	n.s	n.s	n.s	n.s	n.s	n.s	n.s	n.s	n.s	n.s	n.s	n.s	n.s	n.s	n.s	n.s	n.s	n.s
GO:0010959	regulation of metal ion transport	n.s	0.00748641	n.s	n.s	n.s	n.s	n.s	n.s	n.s	n.s	n.s	n.s	n.s	n.s	n.s	n.s	n.s	n.s	n.s	n.s	n.s	n.s	n.s	n.s	n.s	n.s	n.s	n.s	n.s	n.s	n.s	n.s
GO:0010975	regulation of neuron projection developm...	n.s	n.s	n.s	n.s	0.0034545	n.s	n.s	n.s	n.s	n.s	n.s	n.s	n.s	n.s	n.s	n.s	n.s	n.s	n.s	n.s	n.s	n.s	n.s	n.s	n.s	n.s	n.s	n.s	n.s	n.s	n.s	n.s
GO:0015672	monovalent inorganic cation transport	n.s	n.s	n.s	n.s	4.56741e-06	n.s	n.s	n.s	n.s	n.s	n.s	n.s	n.s	n.s	n.s	n.s	n.s	n.s	n.s	n.s	n.s	n.s	n.s	n.s	n.s	n.s	n.s	n.s	n.s	n.s	n.s	n.s
GO:0015711	organic anion transport	n.s	n.s	n.s	n.s	3.34203e-05	n.s	n.s	n.s	n.s	n.s	n.s	n.s	n.s	n.s	n.s	n.s	n.s	n.s	n.s	n.s	n.s	n.s	n.s	n.s	n.s	n.s	n.s	n.s	n.s	n.s	n.s	n.s
GO:0015804	neutral amino acid transport	n.s	n.s	n.s	n.s	0.00341597	n.s	n.s	n.s	n.s	n.s	n.s	n.s	n.s	n.s	n.s	n.s	n.s	n.s	n.s	n.s	n.s	n.s	n.s	n.s	n.s	n.s	n.s	n.s	n.s	n.s	n.s	n.s
GO:0015807	L-amino acid transport	n.s	n.s	n.s	n.s	0.00316443	n.s	n.s	n.s	n.s	n.s	n.s	n.s	n.s	n.s	n.s	n.s	n.s	n.s	n.s	n.s	n.s	n.s	n.s	n.s	n.s	n.s	n.s	n.s	n.s	n.s	n.s	n.s
GO:0015837	amine transport	n.s	n.s	n.s	n.s	1.56967e-06	n.s	n.s	n.s	n.s	n.s	n.s	n.s	n.s	n.s	n.s	n.s	n.s	n.s	n.s	n.s	n.s	n.s	n.s	n.s	n.s	n.s	n.s	n.s	n.s	n.s	n.s	n.s
GO:0015849	organic acid transport	n.s	n.s	n.s	n.s	5.92059e-05	n.s	n.s	n.s	n.s	n.s	n.s	n.s	n.s	n.s	n.s	n.s	n.s	n.s	n.s	n.s	n.s	n.s	n.s	n.s	n.s	n.s	n.s	n.s	n.s	n.s	n.s	n.s
GO:0016043	cellular component organization	n.s	0.00748641	n.s	n.s	n.s	n.s	n.s	n.s	n.s	n.s	n.s	n.s	n.s	n.s	n.s	n.s	n.s	n.s	8.13606e-06	n.s	n.s	0.00602003	n.s	n.s	n.s	n.s	0.000409318	n.s	n.s	n.s	n.s	n.s
GO:0016044	cellular membrane organization	n.s	n.s	n.s	n.s	n.s	n.s	n.s	n.s	n.s	n.s	n.s	n.s	n.s	n.s	n.s	n.s	n.s	n.s	0.00304335	n.s	n.s	0.00587604	n.s	n.s	n.s	n.s	n.s	n.s	n.s	n.s	n.s	n.s
GO:0016050	vesicle organization	n.s	n.s	n.s	n.s	n.s	0.00549913	n.s	n.s	n.s	n.s	n.s	n.s	n.s	n.s	n.s	n.s	n.s	n.s	n.s	n.s	n.s	n.s	n.s	n.s	n.s	n.s	n.s	n.s	n.s	n.s	n.s	n.s
GO:0016192	vesicle-mediated transport	n.s	n.s	n.s	n.s	n.s	n.s	n.s	n.s	n.s	n.s	n.s	n.s	n.s	n.s	n.s	n.s	n.s	n.s	0.000350487	n.s	n.s	0.00185541	n.s	n.s	n.s	n.s	n.s	n.s	n.s	n.s	n.s	n.s
GO:0016310	phosphorylation	n.s	n.s	n.s	n.s	n.s	n.s	n.s	n.s	n.s	n.s	n.s	n.s	n.s	n.s	n.s	n.s	n.s	n.s	0.00956688	n.s	n.s	n.s	n.s	n.s	n.s	n.s	n.s	n.s	n.s	n.s	n.s	n.s
GO:0016477	cell migration	n.s	0.00250895	n.s	n.s	0.000196789	n.s	n.s	n.s	n.s	n.s	n.s	n.s	n.s	n.s	n.s	n.s	n.s	n.s	n.s	n.s	n.s	n.s	n.s	n.s	n.s	n.s	n.s	0.0055362	n.s	n.s	n.s	n.s
GO:0019220	regulation of phosphate metabolic proces...	n.s	n.s	n.s	n.s	n.s	n.s	n.s	n.s	n.s	n.s	n.s	n.s	n.s	n.s	n.s	n.s	n.s	n.s	0.00220208	n.s	n.s	n.s	n.s	n.s	n.s	n.s	n.s	n.s	n.s	n.s	n.s	n.s
GO:0019637	organophosphate metabolic process	n.s	n.s	n.s	n.s	0.005604	n.s	n.s	n.s	n.s	n.s	n.s	n.s	n.s	n.s	n.s	n.s	n.s	n.s	n.s	n.s	n.s	n.s	n.s	n.s	n.s	n.s	n.s	n.s	n.s	n.s	n.s	n.s
GO:0019693	ribose phosphate metabolic process	n.s	n.s	n.s	n.s	0.000386801	n.s	n.s	n.s	n.s	n.s	n.s	n.s	n.s	n.s	n.s	n.s	n.s	n.s	0.00632299	n.s	n.s	n.s	n.s	n.s	n.s	n.s	n.s	n.s	n.s	n.s	n.s	n.s
GO:0019725	cellular homeostasis	n.s	n.s	n.s	n.s	0.00655193	n.s	n.s	n.s	n.s	n.s	n.s	n.s	n.s	n.s	n.s	n.s	n.s	n.s	n.s	n.s	n.s	n.s	n.s	n.s	n.s	n.s	n.s	n.s	0.0002097	n.s	n.s	n.s
GO:0022008	neurogenesis	n.s	1.74632e-06	0.00969246	n.s	1.44029e-05	n.s	n.s	n.s	n.s	n.s	n.s	n.s	n.s	n.s	n.s	n.s	n.s	n.s	0.00566328	n.s	n.s	n.s	n.s	n.s	n.s	n.s	0.000381778	n.s	n.s	n.s	n.s	n.s
GO:0022604	regulation of cell morphogenesis	n.s	n.s	n.s	n.s	0.0059674	n.s	n.s	n.s	n.s	n.s	n.s	n.s	n.s	n.s	n.s	n.s	n.s	n.s	n.s	n.s	n.s	n.s	n.s	n.s	n.s	n.s	n.s	n.s	n.s	n.s	n.s	n.s
GO:0022612	gland morphogenesis	n.s	0.00680337	n.s	n.s	n.s	n.s	n.s	n.s	n.s	n.s	n.s	n.s	n.s	n.s	n.s	n.s	n.s	n.s	n.s	n.s	n.s	n.s	n.s	n.s	n.s	n.s	n.s	n.s	n.s	n.s	n.s	n.s
GO:0023061	signal release	n.s	n.s	n.s	n.s	n.s	0.00223707	n.s	n.s	n.s	n.s	n.s	n.s	n.s	n.s	n.s	n.s	n.s	n.s	n.s	n.s	n.s	n.s	n.s	n.s	n.s	n.s	0.000141902	n.s	n.s	n.s	n.s	n.s
GO:0030001	metal ion transport	n.s	n.s	n.s	n.s	3.86127e-06	n.s	n.s	n.s	n.s	n.s	n.s	n.s	n.s	n.s	n.s	n.s	n.s	n.s	n.s	n.s	n.s	n.s	n.s	n.s	n.s	n.s	n.s	n.s	n.s	n.s	n.s	n.s
GO:0030154	cell differentiation	n.s	1.93927e-05	n.s	n.s	0.000391134	n.s	n.s	n.s	n.s	n.s	n.s	n.s	n.s	n.s	n.s	n.s	n.s	n.s	n.s	n.s	n.s	n.s	n.s	n.s	n.s	n.s	0.00665204	n.s	n.s	n.s	n.s	n.s
GO:0030900	forebrain development	n.s	n.s	n.s	n.s	0.00220946	n.s	n.s	n.s	n.s	n.s	n.s	n.s	n.s	n.s	n.s	n.s	n.s	n.s	n.s	n.s	n.s	n.s	n.s	n.s	n.s	n.s	n.s	n.s	0.00636386	n.s	n.s	n.s
GO:0031109	microtubule polymerization or depolymeri...	n.s	n.s	n.s	n.s	0.000226369	n.s	n.s	n.s	n.s	n.s	n.s	n.s	n.s	n.s	n.s	n.s	n.s	n.s	n.s	n.s	n.s	n.s	n.s	n.s	n.s	n.s	n.s	n.s	n.s	n.s	n.s	n.s
GO:0031110	regulation of microtubule polymerization...	n.s	n.s	n.s	n.s	0.000494299	n.s	n.s	n.s	n.s	n.s	n.s	n.s	n.s	n.s	n.s	n.s	n.s	n.s	n.s	n.s	n.s	n.s	n.s	n.s	n.s	n.s	n.s	n.s	n.s	n.s	n.s	n.s
GO:0031111	negative regulation of microtubule polym...	n.s	n.s	n.s	n.s	0.00243463	n.s	n.s	n.s	n.s	n.s	n.s	n.s	n.s	n.s	n.s	n.s	n.s	n.s	n.s	n.s	n.s	n.s	n.s	n.s	n.s	n.s	n.s	n.s	n.s	n.s	n.s	n.s
GO:0031114	regulation of microtubule depolymerizati...	n.s	n.s	n.s	n.s	0.00140074	n.s	n.s	n.s	n.s	n.s	n.s	n.s	n.s	n.s	n.s	n.s	n.s	n.s	n.s	n.s	n.s	n.s	n.s	n.s	n.s	n.s	n.s	n.s	n.s	n.s	n.s	n.s
GO:0031399	regulation of protein modification proce...	n.s	n.s	n.s	n.s	n.s	n.s	n.s	n.s	n.s	n.s	n.s	n.s	n.s	n.s	n.s	n.s	n.s	n.s	0.00632299	n.s	n.s	n.s	n.s	n.s	n.s	n.s	n.s	n.s	n.s	n.s	n.s	n.s
GO:0031644	regulation of neurological system proces...	n.s	n.s	n.s	n.s	0.000212441	0.00724367	n.s	n.s	n.s	n.s	n.s	n.s	n.s	n.s	n.s	n.s	n.s	n.s	n.s	n.s	n.s	0.00234058	n.s	n.s	n.s	n.s	n.s	n.s	0.00488513	n.s	n.s	n.s
GO:0032879	regulation of localization	n.s	n.s	n.s	n.s	n.s	0.00223707	n.s	n.s	n.s	n.s	n.s	n.s	n.s	n.s	n.s	n.s	n.s	n.s	n.s	n.s	n.s	n.s	n.s	n.s	n.s	n.s	n.s	n.s	n.s	n.s	n.s	n.s
GO:0032940	secretion by cell	n.s	n.s	n.s	n.s	n.s	0.00223707	n.s	n.s	n.s	n.s	n.s	n.s	n.s	n.s	n.s	n.s	n.s	n.s	n.s	n.s	n.s	n.s	n.s	n.s	n.s	n.s	n.s	n.s	n.s	n.s	n.s	n.s
GO:0032989	cellular component morphogenesis	n.s	6.75333e-05	8.09879e-05	n.s	6.15895e-09	n.s	n.s	n.s	n.s	n.s	n.s	n.s	n.s	n.s	n.s	n.s	n.s	n.s	n.s	n.s	n.s	0.00417703	n.s	n.s	n.s	n.s	0.000103473	n.s	n.s	n.s	n.s	n.s
GO:0032990	cell part morphogenesis	n.s	2.8871e-05	0.00142754	n.s	5.83541e-07	n.s	n.s	n.s	n.s	n.s	n.s	n.s	n.s	n.s	n.s	n.s	n.s	n.s	0.00309997	n.s	n.s	n.s	n.s	n.s	n.s	n.s	0.000409318	n.s	n.s	n.s	n.s	n.s
GO:0034333	adherens junction assembly	n.s	n.s	n.s	n.s	n.s	n.s	n.s	n.s	n.s	n.s	n.s	0.00849911	n.s	n.s	n.s	n.s	n.s	n.s	n.s	n.s	n.s	n.s	n.s	n.s	n.s	n.s	n.s	n.s	n.s	n.s	n.s	n.s
GO:0035556	intracellular signal transduction	n.s	0.00483219	n.s	n.s	0.000128927	n.s	n.s	n.s	n.s	n.s	n.s	n.s	n.s	n.s	n.s	n.s	n.s	n.s	0.0033765	n.s	n.s	n.s	n.s	n.s	n.s	n.s	0.00129422	n.s	n.s	n.s	n.s	n.s
GO:0036211	protein modification process	n.s	n.s	n.s	n.s	0.00356848	n.s	n.s	n.s	n.s	n.s	n.s	n.s	n.s	n.s	n.s	n.s	n.s	n.s	n.s	n.s	n.s	n.s	n.s	n.s	n.s	n.s	n.s	n.s	n.s	n.s	n.s	n.s
GO:0040011	locomotion	n.s	0.00567229	n.s	n.s	0.000214138	n.s	n.s	n.s	n.s	n.s	n.s	n.s	n.s	n.s	n.s	n.s	n.s	n.s	0.00277011	n.s	n.s	n.s	n.s	n.s	n.s	n.s	n.s	n.s	n.s	n.s	n.s	n.s
GO:0042221	response to chemical stimulus	n.s	n.s	n.s	n.s	n.s	n.s	n.s	n.s	n.s	n.s	n.s	n.s	n.s	n.s	n.s	n.s	n.s	n.s	0.00980315	n.s	n.s	n.s	n.s	n.s	n.s	n.s	n.s	n.s	n.s	n.s	n.s	n.s
GO:0042278	purine nucleoside metabolic process	n.s	n.s	n.s	n.s	0.00175009	n.s	n.s	n.s	n.s	n.s	n.s	n.s	n.s	n.s	n.s	n.s	n.s	n.s	n.s	n.s	n.s	n.s	n.s	n.s	n.s	n.s	n.s	n.s	n.s	n.s	n.s	n.s
GO:0042325	regulation of phosphorylation	n.s	n.s	n.s	n.s	n.s	n.s	n.s	n.s	n.s	n.s	n.s	n.s	n.s	n.s	n.s	n.s	n.s	n.s	0.00980315	n.s	n.s	n.s	n.s	n.s	n.s	n.s	n.s	n.s	n.s	n.s	n.s	n.s
GO:0042451	purine nucleoside biosynthetic process	n.s	n.s	n.s	n.s	0.00563932	n.s	n.s	n.s	n.s	n.s	n.s	n.s	n.s	n.s	n.s	n.s	n.s	n.s	n.s	n.s	n.s	n.s	n.s	n.s	n.s	n.s	n.s	n.s	n.s	n.s	n.s	n.s
GO:0042455	ribonucleoside biosynthetic process	n.s	n.s	n.s	n.s	0.00479018	n.s	n.s	n.s	n.s	n.s	n.s	n.s	n.s	n.s	n.s	n.s	n.s	n.s	n.s	n.s	n.s	n.s	n.s	n.s	n.s	n.s	n.s	n.s	n.s	n.s	n.s	n.s
GO:0042592	homeostatic process	n.s	n.s	n.s	n.s	0.00942161	n.s	n.s	n.s	n.s	n.s	n.s	n.s	n.s	n.s	n.s	n.s	n.s	n.s	n.s	n.s	n.s	n.s	n.s	n.s	n.s	n.s	n.s	n.s	0.0041922	n.s	n.s	n.s
GO:0043242	negative regulation of protein complex d...	n.s	n.s	n.s	n.s	n.s	n.s	n.s	n.s	n.s	n.s	n.s	n.s	n.s	n.s	n.s	n.s	n.s	n.s	n.s	0.000679977	n.s	n.s	n.s	n.s	n.s	n.s	n.s	n.s	n.s	n.s	n.s	n.s
GO:0043244	regulation of protein complex disassembl...	n.s	n.s	n.s	n.s	n.s	n.s	n.s	n.s	n.s	n.s	n.s	n.s	n.s	n.s	n.s	n.s	n.s	n.s	n.s	0.00485665	n.s	n.s	n.s	n.s	n.s	n.s	n.s	n.s	n.s	n.s	n.s	n.s
GO:0044057	regulation of system process	n.s	n.s	0.00509821	n.s	2.70403e-06	0.00635838	n.s	n.s	n.s	n.s	n.s	n.s	n.s	n.s	n.s	n.s	n.s	n.s	n.s	n.s	n.s	0.00292566	n.s	n.s	n.s	n.s	n.s	n.s	0.000118367	n.s	n.s	n.s
GO:0044087	regulation of cellular component biogene...	n.s	n.s	n.s	n.s	n.s	n.s	n.s	n.s	n.s	n.s	n.s	n.s	n.s	n.s	n.s	n.s	n.s	n.s	n.s	n.s	n.s	n.s	n.s	n.s	n.s	n.s	0.00671138	n.s	n.s	n.s	n.s	n.s
GO:0044708	single-organism behavior	n.s	n.s	0.00901987	n.s	0.000217136	n.s	n.s	n.s	n.s	n.s	n.s	n.s	n.s	n.s	n.s	n.s	n.s	n.s	0.00769576	n.s	n.s	n.s	n.s	n.s	n.s	n.s	n.s	n.s	n.s	n.s	n.s	n.s
GO:0044765	single-organism transport	n.s	n.s	0.00769595	n.s	2.9398e-10	0.00306224	n.s	n.s	n.s	n.s	n.s	n.s	n.s	n.s	n.s	n.s	n.s	n.s	8.06047e-07	0.000679977	n.s	0.0045452	n.s	n.s	n.s	n.s	0.00311026	n.s	0.0040285	n.s	n.s	n.s
GO:0045664	regulation of neuron differentiation	n.s	n.s	n.s	n.s	0.00275038	n.s	n.s	n.s	n.s	n.s	n.s	n.s	n.s	n.s	n.s	n.s	n.s	n.s	n.s	n.s	n.s	n.s	n.s	n.s	n.s	n.s	n.s	n.s	n.s	n.s	n.s	n.s
GO:0046034	ATP metabolic process	n.s	n.s	n.s	n.s	0.000386801	n.s	n.s	n.s	n.s	n.s	n.s	n.s	n.s	n.s	n.s	n.s	n.s	n.s	n.s	n.s	n.s	n.s	n.s	n.s	n.s	n.s	n.s	n.s	n.s	n.s	n.s	n.s
GO:0046128	purine ribonucleoside metabolic process	n.s	n.s	n.s	n.s	0.00175009	n.s	n.s	n.s	n.s	n.s	n.s	n.s	n.s	n.s	n.s	n.s	n.s	n.s	n.s	n.s	n.s	n.s	n.s	n.s	n.s	n.s	n.s	n.s	n.s	n.s	n.s	n.s
GO:0046129	purine ribonucleoside biosynthetic proce...	n.s	n.s	n.s	n.s	0.00563932	n.s	n.s	n.s	n.s	n.s	n.s	n.s	n.s	n.s	n.s	n.s	n.s	n.s	n.s	n.s	n.s	n.s	n.s	n.s	n.s	n.s	n.s	n.s	n.s	n.s	n.s	n.s
GO:0046390	ribose phosphate biosynthetic process	n.s	n.s	n.s	n.s	0.00154854	n.s	n.s	n.s	n.s	n.s	n.s	n.s	n.s	n.s	n.s	n.s	n.s	n.s	n.s	n.s	n.s	n.s	n.s	n.s	n.s	n.s	n.s	n.s	n.s	n.s	n.s	n.s
GO:0046903	secretion	n.s	n.s	n.s	n.s	n.s	0.000691647	n.s	n.s	n.s	n.s	n.s	n.s	n.s	n.s	n.s	n.s	n.s	n.s	n.s	n.s	n.s	n.s	n.s	n.s	n.s	n.s	0.00170648	n.s	n.s	n.s	n.s	n.s
GO:0046907	intracellular transport	n.s	n.s	n.s	n.s	n.s	n.s	n.s	n.s	n.s	n.s	n.s	n.s	n.s	n.s	n.s	n.s	n.s	n.s	0.00342169	n.s	n.s	n.s	n.s	n.s	n.s	n.s	n.s	n.s	n.s	n.s	n.s	n.s
GO:0046942	carboxylic acid transport	n.s	n.s	n.s	n.s	5.92059e-05	n.s	n.s	n.s	n.s	n.s	n.s	n.s	n.s	n.s	n.s	n.s	n.s	n.s	n.s	n.s	n.s	n.s	n.s	n.s	n.s	n.s	n.s	n.s	n.s	n.s	n.s	n.s
GO:0048041	focal adhesion assembly	n.s	n.s	n.s	n.s	n.s	n.s	n.s	n.s	n.s	n.s	n.s	0.00849911	n.s	n.s	n.s	n.s	n.s	n.s	n.s	n.s	n.s	n.s	n.s	n.s	n.s	n.s	n.s	n.s	n.s	n.s	n.s	n.s
GO:0048468	cell development	n.s	3.32321e-05	0.000799924	n.s	3.34203e-05	n.s	n.s	n.s	n.s	n.s	n.s	n.s	n.s	n.s	n.s	n.s	n.s	n.s	0.00632299	n.s	n.s	n.s	n.s	n.s	n.s	n.s	0.00663287	n.s	n.s	n.s	n.s	n.s
GO:0048513	organ development	n.s	0.000507508	n.s	n.s	n.s	n.s	n.s	n.s	n.s	n.s	n.s	n.s	n.s	n.s	n.s	n.s	n.s	n.s	n.s	n.s	n.s	n.s	n.s	n.s	n.s	n.s	n.s	n.s	n.s	n.s	n.s	n.s
GO:0048583	regulation of response to stimulus	n.s	0.000339415	n.s	n.s	n.s	n.s	n.s	n.s	n.s	n.s	n.s	n.s	n.s	n.s	n.s	n.s	n.s	n.s	0.000154023	n.s	n.s	n.s	n.s	n.s	n.s	n.s	n.s	n.s	n.s	n.s	n.s	n.s
GO:0048667	cell morphogenesis involved in neuron di...	n.s	1.30111e-05	8.09879e-05	n.s	4.47304e-07	n.s	n.s	n.s	n.s	n.s	n.s	n.s	n.s	n.s	n.s	n.s	n.s	n.s	0.00255999	n.s	n.s	n.s	n.s	n.s	n.s	n.s	0.00124715	n.s	n.s	n.s	n.s	n.s
GO:0048699	generation of neurons	n.s	7.1077e-07	n.s	n.s	1.08348e-06	0.00724367	n.s	n.s	n.s	n.s	n.s	n.s	n.s	n.s	n.s	n.s	n.s	n.s	0.00629444	n.s	n.s	n.s	n.s	n.s	n.s	n.s	0.000149139	n.s	0.0078495	n.s	n.s	n.s
GO:0048732	gland development	n.s	0.00492306	n.s	n.s	n.s	n.s	n.s	n.s	n.s	n.s	n.s	n.s	n.s	n.s	n.s	n.s	n.s	n.s	n.s	n.s	n.s	n.s	n.s	n.s	n.s	n.s	n.s	n.s	n.s	n.s	n.s	n.s
GO:0048812	neuron projection morphogenesis	n.s	3.34842e-05	0.000144318	n.s	4.62693e-08	n.s	n.s	n.s	n.s	n.s	n.s	n.s	n.s	n.s	n.s	n.s	n.s	n.s	0.00239513	n.s	n.s	n.s	n.s	n.s	n.s	n.s	0.000467615	n.s	n.s	n.s	n.s	n.s
GO:0048858	cell projection morphogenesis	n.s	4.44045e-05	0.000471037	n.s	7.81434e-07	n.s	n.s	n.s	n.s	n.s	n.s	n.s	n.s	n.s	n.s	n.s	n.s	n.s	0.00504008	n.s	n.s	n.s	n.s	n.s	n.s	n.s	0.000381778	n.s	n.s	n.s	n.s	n.s
GO:0048869	cellular developmental process	n.s	1.93927e-05	0.00278681	n.s	3.34203e-05	n.s	n.s	n.s	n.s	n.s	n.s	n.s	n.s	n.s	n.s	n.s	n.s	n.s	n.s	n.s	n.s	n.s	n.s	n.s	n.s	n.s	0.00187028	n.s	n.s	n.s	n.s	n.s
GO:0048870	cell motility	n.s	0.00254069	n.s	n.s	0.000742136	n.s	n.s	n.s	n.s	n.s	n.s	n.s	n.s	n.s	n.s	n.s	n.s	n.s	n.s	n.s	n.s	n.s	n.s	n.s	n.s	n.s	n.s	0.0055362	n.s	n.s	n.s	n.s
GO:0048878	chemical homeostasis	n.s	n.s	n.s	n.s	0.000248456	n.s	n.s	n.s	n.s	n.s	n.s	n.s	n.s	n.s	n.s	n.s	n.s	n.s	n.s	n.s	n.s	n.s	n.s	n.s	n.s	n.s	n.s	n.s	n.s	n.s	n.s	n.s
GO:0050789	regulation of biological process	n.s	0.00193527	n.s	n.s	0.000531325	n.s	n.s	n.s	n.s	n.s	n.s	n.s	n.s	n.s	n.s	n.s	n.s	n.s	n.s	n.s	n.s	8.33517e-05	n.s	n.s	n.s	n.s	9.83544e-06	n.s	0.000268606	n.s	n.s	n.s
GO:0050794	regulation of cellular process	n.s	0.00492306	n.s	n.s	0.000534169	n.s	n.s	n.s	n.s	n.s	n.s	n.s	n.s	n.s	n.s	n.s	n.s	n.s	n.s	n.s	n.s	0.00113842	n.s	n.s	n.s	n.s	1.97909e-06	n.s	0.00288203	n.s	n.s	n.s
GO:0050801	ion homeostasis	n.s	n.s	n.s	n.s	0.000742136	n.s	n.s	n.s	n.s	n.s	n.s	n.s	n.s	n.s	n.s	n.s	n.s	n.s	n.s	n.s	n.s	n.s	n.s	n.s	n.s	n.s	n.s	n.s	0.000349377	n.s	n.s	n.s
GO:0050804	regulation of synaptic transmission	n.s	n.s	n.s	n.s	0.000791207	0.00366499	n.s	n.s	n.s	n.s	n.s	n.s	n.s	n.s	n.s	n.s	n.s	n.s	n.s	n.s	n.s	0.00218547	n.s	n.s	n.s	n.s	n.s	n.s	0.00429496	n.s	n.s	n.s
GO:0050808	synapse organization	n.s	n.s	0.00270579	n.s	n.s	n.s	n.s	n.s	n.s	n.s	n.s	n.s	n.s	n.s	n.s	n.s	n.s	n.s	n.s	n.s	n.s	0.000738011	n.s	n.s	n.s	n.s	0.000132962	n.s	n.s	n.s	n.s	n.s
GO:0050896	response to stimulus	n.s	n.s	n.s	n.s	n.s	n.s	n.s	n.s	n.s	n.s	n.s	n.s	n.s	n.s	n.s	n.s	n.s	n.s	0.000278533	n.s	n.s	n.s	n.s	n.s	n.s	n.s	n.s	n.s	n.s	n.s	n.s	n.s
GO:0051049	regulation of transport	n.s	n.s	n.s	n.s	n.s	0.00293416	n.s	n.s	n.s	n.s	n.s	n.s	n.s	n.s	n.s	n.s	n.s	n.s	n.s	n.s	n.s	n.s	n.s	n.s	n.s	n.s	n.s	n.s	n.s	n.s	n.s	n.s
GO:0051056	regulation of small GTPase mediated sign...	n.s	n.s	n.s	n.s	0.000729499	n.s	n.s	n.s	n.s	n.s	n.s	n.s	n.s	n.s	n.s	n.s	n.s	n.s	0.000948057	n.s	n.s	n.s	n.s	n.s	n.s	n.s	0.0033178	n.s	n.s	n.s	n.s	n.s
GO:0051128	regulation of cellular component organiz...	n.s	n.s	0.00901987	n.s	n.s	n.s	n.s	n.s	n.s	n.s	n.s	n.s	n.s	n.s	n.s	n.s	n.s	n.s	n.s	n.s	n.s	n.s	n.s	n.s	n.s	n.s	0.0033178	n.s	n.s	n.s	n.s	n.s
GO:0051174	regulation of phosphorus metabolic proce...	n.s	n.s	n.s	n.s	n.s	n.s	n.s	n.s	n.s	n.s	n.s	n.s	n.s	n.s	n.s	n.s	n.s	n.s	0.0020146	n.s	n.s	n.s	n.s	n.s	n.s	n.s	n.s	n.s	n.s	n.s	n.s	n.s
GO:0051179	localization	n.s	0.00211744	8.09879e-05	n.s	7.17033e-14	0.000157336	n.s	n.s	n.s	n.s	n.s	n.s	n.s	n.s	n.s	n.s	n.s	n.s	1.7411e-11	0.00137598	n.s	1.50676e-05	n.s	n.s	n.s	n.s	2.46857e-05	n.s	0.000667373	0.0030354	n.s	n.s
GO:0051234	establishment of localization	n.s	n.s	0.000953214	n.s	6.10991e-10	0.00293416	n.s	n.s	n.s	n.s	n.s	n.s	n.s	n.s	n.s	n.s	n.s	n.s	1.20114e-07	0.00137598	n.s	0.00292566	n.s	n.s	n.s	n.s	0.00106553	n.s	n.s	n.s	n.s	n.s
GO:0051239	regulation of multicellular organismal p...	n.s	0.00246895	n.s	n.s	0.000742136	n.s	n.s	n.s	n.s	n.s	n.s	n.s	n.s	n.s	n.s	n.s	n.s	n.s	n.s	n.s	n.s	n.s	n.s	n.s	n.s	n.s	n.s	n.s	n.s	n.s	n.s	n.s
GO:0051261	protein depolymerization	n.s	n.s	n.s	n.s	n.s	n.s	n.s	n.s	n.s	n.s	n.s	n.s	n.s	n.s	n.s	n.s	n.s	n.s	n.s	0.00285005	n.s	n.s	n.s	n.s	n.s	n.s	n.s	n.s	n.s	n.s	n.s	n.s
GO:0051494	negative regulation of cytoskeleton orga...	n.s	n.s	n.s	n.s	n.s	n.s	n.s	n.s	n.s	n.s	n.s	n.s	n.s	n.s	n.s	n.s	n.s	n.s	n.s	0.000679977	n.s	n.s	n.s	n.s	n.s	n.s	n.s	n.s	n.s	n.s	n.s	n.s
GO:0051640	organelle localization	n.s	n.s	n.s	n.s	n.s	n.s	n.s	n.s	n.s	n.s	n.s	n.s	n.s	n.s	n.s	n.s	n.s	n.s	n.s	n.s	n.s	0.00674302	n.s	n.s	n.s	n.s	n.s	n.s	n.s	n.s	n.s	n.s
GO:0051641	cellular localization	n.s	n.s	0.00549626	n.s	n.s	0.00224921	n.s	n.s	n.s	n.s	n.s	n.s	n.s	n.s	n.s	n.s	n.s	n.s	0.00728021	n.s	n.s	0.000152465	n.s	n.s	n.s	n.s	3.03782e-05	n.s	n.s	n.s	n.s	n.s
GO:0051649	establishment of localization in cell	n.s	n.s	n.s	n.s	n.s	0.00315619	n.s	n.s	n.s	n.s	n.s	n.s	n.s	n.s	n.s	n.s	n.s	n.s	n.s	n.s	n.s	0.00384036	n.s	n.s	n.s	n.s	0.000260367	n.s	n.s	n.s	n.s	n.s
GO:0051650	establishment of vesicle localization	n.s	n.s	0.00451078	n.s	n.s	n.s	n.s	n.s	n.s	n.s	n.s	n.s	n.s	n.s	n.s	n.s	n.s	n.s	n.s	n.s	n.s	n.s	n.s	n.s	n.s	n.s	n.s	n.s	n.s	n.s	n.s	n.s
GO:0051656	establishment of organelle localization	n.s	n.s	0.00769595	n.s	n.s	0.0025149	n.s	n.s	n.s	n.s	n.s	n.s	n.s	n.s	n.s	n.s	n.s	n.s	n.s	n.s	n.s	n.s	n.s	n.s	n.s	n.s	n.s	n.s	n.s	n.s	n.s	n.s
GO:0051674	localization of cell	n.s	0.00254069	n.s	n.s	0.000742136	n.s	n.s	n.s	n.s	n.s	n.s	n.s	n.s	n.s	n.s	n.s	n.s	n.s	n.s	n.s	n.s	n.s	n.s	n.s	n.s	n.s	n.s	0.0055362	n.s	n.s	n.s	n.s
GO:0051716	cellular response to stimulus	n.s	n.s	n.s	n.s	0.00917147	n.s	n.s	n.s	n.s	n.s	n.s	n.s	n.s	n.s	n.s	n.s	n.s	n.s	n.s	n.s	n.s	n.s	n.s	n.s	n.s	n.s	n.s	n.s	n.s	n.s	n.s	n.s
GO:0051969	regulation of transmission of nerve impu...	n.s	n.s	n.s	n.s	0.000932027	0.00857548	n.s	n.s	n.s	n.s	n.s	n.s	n.s	n.s	n.s	n.s	n.s	n.s	n.s	n.s	n.s	0.0056683	n.s	n.s	n.s	n.s	n.s	n.s	0.00465391	n.s	n.s	n.s
GO:0055074	calcium ion homeostasis	n.s	n.s	n.s	n.s	n.s	n.s	n.s	n.s	n.s	n.s	n.s	n.s	n.s	n.s	n.s	n.s	n.s	n.s	n.s	n.s	n.s	n.s	n.s	n.s	n.s	n.s	n.s	n.s	0.00234932	n.s	n.s	n.s
GO:0055082	cellular chemical homeostasis	n.s	n.s	n.s	n.s	n.s	n.s	n.s	n.s	n.s	n.s	n.s	n.s	n.s	n.s	n.s	n.s	n.s	n.s	n.s	n.s	n.s	n.s	n.s	n.s	n.s	n.s	n.s	n.s	0.000289979	n.s	n.s	n.s
GO:0060047	heart contraction	n.s	0.0097277	n.s	n.s	n.s	n.s	n.s	n.s	n.s	n.s	n.s	n.s	n.s	n.s	n.s	n.s	n.s	n.s	n.s	n.s	n.s	0.00747046	n.s	n.s	n.s	n.s	n.s	n.s	n.s	n.s	n.s	n.s
GO:0061024	membrane organization	n.s	n.s	n.s	n.s	n.s	n.s	n.s	n.s	n.s	n.s	n.s	n.s	n.s	n.s	n.s	n.s	n.s	n.s	0.00304335	n.s	n.s	0.00587604	n.s	n.s	n.s	n.s	n.s	n.s	n.s	n.s	n.s	n.s
GO:0061564	axon development	n.s	3.19706e-06	0.000114041	n.s	5.35941e-07	0.00315619	n.s	n.s	n.s	n.s	n.s	n.s	n.s	n.s	n.s	n.s	n.s	n.s	0.000278533	n.s	n.s	n.s	n.s	n.s	n.s	n.s	0.00170648	n.s	n.s	n.s	n.s	n.s
GO:0065007	biological regulation	n.s	9.2003e-05	n.s	n.s	4.52285e-05	0.00215144	n.s	n.s	n.s	n.s	n.s	n.s	n.s	n.s	n.s	n.s	n.s	n.s	n.s	n.s	n.s	2.95361e-05	n.s	n.s	n.s	n.s	2.00311e-07	n.s	1.27064e-05	n.s	n.s	n.s
GO:0065008	regulation of biological quality	n.s	0.00492306	n.s	n.s	0.000172426	n.s	n.s	n.s	n.s	n.s	n.s	n.s	n.s	n.s	n.s	n.s	n.s	n.s	n.s	n.s	n.s	n.s	n.s	n.s	n.s	n.s	8.10346e-05	n.s	0.00380913	0.0030354	n.s	n.s
GO:0070838	divalent metal ion transport	n.s	0.00243655	n.s	n.s	n.s	0.00560187	n.s	n.s	n.s	n.s	n.s	n.s	n.s	n.s	n.s	n.s	n.s	n.s	n.s	n.s	n.s	n.s	n.s	n.s	n.s	n.s	n.s	n.s	n.s	n.s	n.s	n.s
GO:0071310	cellular response to organic substance	n.s	n.s	n.s	n.s	0.00502743	n.s	n.s	n.s	n.s	n.s	n.s	n.s	n.s	n.s	n.s	n.s	n.s	n.s	n.s	n.s	n.s	n.s	n.s	n.s	n.s	n.s	n.s	n.s	n.s	n.s	n.s	n.s
GO:0071495	cellular response to endogenous stimulus	n.s	n.s	n.s	n.s	0.00275038	n.s	n.s	n.s	n.s	n.s	n.s	n.s	n.s	n.s	n.s	n.s	n.s	n.s	n.s	n.s	n.s	n.s	n.s	n.s	n.s	n.s	n.s	n.s	n.s	n.s	n.s	n.s
GO:0071705	nitrogen compound transport	n.s	n.s	n.s	n.s	0.00631692	n.s	n.s	n.s	n.s	n.s	n.s	n.s	n.s	n.s	n.s	n.s	n.s	n.s	n.s	n.s	n.s	n.s	n.s	n.s	n.s	n.s	n.s	n.s	n.s	n.s	n.s	n.s
GO:0071840	cellular component organization or bioge...	n.s	n.s	n.s	n.s	n.s	n.s	n.s	n.s	n.s	n.s	n.s	n.s	n.s	n.s	n.s	n.s	n.s	n.s	0.000162543	n.s	n.s	n.s	n.s	n.s	n.s	n.s	n.s	n.s	n.s	n.s	n.s	n.s
GO:0072503	cellular divalent inorganic cation homeo...	n.s	n.s	n.s	n.s	n.s	n.s	n.s	n.s	n.s	n.s	n.s	n.s	n.s	n.s	n.s	n.s	n.s	n.s	n.s	n.s	n.s	n.s	n.s	n.s	n.s	n.s	n.s	n.s	0.00234932	n.s	n.s	n.s
GO:0072507	divalent inorganic cation homeostasis	n.s	n.s	n.s	n.s	n.s	n.s	n.s	n.s	n.s	n.s	n.s	n.s	n.s	n.s	n.s	n.s	n.s	n.s	n.s	n.s	n.s	n.s	n.s	n.s	n.s	n.s	n.s	n.s	0.0012769	n.s	n.s	n.s
GO:0072511	divalent inorganic cation transport	n.s	0.004425	n.s	n.s	n.s	0.00831635	n.s	n.s	n.s	n.s	n.s	n.s	n.s	n.s	n.s	n.s	n.s	n.s	n.s	n.s	n.s	n.s	n.s	n.s	n.s	n.s	n.s	n.s	n.s	n.s	n.s	n.s
GO:0072521	purine-containing compound metabolic pro...	n.s	n.s	n.s	n.s	0.000729499	n.s	n.s	n.s	n.s	n.s	n.s	n.s	n.s	n.s	n.s	n.s	n.s	n.s	0.00847067	n.s	n.s	n.s	n.s	n.s	n.s	n.s	n.s	n.s	n.s	n.s	n.s	n.s
GO:0072522	purine-containing compound biosynthetic ...	n.s	n.s	n.s	n.s	0.000350918	n.s	n.s	n.s	n.s	n.s	n.s	n.s	n.s	n.s	n.s	n.s	n.s	n.s	n.s	n.s	n.s	n.s	n.s	n.s	n.s	n.s	n.s	n.s	n.s	n.s	n.s	n.s
GO:0097485	neuron projection guidance	n.s	n.s	n.s	n.s	0.00942161	n.s	n.s	n.s	n.s	n.s	n.s	n.s	n.s	n.s	n.s	n.s	n.s	n.s	0.00279152	n.s	n.s	n.s	n.s	n.s	n.s	n.s	n.s	n.s	n.s	n.s	n.s	n.s
GO:1901135	carbohydrate derivative metabolic proces...	n.s	n.s	n.s	n.s	0.00917147	n.s	n.s	n.s	n.s	n.s	n.s	n.s	n.s	n.s	n.s	n.s	n.s	n.s	n.s	n.s	n.s	n.s	n.s	n.s	n.s	n.s	n.s	n.s	n.s	n.s	n.s	n.s
GO:1901659	glycosyl compound biosynthetic process	n.s	n.s	n.s	n.s	0.00479018	n.s	n.s	n.s	n.s	n.s	n.s	n.s	n.s	n.s	n.s	n.s	n.s	n.s	n.s	n.s	n.s	n.s	n.s	n.s	n.s	n.s	n.s	n.s	n.s	n.s	n.s	n.s
GO:1901879	regulation of protein depolymerization	n.s	n.s	n.s	n.s	n.s	n.s	n.s	n.s	n.s	n.s	n.s	n.s	n.s	n.s	n.s	n.s	n.s	n.s	n.s	0.00149606	n.s	n.s	n.s	n.s	n.s	n.s	n.s	n.s	n.s	n.s	n.s	n.s
GO:1901880	negative regulation of protein depolymer...	n.s	n.s	n.s	n.s	n.s	n.s	n.s	n.s	n.s	n.s	n.s	n.s	n.s	n.s	n.s	n.s	n.s	n.s	n.s	0.000679977	n.s	n.s	n.s	n.s	n.s	n.s	n.s	n.s	n.s	n.s	n.s	n.s
